# Supplementary material for: Smarcad1 mediates microbiota-induced inflammation in mouse and coordinates gene expression in the intestinal epithelium
Source: Genome Biol. 2020 Mar 11;21:64. doi: 10.1186/s13059-020-01976-7 (PMC7065452; doi:10.1186/s13059-020-01976-7)
Supplement: Supplementary file 3 — Additional file 3: Table S2. Differentially expressed genes on Smarcad1-KO in ISC, TA, AE and small intestine derived organoids. Gene lists and their overlaps as shown in Additional file 1: Fig. S2a. Table contents: Gene name, chromosomal position, DESeq2 FDR, gene ID, gene description, average expression levels (n = 3, log2 normalized to total reads) in the corresponding RNA-seq dataset. Separate tab comparing the 4 lists (ISC, TA, AE, organoids). Separate tabs listing all genes expressed in small intestinal organoids and colon crypts (sorted cell and whole crypt datasets combined). [file 13059_2020_1976_MOESM3_ESM.xlsx]

## Sheet: ISC DESeq FDR01
Probe	Chromosome	Start	End	Probe Strand	FDR	Feature	ID	Description	VC-ISC	VC-TA	VC-CO	VC-AE	VF-ISC	VF-TA	VF-CO	VF-AE	(log2)
Mt1	8	94179082	94180327	+	0.00488301	Mt1	ENSMUSG00000031765	metallothionein 1 [Source:MGI Symbol;Acc:MGI:97171]	7.82097	7.63247	8.46573	8.55864	6.28871	6.27369	6.46052	5.32912
Bglap3	3	88368616	88372743	-	0.0673685	Bglap3	ENSMUSG00000074489	bone gamma-carboxyglutamate protein 3 [Source:MGI Symbol;Acc:MGI:88155]	2.72988	3.07045	5.10312	6.17295	-1.96397	-2.86944	1.86561	0.985963
Pxdn	12	29937608	30017658	+	0.0712081	Pxdn	ENSMUSG00000020674	peroxidasin [Source:MGI Symbol;Acc:MGI:1916925]	3.93532	3.01591	1.86378	-0.0722441	5.30906	3.60992	0.564185	-0.363491
AY036118	17	39847113	39848035	-	0.0712081	CT010467.1	ENSMUSG00000106106	No description	4.87092	5.81193	0.807769	2.50895	6.64388	7.11402	1.8146	2.85093
Bambi	18	3507957	3516404	+	0.0768659	Bambi	ENSMUSG00000024232	BMP and activin membrane-bound inhibitor [Source:MGI Symbol;Acc:MGI:1915260]	4.01483	4.12552	5.24815	2.84732	1.72311	2.37519	2.94876	2.59223
Clca4b	3	144910921	144932529	-	0.0818182	Clca4b	ENSMUSG00000074195	chloride channel accessory 4B [Source:MGI Symbol;Acc:MGI:2139790]	9.31695	8.35553	2.45656	9.8687	8.48292	7.77556	1.71166	10.163
Tlr4	4	66827584	66930284	+	0.0936787	Tlr4	ENSMUSG00000039005	toll-like receptor 4 [Source:MGI Symbol;Acc:MGI:96824]	1.55759	-2.19677	4.73766	-0.945305	-2.42425	-4.57322	4.41202	-4.2536

## Sheet: TA DESeq FDR01
Probe	Chromosome	Start	End	Probe Strand	FDR	Feature	ID	Description	VC-ISC	VC-TA	VC-CO	VC-AE	VF-ISC	VF-TA	VF-CO	VF-AE	(log2)
Mt1	8	94179082	94180327	+	9.2446e-27	Mt1	ENSMUSG00000031765	metallothionein 1 [Source:MGI Symbol;Acc:MGI:97171]	7.82097	7.63247	8.46573	8.55864	6.28871	6.27369	6.46052	5.32912
AC151971.2	9	44670453	44672238	-	7.50692e-09	AC151971.2	ENSMUSG00000110755	No description	2.27403	3.81001	2.93935	3.86544	0.244997	1.4913	-0.965982	1.22513
Bambi	18	3507957	3516404	+	7.50692e-09	Bambi	ENSMUSG00000024232	BMP and activin membrane-bound inhibitor [Source:MGI Symbol;Acc:MGI:1915260]	4.01483	4.12552	5.24815	2.84732	1.72311	2.37519	2.94876	2.59223
Smarcad1	6	65042583	65116061	+	5.48963e-05	Smarcad1	ENSMUSG00000029920	SWI/SNF-related, matrix-associated actin- dependent regulator of chromatin, subfamily a, containing DEAD/H box 1 [Source:MGI Symbol;Acc:MGI:95453]	4.85332	4.48579	4.57393	3.6688	5.61984	5.36288	5.44085	4.26759
Slc1a3	15	8634124	8710764	-	0.000236409	Slc1a3	ENSMUSG00000005360	solute carrier family 1 (glial high affinity glutamate transporter), member 3 [Source:MGI Symbol;Acc:MGI:99917]	5.03922	4.89505	2.1181	0.679755	5.87801	5.79139	1.17656	1.96375
Slc1a4	11	20302180	20332713	-	0.000946614	Slc1a4	ENSMUSG00000020142	solute carrier family 1 (glutamate/neutral amino acid transporter), member 4 [Source:MGI Symbol;Acc:MGI:2135601]	4.71048	3.96639	7.3655	2.67683	4.09478	2.86491	6.62194	1.11405
Gsta3	1	21240589	21265661	+	0.00627455	Gsta3	ENSMUSG00000025934	glutathione S-transferase, alpha 3 [Source:MGI Symbol;Acc:MGI:95856]	2.36843	2.91412	5.16139	3.09572	0.941984	1.43088	4.28085	2.34306
Clca4b	3	144910921	144932529	-	0.0172259	Clca4b	ENSMUSG00000074195	chloride channel accessory 4B [Source:MGI Symbol;Acc:MGI:2139790]	9.31695	8.35553	2.45656	9.8687	8.48292	7.77556	1.71166	10.163
Itln1	1	171518122	171535294	-	0.0210015	Itln1	ENSMUSG00000038209	intelectin 1 (galactofuranose binding) [Source:MGI Symbol;Acc:MGI:1333831]	10.6868	10.1309	0.776583	7.71951	8.96529	8.74744	0.138491	5.95674
Aplp1	7	30434982	30445535	-	0.0210015	Aplp1	ENSMUSG00000006651	amyloid beta (A4) precursor-like protein 1 [Source:MGI Symbol;Acc:MGI:88046]	5.0622	5.9963	6.29854	7.82885	2.387	5.08381	3.40372	7.26802
Slfn4	11	83175186	83190216	+	0.026696	Slfn4	ENSMUSG00000000204	schlafen 4 [Source:MGI Symbol;Acc:MGI:1329010]	3.83659	3.0745	4.81138	5.1918	2.33639	1.60759	5.27099	3.84944
Tlr2	3	83836272	83841767	-	0.0666682	Tlr2	ENSMUSG00000027995	toll-like receptor 2 [Source:MGI Symbol;Acc:MGI:1346060]	2.11024	1.38016	3.09291	-0.110063	3.40184	2.93194	4.02409	0.493128
Apobec3	15	79891659	79915906	+	0.0666879	Apobec3	ENSMUSG00000009585	apolipoprotein B mRNA editing enzyme, catalytic polypeptide 3 [Source:MGI Symbol;Acc:MGI:1933111]	5.77559	5.69916	5.44744	2.89099	6.64325	6.52936	5.70239	3.83558
Cd244	1	171559193	171609746	+	0.0697688	Cd244	ENSMUSG00000004709	CD244 natural killer cell receptor 2B4 [Source:MGI Symbol;Acc:MGI:109294]	2.96998	1.57454	-5.33072	-1.44138	-0.564264	-1.8174	-5.28939	0.056685
B3galt5	16	96235801	96319859	+	0.089693	B3galt5	ENSMUSG00000074892	UDP-Gal:betaGlcNAc beta 1,3- galactosyltransferase, polypeptide 5 [Source:MGI Symbol;Acc:MGI:2136878]	1.24545	1.9578	9.04554	3.9612	1.09006	3.361	9.22835	3.489

## Sheet: AE DESeq FDR01
Probe	Chromosome	Start	End	Probe Strand	FDR	Feature	ID	Description	KO-ISC	KO-TA	KO-CO	KO-AE	WT-ISC	WT-TA	WT-CO	WT-AE	(log2)
Bglap3	3	88368616	88372743	-	0	Bglap3	ENSMUSG00000074489	bone gamma-carboxyglutamate protein 3 [Source:MGI Symbol;Acc:MGI:88155]	2.72988	3.07045	5.10312	6.17295	-1.96397	-2.86944	1.86561	0.985963
Mt1	8	94179082	94180327	+	0	Mt1	ENSMUSG00000031765	metallothionein 1 [Source:MGI Symbol;Acc:MGI:97171]	7.82097	7.63247	8.46573	8.55864	6.28871	6.27369	6.46052	5.32912
Lyz1	10	117287797	117292868	-	2.45787e-18	Lyz1	ENSMUSG00000069515	lysozyme 1 [Source:MGI Symbol;Acc:MGI:96902]	10.8929	10.7651	3.10542	8.213	9.69489	9.12179	-0.0908185	6.10717
AC151971.2	9	44670453	44672238	-	3.42153e-14	AC151971.2	ENSMUSG00000110755	No description	2.27403	3.81001	2.93935	3.86544	0.244997	1.4913	-0.965982	1.22513
Pmp22	11	63128982	63159547	+	3.09353e-05	Pmp22	ENSMUSG00000018217	peripheral myelin protein 22 [Source:MGI Symbol;Acc:MGI:97631]	2.76427	1.74849	4.99938	6.15046	0.948826	-1.56372	7.0875	7.00007
Rtn4r	16	18127642	18152408	+	3.09353e-05	Rtn4r	ENSMUSG00000043811	reticulon 4 receptor [Source:MGI Symbol;Acc:MGI:2136886]	1.11718	1.80094	2.50347	4.41745	-0.0831676	0.848836	2.08842	2.44626
Slfn4	11	83175186	83190216	+	0.0018548	Slfn4	ENSMUSG00000000204	schlafen 4 [Source:MGI Symbol;Acc:MGI:1329010]	3.83659	3.0745	4.81138	5.1918	2.33639	1.60759	5.27099	3.84944
Tmem44	16	30511855	30550842	-	0.00448028	Tmem44	ENSMUSG00000022537	transmembrane protein 44 [Source:MGI Symbol;Acc:MGI:1924489]	1.8803	2.47221	4.45376	4.14402	1.32209	2.87159	3.88224	3.10065
Aplp1	7	30434982	30445535	-	0.00566507	Aplp1	ENSMUSG00000006651	amyloid beta (A4) precursor-like protein 1 [Source:MGI Symbol;Acc:MGI:88046]	5.0622	5.9963	6.29854	7.82885	2.387	5.08381	3.40372	7.26802
Spink4	4	40920052	40931395	+	0.0125761	Spink4	ENSMUSG00000028415	serine peptidase inhibitor, Kazal type 4 [Source:MGI Symbol;Acc:MGI:1341848]	8.31224	9.12412	9.21497	8.15718	7.39722	9.13649	8.95499	7.44446
Meg3	12	109541001	109571726	+	0.0385974	Meg3	ENSMUSG00000021268	maternally expressed 3 [Source:MGI Symbol;Acc:MGI:1202886]	-4.47637	-0.514701	6.27589	2.93265	-5.4379	-1.23175	5.54572	1.35943
Gm26917	17	39843013	39846341	+	0.0385974	Gm26917	ENSMUSG00000097971	predicted gene, 26917 [Source:MGI Symbol;Acc:MGI:5504032]	6.59779	6.27456	7.59097	7.10163	7.02886	6.59945	7.4963	6.46989
Pgap1	1	54472994	54557684	-	0.077316	Pgap1	ENSMUSG00000073678	post-GPI attachment to proteins 1 [Source:MGI Symbol;Acc:MGI:2443342]	5.19696	5.50317	5.35964	5.42213	5.32333	5.45955	5.48826	4.68382
Abcc5	16	20331303	20426394	-	0.077316	Abcc5	ENSMUSG00000022822	ATP-binding cassette, sub-family C (CFTR/MRP), member 5 [Source:MGI Symbol;Acc:MGI:1351644]	4.9149	4.31978	4.27095	5.69795	4.79053	4.196	4.4797	4.87356
Ifit1	19	34640871	34650009	+	0.0883425	Ifit1	ENSMUSG00000034459	interferon-induced protein with tetratricopeptide repeats 1 [Source:MGI Symbol;Acc:MGI:99450]	1.00014	-0.384188	0.150445	4.57113	-0.907865	-0.019371	2.50564	5.43768
Itln1	1	171518122	171535294	-	0.0958594	Itln1	ENSMUSG00000038209	intelectin 1 (galactofuranose binding) [Source:MGI Symbol;Acc:MGI:1333831]	10.6868	10.1309	0.776583	7.71951	8.96529	8.74744	0.138491	5.95674
Trim24	6	37870811	37966296	+	0.0958594	Trim24	ENSMUSG00000029833	tripartite motif-containing 24 [Source:MGI Symbol;Acc:MGI:109275]	6.56209	6.11658	6.71876	5.20388	6.83825	6.09223	6.3508	4.54704
Rbm25	12	83631236	83683123	+	0.0958594	Rbm25	ENSMUSG00000010608	RNA binding motif protein 25 [Source:MGI Symbol;Acc:MGI:1914289]	7.74923	7.57177	7.91106	7.6667	7.87589	7.70592	7.77942	7.08644
Lama3	18	12333819	12583013	+	0.0958594	Lama3	ENSMUSG00000024421	laminin, alpha 3 [Source:MGI Symbol;Acc:MGI:99909]	1.61886	0.606653	1.46756	5.23183	0.600524	0.26419	3.84937	6.01844
Ptpn22	3	103859795	103912247	+	0.0990881	Ptpn22	ENSMUSG00000027843	protein tyrosine phosphatase, non-receptor type 22 (lymphoid) [Source:MGI Symbol;Acc:MGI:107170]	1.40224	0.688504	-5.33072	3.594	-0.127935	0.691762	-5.28939	2.43156

## Sheet: Organoids DESeq FDR005
Probe	Chromosome	Start	End	Probe Strand	FDR	Description	LOG2 WT	LOG2 KO
Smarcad1	6	65042583	65116061	+	0	SWI/SNF-related, matrix-associated actin- dependent regulator of chromatin, subfamily a, containing DEAD/H box 1 [Source:MGI Symbol;Acc:MGI:95453]	6.62699	4.48035
Aplp1	7	30434982	30445535	-	0	amyloid beta (A4) precursor-like protein 1 [Source:MGI Symbol;Acc:MGI:88046]	5.25372	7.57303
Gdpd3	7	126766334	126775649	+	0	glycerophosphodiester phosphodiesterase domain containing 3 [Source:MGI Symbol;Acc:MGI:1915866]	2.32506	5.32984
Hspa8	9	40800984	40810087	+	0	heat shock protein 8 [Source:MGI Symbol;Acc:MGI:105384]	10.6339	9.07577
Sorl1	9	41964720	42124297	-	0	sortilin-related receptor, LDLR class A repeats-containing [Source:MGI Symbol;Acc:MGI:1202296]	7.74459	4.80127
Bco2	9	50533087	50555181	-	0	No description	6.79598	4.93785
Lyz1	10	117287797	117292868	-	0	lysozyme 1 [Source:MGI Symbol;Acc:MGI:96902]	11.528	12.9955
Limk2	11	3344256	3409189	-	0	LIM motif-containing protein kinase 2 [Source:MGI Symbol;Acc:MGI:1197517]	7.47448	9.2173
Grm4	17	27422387	27513341	-	0	glutamate receptor, metabotropic 4 [Source:MGI Symbol;Acc:MGI:1351341]	6.30862	1.8866
Gm2a	11	55098115	55113029	+	4.2e-44	GM2 ganglioside activator protein [Source:MGI Symbol;Acc:MGI:95762]	3.0659	5.58974
Hmga1	17	27556620	27563674	+	4.8e-44	high mobility group AT-hook 1 [Source:MGI Symbol;Acc:MGI:96160]	6.2842	7.98915
Slfn4	11	83175186	83190216	+	9.83033e-40	schlafen 4 [Source:MGI Symbol;Acc:MGI:1329010]	0.849211	4.47268
Nxf7	X	135579555	135598777	-	2.14689e-37	nuclear RNA export factor 7 [Source:MGI Symbol;Acc:MGI:2159343]	1.54741	4.61169
Tdg	10	82629828	82650799	+	2.23222e-36	thymine DNA glycosylase [Source:MGI Symbol;Acc:MGI:108247]	5.91847	3.26899
Khdc1a	1	21349641	21352200	+	5.36344e-36	KH domain containing 1A [Source:MGI Symbol;Acc:MGI:2676610]	1.00889	5.3058
Rnps1	17	24414675	24425895	+	2.472e-35	ribonucleic acid binding protein S1 [Source:MGI Symbol;Acc:MGI:97960]	5.08512	6.65497
Gm9008	6	76495432	76497784	-	2.72433e-35	predicted pseudogene 9008 [Source:MGI Symbol;Acc:MGI:3644000]	-3.32193	3.34738
Gm42047	8	121833247	121841178	+	1.73204e-29	predicted gene 20388 [Source:MGI Symbol;Acc:MGI:5141853]	5.07325	7.84449
Cbr3	16	93683215	93690990	+	2.15241e-28	carbonyl reductase 3 [Source:MGI Symbol;Acc:MGI:1309992]	7.60541	5.67539
5330426L24Rik	14	54349462	54351636	-	4.03466e-28	RIKEN cDNA 5330426L24 gene [Source:MGI Symbol;Acc:MGI:1925535]	1.50823	4.39654
Tnfrsf23	7	143665809	143685872	-	6.81064e-28	RIKEN cDNA E230032D23 gene [Source:MGI Symbol;Acc:MGI:3041205]	-3.27052	3.28215
Prelp	1	133910304	133921414	-	1.20201e-27	predicted gene 15851 [Source:MGI Symbol;Acc:MGI:3801734]	4.30229	6.19057
Bglap3	3	88368616	88372743	-	4.59183e-27	bone gamma-carboxyglutamate protein 3 [Source:MGI Symbol;Acc:MGI:88155]	1.90337	5.4547
Sprr2a1	3	92215799	92221911	+	1.43739e-26	small proline-rich protein 2A1 [Source:MGI Symbol;Acc:MGI:1330350]	5.20011	3.07492
D330041H03Rik	17	24404649	24414542	-	2.95095e-26	ATP-binding cassette, sub-family A (ABC1), member 3 [Source:MGI Symbol;Acc:MGI:1351617]	2.44541	4.67836
Emid1	11	5106265	5152257	-	3.89914e-24	EMI domain containing 1 [Source:MGI Symbol;Acc:MGI:2155091]	5.79186	3.36935
Atp6v0c	17	24163866	24169702	-	1.26259e-23	predicted gene 43796 [Source:MGI Symbol;Acc:MGI:5663933]	4.05804	5.72839
Edn1	13	42301476	42307990	+	3.3643e-23	endothelin 1 [Source:MGI Symbol;Acc:MGI:95283]	3.32619	5.2345
Fabp1	6	71199827	71205023	+	6.32111e-23	fatty acid binding protein 1, liver [Source:MGI Symbol;Acc:MGI:95479]	11.8718	10.8259
AC157950.2	9	70069867	70072034	+	8.51112e-23	No description	1.6197	4.50158
Gm8909	17	36164443	36168537	-	1.47589e-21	predicted gene 8909 [Source:MGI Symbol;Acc:MGI:3704134]	1.77334	4.61432
Gstm3	3	107963696	107969283	-	3.41864e-21	glutathione S-transferase, mu 3 [Source:MGI Symbol;Acc:MGI:106026]	10.2228	9.07603
AC151971.2	9	44670453	44672238	-	3.67502e-21	No description	4.51002	5.93512
8430429K09Rik	11	3452365	3479831	+	5.4821e-21	RIKEN cDNA 8430429K09 gene [Source:MGI Symbol;Acc:MGI:1918773]	-3.05531	2.77811
Glo1	17	30592866	30612659	-	2.2513e-20	glyoxalase 1 [Source:MGI Symbol;Acc:MGI:95742]	8.35317	7.2713
Bambi	18	3507957	3516404	+	1.72676e-19	BMP and activin membrane-bound inhibitor [Source:MGI Symbol;Acc:MGI:1915260]	2.55658	4.80768
Hmga1-rs1	11	120762794	120764419	+	2.88757e-19	high mobility group AT-hook I, related sequence 1 [Source:MGI Symbol;Acc:MGI:96161]	7.55167	6.20472
Penk	4	4133531	4138819	-	1.41696e-18	preproenkephalin [Source:MGI Symbol;Acc:MGI:104629]	-2.5738	2.99245
Me3	7	89632392	89854359	+	2.62091e-18	RIKEN cDNA A230065N10 gene [Source:MGI Symbol;Acc:MGI:3642744]	2.13609	4.46811
Cd38	5	43868553	43912375	+	2.77147e-18	CD38 antigen [Source:MGI Symbol;Acc:MGI:107474]	7.70781	6.72042
Tm4sf4	3	57425314	57441677	+	6.83449e-17	transmembrane 4 superfamily member 4 [Source:MGI Symbol;Acc:MGI:2385173]	8.06007	9.92999
Prss41	17	23836785	23844172	-	1.06665e-16	protease, serine 41 [Source:MGI Symbol;Acc:MGI:1918253]	4.46045	2.09526
Cubn	2	13276338	13491813	-	1.44528e-16	predicted gene 13270 [Source:MGI Symbol;Acc:MGI:3651704]	5.05426	6.82765
Paqr4	17	23736186	23740330	-	1.6428e-16	protein kinase, membrane associated tyrosine/threonine 1 [Source:MGI Symbol;Acc:MGI:2137630]	6.13775	7.32405
Prss23	7	89507783	89527187	-	3.81229e-16	protease, serine 23 [Source:MGI Symbol;Acc:MGI:1923703]	6.98093	8.54519
H2-T23	17	36029773	36032855	-	8.54074e-16	RIKEN cDNA A930015D03 gene [Source:MGI Symbol;Acc:MGI:1925060]	5.6282	7.33121
Hsd17b13	5	103955440	103977410	-	9.1056e-16	hydroxysteroid (17-beta) dehydrogenase 13 [Source:MGI Symbol;Acc:MGI:2140804]	9.25104	8.15641
Eps8l1	7	4460674	4480487	+	4.0341e-15	predicted gene 15494 [Source:MGI Symbol;Acc:MGI:3782940]	2.57692	4.6572
Decr2	17	26081211	26090329	-	4.86397e-15	2-4-dienoyl-Coenzyme A reductase 2, peroxisomal [Source:MGI Symbol;Acc:MGI:1347059]	5.53506	6.52056
Vnn1	10	23894688	23905343	+	5.32404e-15	vanin 1 [Source:MGI Symbol;Acc:MGI:108395]	3.61662	5.95044
Ckb	12	111669361	111672338	-	6.15435e-15	creatine kinase, brain [Source:MGI Symbol;Acc:MGI:88407]	9.7276	8.67333
Lyrm7	11	54826866	54860916	-	6.52414e-15	LYR motif containing 7 [Source:MGI Symbol;Acc:MGI:1922780]	4.64089	2.80039
Sc5d	9	42251595	42264256	-	1.07979e-14	sterol-C5-desaturase [Source:MGI Symbol;Acc:MGI:1353611]	8.4032	7.07306
Cth	3	157894248	157925077	-	1.8781e-14	cystathionase (cystathionine gamma-lyase) [Source:MGI Symbol;Acc:MGI:1339968]	8.69754	7.65868
Atf5	7	44812256	44816658	-	2.05104e-14	activating transcription factor 5 [Source:MGI Symbol;Acc:MGI:2141857]	7.7663	6.38826
Fam111a	19	12545740	12589768	+	2.63641e-14	RIKEN cDNA A330040F15 gene [Source:MGI Symbol;Acc:MGI:3698434]	5.68757	6.79679
Slc5a8	10	88885992	88929515	+	8.02855e-14	solute carrier family 5 (iodide transporter), member 8 [Source:MGI Symbol;Acc:MGI:2384916]	4.2791	5.58339
Slc22a21	11	53949965	53980332	-	8.02855e-14	solute carrier family 22 (organic cation transporter), member 21 [Source:MGI Symbol;Acc:MGI:1929481]	2.88955	4.50361
Apobec3	15	79891659	79915906	+	3.40698e-13	apolipoprotein B mRNA editing enzyme, catalytic polypeptide 3 [Source:MGI Symbol;Acc:MGI:1933111]	5.70321	4.57536
Mgat4c	10	101681487	102391469	+	4.96928e-13	MGAT4 family, member C [Source:MGI Symbol;Acc:MGI:1914819]	4.19511	5.42493
Tifa	3	127789805	127832164	+	1.06416e-12	TRAF-interacting protein with forkhead- associated domain [Source:MGI Symbol;Acc:MGI:2182965]	4.66368	5.7923
Trib3	2	152337422	152344032	-	1.35992e-12	tribbles pseudokinase 3 [Source:MGI Symbol;Acc:MGI:1345675]	6.04216	4.45756
H2-T3	17	36185572	36190287	-	4.49205e-12	histocompatibility 2, T region locus 3 [Source:MGI Symbol;Acc:MGI:95959]	5.29179	6.43995
Casp4	9	5308828	5336783	+	5.3578e-12	caspase 4, apoptosis-related cysteine peptidase [Source:MGI Symbol;Acc:MGI:107700]	4.60063	5.86629
Defa2	8	21378515	21379495	+	8.92582e-12	defensin, alpha, 2 [Source:MGI Symbol;Acc:MGI:94882]	2.11678	4.57572
Itln1	1	171518122	171535294	-	1.0917e-11	intelectin 1 (galactofuranose binding) [Source:MGI Symbol;Acc:MGI:1333831]	11.4805	12.7012
Mthfd2	6	83305691	83325908	-	1.62244e-11	methylenetetrahydrofolate dehydrogenase (NAD+ dependent), methenyltetrahydrofolate cyclohydrolase [Source:MGI Symbol;Acc:MGI:1338850]	7.64024	6.52243
Car12	9	66713686	66766845	+	1.70147e-11	carbonic anhydrase 12 [Source:MGI Symbol;Acc:MGI:1923709]	5.15041	6.34496
Mfsd2a	4	122946850	122961188	-	2.08957e-11	major facilitator superfamily domain containing 2A [Source:MGI Symbol;Acc:MGI:1923824]	6.08849	5.0293
Npl	1	153503015	153550045	-	2.93157e-11	N-acetylneuraminate pyruvate lyase [Source:MGI Symbol;Acc:MGI:1921341]	4.51279	3.05948
Abca8b	11	109932190	109995845	-	3.53132e-11	ATP-binding cassette, sub-family A (ABC1), member 8b [Source:MGI Symbol;Acc:MGI:1351668]	2.19813	3.96258
Apoa4	9	46240696	46243459	+	5.13242e-11	No description	11.6923	10.556
2610524H06Rik	5	114821935	114823468	-	7.58581e-11	predicted gene 20499 [Source:MGI Symbol;Acc:MGI:5141964]	1.10119	3.59504
Gm45104	7	18396516	18400865	-	7.81147e-11	predicted gene 45104 [Source:MGI Symbol;Acc:MGI:5753680]	-0.315134	2.97766
Bmf	2	118528757	118549687	-	9.51193e-11	BCL2 modifying factor [Source:MGI Symbol;Acc:MGI:2176433]	3.86736	5.12377
Slc1a3	15	8634124	8710764	-	1.0269e-10	solute carrier family 1 (glial high affinity glutamate transporter), member 3 [Source:MGI Symbol;Acc:MGI:99917]	4.94274	3.67552
Scarb1	5	125277087	125341094	-	1.25992e-10	scavenger receptor class B, member 1 [Source:MGI Symbol;Acc:MGI:893578]	9.08859	8.38674
Smoc1	12	81026808	81186414	+	1.71935e-10	SPARC related modular calcium binding 1 [Source:MGI Symbol;Acc:MGI:1929878]	2.51843	-0.944869
Car8	4	8143362	8239041	-	2.00008e-10	carbonic anhydrase 8 [Source:MGI Symbol;Acc:MGI:88253]	4.95113	5.96856
Psat1	19	15904678	15947337	-	2.2584e-10	phosphoserine aminotransferase 1 [Source:MGI Symbol;Acc:MGI:2183441]	8.51788	7.24113
Mars	10	127296221	127311786	-	2.4397e-10	DNA-damage inducible transcript 3 [Source:MGI Symbol;Acc:MGI:109247]	8.04984	7.20072
Selenop	15	3268547	3280508	+	3.65889e-10	selenoprotein P [Source:MGI Symbol;Acc:MGI:894288]	10.442	11.6206
Ptprd	4	75941238	78211961	-	4.15761e-10	protein tyrosine phosphatase, receptor type, D [Source:MGI Symbol;Acc:MGI:97812]	5.5134	6.48176
1700030C10Rik	12	20804381	20815779	-	4.43279e-10	RIKEN cDNA 1700030C10 gene [Source:MGI Symbol;Acc:MGI:1916763]	1.99539	3.72948
Cbr1	16	93607837	93610505	+	4.55707e-10	carbonyl reductase 1 [Source:MGI Symbol;Acc:MGI:88284]	9.32962	8.54601
Prss30	17	23972126	23975230	-	4.55707e-10	protease, serine 30 [Source:MGI Symbol;Acc:MGI:1353645]	4.54384	5.85487
Capn11	17	45630204	45659325	-	5.2179e-10	calpain 11 [Source:MGI Symbol;Acc:MGI:1352490]	2.50648	-1.92211
Pdzk1ip1	4	115088708	115093899	+	5.26574e-10	PDZK1 interacting protein 1 [Source:MGI Symbol;Acc:MGI:1914432]	3.14661	5.20696
Asns	6	7675169	7693254	-	5.30134e-10	asparagine synthetase [Source:MGI Symbol;Acc:MGI:1350929]	8.80741	7.73565
Slc20a1	2	129198764	129211616	+	5.73374e-10	predicted gene 4430 [Source:MGI Symbol;Acc:MGI:3782614]	6.94941	5.886
Dmbt1	7	131032053	131121630	+	6.03659e-10	fibroblast growth factor receptor 2 [Source:MGI Symbol;Acc:MGI:95523]	11.7524	10.8947
Lypd8	11	58379043	58390728	+	7.83101e-10	LY6/PLAUR domain containing 8 [Source:MGI Symbol;Acc:MGI:1917413]	8.82516	8.0872
Shmt2	10	127517123	127522444	-	8.08754e-10	NADH dehydrogenase (ubiquinone) 1 alpha subcomplex, 4-like 2 [Source:MGI Symbol;Acc:MGI:3039567]	9.11096	8.43984
Coro2a	4	46536937	46602202	-	8.36714e-10	predicted gene, 16731 [Source:MGI Symbol;Acc:MGI:4439655]	9.33041	8.53364
Clec2g	6	128934381	128984707	+	1.14834e-09	C-type lectin domain family 2, member g [Source:MGI Symbol;Acc:MGI:1918059]	-3.68556	2.47724
Ank	15	27466677	27594909	+	1.16866e-09	progressive ankylosis [Source:MGI Symbol;Acc:MGI:3045421]	8.05993	7.37164
Sprr2a3	3	92285417	92291405	+	1.26027e-09	small proline-rich protein 2A3 [Source:MGI Symbol;Acc:MGI:3845028]	5.92757	4.91025
Dnah2	11	69420809	69549110	-	1.59205e-09	dynein, axonemal, heavy chain 2 [Source:MGI Symbol;Acc:MGI:107731]	5.1476	3.86615
Sord	2	122234749	122265340	+	2.05789e-09	sorbitol dehydrogenase [Source:MGI Symbol;Acc:MGI:98266]	9.12636	9.95315
Neu3	7	99811439	99828417	-	2.13875e-09	neuraminidase 3 [Source:MGI Symbol;Acc:MGI:1355305]	6.77895	5.97354
Gm30146	7	25860140	25869883	+	2.17225e-09	predicted gene, 30146 [Source:MGI Symbol;Acc:MGI:5589305]	-3.32193	1.68441
Car1	3	14766216	14808368	-	2.47765e-09	carbonic anhydrase 1 [Source:MGI Symbol;Acc:MGI:88268]	0.747446	3.49809
Sult6b2	6	142785204	142804502	-	2.7229e-09	sulfotransferase family 6B, member 2 [Source:MGI Symbol;Acc:MGI:2685612]	5.99921	5.14001
Cc2d2a	5	43662346	43740972	+	2.98879e-09	coiled-coil and C2 domain containing 2A [Source:MGI Symbol;Acc:MGI:1924487]	3.9641	5.1739
Slc10a2	8	5083219	5105351	-	3.42373e-09	solute carrier family 10, member 2 [Source:MGI Symbol;Acc:MGI:1201406]	4.42538	5.55631
Paox	7	140115799	140137224	+	3.72389e-09	enoyl Coenzyme A hydratase, short chain, 1, mitochondrial [Source:MGI Symbol;Acc:MGI:2136460]	4.06041	5.18039
Zfp760	17	21707741	21725636	+	4.74189e-09	zinc finger protein 760 [Source:MGI Symbol;Acc:MGI:2679257]	3.07933	4.6314
Kbtbd11	8	15011025	15033333	+	5.92015e-09	kelch repeat and BTB (POZ) domain containing 11 [Source:MGI Symbol;Acc:MGI:1922151]	5.5937	4.5615
Aars	8	111033144	111057664	+	6.45848e-09	alanyl-tRNA synthetase [Source:MGI Symbol;Acc:MGI:2384560]	8.76248	8.00646
Abcc5	16	20331303	20426394	-	6.45848e-09	ATP-binding cassette, sub-family C (CFTR/MRP), member 5 [Source:MGI Symbol;Acc:MGI:1351644]	5.09199	6.16571
Tfpi	2	84432855	84476775	-	6.59069e-09	tissue factor pathway inhibitor [Source:MGI Symbol;Acc:MGI:1095418]	4.00222	5.28909
Letm1	5	33739673	33782817	-	8.46938e-09	leucine zipper-EF-hand containing transmembrane protein 1 [Source:MGI Symbol;Acc:MGI:1932557]	7.98885	7.24426
Slc6a9	4	117834506	117875198	+	8.5957e-09	solute carrier family 6 (neurotransmitter transporter, glycine), member 9 [Source:MGI Symbol;Acc:MGI:95760]	5.33894	4.28083
Gtf2b	3	142765045	142783606	+	1.09988e-08	general transcription factor IIB [Source:MGI Symbol;Acc:MGI:2385191]	6.40617	7.21604
Fam81a	9	70088511	70142560	-	1.26374e-08	family with sequence similarity 81, member A [Source:MGI Symbol;Acc:MGI:1924136]	1.74607	-3.32193
Papss2	19	32620005	32667187	+	1.32177e-08	3'-phosphoadenosine 5'-phosphosulfate synthase 2 [Source:MGI Symbol;Acc:MGI:1330223]	8.97208	7.90363
S100a6	3	90612882	90624181	+	1.38786e-08	S100 calcium binding protein A6 (calcyclin) [Source:MGI Symbol;Acc:MGI:1339467]	5.81042	7.36209
Aqp1	6	55336432	55348555	+	1.66192e-08	aquaporin 1 [Source:MGI Symbol;Acc:MGI:103201]	8.10583	8.79421
Bdh1	16	31422280	31458901	+	1.80933e-08	3-hydroxybutyrate dehydrogenase, type 1 [Source:MGI Symbol;Acc:MGI:1919161]	8.67456	8.0441
Gsta3	1	21240589	21265661	+	1.90148e-08	glutathione S-transferase, alpha 3 [Source:MGI Symbol;Acc:MGI:95856]	7.50319	8.19656
Serpina1b	12	103728156	103830373	-	1.99443e-08	serine (or cysteine) preptidase inhibitor, clade A, member 1B [Source:MGI Symbol;Acc:MGI:891970]	2.43174	4.26322
Phyh	2	4919019	4938730	+	2.31311e-08	phytanoyl-CoA hydroxylase [Source:MGI Symbol;Acc:MGI:891978]	7.9376	8.66435
Wdfy1	1	79702262	79776143	-	2.45795e-08	WD repeat and FYVE domain containing 1 [Source:MGI Symbol;Acc:MGI:1916618]	7.04332	6.34468
Sec14l4	11	4031462	4048024	+	2.97242e-08	SEC14-like lipid binding 4 [Source:MGI Symbol;Acc:MGI:2144095]	2.67239	-1.45686
Ddo	10	40630011	40681847	+	2.97392e-08	D-aspartate oxidase [Source:MGI Symbol;Acc:MGI:1925528]	0.20735	2.77288
5330417C22Rik	3	108455694	108536536	-	3.32657e-08	RIKEN cDNA 5330417C22 gene [Source:MGI Symbol;Acc:MGI:1923930]	6.79466	7.58227
Lamc2	1	153122756	153186447	-	3.91995e-08	laminin, gamma 2 [Source:MGI Symbol;Acc:MGI:99913]	5.86538	6.73635
Tubb2b	13	34126748	34130466	-	4.37626e-08	tubulin, beta 2B class IIB [Source:MGI Symbol;Acc:MGI:1920960]	5.53935	3.78259
H2-Q10	17	35470089	35474563	+	4.37626e-08	histocompatibility 2, Q region locus 10 [Source:MGI Symbol;Acc:MGI:95929]	8.36993	7.6919
Pcsk6	7	65861734	66050386	+	4.40095e-08	predicted gene 20684 [Source:MGI Symbol;Acc:MGI:5313131]	5.87101	4.94546
Cdr2	7	120957036	120982312	-	4.72719e-08	cerebellar degeneration-related 2 [Source:MGI Symbol;Acc:MGI:1100885]	7.3005	6.48728
Ces1c	8	93099015	93131283	-	4.89378e-08	carboxylesterase 1C [Source:MGI Symbol;Acc:MGI:95420]	3.15732	4.60128
Gm5678	16	93628097	93630451	+	5.08873e-08	predicted gene 5678 [Source:MGI Symbol;Acc:MGI:3646098]	-1.95568	2.14166
Ang4	14	51763878	51773590	-	7.0536e-08	angiogenin, ribonuclease A family, member 4 [Source:MGI Symbol;Acc:MGI:2656551]	8.95034	9.90328
Sh3bgr	16	96200470	96228933	+	7.4618e-08	SH3-binding domain glutamic acid-rich protein [Source:MGI Symbol;Acc:MGI:1354740]	-0.517986	2.32495
Prkar2b	12	31958476	32061296	-	7.60987e-08	protein kinase, cAMP dependent regulatory, type II beta [Source:MGI Symbol;Acc:MGI:97760]	2.13235	3.72244
Ypel3	7	126776955	126780514	+	8.66408e-08	yippee-like 3 (Drosophila) [Source:MGI Symbol;Acc:MGI:1913340]	5.08371	6.1653
Acta1	8	123891769	123894751	-	9.14638e-08	predicted gene 20388 [Source:MGI Symbol;Acc:MGI:5141853]	4.95304	6.18323
Paqr5	9	61953481	62026856	-	9.89912e-08	progestin and adipoQ receptor family member V [Source:MGI Symbol;Acc:MGI:1921340]	3.35388	1.49721
Mfge8	7	79133768	79149060	-	1.05013e-07	milk fat globule-EGF factor 8 protein [Source:MGI Symbol;Acc:MGI:102768]	7.93906	8.73013
Cars	7	143557230	143600090	-	1.14187e-07	cysteinyl-tRNA synthetase [Source:MGI Symbol;Acc:MGI:1351477]	7.60826	6.70533
Tmem267	13	119488039	119611059	+	1.26016e-07	RIKEN cDNA 3110070M22 gene [Source:MGI Symbol;Acc:MGI:1914554]	4.30581	2.97276
Pgd	4	149149991	149166771	-	1.26216e-07	phosphogluconate dehydrogenase [Source:MGI Symbol;Acc:MGI:97553]	9.87822	9.29115
Nrn1	13	36725361	36735131	-	1.3259e-07	phenylalanine-tRNA synthetase 2 (mitochondrial) [Source:MGI Symbol;Acc:MGI:1917205]	5.40168	4.24089
Bex1	X	136213972	136215513	-	1.37277e-07	brain expressed X-linked 1 [Source:MGI Symbol;Acc:MGI:1328321]	3.67111	5.55986
Il1rn	2	24336853	24351494	+	1.48789e-07	interleukin 1 receptor antagonist [Source:MGI Symbol;Acc:MGI:96547]	4.43827	5.48087
Slc16a3	11	120948480	120960868	+	1.54434e-07	solute carrier family 16 (monocarboxylic acid transporters), member 3 [Source:MGI Symbol;Acc:MGI:1933438]	8.9306	8.17752
Ift46	9	44767908	44793447	+	1.68223e-07	intraflagellar transport 46 [Source:MGI Symbol;Acc:MGI:1923818]	5.6787	6.48012
Bace2	16	97356728	97439012	+	1.68223e-07	beta-site APP-cleaving enzyme 2 [Source:MGI Symbol;Acc:MGI:1860440]	3.63197	4.9699
Igf2bp3	6	49085223	49214957	-	1.83734e-07	mitochondrial assembly of ribosomal large subunit 1 [Source:MGI Symbol;Acc:MGI:1922843]	5.06073	3.90733
4930461G14Rik	9	58455122	58469635	+	1.91801e-07	RIKEN cDNA 4930461G14 gene [Source:MGI Symbol;Acc:MGI:1922129]	3.3779	1.67361
Bpnt1	1	185332149	185357777	+	1.95093e-07	bisphosphate 3'-nucleotidase 1 [Source:MGI Symbol;Acc:MGI:1338800]	10.0495	9.50484
B3glct	5	149678230	149762599	+	1.95093e-07	beta-3-glucosyltransferase [Source:MGI Symbol;Acc:MGI:2685903]	5.51992	6.33595
Slc2a1	4	119108711	119137983	+	1.99005e-07	solute carrier family 2 (facilitated glucose transporter), member 1 [Source:MGI Symbol;Acc:MGI:95755]	8.04428	7.23988
Lbh	17	72918305	72941942	+	1.99375e-07	limb-bud and heart [Source:MGI Symbol;Acc:MGI:1925139]	4.60614	5.51973
Slfn2	11	83065112	83070678	+	2.08346e-07	schlafen 2 [Source:MGI Symbol;Acc:MGI:1313258]	-1.03319	2.78163
Lonp1	17	56614301	56626903	-	2.10323e-07	lon peptidase 1, mitochondrial [Source:MGI Symbol;Acc:MGI:1921392]	9.38975	8.73474
F3	3	121723537	121735048	+	2.31805e-07	coagulation factor III [Source:MGI Symbol;Acc:MGI:88381]	5.66525	6.4166
Clca4a	3	144952480	144975045	-	2.35782e-07	predicted gene 16233 [Source:MGI Symbol;Acc:MGI:3802088]	3.68853	4.93946
Smpdl3a	10	57794335	57811830	+	2.65042e-07	sphingomyelin phosphodiesterase, acid-like 3A [Source:MGI Symbol;Acc:MGI:1931437]	6.56756	7.31718
Pik3ap1	19	41274218	41385070	-	2.69247e-07	phosphoinositide-3-kinase adaptor protein 1 [Source:MGI Symbol;Acc:MGI:1933177]	1.93168	3.78047
Gcnt3	9	70031496	70038088	-	3.06521e-07	glucosaminyl (N-acetyl) transferase 3, mucin type [Source:MGI Symbol;Acc:MGI:1919327]	7.61618	8.27463
Klhdc8b	9	108447636	108461581	-	3.06521e-07	kelch domain containing 8B [Source:MGI Symbol;Acc:MGI:1925517]	2.64151	4.02012
Rnf144b	13	47122656	47247991	+	3.06521e-07	ring finger protein 144B [Source:MGI Symbol;Acc:MGI:2384986]	4.05657	5.17012
Rnase4	14	51091077	51106151	+	3.06521e-07	ribonuclease, RNase A family 4 [Source:MGI Symbol;Acc:MGI:1926217]	7.43256	8.0459
Arrdc3	13	80883384	80896042	+	3.17753e-07	arrestin domain containing 3 [Source:MGI Symbol;Acc:MGI:2145242]	6.15999	6.87654
AA465934	11	83291699	83294632	+	3.29379e-07	expressed sequence AA465934 [Source:MGI Symbol;Acc:MGI:2671018]	1.61696	3.38548
Scn2b	9	45117782	45130070	+	4.15504e-07	predicted gene 10684 [Source:MGI Symbol;Acc:MGI:3641851]	3.904	5.06809
Adgrd1	5	129096750	129204599	+	4.20968e-07	adhesion G protein-coupled receptor D1 [Source:MGI Symbol;Acc:MGI:3041203]	6.0714	4.96121
Chac1	2	119351229	119354381	+	4.35077e-07	ChaC, cation transport regulator 1 [Source:MGI Symbol;Acc:MGI:1916315]	5.0345	3.60736
Dhcr7	7	143823145	143848410	+	4.39696e-07	7-dehydrocholesterol reductase [Source:MGI Symbol;Acc:MGI:1298378]	8.41488	7.59253
Rec8	14	55618037	55625395	+	4.67364e-07	REC8 meiotic recombination protein [Source:MGI Symbol;Acc:MGI:1929645]	5.36247	4.21725
Gm16046	17	13675662	13683516	-	5.00238e-07	t-complex-associated testis expressed 2 [Source:MGI Symbol;Acc:MGI:98641]	0.0394437	2.69123
Mmp7	9	7692090	7699585	+	5.34178e-07	expressed sequence AV064505 [Source:MGI Symbol;Acc:MGI:2143259]	7.19582	8.29127
Rph3al	11	75830999	75938429	-	6.19806e-07	rabphilin 3A-like (without C2 domains) [Source:MGI Symbol;Acc:MGI:1923492]	6.29819	5.32251
Reep6	10	80329953	80336441	+	6.50142e-07	receptor accessory protein 6 [Source:MGI Symbol;Acc:MGI:1917585]	8.88536	8.28966
C4bp	1	130634773	130661632	-	7.63529e-07	complement component 4 binding protein [Source:MGI Symbol;Acc:MGI:88229]	5.57463	6.49055
Camk2b	11	5969644	6066362	-	8.26399e-07	calcium/calmodulin-dependent protein kinase II, beta [Source:MGI Symbol;Acc:MGI:88257]	2.62664	4.29087
Insig1	5	28071363	28078662	+	8.42646e-07	insulin induced gene 1 [Source:MGI Symbol;Acc:MGI:1916289]	10.2879	9.29523
Moxd1	10	24223517	24302790	+	8.47505e-07	monooxygenase, DBH-like 1 [Source:MGI Symbol;Acc:MGI:1921582]	4.57785	2.83901
Cpq	15	33083129	33594552	+	8.66181e-07	carboxypeptidase Q [Source:MGI Symbol;Acc:MGI:1889205]	4.21787	5.17236
Gas6	8	13465374	13494490	-	8.69817e-07	transmembrane protein 255B [Source:MGI Symbol;Acc:MGI:2685533]	7.75848	8.65397
Epdr1	13	19591706	19619927	-	9.32762e-07	ependymin related protein 1 (zebrafish) [Source:MGI Symbol;Acc:MGI:2145369]	1.28537	3.12299
2210407C18Rik	11	58608204	58616075	-	9.78517e-07	RIKEN cDNA 2210407C18 gene [Source:MGI Symbol;Acc:MGI:1925604]	6.53778	5.04653
Acsl5	19	55251938	55297720	+	9.86107e-07	acyl-CoA synthetase long-chain family member 5 [Source:MGI Symbol;Acc:MGI:1919129]	10.4463	9.88732
Ndrg1	15	66929321	66969640	-	1.03589e-06	N-myc downstream regulated gene 1 [Source:MGI Symbol;Acc:MGI:1341799]	10.7991	10.146
D130043K22Rik	13	24845135	24901270	+	1.08832e-06	RIKEN cDNA D130043K22 gene [Source:MGI Symbol;Acc:MGI:3036268]	3.83443	2.11313
Calml4	9	62858080	62875921	+	1.18014e-06	predicted gene 10653 [Source:MGI Symbol;Acc:MGI:3642572]	8.59172	9.31918
Fam129a	1	151571186	151721939	+	1.18794e-06	family with sequence similarity 129, member A [Source:MGI Symbol;Acc:MGI:2137237]	4.88563	2.91479
4930402H24Rik	2	130706200	130906406	-	1.20552e-06	RIKEN cDNA 4930402H24 gene [Source:MGI Symbol;Acc:MGI:1923029]	6.8948	6.12771
Nr2e3	9	59942771	59960659	-	1.20552e-06	nuclear receptor subfamily 2, group E, member 3 [Source:MGI Symbol;Acc:MGI:1346317]	3.45955	1.88098
Gcg	2	62474530	62483650	-	1.30703e-06	glucagon [Source:MGI Symbol;Acc:MGI:95674]	7.53226	8.3057
Hsd17b2	8	117701904	117759027	+	1.45854e-06	hydroxysteroid (17-beta) dehydrogenase 2 [Source:MGI Symbol;Acc:MGI:1096386]	5.66169	6.8169
Car2	3	14886273	14900770	+	1.59303e-06	carbonic anhydrase 2 [Source:MGI Symbol;Acc:MGI:88269]	3.13415	4.24245
Me1	9	86581371	86695953	-	1.69941e-06	malic enzyme 1, NADP(+)-dependent, cytosolic [Source:MGI Symbol;Acc:MGI:97043]	7.08214	6.39386
Cttn	7	144435733	144471009	-	1.73563e-06	cortactin [Source:MGI Symbol;Acc:MGI:99695]	7.92926	8.44368
Txnip	3	96557957	96561883	+	1.79629e-06	predicted gene 15441 [Source:MGI Symbol;Acc:MGI:3641753]	10.6623	11.3665
Efr3b	12	3962554	4038915	-	1.88941e-06	EFR3 homolog B [Source:MGI Symbol;Acc:MGI:2444851]	4.61313	3.30299
Eci1	17	24426683	24439316	+	1.94097e-06	enoyl-Coenzyme A delta isomerase 1 [Source:MGI Symbol;Acc:MGI:94871]	6.67394	7.58627
Sccpdh	1	179668210	179687189	+	1.99337e-06	saccharopine dehydrogenase (putative) [Source:MGI Symbol;Acc:MGI:1924486]	5.36775	6.36013
Slc36a1	11	55204350	55236330	+	2.05544e-06	solute carrier family 36 (proton/amino acid symporter), member 1 [Source:MGI Symbol;Acc:MGI:2445299]	4.41758	5.50057
Gm37607	1	58383512	58386134	-	2.1605e-06	predicted gene, 37607 [Source:MGI Symbol;Acc:MGI:5610835]	2.52794	3.83969
Got1	19	43499752	43524605	-	2.23967e-06	glutamic-oxaloacetic transaminase 1, soluble [Source:MGI Symbol;Acc:MGI:95791]	7.48342	6.76497
Hkdc1	10	62383137	62422491	-	2.28353e-06	hexokinase domain containing 1 [Source:MGI Symbol;Acc:MGI:2384910]	8.97496	8.24334
Slc5a11	7	123214780	123273253	+	2.29172e-06	solute carrier family 5 (sodium/glucose cotransporter), member 11 [Source:MGI Symbol;Acc:MGI:1919316]	4.77221	3.68662
Gstm6	3	107938847	107943749	-	2.362e-06	glutathione S-transferase, mu 6 [Source:MGI Symbol;Acc:MGI:1309467]	6.77553	6.13438
Adamts10	17	33524204	33553782	+	2.44594e-06	a disintegrin-like and metallopeptidase (reprolysin type) with thrombospondin type 1 motif, 10 [Source:MGI Symbol;Acc:MGI:2449112]	2.28987	-0.339285
1190007I07Rik	10	82619851	82623228	-	2.47926e-06	RIKEN cDNA 1190007I07 gene [Source:MGI Symbol;Acc:MGI:3698433]	5.01152	4.00966
Gpd2	2	57237635	57370719	+	2.70798e-06	RIKEN cDNA A930012O16 gene [Source:MGI Symbol;Acc:MGI:2442255]	8.91136	8.29553
Por	5	135670033	135735326	+	3.02283e-06	predicted gene 43091 [Source:MGI Symbol;Acc:MGI:5663228]	9.29759	8.79522
Gm10073	8	106572966	106573461	-	3.14693e-06	predicted pseudogene 10073 [Source:MGI Symbol;Acc:MGI:3641908]	7.63719	6.4287
Defa21	8	21025545	21026516	+	3.17621e-06	defensin, alpha, 21 [Source:MGI Symbol;Acc:MGI:1913548]	6.22675	7.35382
Nicn1	9	108290429	108296498	+	3.30031e-06	nicolin 1 [Source:MGI Symbol;Acc:MGI:1913507]	3.90788	4.89937
Elovl6	3	129532355	129638495	+	3.43132e-06	predicted gene, 35986 [Source:MGI Symbol;Acc:MGI:5595145]	8.22015	7.45248
Tgfbi	13	56609523	56639562	+	3.61588e-06	transforming growth factor, beta induced [Source:MGI Symbol;Acc:MGI:99959]	4.32254	5.66695
Cyp4f14	17	32905071	32917342	-	3.68707e-06	cytochrome P450, family 4, subfamily f, polypeptide 14 [Source:MGI Symbol;Acc:MGI:1927669]	10.4015	9.78798
Slc7a5	8	121881150	121907694	-	3.70431e-06	predicted gene 20388 [Source:MGI Symbol;Acc:MGI:5141853]	7.0633	6.13372
Clec2h	6	128662385	128677374	+	3.71234e-06	C-type lectin domain family 2, member h [Source:MGI Symbol;Acc:MGI:2136934]	8.23233	9.20655
Slc9a3	13	74121457	74169442	+	3.7211e-06	solute carrier family 9 (sodium/hydrogen exchanger), member 3 [Source:MGI Symbol;Acc:MGI:105064]	7.19726	6.32186
Pklr	3	89136142	89146784	+	3.9403e-06	pyruvate kinase liver and red blood cell [Source:MGI Symbol;Acc:MGI:97604]	10.8654	10.2618
Acot1	12	84009490	84018371	+	4.00963e-06	acyl-CoA thioesterase 1 [Source:MGI Symbol;Acc:MGI:1349396]	6.90908	6.17112
Mttp	3	138089854	138144968	-	4.03632e-06	microsomal triglyceride transfer protein [Source:MGI Symbol;Acc:MGI:106926]	11.1647	10.666
Phf10	17	14945009	14961273	-	4.06513e-06	RIKEN cDNA 1600012H06 gene [Source:MGI Symbol;Acc:MGI:1915162]	7.39156	6.62608
Sema3c	5	17574281	17730268	+	4.12948e-06	sema domain, immunoglobulin domain (Ig), short basic domain, secreted, (semaphorin) 3C [Source:MGI Symbol;Acc:MGI:107557]	4.59321	5.53214
Arhgap31	16	38598340	38713274	-	4.48157e-06	Rho GTPase activating protein 31 [Source:MGI Symbol;Acc:MGI:1333857]	3.89136	4.87474
Etfbkmt	6	149139849	149151171	+	4.70666e-06	electron transfer flavoprotein beta subunit lysine methyltransferase [Source:MGI Symbol;Acc:MGI:2443575]	4.73517	5.59906
Stk40	4	126103957	126141029	+	4.94367e-06	serine/threonine kinase 40 [Source:MGI Symbol;Acc:MGI:1921428]	7.29299	6.70784
Pfkp	13	6579768	6648777	-	5.13408e-06	pitrilysin metallepetidase 1 [Source:MGI Symbol;Acc:MGI:1916867]	9.99371	9.16383
Anxa1	19	20373428	20390944	-	5.14169e-06	annexin A1 [Source:MGI Symbol;Acc:MGI:96819]	2.3554	3.88394
Muc2	7	141744612	141754693	+	5.44524e-06	mucin 2 [Source:MGI Symbol;Acc:MGI:1339364]	8.58711	9.17662
Polm	11	5827860	5838016	-	5.44524e-06	polymerase (DNA directed), mu [Source:MGI Symbol;Acc:MGI:1860191]	4.64044	5.4826
4930539E08Rik	17	28896397	28915324	-	5.44524e-06	RIKEN cDNA 4930539E08 gene [Source:MGI Symbol;Acc:MGI:1925441]	4.57908	5.51977
Defa24	8	21734494	21735471	+	5.60495e-06	defensin, alpha, 24 [Source:MGI Symbol;Acc:MGI:3630383]	11.6427	12.7513
Cyp4f15	17	32685627	32703352	+	5.99261e-06	cytochrome P450, family 4, subfamily f, polypeptide 15 [Source:MGI Symbol;Acc:MGI:2146921]	0.464219	2.67077
Angpt2	8	18690263	18741562	-	6.29197e-06	microcephaly, primary autosomal recessive 1 [Source:MGI Symbol;Acc:MGI:2443308]	2.90172	4.1639
Ifit1bl1	19	34592888	34601968	-	6.44796e-06	interferon induced protein with tetratricpeptide repeats 1B like 1 [Source:MGI Symbol;Acc:MGI:3650685]	2.44635	4.04201
Adm2	15	89322972	89324728	+	6.54503e-06	adrenomedullin 2 [Source:MGI Symbol;Acc:MGI:2675256]	4.93733	3.61999
Pmp22	11	63128982	63159547	+	6.59272e-06	peripheral myelin protein 22 [Source:MGI Symbol;Acc:MGI:97631]	1.41612	3.31695
Mdh2	5	135778480	135790398	+	6.64789e-06	malate dehydrogenase 2, NAD (mitochondrial) [Source:MGI Symbol;Acc:MGI:97050]	11.0873	10.568
Yars	4	129189760	129219607	+	6.65815e-06	tyrosyl-tRNA synthetase [Source:MGI Symbol;Acc:MGI:2147627]	7.66787	7.00322
Adgra3	5	49959956	50059006	-	6.77958e-06	adhesion G protein-coupled receptor A3 [Source:MGI Symbol;Acc:MGI:1917943]	7.01502	6.3215
Tnip1	11	54910785	54962917	-	6.91189e-06	TNFAIP3 interacting protein 1 [Source:MGI Symbol;Acc:MGI:1926194]	7.41118	6.80607
Prrx1	1	163245119	163313710	-	6.9832e-06	paired related homeobox 1 [Source:MGI Symbol;Acc:MGI:97712]	4.07525	2.85964
Ddit4	10	59949669	59951834	-	7.11931e-06	DNA-damage-inducible transcript 4 [Source:MGI Symbol;Acc:MGI:1921997]	8.25018	7.56362
Gpx2	12	76792333	76795554	-	7.42804e-06	farnesyltransferase, CAAX box, beta [Source:MGI Symbol;Acc:MGI:1861305]	8.44395	7.81772
Gpi1	7	34201330	34230336	-	7.83536e-06	glucose phosphate isomerase 1 [Source:MGI Symbol;Acc:MGI:95797]	11.7898	11.2719
Cul7	17	46650337	46664364	+	8.16777e-06	predicted gene, 26904 [Source:MGI Symbol;Acc:MGI:5477398]	3.45731	4.48753
Aacs	5	125475814	125517410	+	8.20453e-06	acetoacetyl-CoA synthetase [Source:MGI Symbol;Acc:MGI:1926144]	8.60427	7.92157
Srxn1	2	152105516	152111376	+	8.22514e-06	sulfiredoxin 1 homolog (S. cerevisiae) [Source:MGI Symbol;Acc:MGI:104971]	7.53799	6.98463
H2-T22	17	36037128	36042747	-	8.4534e-06	RIKEN cDNA A930015D03 gene [Source:MGI Symbol;Acc:MGI:1925060]	4.17306	5.24155
Atrn	2	130906495	131030333	+	8.48419e-06	attractin [Source:MGI Symbol;Acc:MGI:1341628]	7.38108	6.59767
Ramp1	1	91179822	91225196	+	8.61591e-06	receptor (calcitonin) activity modifying protein 1 [Source:MGI Symbol;Acc:MGI:1858418]	2.89765	4.19398
Gale	4	135963727	135968178	+	8.62342e-06	galactose-4-epimerase, UDP [Source:MGI Symbol;Acc:MGI:1921496]	8.21211	7.6069
Pnliprp2	19	58759723	58777533	+	8.62342e-06	pancreatic lipase-related protein 2 [Source:MGI Symbol;Acc:MGI:1336202]	8.22167	9.08327
Glul	1	153899944	153909723	+	1.02615e-05	transmembrane epididymal family member 2 [Source:MGI Symbol;Acc:MGI:1923273]	7.68178	8.38095
Car9	4	43506966	43513729	+	1.13086e-05	predicted gene 12454 [Source:MGI Symbol;Acc:MGI:3649695]	9.2598	8.73548
Gm6329	8	45160494	45165219	-	1.16118e-05	predicted gene, 30504 [Source:MGI Symbol;Acc:MGI:5589663]	-0.598758	2.17429
Kremen2	17	23741200	23745829	-	1.25783e-05	kringle containing transmembrane protein 2 [Source:MGI Symbol;Acc:MGI:1920266]	0.556595	2.96538
Rpl39l	16	10170226	10174911	+	1.33492e-05	ribosomal protein L39-like [Source:MGI Symbol;Acc:MGI:1915422]	-3.27052	1.56592
Ces1g	8	93302369	93337308	-	1.34979e-05	carboxylesterase 1G [Source:MGI Symbol;Acc:MGI:88378]	3.73169	4.66133
Anxa5	3	36448923	36475894	-	1.35033e-05	annexin A5 [Source:MGI Symbol;Acc:MGI:106008]	5.17107	5.99508
Cyp51	5	4081145	4104746	-	1.36617e-05	A kinase (PRKA) anchor protein (yotiao) 9 [Source:MGI Symbol;Acc:MGI:2178217]	10.2247	9.5978
Tlr4	4	66827584	66930284	+	1.42152e-05	toll-like receptor 4 [Source:MGI Symbol;Acc:MGI:96824]	-2.64273	1.41029
Mvd	8	122433601	122443422	-	1.47509e-05	predicted gene 20388 [Source:MGI Symbol;Acc:MGI:5141853]	8.08984	7.47112
Rbp2	9	98486115	98509781	+	1.54455e-05	retinol binding protein 2, cellular [Source:MGI Symbol;Acc:MGI:97877]	9.00747	8.25762
Rps2	17	24718116	24721929	+	1.54603e-05	ribosomal protein S2 [Source:MGI Symbol;Acc:MGI:105110]	10.1939	10.9622
Sun2	15	79724070	79742536	-	1.63446e-05	Sad1 and UNC84 domain containing 2 [Source:MGI Symbol;Acc:MGI:2443011]	4.94447	5.74657
Hpgd	8	56294585	56321043	+	1.63844e-05	hydroxyprostaglandin dehydrogenase 15 (NAD) [Source:MGI Symbol;Acc:MGI:108085]	5.76909	6.49876
Vnn3	10	23851462	23869843	+	1.67859e-05	vanin 3 [Source:MGI Symbol;Acc:MGI:1347055]	-1.03438	2.38147
Samd5	10	9622936	9675208	-	1.69715e-05	sterile alpha motif domain containing 5 [Source:MGI Symbol;Acc:MGI:2444815]	2.28335	3.68909
Serpine1	5	137061504	137072268	-	1.9053e-05	serine (or cysteine) peptidase inhibitor, clade E, member 1 [Source:MGI Symbol;Acc:MGI:97608]	3.81474	2.41265
Phgdh	3	98313170	98339990	-	1.90632e-05	3-phosphoglycerate dehydrogenase [Source:MGI Symbol;Acc:MGI:1355330]	7.47376	6.7724
Osr2	15	35296098	35303304	+	2.0806e-05	odd-skipped related 2 [Source:MGI Symbol;Acc:MGI:1930813]	5.65543	6.36081
Prss33	17	23833360	23836056	-	2.0806e-05	protease, serine 33 [Source:MGI Symbol;Acc:MGI:2661234]	1.53657	-2.00281
Ifi27	12	103434211	103440239	+	2.10748e-05	interferon, alpha-inducible protein 27 [Source:MGI Symbol;Acc:MGI:1277180]	4.43082	5.72666
Igf1r	7	67952827	68233668	+	2.19714e-05	insulin-like growth factor I receptor [Source:MGI Symbol;Acc:MGI:96433]	6.3721	7.06051
Sec23b	2	144556229	144590749	+	2.2183e-05	SEC23 homolog B, COPII coat complex component [Source:MGI Symbol;Acc:MGI:1350925]	7.38848	6.83753
Aldoa	7	126795234	126809108	-	2.22136e-05	aldolase A, fructose-bisphosphate [Source:MGI Symbol;Acc:MGI:87994]	12.3557	11.8619
Dnajb11	16	22857845	22879634	+	2.22136e-05	DnaJ heat shock protein family (Hsp40) member B11 [Source:MGI Symbol;Acc:MGI:1915088]	7.69005	7.02574
Lipg	18	74939322	74961263	-	2.41654e-05	lipase, endothelial [Source:MGI Symbol;Acc:MGI:1341803]	6.88394	6.09743
Cd177	7	24743983	24760311	-	2.52995e-05	CD177 antigen [Source:MGI Symbol;Acc:MGI:1916141]	4.06869	4.93665
Nts	10	102481756	102490486	-	2.53226e-05	neurotensin [Source:MGI Symbol;Acc:MGI:1328351]	4.66004	5.84345
Faah	4	115967145	116017926	-	2.54339e-05	fatty acid amide hydrolase [Source:MGI Symbol;Acc:MGI:109609]	8.27986	7.75607
Adh6a	3	138313286	138331134	+	2.62368e-05	alcohol dehydrogenase 6A (class V) [Source:MGI Symbol;Acc:MGI:1916367]	8.49196	7.90549
A930015D03Rik	17	35994453	36038435	+	2.79402e-05	RIKEN cDNA A930015D03 gene [Source:MGI Symbol;Acc:MGI:1925060]	2.33425	-0.70416
Clps	17	28558210	28560766	-	2.83672e-05	colipase, pancreatic [Source:MGI Symbol;Acc:MGI:88421]	5.80559	6.51274
Gm13212	4	145585166	145625345	+	2.87158e-05	predicted gene 13212 [Source:MGI Symbol;Acc:MGI:3651014]	1.95686	3.38073
Ddb2	2	91211572	91236982	-	2.90497e-05	acid phosphatase 2, lysosomal [Source:MGI Symbol;Acc:MGI:87882]	4.83861	5.59945
Cd83	13	43784775	43803132	+	2.99412e-05	CD83 antigen [Source:MGI Symbol;Acc:MGI:1328316]	3.87063	4.75469
Pnpla7	2	24976033	25054057	+	3.47655e-05	patatin-like phospholipase domain containing 7 [Source:MGI Symbol;Acc:MGI:2385325]	4.35183	5.09653
Aldh18a1	19	40550257	40588463	-	3.51018e-05	aldehyde dehydrogenase 18 family, member A1 [Source:MGI Symbol;Acc:MGI:1888908]	9.67323	9.17123
Gm11127	17	36055816	36058371	-	3.5681e-05	predicted gene 6034 [Source:MGI Symbol;Acc:MGI:3646212]	1.35567	2.97611
Sult1d1	5	87554645	87569027	-	3.67323e-05	sulfotransferase family 1D, member 1 [Source:MGI Symbol;Acc:MGI:1926341]	8.12034	8.67951
Pink1	4	138313409	138326307	-	3.7028e-05	PTEN induced putative kinase 1 [Source:MGI Symbol;Acc:MGI:1916193]	7.14234	7.86134
Ctrb1	8	111686519	111691010	-	3.83195e-05	chymotrypsinogen B1 [Source:MGI Symbol;Acc:MGI:88559]	3.34905	1.85919
Nars	18	64499665	64516557	-	3.83195e-05	asparaginyl-tRNA synthetase [Source:MGI Symbol;Acc:MGI:1917473]	10.1595	9.54781
Acot11	4	106744555	106804998	-	3.98493e-05	family with sequence simliarity 151, member A [Source:MGI Symbol;Acc:MGI:2657115]	7.15032	6.52224
Casp6	3	129901425	129914103	+	4.25264e-05	caspase 6 [Source:MGI Symbol;Acc:MGI:1312921]	7.06006	6.44891
Slc30a10	1	185454848	185468762	+	4.29458e-05	predicted gene 2061 [Source:MGI Symbol;Acc:MGI:3780228]	8.54159	7.89454
Lrrc59	11	94629767	94645216	+	4.41382e-05	leucine rich repeat containing 59 [Source:MGI Symbol;Acc:MGI:2138133]	9.05388	8.44838
Aldh1l1	6	90486427	90600203	+	4.91835e-05	predicted gene 45901 [Source:MGI Symbol;Acc:MGI:5805016]	8.05999	7.53996
Tpsg1	17	25369273	25374442	+	4.91835e-05	tryptase gamma 1 [Source:MGI Symbol;Acc:MGI:1349391]	3.864	5.00478
Bco1	8	117095854	117133720	+	4.94392e-05	beta-carotene oxygenase 1 [Source:MGI Symbol;Acc:MGI:1926923]	8.15146	7.54119
Hyou1	9	44379490	44392369	+	4.99156e-05	hypoxia up-regulated 1 [Source:MGI Symbol;Acc:MGI:108030]	8.78336	8.10529
Dlat	9	50634633	50659780	-	4.99156e-05	dihydrolipoamide S-acetyltransferase (E2 component of pyruvate dehydrogenase complex) [Source:MGI Symbol;Acc:MGI:2385311]	8.01475	7.36679
Srpk2	5	23503264	23684617	-	5.09734e-05	lysine (K)-specific methyltransferase 2E [Source:MGI Symbol;Acc:MGI:1924825]	5.21996	5.88782
H2-M3	17	37270220	37274484	+	5.18183e-05	histocompatibility 2, M region locus 3 [Source:MGI Symbol;Acc:MGI:95915]	0.902976	2.76481
Hpd	5	123171807	123182727	-	5.1856e-05	predicted gene, 26745 [Source:MGI Symbol;Acc:MGI:5477239]	4.07514	5.02139
H2-Q6	17	35424850	35430055	+	5.20748e-05	histocompatibility 2, Q region locus 6 [Source:MGI Symbol;Acc:MGI:95935]	3.90339	2.65531
Ceacam10	7	24777206	24784657	+	5.21319e-05	carcinoembryonic antigen-related cell adhesion molecule 10 [Source:MGI Symbol;Acc:MGI:1347248]	2.0939	3.45888
S100a11	3	93520488	93526287	+	5.21453e-05	S100 calcium binding protein A11 [Source:MGI Symbol;Acc:MGI:1338798]	5.53139	6.27533
Slc2a5	4	150119283	150144169	+	5.26407e-05	solute carrier family 2 (facilitated glucose transporter), member 5 [Source:MGI Symbol;Acc:MGI:1928369]	7.34893	6.51715
Tars	15	11383663	11399658	-	5.31404e-05	threonyl-tRNA synthetase [Source:MGI Symbol;Acc:MGI:106314]	8.42738	7.89005
Tcp11l2	10	84576626	84614359	+	5.41774e-05	t-complex 11 (mouse) like 2 [Source:MGI Symbol;Acc:MGI:2444679]	2.28275	3.64241
1810017P11Rik	5	114975456	114976013	+	5.43301e-05	HNF1 homeobox A, opposite strand 1 [Source:MGI Symbol;Acc:MGI:3652225]	2.02292	3.42133
Serp1	3	58519817	58525892	-	5.44809e-05	stress-associated endoplasmic reticulum protein 1 [Source:MGI Symbol;Acc:MGI:92638]	9.12243	8.57459
Pgm2	4	99929414	99987294	+	5.44809e-05	integrin beta 3 binding protein (beta3- endonexin) [Source:MGI Symbol;Acc:MGI:1914983]	9.00849	8.42057
Pstpip2	18	77794545	77882007	+	5.44809e-05	RIKEN cDNA F830208F22 gene [Source:MGI Symbol;Acc:MGI:3588261]	6.01328	5.06607
Zcchc3	2	152411955	152415027	-	5.74194e-05	zinc finger, CCHC domain containing 3 [Source:MGI Symbol;Acc:MGI:1915167]	1.52636	3.23808
Gstm4	3	108040408	108044894	-	5.84101e-05	glutathione S-transferase, mu 4 [Source:MGI Symbol;Acc:MGI:95862]	7.30181	6.65001
Chuk	19	44073335	44107480	-	5.93226e-05	conserved helix-loop-helix ubiquitous kinase [Source:MGI Symbol;Acc:MGI:99484]	7.82819	7.25624
Bmp3	5	98854415	98884396	+	6.00453e-05	bone morphogenetic protein 3 [Source:MGI Symbol;Acc:MGI:88179]	6.56508	7.31447
Slc25a15	8	22375551	22398597	-	6.05688e-05	solute carrier family 25 (mitochondrial carrier ornithine transporter), member 15 [Source:MGI Symbol;Acc:MGI:1342274]	9.06588	8.58191
Msmo1	8	64718139	64733792	-	6.05688e-05	methylsterol monoxygenase 1 [Source:MGI Symbol;Acc:MGI:1913484]	9.64584	9.10688
Sdc2	15	32920723	33034730	+	6.07616e-05	syndecan 2 [Source:MGI Symbol;Acc:MGI:1349165]	3.11482	4.13398
Mb	15	77015489	77050670	-	6.19409e-05	myoglobin [Source:MGI Symbol;Acc:MGI:96922]	-1.30779	2.18072
Plxnb1	9	109095389	109119917	+	6.34403e-05	predicted gene 7628 [Source:MGI Symbol;Acc:MGI:3643956]	4.79325	5.63853
Higd1a	9	121848563	121858362	-	6.57802e-05	HIG1 domain family, member 1A [Source:MGI Symbol;Acc:MGI:1930666]	6.81327	6.07075
Tkfc	19	10592200	10604258	-	6.6008e-05	triokinase, FMN cyclase [Source:MGI Symbol;Acc:MGI:2385084]	11.0664	10.5801
Plbd1	6	136612070	136661928	-	6.93878e-05	phospholipase B domain containing 1 [Source:MGI Symbol;Acc:MGI:1914107]	6.22929	6.99981
Nos2	11	78920787	78960254	+	7.12427e-05	nitric oxide synthase 2, inducible [Source:MGI Symbol;Acc:MGI:97361]	4.50315	5.3419
Zfp951	5	104813169	104860070	-	7.48708e-05	zinc finger protein 951 [Source:MGI Symbol;Acc:MGI:2441896]	2.02422	3.44935
Sox9	11	112782224	112787760	+	7.56131e-05	SRY (sex determining region Y)-box 9 [Source:MGI Symbol;Acc:MGI:98371]	6.75349	7.31096
Sardh	2	27188393	27248337	-	8.22079e-05	sarcosine dehydrogenase [Source:MGI Symbol;Acc:MGI:2183102]	3.27969	1.60941
Sulf2	2	166073089	166155663	-	8.25048e-05	nuclear receptor coactivator 3 [Source:MGI Symbol;Acc:MGI:1276535]	7.80656	7.24357
Mep1a	17	43474324	43502812	-	8.33579e-05	meprin 1 alpha [Source:MGI Symbol;Acc:MGI:96963]	6.09257	6.73066
Zbtb20	16	42875881	43642602	+	8.33714e-05	zinc finger and BTB domain containing 20 [Source:MGI Symbol;Acc:MGI:1929213]	5.00612	5.69451
Bcam	7	19756131	19771016	-	8.36614e-05	basal cell adhesion molecule [Source:MGI Symbol;Acc:MGI:1929940]	4.83882	5.82999
Ttc25	11	100545607	100572568	+	8.44578e-05	tetratricopeptide repeat domain 25 [Source:MGI Symbol;Acc:MGI:1921657]	0.836203	3.03086
Bckdha	7	25629946	25658981	-	8.7044e-05	UDP-GlcNAc:betaGal beta-1,3-N- acetylglucosaminyltransferase 8 [Source:MGI Symbol;Acc:MGI:2385269]	5.71058	6.32624
Slc35b1	11	95384692	95391776	+	8.7044e-05	solute carrier family 35, member B1 [Source:MGI Symbol;Acc:MGI:1343133]	7.36725	6.72747
Ace2	X	164139332	164188420	+	8.99511e-05	angiotensin I converting enzyme (peptidyl- dipeptidase A) 2 [Source:MGI Symbol;Acc:MGI:1917258]	8.92254	9.56334
Mxd4	5	34173883	34187720	-	9.17584e-05	Max dimerization protein 4 [Source:MGI Symbol;Acc:MGI:104991]	6.20132	6.89543
Tmigd1	11	76902159	76916587	+	9.46198e-05	transmembrane and immunoglobulin domain containing 1 [Source:MGI Symbol;Acc:MGI:1913851]	2.27436	3.68877
Nup93	8	94214564	94317227	+	9.50217e-05	nucleoporin 93 [Source:MGI Symbol;Acc:MGI:1919055]	6.81809	6.13585
Sidt1	16	44240180	44333196	-	9.50217e-05	SID1 transmembrane family, member 1 [Source:MGI Symbol;Acc:MGI:2443155]	2.87748	4.07655
Guca2a	4	119637704	119639471	+	9.76058e-05	guanylate cyclase activator 2a (guanylin) [Source:MGI Symbol;Acc:MGI:102738]	8.00081	8.98589
Unc5b	10	60762593	60831581	-	9.7771e-05	unc-5 netrin receptor B [Source:MGI Symbol;Acc:MGI:894703]	6.39678	5.81984
Akr1d1	6	37530173	37568815	+	0.000101855	aldo-keto reductase family 1, member D1 [Source:MGI Symbol;Acc:MGI:2384785]	-1.09582	1.71791
Zfp213	17	23556769	23564226	-	0.000103496	zinc finger protein 213 [Source:MGI Symbol;Acc:MGI:3053094]	3.74265	4.68035
Slc11a2	15	100387898	100425072	-	0.000103696	solute carrier family 11 (proton-coupled divalent metal ion transporters), member 2 [Source:MGI Symbol;Acc:MGI:1345279]	9.67544	9.0898
Hmgcs1	13	119690379	119708260	+	0.00010563	3-hydroxy-3-methylglutaryl-Coenzyme A synthase 1 [Source:MGI Symbol;Acc:MGI:107592]	10.5066	9.91553
P2rx4	5	122707544	122729738	+	0.000108692	purinergic receptor P2X, ligand-gated ion channel 4 [Source:MGI Symbol;Acc:MGI:1338859]	6.03266	6.59527
Zmat1	X	134971372	135009209	-	0.000112351	zinc finger, matrin type 1 [Source:MGI Symbol;Acc:MGI:2442284]	-0.358913	1.97635
Pif1	9	65587160	65595967	+	0.00011797	PIF1 5'-to-3' DNA helicase [Source:MGI Symbol;Acc:MGI:2143057]	5.33114	4.42089
Bst1	5	43818885	43843986	+	0.000122657	F-box and leucine-rich repeat protein 5 [Source:MGI Symbol;Acc:MGI:2152883]	6.31378	7.08494
Pmvk	3	89454541	89469013	+	0.000125062	phosphomevalonate kinase [Source:MGI Symbol;Acc:MGI:1915853]	7.51774	6.9524
AC140409.2	9	40747281	40762673	-	0.000125062	CXADR-like membrane protein [Source:MGI Symbol;Acc:MGI:1918816]	2.53612	0.28121
C2cd2l	9	44309237	44320285	-	0.000130765	C2 calcium-dependent domain containing 2- like [Source:MGI Symbol;Acc:MGI:1919014]	6.50132	5.91573
Proz	8	13060914	13076026	+	0.000132041	protein Z, vitamin K-dependent plasma glycoprotein [Source:MGI Symbol;Acc:MGI:1860488]	4.60911	3.63441
Lss	10	76531588	76557138	+	0.000134746	lanosterol synthase [Source:MGI Symbol;Acc:MGI:1336155]	9.15857	8.26801
Tmem8	17	26113316	26123254	+	0.000137846	transmembrane protein 8 (five membrane- spanning domains) [Source:MGI Symbol;Acc:MGI:1926283]	7.53439	8.04982
Rims4	2	163859751	163918683	-	0.000147362	regulating synaptic membrane exocytosis 4 [Source:MGI Symbol;Acc:MGI:2674366]	2.20966	-0.669282
Abcf2	5	24565345	24577467	-	0.000147362	ATP-binding cassette, sub-family F (GCN20), member 2 [Source:MGI Symbol;Acc:MGI:1351657]	7.12029	6.58163
Retsat	6	72598475	72608425	+	0.000147362	retinol saturase (all trans retinol 13,14 reductase) [Source:MGI Symbol;Acc:MGI:1914692]	8.79663	8.31993
Slc17a4	13	23895890	23915009	-	0.000151841	solute carrier family 17 (sodium phosphate), member 4 [Source:MGI Symbol;Acc:MGI:2442850]	7.68017	8.21736
Akirin1	4	123734559	123750345	-	0.000155392	akirin 1 [Source:MGI Symbol;Acc:MGI:1915300]	6.48333	5.92691
Alpk1	3	127670310	127780527	-	0.000156801	alpha-kinase 1 [Source:MGI Symbol;Acc:MGI:1918731]	3.03378	4.28916
Wls	3	159839672	159938664	+	0.000162222	wntless homolog (Drosophila) [Source:MGI Symbol;Acc:MGI:1915401]	5.49903	6.10157
Rnf26	9	44066327	44113517	-	0.000162222	ring finger protein 26 [Source:MGI Symbol;Acc:MGI:2388131]	6.12178	5.48353
Cyc1	15	76343523	76345934	+	0.000162222	cytochrome c-1 [Source:MGI Symbol;Acc:MGI:1913695]	9.41535	8.946
Zfp938	10	82224850	82241280	-	0.000163123	zinc finger protein 938 [Source:MGI Symbol;Acc:MGI:3621440]	3.20476	4.22717
Rdm1	11	101627195	101636100	+	0.000163722	RAD52 motif 1 [Source:MGI Symbol;Acc:MGI:1913849]	4.35459	5.3174
Cpox	16	58670208	58680391	+	0.0001661	coproporphyrinogen oxidase [Source:MGI Symbol;Acc:MGI:104841]	8.77653	8.20373
Agpat4	17	12118704	12219645	+	0.000169144	1-acylglycerol-3-phosphate O-acyltransferase 4 (lysophosphatidic acid acyltransferase, delta) [Source:MGI Symbol;Acc:MGI:1915512]	3.97001	2.81255
Slc7a8	14	54722216	54781886	-	0.000170311	solute carrier family 7 (cationic amino acid transporter, y+ system), member 8 [Source:MGI Symbol;Acc:MGI:1355323]	6.62646	5.90614
Mthfd1l	10	3973118	4167081	+	0.00017423	methylenetetrahydrofolate dehydrogenase (NADP+ dependent) 1-like [Source:MGI Symbol;Acc:MGI:1924836]	6.92894	6.26974
Ephb3	16	21204755	21223305	+	0.000174832	Eph receptor B3 [Source:MGI Symbol;Acc:MGI:104770]	6.37736	6.94408
Hdac7	15	97792664	97844502	-	0.000175257	solute carrier family 48 (heme transporter), member 1 [Source:MGI Symbol;Acc:MGI:1914989]	4.68831	5.46333
Reg3g	6	78466269	78468872	-	0.000182488	regenerating islet-derived 3 gamma [Source:MGI Symbol;Acc:MGI:109406]	7.16066	9.31225
H2-Q1	17	35320405	35325099	+	0.000184859	histocompatibility 2, Q region locus 1 [Source:MGI Symbol;Acc:MGI:95928]	5.51336	4.71015
Hoxb8	11	96281905	96285315	+	0.000185018	homeobox B8 [Source:MGI Symbol;Acc:MGI:96189]	2.22592	3.51609
Gpt2	8	85492576	85527560	+	0.000186106	glutamic pyruvate transaminase (alanine aminotransferase) 2 [Source:MGI Symbol;Acc:MGI:1915391]	5.92571	5.12818
Aspa	11	73304992	73329596	-	0.000188046	aspartoacylase [Source:MGI Symbol;Acc:MGI:87914]	1.51501	2.96919
Pm20d1	1	131797381	131821473	+	0.000188251	peptidase M20 domain containing 1 [Source:MGI Symbol;Acc:MGI:2442939]	5.21103	4.4231
Wdr45	X	7714333	7728206	+	0.000192658	WD repeat domain 45 [Source:MGI Symbol;Acc:MGI:1859606]	4.84619	5.59166
G0s2	1	193272161	193273217	-	0.000196952	laminin, beta 3 [Source:MGI Symbol;Acc:MGI:99915]	2.96849	1.24477
Pyy	11	102106676	102107832	-	0.000197571	peptide YY [Source:MGI Symbol;Acc:MGI:99924]	3.52904	4.88173
Camk2n1	4	138454314	138460123	+	0.0001985	calcium/calmodulin-dependent protein kinase II inhibitor 1 [Source:MGI Symbol;Acc:MGI:1913509]	7.69951	8.55451
Ptprr	10	116018213	116274932	+	0.000199259	protein tyrosine phosphatase, receptor type, R [Source:MGI Symbol;Acc:MGI:109559]	4.57352	5.43606
Aspg	12	112106679	112127559	+	0.000200963	asparaginase [Source:MGI Symbol;Acc:MGI:2144822]	4.12661	4.95156
Nbl1	4	139082284	139092993	-	0.000202709	neuroblastoma, suppression of tumorigenicity 1 [Source:MGI Symbol;Acc:MGI:104591]	3.1383	4.47099
Ly6d	15	74762056	74763620	-	0.000214414	lymphocyte antigen 6 complex, locus D [Source:MGI Symbol;Acc:MGI:96881]	1.38222	2.9681
Slc41a2	10	83230848	83337882	-	0.000225024	solute carrier family 41, member 2 [Source:MGI Symbol;Acc:MGI:2442940]	5.64899	4.7815
Kif3a	11	53567379	53601967	+	0.000225533	kinesin family member 3A [Source:MGI Symbol;Acc:MGI:107689]	4.36371	5.28288
Rnf212	5	108729290	108774982	-	0.000235325	ring finger protein 212 [Source:MGI Symbol;Acc:MGI:3645767]	-0.470121	1.96028
Pkm	9	59656368	59679375	+	0.000235325	pyruvate kinase, muscle [Source:MGI Symbol;Acc:MGI:97591]	12.2348	11.7764
Sytl2	7	90302252	90410719	+	0.00024072	synaptotagmin-like 2 [Source:MGI Symbol;Acc:MGI:1933366]	5.38203	5.99167
Ctdsp2	10	126978717	126999975	+	0.00024072	CTD (carboxy-terminal domain, RNA polymerase II, polypeptide A) small phosphatase 2 [Source:MGI Symbol;Acc:MGI:1098748]	8.28574	8.7916
Tcf23	5	30968662	30977018	+	0.000241499	transcription factor 23 [Source:MGI Symbol;Acc:MGI:1934960]	6.86447	6.34452
Paqr9	9	95559657	95568023	+	0.000241995	progestin and adipoQ receptor family member IX [Source:MGI Symbol;Acc:MGI:1922802]	2.20786	-1.68696
Gpd1	15	99717515	99725005	+	0.000242271	predicted gene 16537 [Source:MGI Symbol;Acc:MGI:4414957]	9.79501	9.33001
Gm43738	3	89081939	89101099	-	0.000246424	predicted gene 43738 [Source:MGI Symbol;Acc:MGI:5663875]	9.12409	8.57134
Hmgcs2	3	98280435	98310738	+	0.000246424	3-hydroxy-3-methylglutaryl-Coenzyme A synthase 2 [Source:MGI Symbol;Acc:MGI:101939]	7.06313	7.89791
Habp2	19	56287137	56320822	+	0.000246424	hyaluronic acid binding protein 2 [Source:MGI Symbol;Acc:MGI:1196378]	4.41343	5.22388
Krt18	15	102028216	102032026	+	0.000247493	keratin 18 [Source:MGI Symbol;Acc:MGI:96692]	9.97958	10.6598
Slc36a4	9	15709738	15743361	+	0.000247906	solute carrier family 36 (proton/amino acid symporter), member 4 [Source:MGI Symbol;Acc:MGI:2442595]	1.75505	3.06849
Ldha	7	46841475	46855627	+	0.000250071	lactate dehydrogenase A [Source:MGI Symbol;Acc:MGI:96759]	12.5603	12.0789
Scamp5	9	57441327	57468060	-	0.000250783	secretory carrier membrane protein 5 [Source:MGI Symbol;Acc:MGI:1928948]	7.17397	6.6603
Itga1	13	114953096	115101964	-	0.000251595	integrin alpha 1 [Source:MGI Symbol;Acc:MGI:96599]	4.96386	5.60259
Alpi	1	87098002	87101606	-	0.000259438	alkaline phosphatase, intestinal [Source:MGI Symbol;Acc:MGI:1924018]	10.2788	9.78044
Sec13	6	113728062	113740743	-	0.000264963	SEC13 homolog, nuclear pore and COPII coat complex component [Source:MGI Symbol;Acc:MGI:99832]	8.3885	7.85216
Alppl2	1	87086694	87089928	-	0.000280481	predicted gene 29371 [Source:MGI Symbol;Acc:MGI:5580077]	3.51372	2.36595
Manf	9	106838312	106891979	-	0.000285588	Vpr (HIV-1) binding protein [Source:MGI Symbol;Acc:MGI:2445220]	7.93312	7.36158
Cxxc5	18	35829818	35861687	+	0.000285702	CXXC finger 5 [Source:MGI Symbol;Acc:MGI:1914643]	3.57201	4.68171
Alkbh5	11	60536381	60558512	+	0.000286256	alkB homolog 5, RNA demethylase [Source:MGI Symbol;Acc:MGI:2144489]	8.95938	8.38889
Ptgr1	4	58965439	58987119	-	0.000287424	prostaglandin reductase 1 [Source:MGI Symbol;Acc:MGI:1914353]	9.14118	9.80834
Bcas1	2	170346991	170427845	-	0.000294558	breast carcinoma amplified sequence 1 [Source:MGI Symbol;Acc:MGI:1924210]	4.78978	5.66932
Duox2	2	122279247	122298165	-	0.000298426	dual oxidase 2 [Source:MGI Symbol;Acc:MGI:3036280]	4.99925	5.82239
2210016F16Rik	13	58379817	58385225	-	0.000299555	RIKEN cDNA 2210016F16 gene [Source:MGI Symbol;Acc:MGI:1917403]	7.471	8.10179
Igfbp4	11	99041244	99054392	+	0.000302962	insulin-like growth factor binding protein 4 [Source:MGI Symbol;Acc:MGI:96439]	7.78449	8.52696
Ugdh	5	65413221	65435949	-	0.000311541	UDP-glucose dehydrogenase [Source:MGI Symbol;Acc:MGI:1306785]	9.43371	8.80192
Sema7a	9	57940112	57962865	+	0.00033205	sema domain, immunoglobulin domain (Ig), and GPI membrane anchor, (semaphorin) 7A [Source:MGI Symbol;Acc:MGI:1306826]	7.47806	7.99323
Cldn4	5	134945119	134946934	-	0.000340241	claudin 4 [Source:MGI Symbol;Acc:MGI:1313314]	7.9668	8.54927
Slc7a11	3	49892526	50443614	-	0.000340762	solute carrier family 7 (cationic amino acid transporter, y+ system), member 11 [Source:MGI Symbol;Acc:MGI:1347355]	4.31696	2.93722
Tmem117	15	94629185	95096097	+	0.000343246	transmembrane protein 117 [Source:MGI Symbol;Acc:MGI:2444580]	4.97138	5.75082
Sdf2l1	16	17130138	17132383	-	0.000348908	stromal cell-derived factor 2-like 1 [Source:MGI Symbol;Acc:MGI:2149842]	6.10272	5.49994
Gngt2	11	95837216	95845734	+	0.000353172	ABI gene family, member 3 [Source:MGI Symbol;Acc:MGI:1913860]	4.14604	5.30679
Gsn	2	35256380	35307892	+	0.000354897	gelsolin [Source:MGI Symbol;Acc:MGI:95851]	5.99127	6.81857
Syna	5	134558146	134560171	-	0.000354897	predicted gene 42884 [Source:MGI Symbol;Acc:MGI:5663021]	3.82375	2.49613
Cadm1	9	47530173	47857637	+	0.000354897	cell adhesion molecule 1 [Source:MGI Symbol;Acc:MGI:1889272]	3.23673	4.50003
Fdps	3	89093588	89101959	-	0.000358799	predicted gene 43738 [Source:MGI Symbol;Acc:MGI:5663875]	9.43672	8.90071
Leprot	4	101647718	101659364	+	0.00037991	leptin receptor overlapping transcript [Source:MGI Symbol;Acc:MGI:2687005]	7.05467	7.53867
Slco2b1	7	99657804	99711340	-	0.00037991	solute carrier organic anion transporter family, member 2b1 [Source:MGI Symbol;Acc:MGI:1351872]	7.51766	6.99235
Slc28a2	2	122426477	122461137	+	0.000384395	solute carrier family 28 (sodium-coupled nucleoside transporter), member 2 [Source:MGI Symbol;Acc:MGI:1913105]	3.1123	4.09791
Tmem44	16	30511855	30550842	-	0.000393199	transmembrane protein 44 [Source:MGI Symbol;Acc:MGI:1924489]	1.495	2.90288
Mfsd7b	1	191005847	191026158	-	0.000396104	major facilitator superfamily domain containing 7B [Source:MGI Symbol;Acc:MGI:2444881]	6.38584	5.57108
Gfm1	3	67430096	67476529	+	0.000396203	G elongation factor, mitochondrial 1 [Source:MGI Symbol;Acc:MGI:107339]	7.32043	6.78377
Vldlr	19	27216484	27254231	+	0.000400875	very low density lipoprotein receptor [Source:MGI Symbol;Acc:MGI:98935]	6.7544	5.82398
Hps3	3	19995945	20035315	-	0.000402721	ceruloplasmin [Source:MGI Symbol;Acc:MGI:88476]	5.0675	4.30974
Pgghg	7	140941391	140947664	+	0.000404988	protein glucosylgalactosylhydroxylysine glucosidase [Source:MGI Symbol;Acc:MGI:2444047]	5.17372	5.81265
Pdcd4	19	53892231	53929861	+	0.000408529	programmed cell death 4 [Source:MGI Symbol;Acc:MGI:107490]	8.58059	9.08283
Cpe	8	64592542	64693054	-	0.000411368	carboxypeptidase E [Source:MGI Symbol;Acc:MGI:101932]	5.60199	6.37566
Ccdc69	11	55049731	55078131	-	0.000411368	coiled-coil domain containing 69 [Source:MGI Symbol;Acc:MGI:1196234]	-3.27052	1.33884
Gm53	11	96251105	96264868	+	0.00043785	predicted gene 53 [Source:MGI Symbol;Acc:MGI:2684899]	1.62917	3.13886
Entpd7	19	43689672	43733697	+	0.00044559	ectonucleoside triphosphate diphosphohydrolase 7 [Source:MGI Symbol;Acc:MGI:2135885]	6.65567	5.89835
Magi2	5	19227036	20704792	+	0.000452534	membrane associated guanylate kinase, WW and PDZ domain containing 2 [Source:MGI Symbol;Acc:MGI:1354953]	-1.12332	1.67595
Tbcel	9	42412316	42507809	-	0.000452534	tubulin folding cofactor E-like [Source:MGI Symbol;Acc:MGI:1925543]	5.77711	6.33075
Csrp2	10	110919789	110939622	+	0.00046385	cysteine and glycine-rich protein 2 [Source:MGI Symbol;Acc:MGI:1202907]	7.47654	8.20099
Gstm1	3	108012255	108017973	-	0.000473321	glutathione S-transferase, mu 1 [Source:MGI Symbol;Acc:MGI:95860]	10.2684	9.77934
Hmgcr	13	96648967	96670936	-	0.000477274	3-hydroxy-3-methylglutaryl-Coenzyme A reductase [Source:MGI Symbol;Acc:MGI:96159]	9.61862	8.86767
Sept8	11	53519257	53549565	+	0.000477373	septin 8 [Source:MGI Symbol;Acc:MGI:894310]	5.81323	6.4535
Acer3	7	98206389	98321208	-	0.000478555	alkaline ceramidase 3 [Source:MGI Symbol;Acc:MGI:1913440]	5.66173	4.97312
Acss3	10	106933517	107123668	-	0.000478555	protein tyrosine phosphatase, receptor type, f polypeptide (PTPRF), interacting protein (liprin), alpha 2 [Source:MGI Symbol;Acc:MGI:2443834]	1.72449	3.01391
Aim2	1	173350879	173466040	+	0.000498639	cell adhesion molecule 3 [Source:MGI Symbol;Acc:MGI:2137858]	3.53617	4.45344
Acat2	17	12942890	12960747	-	0.000501387	acetyl-Coenzyme A acetyltransferase 2 [Source:MGI Symbol;Acc:MGI:87871]	8.02528	7.44813
8430408G22Rik	6	116650609	116652794	+	0.000510338	Ras association (RalGDS/AF-6) domain family member 4 [Source:MGI Symbol;Acc:MGI:2386853]	1.27336	2.94725
4921536K21Rik	11	3886088	3895098	-	0.000510338	RIKEN cDNA 4921536K21 gene [Source:MGI Symbol;Acc:MGI:1914680]	-1.22895	1.47124
Fras1	5	96373955	96784728	+	0.000516033	Fraser extracellular matrix complex subunit 1 [Source:MGI Symbol;Acc:MGI:2385368]	4.31048	2.94287
Smtnl2	11	72389164	72411713	-	0.000516033	smoothelin-like 2 [Source:MGI Symbol;Acc:MGI:2442764]	5.07773	4.38151
Spcs2	7	99837569	99863462	-	0.00051678	signal peptidase complex subunit 2 homolog (S. cerevisiae) [Source:MGI Symbol;Acc:MGI:1913874]	8.73978	8.27293
Tmc4	7	3665790	3677553	-	0.000538334	leukocyte receptor cluster (LRC) member 1 [Source:MGI Symbol;Acc:MGI:1917007]	8.73576	9.1532
Sfxn3	19	45047576	45056383	+	0.000538734	sideroflexin 3 [Source:MGI Symbol;Acc:MGI:2137679]	4.25135	4.99904
Als2cr12	1	58646903	58695989	-	0.000538855	chromobox 3, pseudogene 7 [Source:MGI Symbol;Acc:MGI:3704187]	3.1235	4.42807
Map1lc3b	8	121590361	121598760	+	0.000552284	predicted gene 20388 [Source:MGI Symbol;Acc:MGI:5141853]	6.66153	7.15144
Ctss	3	95526786	95556403	+	0.0005595	cathepsin S [Source:MGI Symbol;Acc:MGI:107341]	5.18289	6.07077
Egln3	12	54178981	54203860	-	0.000562551	egl-9 family hypoxia-inducible factor 3 [Source:MGI Symbol;Acc:MGI:1932288]	9.46404	8.8673
C2cd4a	9	67830489	67832330	-	0.000566474	C2 calcium-dependent domain containing 4A [Source:MGI Symbol;Acc:MGI:3645763]	-3.52248	1.17343
Marveld1	19	42147400	42151703	+	0.000589039	MARVEL (membrane-associating) domain containing 1 [Source:MGI Symbol;Acc:MGI:2147570]	2.92658	3.93138
Zfp943	17	21962552	22071168	+	0.000597162	zinc finger prtoein 943 [Source:MGI Symbol;Acc:MGI:1921920]	4.56657	5.30237
Sorbs2	8	45507788	45827906	+	0.000598744	sorbin and SH3 domain containing 2 [Source:MGI Symbol;Acc:MGI:1924574]	5.84192	6.45792
Anks4b	7	120173858	120185586	+	0.000599812	ankyrin repeat and sterile alpha motif domain containing 4B [Source:MGI Symbol;Acc:MGI:1919324]	7.97269	7.53036
Vmac	17	56713932	56717699	-	0.000609085	vimentin-type intermediate filament associated coiled-coil protein [Source:MGI Symbol;Acc:MGI:2146912]	4.02293	4.83854
2500004C02Rik	2	153341157	153346073	-	0.000609951	RIKEN cDNA 2500004C02 gene [Source:MGI Symbol;Acc:MGI:1919576]	2.5019	3.54585
Metap1d	2	71453276	71525194	+	0.000633713	methionyl aminopeptidase type 1D (mitochondrial) [Source:MGI Symbol;Acc:MGI:1913809]	5.58338	6.13629
Vwce	19	10634233	10665210	+	0.000637182	von Willebrand factor C and EGF domains [Source:MGI Symbol;Acc:MGI:1919018]	6.65552	5.92845
Clk1	1	58410189	58424066	-	0.000647862	CDC-like kinase 1 [Source:MGI Symbol;Acc:MGI:107403]	7.58795	8.09598
Fbxo32	15	58175879	58214892	-	0.000665912	F-box protein 32 [Source:MGI Symbol;Acc:MGI:1914981]	2.56668	3.61993
Atf4	15	80255184	80257540	+	0.000673305	activating transcription factor 4 [Source:MGI Symbol;Acc:MGI:88096]	9.01017	8.52427
Atf7ip2	16	10192712	10243051	+	0.00068952	activating transcription factor 7 interacting protein 2 [Source:MGI Symbol;Acc:MGI:1922579]	2.2108	3.43431
Dtx3	10	127190378	127195728	-	0.000710018	deltex 3, E3 ubiquitin ligase [Source:MGI Symbol;Acc:MGI:2135752]	2.51023	3.65006
Mab21l3	3	101813076	101848959	-	0.000718349	mab-21-like 3 (C. elegans) [Source:MGI Symbol;Acc:MGI:2446273]	4.40564	3.35267
Hspa5	2	34771970	34777547	+	0.000736268	heat shock protein 5 [Source:MGI Symbol;Acc:MGI:95835]	10.4733	10.006
Arhgef3	14	27114899	27403911	+	0.000765634	Rho guanine nucleotide exchange factor (GEF) 3 [Source:MGI Symbol;Acc:MGI:1918954]	3.70451	4.48458
Ntn4	10	93640681	93747207	+	0.000799147	netrin 4 [Source:MGI Symbol;Acc:MGI:1888978]	3.51754	4.47776
Lpcat3	6	124663027	124704418	+	0.000799181	lysophosphatidylcholine acyltransferase 3 [Source:MGI Symbol;Acc:MGI:1315211]	8.95413	8.48039
Larp4	15	99970074	100016351	+	0.000803774	La ribonucleoprotein domain family, member 4 [Source:MGI Symbol;Acc:MGI:2443114]	8.23822	7.654
Dcbld2	16	58408443	58469727	+	0.000812779	discoidin, CUB and LCCL domain containing 2 [Source:MGI Symbol;Acc:MGI:1920629]	4.40633	3.08211
Kcnk10	12	98429437	98578310	-	0.000839096	potassium channel, subfamily K, member 10 [Source:MGI Symbol;Acc:MGI:1919508]	5.25596	4.61081
Gosr2	11	103676849	103697898	-	0.000840858	golgi SNAP receptor complex member 2 [Source:MGI Symbol;Acc:MGI:1927204]	6.84143	6.32575
Poglut1	16	38525137	38550258	-	0.000840858	protein O-glucosyltransferase 1 [Source:MGI Symbol;Acc:MGI:2444232]	5.13831	5.69531
Reg4	3	98222156	98236748	+	0.000841295	regenerating islet-derived family, member 4 [Source:MGI Symbol;Acc:MGI:1914959]	8.66797	9.51134
Nlrc3	16	3945007	3976632	-	0.00087435	NLR family, CARD domain containing 3 [Source:MGI Symbol;Acc:MGI:2444070]	4.5672	3.33721
Gsr	8	33652523	33698163	+	0.000905302	glutathione reductase [Source:MGI Symbol;Acc:MGI:95804]	9.57243	9.066
Lamb2	9	108479736	108490530	+	0.000906204	laminin, beta 2 [Source:MGI Symbol;Acc:MGI:99916]	2.99339	4.14709
Sectm1b	11	121053458	121063569	-	0.000909038	secreted and transmembrane 1B [Source:MGI Symbol;Acc:MGI:1929083]	5.9578	6.67443
Slc25a1	16	17925211	17928219	-	0.000909038	solute carrier family 25 (mitochondrial carrier, citrate transporter), member 1 [Source:MGI Symbol;Acc:MGI:1345283]	9.56788	9.14692
Tmed4	11	6270369	6274870	-	0.000912548	transmembrane p24 trafficking protein 4 [Source:MGI Symbol;Acc:MGI:1915070]	7.67086	8.15799
Stip1	19	7020696	7040026	-	0.000912548	stress-induced phosphoprotein 1 [Source:MGI Symbol;Acc:MGI:109130]	8.42654	7.98525
Otc	X	10252305	10321024	+	0.000945591	ornithine transcarbamylase [Source:MGI Symbol;Acc:MGI:97448]	8.4112	8.90041
AC160637.1	9	59672814	59676700	+	0.00094787	pyruvate kinase, muscle [Source:MGI Symbol;Acc:MGI:97591]	8.72237	8.19179
Ubash3b	9	41011098	41161697	-	0.000954954	ubiquitin associated and SH3 domain containing, B [Source:MGI Symbol;Acc:MGI:1920078]	0.834979	-4.33028
St3gal6	16	58468125	58524243	-	0.000967898	discoidin, CUB and LCCL domain containing 2 [Source:MGI Symbol;Acc:MGI:1920629]	6.72661	6.17354
Lancl1	1	67000517	67038872	-	0.00097616	LanC (bacterial lantibiotic synthetase component C)-like 1 [Source:MGI Symbol;Acc:MGI:1336997]	5.42401	6.15068
Kifap3	1	163779583	163917109	+	0.000982296	kinesin-associated protein 3 [Source:MGI Symbol;Acc:MGI:107566]	4.58856	5.22537
H1fx	6	87980421	87981637	-	0.000992992	H1 histone family, member X [Source:MGI Symbol;Acc:MGI:2685307]	1.16546	2.84078
Tfrc	16	32608920	32632794	+	0.00100166	transferrin receptor [Source:MGI Symbol;Acc:MGI:98822]	9.36942	8.7914
Hk2	6	82725025	82774454	-	0.00102033	hexokinase 2 [Source:MGI Symbol;Acc:MGI:1315197]	7.55013	6.8809
Sdc4	2	164424247	164443887	-	0.00103227	syndecan 4 [Source:MGI Symbol;Acc:MGI:1349164]	8.56719	9.08728
Klc3	7	19394437	19404104	-	0.0010333	excision repair cross-complementing rodent repair deficiency, complementation group 2 [Source:MGI Symbol;Acc:MGI:95413]	1.7592	3.19034
Fetub	16	22918382	22939766	+	0.0010333	fetuin beta [Source:MGI Symbol;Acc:MGI:1890221]	-0.670104	1.79491
Slc39a14	14	70303469	70351425	-	0.00104846	solute carrier family 39 (zinc transporter), member 14 [Source:MGI Symbol;Acc:MGI:2384851]	9.11602	8.63317
Eif4ebp1	8	27260329	27276674	+	0.00105273	eukaryotic translation initiation factor 4E binding protein 1 [Source:MGI Symbol;Acc:MGI:103267]	7.37571	6.78426
Ppil1	17	29250803	29264158	-	0.00106833	peptidylprolyl isomerase (cyclophilin)-like 1 [Source:MGI Symbol;Acc:MGI:1916066]	6.11385	6.72523
Alad	4	62509169	62519918	-	0.00109505	aminolevulinate, delta-, dehydratase [Source:MGI Symbol;Acc:MGI:96853]	7.99749	7.2892
Pdlim1	19	40221173	40271842	-	0.00110324	PDZ and LIM domain 1 (elfin) [Source:MGI Symbol;Acc:MGI:1860611]	7.44837	7.97839
Gpr155	2	73341506	73386572	-	0.00113403	G protein-coupled receptor 155 [Source:MGI Symbol;Acc:MGI:1915776]	5.30684	4.60769
Nqo1	8	107388225	107403206	-	0.00113603	NAD(P)H dehydrogenase, quinone 1 [Source:MGI Symbol;Acc:MGI:103187]	6.76589	6.05965
C1rl	6	124493113	124510643	+	0.00113958	predicted gene, 44096 [Source:MGI Symbol;Acc:MGI:5690488]	5.79665	6.42375
Klhl2	8	64739675	64850017	-	0.00113958	kelch-like 2, Mayven [Source:MGI Symbol;Acc:MGI:1924363]	6.38931	5.8597
Lama3	18	12333819	12583013	+	0.00114217	laminin, alpha 3 [Source:MGI Symbol;Acc:MGI:99909]	1.72643	3.13087
Rasd2	8	75213944	75224113	+	0.00114273	RASD family, member 2 [Source:MGI Symbol;Acc:MGI:1922391]	2.42165	3.52086
Cdc14b	13	64189268	64275290	-	0.00114528	CDC14 cell division cycle 14B [Source:MGI Symbol;Acc:MGI:2441808]	6.00246	5.45791
Nol10	12	17348458	17430095	+	0.00116068	nucleolar protein 10 [Source:MGI Symbol;Acc:MGI:2684913]	5.54032	4.95426
Hccs	X	169250193	169320372	-	0.00116575	Rho GTPase activating protein 6 [Source:MGI Symbol;Acc:MGI:1196332]	6.36488	5.7399
Sec23a	12	58958383	59012017	-	0.0011701	predicted gene, 17529 [Source:MGI Symbol;Acc:MGI:4937163]	8.16285	7.6673
Slc6a19	13	73679745	73704865	-	0.00117589	solute carrier family 6 (neurotransmitter transporter), member 19 [Source:MGI Symbol;Acc:MGI:1921588]	6.84164	6.24127
Cir1	2	73283105	73312701	-	0.00117825	trans-acting transcription factor 9 [Source:MGI Symbol;Acc:MGI:3574660]	4.03933	4.88541
Vkorc1	7	127893063	127895617	-	0.00117825	predicted gene 21974 [Source:MGI Symbol;Acc:MGI:5439443]	5.47487	6.21521
Gab1	8	80764438	80880519	-	0.00120956	growth factor receptor bound protein 2- associated protein 1 [Source:MGI Symbol;Acc:MGI:108088]	5.46187	6.01795
Ssx2ip	3	146404642	146440144	+	0.00121683	synovial sarcoma, X 2 interacting protein [Source:MGI Symbol;Acc:MGI:2139150]	7.83002	7.31848
Krt23	11	99477974	99493137	-	0.00122413	keratin 23 [Source:MGI Symbol;Acc:MGI:2148866]	6.22551	6.89811
Fer1l6	15	58510048	58665092	+	0.00123348	fer-1-like 6 (C. elegans) [Source:MGI Symbol;Acc:MGI:3645398]	4.12325	5.06539
Fzd4	7	89404355	89413134	+	0.00127231	frizzled class receptor 4 [Source:MGI Symbol;Acc:MGI:108520]	5.00885	4.12434
1110008P14Rik	2	32377097	32381938	-	0.00127531	CDKN1A interacting zinc finger protein 1 [Source:MGI Symbol;Acc:MGI:1920234]	4.35202	3.49616
Gjb2	14	57098600	57104702	-	0.00127531	gap junction protein, beta 2 [Source:MGI Symbol;Acc:MGI:95720]	5.6283	5.00776
Dab2	15	6299788	6440712	+	0.00128387	disabled 2, mitogen-responsive phosphoprotein [Source:MGI Symbol;Acc:MGI:109175]	0.444053	2.37744
E2f2	4	136172394	136196057	+	0.00132679	E2F transcription factor 2 [Source:MGI Symbol;Acc:MGI:1096341]	7.04514	6.48526
Bysl	17	47599331	47611492	-	0.00132787	cyclin D3 [Source:MGI Symbol;Acc:MGI:88315]	5.9076	5.30141
Fads1	19	10182888	10196870	+	0.00134015	fatty acid desaturase 1 [Source:MGI Symbol;Acc:MGI:1923517]	8.85812	8.19947
Patz1	11	3288874	3309083	+	0.00138085	POZ (BTB) and AT hook containing zinc finger 1 [Source:MGI Symbol;Acc:MGI:1891832]	5.90842	6.39319
Vegfa	17	46016993	46032369	-	0.00139597	vascular endothelial growth factor A [Source:MGI Symbol;Acc:MGI:103178]	8.64461	8.02407
Iqgap2	13	95627177	95891922	-	0.0013988	IQ motif containing GTPase activating protein 2 [Source:MGI Symbol;Acc:MGI:2449975]	7.7661	7.13093
Rdh11	12	79174337	79192293	-	0.00140121	retinol dehydrogenase 11 [Source:MGI Symbol;Acc:MGI:102581]	8.46169	7.85407
Dlc1	8	36567751	36953143	-	0.00142596	deleted in liver cancer 1 [Source:MGI Symbol;Acc:MGI:1354949]	3.49325	2.40691
Tspan1	4	116161869	116167601	-	0.00142684	tetraspanin 1 [Source:MGI Symbol;Acc:MGI:1914055]	7.45961	8.21111
Ccl9	11	83572919	83578636	-	0.00142684	chemokine (C-C motif) ligand 9 [Source:MGI Symbol;Acc:MGI:104533]	5.69697	4.9486
Dusp8	7	142079490	142095843	-	0.00142691	dual specificity phosphatase 8 [Source:MGI Symbol;Acc:MGI:106626]	5.22375	4.58846
Rnf43	11	87662722	87735539	+	0.00142691	ring finger protein 43 [Source:MGI Symbol;Acc:MGI:2442609]	6.94666	7.44958
Matn2	15	34306680	34436242	+	0.00142691	matrilin 2 [Source:MGI Symbol;Acc:MGI:109613]	4.53406	3.78271
Zfp598	17	24669752	24682015	+	0.00145267	zinc finger protein 598 [Source:MGI Symbol;Acc:MGI:2670965]	7.72901	7.2804
Nampt	12	32819545	32853349	+	0.00146135	nicotinamide phosphoribosyltransferase [Source:MGI Symbol;Acc:MGI:1929865]	8.19762	7.6992
Tbl3	17	24697949	24707660	-	0.00146135	NADPH oxidase organizer 1 [Source:MGI Symbol;Acc:MGI:1919143]	7.23328	6.68415
Sh3bgrl	X	109095365	109197873	+	0.00146145	SH3-binding domain glutamic acid-rich protein like [Source:MGI Symbol;Acc:MGI:1930849]	7.46139	7.95113
Upk3b	5	136038496	136046487	+	0.00147887	uroplakin 3B [Source:MGI Symbol;Acc:MGI:2140882]	6.03913	5.29507
Tex2	11	106502147	106613423	-	0.00148703	testis expressed gene 2 [Source:MGI Symbol;Acc:MGI:102465]	6.93793	6.37761
Oasl1	5	114923240	114937915	+	0.00151265	predicted gene 13822 [Source:MGI Symbol;Acc:MGI:3650351]	5.92582	5.37059
Atp7b	8	21992785	22060305	-	0.00153086	ATPase, Cu++ transporting, beta polypeptide [Source:MGI Symbol;Acc:MGI:103297]	6.94674	6.41447
Gm15283	12	73843039	73949814	-	0.00157303	predicted gene 15283 [Source:MGI Symbol;Acc:MGI:3705161]	3.9317	2.98131
Tef	15	81802421	81826861	+	0.00161239	predicted gene, 17597 [Source:MGI Symbol;Acc:MGI:4937231]	7.00916	7.46737
Aco2	15	81872309	81915133	+	0.00161656	aconitase 2, mitochondrial [Source:MGI Symbol;Acc:MGI:87880]	10.2408	9.84636
Itpk1	12	102568582	102704930	-	0.00163073	inositol 1,3,4-triphosphate 5/6 kinase [Source:MGI Symbol;Acc:MGI:2446159]	8.13583	7.65287
Kit	5	75574916	75656722	+	0.00166225	KIT proto-oncogene receptor tyrosine kinase [Source:MGI Symbol;Acc:MGI:96677]	6.11841	6.64138
Gm32540	8	10858750	10866186	-	0.00167709	predicted gene, 32540 [Source:MGI Symbol;Acc:MGI:5591699]	3.22956	4.08537
Micalcl	7	112368308	112413106	+	0.00167984	No description	4.92345	4.16681
Tinag	9	76951693	77045794	-	0.00167984	tubulointerstitial nephritis antigen [Source:MGI Symbol;Acc:MGI:1349477]	4.88902	5.54236
Fxyd3	7	31068172	31076704	-	0.00168072	leucine-rich repeat LGI family, member 4 [Source:MGI Symbol;Acc:MGI:2180197]	5.4154	6.18062
Foxk2	11	121259990	121309896	+	0.00169884	forkhead box K2 [Source:MGI Symbol;Acc:MGI:1916087]	7.19982	6.50077
Sec24d	3	123267455	123365641	+	0.00170174	Sec24 related gene family, member D (S. cerevisiae) [Source:MGI Symbol;Acc:MGI:1916858]	7.26825	6.51673
Fgf15	7	144896531	144900953	+	0.00173608	predicted gene, 26793 [Source:MGI Symbol;Acc:MGI:5477287]	1.23186	3.20687
Gm15675	1	130429781	130437191	-	0.00176237	predicted gene 15674 [Source:MGI Symbol;Acc:MGI:3783116]	3.43993	4.31594
Gm11697	11	109936316	109938135	+	0.0017967	ATP-binding cassette, sub-family A (ABC1), member 8b [Source:MGI Symbol;Acc:MGI:1351668]	0.677306	2.70131
Selenbp1	3	94933056	94944758	+	0.0018139	selenium binding protein 1 [Source:MGI Symbol;Acc:MGI:96825]	7.58944	7.05839
Serpinb5	1	106861173	106883348	+	0.00181878	serine (or cysteine) peptidase inhibitor, clade B, member 5 [Source:MGI Symbol;Acc:MGI:109579]	2.49565	3.49799
Soat2	15	102150526	102163474	+	0.00182652	sterol O-acyltransferase 2 [Source:MGI Symbol;Acc:MGI:1332226]	6.96995	6.46758
C1s1	6	124530345	124542359	-	0.0018307	complement component 1, s subcomponent 1 [Source:MGI Symbol;Acc:MGI:1355312]	0.235506	2.1192
Slc23a3	1	75125541	75133890	-	0.00184881	solute carrier family 23 (nucleobase transporters), member 3 [Source:MGI Symbol;Acc:MGI:104516]	1.38681	2.82529
Psph	5	129765558	129787449	-	0.00185332	phosphoserine phosphatase [Source:MGI Symbol;Acc:MGI:97788]	5.46881	4.65586
Neu1	17	34931253	34935953	+	0.00188263	neuraminidase 1 [Source:MGI Symbol;Acc:MGI:97305]	7.2928	7.7424
Hspa9	18	34937414	34954357	-	0.00190748	heat shock protein 9 [Source:MGI Symbol;Acc:MGI:96245]	10.791	10.3408
Dbf4	5	8396973	8422716	-	0.00191744	DBF4 zinc finger [Source:MGI Symbol;Acc:MGI:1351328]	6.8873	6.38296
Sec24a	11	51692264	51763634	-	0.00194389	Sec24 related gene family, member A (S. cerevisiae) [Source:MGI Symbol;Acc:MGI:1924621]	7.89889	7.2608
Itm2c	1	85894281	85908675	+	0.0019481	integral membrane protein 2C [Source:MGI Symbol;Acc:MGI:1927594]	6.33504	6.98951
Nipsnap1	11	4873951	4894200	+	0.0019481	nipsnap homolog 1 [Source:MGI Symbol;Acc:MGI:1278344]	7.99038	7.60156
Il17re	6	113458484	113470758	+	0.0020221	interleukin 17 receptor E [Source:MGI Symbol;Acc:MGI:1889371]	2.18842	3.55409
Mep1b	18	21072344	21100199	+	0.00207107	meprin 1 beta [Source:MGI Symbol;Acc:MGI:96964]	7.43025	7.93889
Nes	3	87971078	87980451	+	0.00207712	nestin [Source:MGI Symbol;Acc:MGI:101784]	1.01564	2.4884
Csgalnact1	8	68356781	68735146	-	0.00208128	chondroitin sulfate N- acetylgalactosaminyltransferase 1 [Source:MGI Symbol;Acc:MGI:2442354]	1.72001	-1.25839
Edaradd	13	12472632	12520438	-	0.00208128	EDAR (ectodysplasin-A receptor)-associated death domain [Source:MGI Symbol;Acc:MGI:1931001]	3.19826	1.92372
Lrrc8b	5	105415775	105490074	+	0.00208708	leucine rich repeat containing 8 family, member B [Source:MGI Symbol;Acc:MGI:2141353]	7.13222	6.54158
Ncbp1	4	46138613	46172403	+	0.002098	thiosulfate sulfurtransferase (rhodanese)- like domain containing 2 [Source:MGI Symbol;Acc:MGI:3039624]	7.34435	6.89655
A930038B10Rik	14	34759402	34770553	+	0.00217915	RIKEN cDNA A930038B10 gene [Source:MGI Symbol;Acc:MGI:2443813]	4.94888	4.22239
Wnk4	11	101260567	101277409	+	0.00219315	WNK lysine deficient protein kinase 4 [Source:MGI Symbol;Acc:MGI:1917097]	6.2362	6.79785
4930581F22Rik	9	35116728	35130922	+	0.00224859	ST3 beta-galactoside alpha-2,3- sialyltransferase 4 [Source:MGI Symbol;Acc:MGI:1316743]	4.79434	5.42859
Mbd1	18	74267605	74282732	+	0.00226201	methyl-CpG binding domain protein 1 [Source:MGI Symbol;Acc:MGI:1333811]	6.97534	7.40655
Ascc2	11	4637747	4685699	+	0.00226834	activating signal cointegrator 1 complex subunit 2 [Source:MGI Symbol;Acc:MGI:1922702]	6.77497	7.21486
Gm2061	1	185447116	185455568	-	0.00228071	predicted gene 2061 [Source:MGI Symbol;Acc:MGI:3780228]	5.46521	4.83027
Rrm2	12	24708241	24714146	+	0.00228905	ribonucleotide reductase M2 [Source:MGI Symbol;Acc:MGI:98181]	7.571	7.15748
Mptx1	1	174330518	174332873	+	0.00232291	mucosal pentraxin 1 [Source:MGI Symbol;Acc:MGI:1913539]	2.42121	3.85946
Pygl	12	70190811	70231488	-	0.00232291	liver glycogen phosphorylase [Source:MGI Symbol;Acc:MGI:97829]	3.15431	1.63355
Ola1	2	73092801	73218924	-	0.0023773	Obg-like ATPase 1 [Source:MGI Symbol;Acc:MGI:1914309]	7.89339	7.44152
Nin	12	70011435	70113717	-	0.00243062	ninein [Source:MGI Symbol;Acc:MGI:105108]	3.50349	2.15112
Defa20	8	21509258	21510237	+	0.0024312	defensin, alpha, 20 [Source:MGI Symbol;Acc:MGI:1915259]	5.55538	6.54019
Gcnt4	13	96924689	96950906	+	0.00243132	glucosaminyl (N-acetyl) transferase 4, core 2 (beta-1,6-N-acetylglucosaminyltransferase) [Source:MGI Symbol;Acc:MGI:2684919]	7.01942	6.26048
Rab10os	12	3235504	3250377	+	0.00243203	RAB10, member RAS oncogene family, opposite strand [Source:MGI Symbol;Acc:MGI:1921423]	4.5838	5.20823
Ldb1	19	46032593	46045214	-	0.00244092	LIM domain binding 1 [Source:MGI Symbol;Acc:MGI:894762]	6.85155	7.32931
Acss2	2	155517948	155585724	+	0.0024464	gamma-glutamyltransferase 7 [Source:MGI Symbol;Acc:MGI:1913385]	8.62456	7.92375
Gm21974	7	127886227	127895454	-	0.00248145	protease, serine 53 [Source:MGI Symbol;Acc:MGI:2652890]	4.9103	5.64287
Tnfaip8l1	17	56162477	56173955	+	0.00248487	tumor necrosis factor, alpha-induced protein 8-like 1 [Source:MGI Symbol;Acc:MGI:1913693]	5.36876	5.93823
Endod1	9	14353990	14381507	-	0.00252649	endonuclease domain containing 1 [Source:MGI Symbol;Acc:MGI:1919196]	5.55648	6.05274
Vwa5a	9	38718268	38743337	+	0.00253045	von Willebrand factor A domain containing 5A [Source:MGI Symbol;Acc:MGI:1915026]	4.4582	5.12604
Rbms1	2	60750193	60963192	-	0.00255136	RNA binding motif, single stranded interacting protein 1 [Source:MGI Symbol;Acc:MGI:1861774]	2.58041	3.60498
Fam118b	9	35216965	35267805	-	0.00255433	signal recognition particle receptor ('docking protein') [Source:MGI Symbol;Acc:MGI:1914648]	5.76097	5.21148
Gm12865	4	118984058	118997198	-	0.00255937	predicted gene 12861 [Source:MGI Symbol;Acc:MGI:3651891]	-2.68556	1.40989
Gm11437	11	84148351	84167476	-	0.00258364	acetyl-Coenzyme A carboxylase alpha [Source:MGI Symbol;Acc:MGI:108451]	5.75661	4.81763
Wfs1	5	36966104	36989205	-	0.00260247	wolframin ER transmembrane glycoprotein [Source:MGI Symbol;Acc:MGI:1328355]	5.67121	5.06688
Rars	11	35808381	35834506	-	0.00260247	arginyl-tRNA synthetase [Source:MGI Symbol;Acc:MGI:1914297]	8.4865	7.95889
Bbs1	19	4886898	4906627	-	0.00260247	Bardet-Biedl syndrome 1 (human) [Source:MGI Symbol;Acc:MGI:1277215]	0.273568	2.22281
Echdc2	4	108165437	108179308	+	0.00260802	enoyl Coenzyme A hydratase domain containing 2 [Source:MGI Symbol;Acc:MGI:1289238]	5.75108	6.25004
Il7	3	7569994	7613760	-	0.0026269	interleukin 7 [Source:MGI Symbol;Acc:MGI:96561]	-2.82024	1.06146
Oplah	15	76296597	76328015	-	0.00266669	sphingomyelin phosphodiesterase 5 [Source:MGI Symbol;Acc:MGI:3709877]	5.30357	5.93249
Duoxa2	2	122298900	122302885	+	0.00267303	dual oxidase maturation factor 2 [Source:MGI Symbol;Acc:MGI:1914061]	3.15585	4.22867
Ildr1	16	36693978	36726804	+	0.00271307	immunoglobulin-like domain containing receptor 1 [Source:MGI Symbol;Acc:MGI:2146574]	3.29333	4.14416
C130074G19Rik	1	184871926	184883218	-	0.00272755	RIKEN cDNA C130074G19 gene [Source:MGI Symbol;Acc:MGI:2444831]	6.91985	7.49317
Thap3	4	151982639	151988997	-	0.00275834	THAP domain containing, apoptosis associated protein 3 [Source:MGI Symbol;Acc:MGI:1917126]	4.82692	5.63142
Plekha2	8	25039144	25102376	-	0.00275834	predicted gene, 16933 [Source:MGI Symbol;Acc:MGI:4439857]	7.54789	7.15072
Nrm	17	35861318	35865402	+	0.00276956	protein phosphatase 1, regulatory subunit 18, opposite strand [Source:MGI Symbol;Acc:MGI:1918627]	4.81381	5.40913
Hmces	6	87913935	87936629	+	0.00277122	predicted gene, 26636 [Source:MGI Symbol;Acc:MGI:5477130]	4.67847	5.35859
Ppp2r5b	19	6227765	6235872	-	0.00277122	glycoprotein hormone alpha 2 [Source:MGI Symbol;Acc:MGI:2156541]	5.96119	5.29449
Cd55	1	130439027	130462744	-	0.00277408	CD55 molecule, decay accelerating factor for complement [Source:MGI Symbol;Acc:MGI:104850]	5.55072	6.07908
Pde12	14	26659958	26669883	-	0.00279029	ADP-ribosylation factor 4 [Source:MGI Symbol;Acc:MGI:99433]	6.52172	6.03542
2810474O19Rik	6	149309414	149335663	+	0.00280461	RIKEN cDNA 2810474O19 gene [Source:MGI Symbol;Acc:MGI:1914496]	5.976	6.46851
Coa5	1	37417084	37430103	-	0.00280551	cytochrome C oxidase assembly factor 5 [Source:MGI Symbol;Acc:MGI:1923428]	8.11089	7.71946
Wnk2	13	49036303	49148014	-	0.00280655	WNK lysine deficient protein kinase 2 [Source:MGI Symbol;Acc:MGI:1922857]	7.36238	6.66701
Retreg1	15	25843264	25973687	+	0.00280833	reticulophagy regulator 1 [Source:MGI Symbol;Acc:MGI:1913520]	6.20512	6.65075
Btbd9	17	30215524	30576287	-	0.00280833	BTB (POZ) domain containing 9 [Source:MGI Symbol;Acc:MGI:1916625]	6.66396	6.208
Slc2a2	3	28697903	28731359	+	0.00281432	solute carrier family 2 (facilitated glucose transporter), member 2 [Source:MGI Symbol;Acc:MGI:1095438]	8.24304	7.81364
Rbp7	4	149449687	149454978	-	0.00283187	retinol binding protein 7, cellular [Source:MGI Symbol;Acc:MGI:1890409]	5.44181	4.71567
Slc25a45	19	5877808	5885766	+	0.00284171	solute carrier family 25, member 45 [Source:MGI Symbol;Acc:MGI:2147731]	6.30535	5.80756
S100a14	3	90526856	90528837	+	0.00288735	S100 calcium binding protein A14 [Source:MGI Symbol;Acc:MGI:1913416]	5.726	6.48044
Sh3bgrl3	4	134127406	134128789	-	0.00296862	UBX domain protein 11 [Source:MGI Symbol;Acc:MGI:1914836]	5.84441	6.55917
Sorcs2	5	36017180	36398139	-	0.00300424	sortilin-related VPS10 domain containing receptor 2 [Source:MGI Symbol;Acc:MGI:1932289]	5.5102	6.1966
Gm45912	7	105823264	105823806	-	0.00301813	predicted gene 15645 [Source:MGI Symbol;Acc:MGI:3783089]	7.05722	7.61691
Chd5	4	152338651	152390194	+	0.00303205	chromodomain helicase DNA binding protein 5 [Source:MGI Symbol;Acc:MGI:3036258]	2.30548	0.741593
Prkab1	5	116013586	116024508	-	0.00303205	predicted gene 14508 [Source:MGI Symbol;Acc:MGI:3705279]	6.62114	7.03608
Nsdhl	X	72918557	72958514	+	0.00303512	NAD(P) dependent steroid dehydrogenase-like [Source:MGI Symbol;Acc:MGI:1099438]	7.70866	7.04486
Prps2	X	167346322	167382749	-	0.00305967	phosphoribosyl pyrophosphate synthetase 2 [Source:MGI Symbol;Acc:MGI:97776]	7.68604	8.18203
Hsd17b7	1	169949535	169969241	-	0.00308006	hydroxysteroid (17-beta) dehydrogenase 7 [Source:MGI Symbol;Acc:MGI:1330808]	6.87532	6.21022
Eno1	4	150236721	150248879	+	0.00308873	enolase 1, alpha non-neuron [Source:MGI Symbol;Acc:MGI:95393]	10.865	10.4579
Upp1	11	9118103	9136170	+	0.00309205	uridine phosphorylase 1 [Source:MGI Symbol;Acc:MGI:1097668]	4.69937	3.94051
Sct	7	141278330	141279133	-	0.00309466	secretin [Source:MGI Symbol;Acc:MGI:99466]	3.99048	5.08973
Dclk1	3	55242364	55539068	+	0.00311276	doublecortin-like kinase 1 [Source:MGI Symbol;Acc:MGI:1330861]	4.50066	3.55394
Dnajc3	14	118937932	118981702	+	0.00313771	DnaJ heat shock protein family (Hsp40) member C3 [Source:MGI Symbol;Acc:MGI:107373]	7.82683	7.43656
Ffar4	19	38097079	38114263	+	0.00328009	free fatty acid receptor 4 [Source:MGI Symbol;Acc:MGI:2147577]	2.67432	3.56468
Kctd12	14	102976581	102982637	-	0.00338609	potassium channel tetramerisation domain containing 12 [Source:MGI Symbol;Acc:MGI:2145823]	5.43428	4.7732
Abhd4	14	54254188	54270637	+	0.00339464	abhydrolase domain containing 4 [Source:MGI Symbol;Acc:MGI:1915938]	6.0443	6.57446
Fam193b	13	55539316	55571120	-	0.00343023	family with sequence similarity 193, member B [Source:MGI Symbol;Acc:MGI:2385851]	7.16337	7.57305
Liph	16	21953826	21995542	-	0.00344158	lipase, member H [Source:MGI Symbol;Acc:MGI:2388029]	5.77641	6.29419
Apbb2	5	66298703	66618784	-	0.00353764	amyloid beta (A4) precursor protein-binding, family B, member 2 [Source:MGI Symbol;Acc:MGI:108405]	5.72609	5.18525
Clptm1l	13	73604006	73620605	+	0.00353764	CLPTM1-like [Source:MGI Symbol;Acc:MGI:2442892]	8.16504	7.76556
Pcsk5	19	17432832	17837632	-	0.00353764	proprotein convertase subtilisin/kexin type 5 [Source:MGI Symbol;Acc:MGI:97515]	8.44293	8.01205
Muc3a	5	137208813	137212389	-	0.00357469	mucin 3A, cell surface associated [Source:MGI Symbol;Acc:MGI:3588263]	5.54187	6.14755
Ap2a1	7	44900373	44929496	-	0.00358585	fuzzy planar cell polarity protein [Source:MGI Symbol;Acc:MGI:1917550]	7.25052	6.8012
Sbk1	7	126272619	126295016	+	0.00360999	SH3-binding kinase 1 [Source:MGI Symbol;Acc:MGI:2135937]	5.46403	4.91059
Cps1	1	67123026	67231259	+	0.0036362	carbamoyl-phosphate synthetase 1 [Source:MGI Symbol;Acc:MGI:891996]	12.0726	11.3109
Xpnpep2	X	48108725	48136981	+	0.00371507	X-prolyl aminopeptidase (aminopeptidase P) 2, membrane-bound [Source:MGI Symbol;Acc:MGI:2180001]	4.96502	5.57781
Dfna5	6	50188888	50263862	-	0.00374091	membrane protein, palmitoylated 6 (MAGUK p55 subfamily member 6) [Source:MGI Symbol;Acc:MGI:1927340]	3.73268	4.64446
Abi3	11	95830074	95842476	-	0.00381728	zinc finger protein 652 [Source:MGI Symbol;Acc:MGI:2442221]	4.68335	5.48644
Txnrd1	10	82833951	82897712	+	0.00381733	thioredoxin reductase 1 [Source:MGI Symbol;Acc:MGI:1354175]	9.47018	8.8869
2410006H16Rik	11	62602877	62604807	+	0.00381733	RIKEN cDNA 2410006H16 gene [Source:MGI Symbol;Acc:MGI:1916471]	7.21159	7.99734
Ctps2	X	162901238	163032508	+	0.00381733	cytidine 5'-triphosphate synthase 2 [Source:MGI Symbol;Acc:MGI:1933185]	5.08062	5.65344
Dgat2	7	99153658	99182719	-	0.00381819	diacylglycerol O-acyltransferase 2 [Source:MGI Symbol;Acc:MGI:1915050]	7.72525	7.32483
Dusp18	11	3895240	3901296	+	0.00384045	dual specificity phosphatase 18 [Source:MGI Symbol;Acc:MGI:1922469]	3.55026	4.40355
5730507C01Rik	12	18514510	18535254	+	0.003858	RIKEN cDNA 5730507C01 gene [Source:MGI Symbol;Acc:MGI:1917882]	-0.794238	1.52491
Gcat	15	79030874	79042531	+	0.003858	glycine C-acetyltransferase (2-amino-3- ketobutyrate-coenzyme A ligase) [Source:MGI Symbol;Acc:MGI:1349389]	8.13239	7.73937
Kirrel2	7	30447534	30457690	-	0.00386104	kin of IRRE like 2 (Drosophila) [Source:MGI Symbol;Acc:MGI:2442334]	-2.15549	0.968797
Plek	11	16971206	17052381	-	0.00390408	pleckstrin [Source:MGI Symbol;Acc:MGI:1860485]	1.10435	-1.68636
Fabp5	3	10012548	10016607	+	0.00394875	fatty acid binding protein 5, epidermal [Source:MGI Symbol;Acc:MGI:101790]	5.6347	4.85986
Ccl28	13	119623819	119654359	+	0.0039574	chemokine (C-C motif) ligand 28 [Source:MGI Symbol;Acc:MGI:1861731]	6.9264	7.34685
Ankrd9	12	110975353	110979040	-	0.00402841	ankyrin repeat domain 9 [Source:MGI Symbol;Acc:MGI:1921501]	5.53029	4.9594
Defa26	8	21618183	21618972	+	0.00402854	defensin, alpha, 26 [Source:MGI Symbol;Acc:MGI:3630390]	5.47167	6.2602
Rbm43	2	51924448	51935163	-	0.00403404	RNA binding motif protein 43 [Source:MGI Symbol;Acc:MGI:1918934]	2.30611	3.35693
Rorc	3	94372794	94398276	+	0.00403459	predicted gene, 38411 [Source:MGI Symbol;Acc:MGI:5621296]	7.67554	8.12492
Mex3c	18	73573044	73592575	+	0.00405194	mex3 RNA binding family member C [Source:MGI Symbol;Acc:MGI:2652843]	7.61881	7.14575
Pgs1	11	117986292	118024011	+	0.00407933	phosphatidylglycerophosphate synthase 1 [Source:MGI Symbol;Acc:MGI:1921701]	6.4534	5.96341
Abtb1	6	88835914	88841984	-	0.00415987	ankyrin repeat and BTB (POZ) domain containing 1 [Source:MGI Symbol;Acc:MGI:1933148]	5.21304	5.78692
Gatad2a	8	69907076	69996384	-	0.00416867	GATA zinc finger domain containing 2A [Source:MGI Symbol;Acc:MGI:2384585]	8.04787	7.62947
Tigar	6	127085116	127109557	-	0.00418446	Trp53 induced glycolysis repulatory phosphatase [Source:MGI Symbol;Acc:MGI:2442752]	5.1548	4.55885
Rbpms	8	33782643	33929863	-	0.00418446	RNA binding protein gene with multiple splicing [Source:MGI Symbol;Acc:MGI:1334446]	1.58566	2.80851
Csrp1	1	135720061	135752232	+	0.00424137	cysteine and glycine-rich protein 1 [Source:MGI Symbol;Acc:MGI:88549]	6.18923	6.7503
Zfas1	2	167062934	167065862	+	0.00432045	zinc finger, NFX1-type containing 1 [Source:MGI Symbol;Acc:MGI:2138982]	7.40396	8.16192
Osgin1	8	119434124	119446256	+	0.00434074	oxidative stress induced growth inhibitor 1 [Source:MGI Symbol;Acc:MGI:1919089]	5.04691	4.45818
Tmem9	1	136008150	136035342	+	0.00448258	transmembrane protein 9 [Source:MGI Symbol;Acc:MGI:1913491]	4.68592	5.26815
AC132392.1	7	112349394	112412987	+	0.00452836	microtubule associated monooxygenase, calponin and LIM domain containing 2 [Source:MGI Symbol;Acc:MGI:2444947]	5.35814	4.74547
Ralgps1	2	33133417	33371486	-	0.00469071	Ral GEF with PH domain and SH3 binding motif 1 [Source:MGI Symbol;Acc:MGI:1922008]	5.7501	5.11499
Mmp15	8	95352268	95375080	+	0.00469071	matrix metallopeptidase 15 [Source:MGI Symbol;Acc:MGI:109320]	6.11394	6.57626
Cs	10	128337734	128362479	+	0.00470807	citrate synthase [Source:MGI Symbol;Acc:MGI:88529]	10.0476	9.63176
Ak4	4	101419277	101466995	+	0.00471352	adenylate kinase 4 [Source:MGI Symbol;Acc:MGI:87979]	8.05927	7.53638
Tacc1	8	25154552	25256588	-	0.00478991	transforming, acidic coiled-coil containing protein 1 [Source:MGI Symbol;Acc:MGI:2443510]	2.91625	3.8098
2200002J24Rik	7	30698926	30700536	+	0.00479671	RIKEN cDNA 2200002J24 gene [Source:MGI Symbol;Acc:MGI:1916397]	2.37869	0.974172
Agr3	12	35925620	35949736	+	0.00504	anterior gradient 3 [Source:MGI Symbol;Acc:MGI:2685734]	0.805237	2.41014
Cyp2u1	3	131288441	131303227	-	0.00510436	cytochrome P450, family 2, subfamily u, polypeptide 1 [Source:MGI Symbol;Acc:MGI:1918769]	6.60186	7.10855
Coq8a	1	180165238	180199602	-	0.00512785	CDC42 binding protein kinase alpha [Source:MGI Symbol;Acc:MGI:2441841]	7.74751	8.16935
Nefh	11	4938754	4948064	-	0.00512785	neurofilament, heavy polypeptide [Source:MGI Symbol;Acc:MGI:97309]	-2.71955	0.943434
Eif2s3y	Y	1010543	1028847	+	0.00514153	eukaryotic translation initiation factor 2, subunit 3, structural gene Y-linked [Source:MGI Symbol;Acc:MGI:1349430]	7.01187	7.4412
Ddx3y	Y	1260771	1286629	-	0.0051526	DEAD (Asp-Glu-Ala-Asp) box polypeptide 3, Y- linked [Source:MGI Symbol;Acc:MGI:1349406]	6.37557	6.8796
Dync2li1	17	84626496	84655558	+	0.005157	dynein cytoplasmic 2 light intermediate chain 1 [Source:MGI Symbol;Acc:MGI:1913996]	1.31464	2.66914
Gramd3	18	56432132	56503792	+	0.005157	GRAM domain containing 3 [Source:MGI Symbol;Acc:MGI:1914815]	8.03725	7.67313
Ppp1r14a	7	29289308	29293801	+	0.00517328	protein phosphatase 1, regulatory (inhibitor) subunit 14A [Source:MGI Symbol;Acc:MGI:1931139]	-0.503663	1.63649
Homer1	13	93299635	93405129	+	0.00520418	homer scaffolding protein 1 [Source:MGI Symbol;Acc:MGI:1347345]	6.18581	5.57391
AC152162.1	19	20534527	20552330	-	0.00521752	aldehyde dehydrogenase family 1, subfamily A1 [Source:MGI Symbol;Acc:MGI:1353450]	1.84854	-0.0229251
Ralb	1	119470305	119504794	-	0.00523405	v-ral simian leukemia viral oncogene B [Source:MGI Symbol;Acc:MGI:1927244]	7.22555	6.78979
Nlrp6	7	140920902	140929192	+	0.00523405	NLR family, pyrin domain containing 6 [Source:MGI Symbol;Acc:MGI:2141990]	9.48763	9.1146
Uso1	5	92137938	92202798	+	0.00525829	USO1 vesicle docking factor [Source:MGI Symbol;Acc:MGI:1929095]	7.96567	7.5405
Tspan8	10	115816832	115849893	+	0.00528862	No description	9.84882	10.2557
Pik3r3	4	116221618	116303056	+	0.00531608	No description	4.29643	3.53615
Trim24	6	37870811	37966296	+	0.00542692	tripartite motif-containing 24 [Source:MGI Symbol;Acc:MGI:109275]	6.99536	7.42977
Fbxw17	13	50417864	50433780	+	0.00542692	predicted gene 8739 [Source:MGI Symbol;Acc:MGI:3644775]	3.07978	4.00483
Tox	4	6686353	6991557	-	0.00543937	thymocyte selection-associated high mobility group box [Source:MGI Symbol;Acc:MGI:2181659]	5.54393	6.02234
Epb41l4aos	18	33794892	33795986	+	0.00547477	erythrocyte membrane protein band 4.1 like 4a, opposite strand [Source:MGI Symbol;Acc:MGI:1916999]	5.46094	6.22878
Cacnb3	15	98632220	98644530	+	0.00556106	calcium channel, voltage-dependent, beta 3 subunit [Source:MGI Symbol;Acc:MGI:103307]	4.9339	5.48306
Socs2	10	95385362	95417180	-	0.00564602	suppressor of cytokine signaling 2 [Source:MGI Symbol;Acc:MGI:1201787]	6.96925	7.54551
March5	19	37207543	37222139	+	0.00567918	cytoplasmic polyadenylation element binding protein 3 [Source:MGI Symbol;Acc:MGI:2443075]	7.14124	6.68113
Malrd1	2	15526479	16255555	+	0.00575491	MAM and LDL receptor class A domain containing 1 [Source:MGI Symbol;Acc:MGI:1928271]	6.91501	7.3964
Fasn	11	120805846	120824547	-	0.00579806	fatty acid synthase [Source:MGI Symbol;Acc:MGI:95485]	9.90955	9.21014
Hnf1aos1	5	114968784	114998042	+	0.00581573	HNF1 homeobox A [Source:MGI Symbol;Acc:MGI:98504]	3.65808	4.37302
Abcb10	8	123952459	123983122	-	0.00581573	predicted gene 20388 [Source:MGI Symbol;Acc:MGI:5141853]	6.89188	6.47663
Hbegf	18	36504929	36515805	-	0.00581573	heparin-binding EGF-like growth factor [Source:MGI Symbol;Acc:MGI:96070]	4.86716	5.40786
Pgam1	19	41911871	41918664	+	0.00581573	phosphoglycerate mutase 1 [Source:MGI Symbol;Acc:MGI:97552]	6.69425	6.17534
Tpbgl	7	99624082	99627103	-	0.00582192	trophoblast glycoprotein-like [Source:MGI Symbol;Acc:MGI:3646425]	2.02095	0.257064
Grin1	2	25291181	25319187	-	0.00585579	glutamate receptor, ionotropic, NMDA1 (zeta 1) [Source:MGI Symbol;Acc:MGI:95819]	5.8437	5.1867
Cry2	2	92403646	92434043	-	0.00591565	cryptochrome 2 (photolyase-like) [Source:MGI Symbol;Acc:MGI:1270859]	4.87617	5.43945
Pdrg1	2	153008890	153015427	-	0.00594051	p53 and DNA damage regulated 1 [Source:MGI Symbol;Acc:MGI:1915809]	5.34336	5.99389
Pgrmc2	3	41066326	41083046	-	0.00598343	progesterone receptor membrane component 2 [Source:MGI Symbol;Acc:MGI:1918054]	8.37068	7.98301
Sqle	15	59315077	59331192	+	0.00599687	squalene epoxidase [Source:MGI Symbol;Acc:MGI:109296]	9.28678	8.75565
Gm43305	14	54292443	54297456	-	0.00601444	predicted gene 43305 [Source:MGI Symbol;Acc:MGI:5663442]	2.45854	8.99699
Efl1	7	82648614	82777852	+	0.00606758	elongation factor like GPTase 1 [Source:MGI Symbol;Acc:MGI:2141969]	6.97344	6.52052
Ctnnal1	4	56810935	56865188	-	0.00608283	catenin (cadherin associated protein), alpha- like 1 [Source:MGI Symbol;Acc:MGI:1859649]	5.70139	6.16447
Ago4	4	126489541	126533472	-	0.00608283	argonaute RISC catalytic subunit 4 [Source:MGI Symbol;Acc:MGI:1924100]	2.6897	3.63084
Rragd	4	32983037	33022180	+	0.00608926	Ras-related GTP binding D [Source:MGI Symbol;Acc:MGI:1098604]	8.10276	7.55959
Ip6k1	9	108002501	108048782	+	0.00620245	predicted gene 20662 [Source:MGI Symbol;Acc:MGI:5313109]	7.10246	7.52263
Uchl3	14	101653967	101696124	+	0.00623768	ubiquitin carboxyl-terminal esterase L3 (ubiquitin thiolesterase) [Source:MGI Symbol;Acc:MGI:1355274]	5.95639	5.3867
Timp2	11	118301069	118355740	-	0.00623981	tissue inhibitor of metalloproteinase 2 [Source:MGI Symbol;Acc:MGI:98753]	1.98729	3.0965
Arcn1	9	44741564	44767845	-	0.00624627	archain 1 [Source:MGI Symbol;Acc:MGI:2387591]	9.04147	8.57551
Tram1	1	13564698	13589910	-	0.00634195	translocating chain-associating membrane protein 1 [Source:MGI Symbol;Acc:MGI:1919515]	8.19208	7.84353
Lgals9	11	78962974	78984946	-	0.00634195	lectin, galactose binding, soluble 9 [Source:MGI Symbol;Acc:MGI:109496]	8.78972	8.42467
H2-Q7	17	35439155	35443773	+	0.00634195	histocompatibility 2, Q region locus 7 [Source:MGI Symbol;Acc:MGI:95936]	4.14939	3.17993
Gstm7	3	107926334	107931817	-	0.00640572	glutathione S-transferase, mu 7 [Source:MGI Symbol;Acc:MGI:1915562]	5.78062	5.21594
Clcn5	X	7153810	7319358	-	0.00640572	chloride channel, voltage-sensitive 5 [Source:MGI Symbol;Acc:MGI:99486]	6.16704	5.63644
BC026585	1	157458577	157492638	+	0.00644214	cDNA sequence BC026585 [Source:MGI Symbol;Acc:MGI:2448516]	2.67402	3.64908
Fanca	8	123268300	123318576	-	0.00650092	predicted gene 20388 [Source:MGI Symbol;Acc:MGI:5141853]	5.64255	4.89712
Lonrf1	8	36216064	36249516	-	0.00655225	LON peptidase N-terminal domain and ring finger 1 [Source:MGI Symbol;Acc:MGI:3609241]	5.90226	5.2402
Shisa5	9	109038565	109057777	+	0.00657369	shisa family member 5 [Source:MGI Symbol;Acc:MGI:1915044]	6.76291	7.20908
Sars	3	108424865	108445209	-	0.006639	seryl-aminoacyl-tRNA synthetase [Source:MGI Symbol;Acc:MGI:102809]	9.14291	8.72612
Hspa4	11	53259814	53300457	-	0.006639	heat shock protein 4 [Source:MGI Symbol;Acc:MGI:1342292]	9.53616	9.17241
Sp3os	2	72979424	72988677	+	0.00668506	trans-acting transcription factor 3 [Source:MGI Symbol;Acc:MGI:1277166]	2.93433	3.87424
Arfgef2	2	166805588	166898052	+	0.00668506	ADP-ribosylation factor guanine nucleotide- exchange factor 2 (brefeldin A-inhibited) [Source:MGI Symbol;Acc:MGI:2139354]	7.73509	7.19301
Rab30	7	92741603	92844535	+	0.00668506	RAB30, member RAS oncogene family [Source:MGI Symbol;Acc:MGI:1923235]	5.47014	4.90354
Zfpm1	8	122282141	122337251	+	0.00671864	predicted gene 20388 [Source:MGI Symbol;Acc:MGI:5141853]	8.17367	7.7794
S100a13	3	90514435	90524581	+	0.00672279	S100 calcium binding protein A13 [Source:MGI Symbol;Acc:MGI:109581]	2.82185	4.01447
Trmt1	8	84686307	84699808	+	0.00678486	nucleus accumbens associated 1, BEN and BTB (POZ) domain containing [Source:MGI Symbol;Acc:MGI:1914080]	7.10477	7.53524
Tgif2	2	156840007	156855570	+	0.00681587	TGFB-induced factor homeobox 2 [Source:MGI Symbol;Acc:MGI:1915299]	6.21859	5.76684
Cyba	8	122424776	122432930	-	0.00692193	predicted gene 20388 [Source:MGI Symbol;Acc:MGI:5141853]	5.86154	6.59701
Hsd17b6	10	127990936	128007611	-	0.00692193	hydroxysteroid (17-beta) dehydrogenase 6 [Source:MGI Symbol;Acc:MGI:1351670]	3.81832	2.81683
Cyp4f16	17	32536558	32551798	+	0.00700921	cytochrome P450, family 4, subfamily f, polypeptide 16 [Source:MGI Symbol;Acc:MGI:1917351]	7.844	7.34101
Lyz2	10	117277331	117282321	-	0.00707875	lysozyme 2 [Source:MGI Symbol;Acc:MGI:96897]	0.875237	2.37712
Lpin1	12	16535669	16610966	-	0.0071793	lipin 1 [Source:MGI Symbol;Acc:MGI:1891340]	6.58567	5.92957
Tpi1	6	124810586	124814296	-	0.00719109	splA/ryanodine receptor domain and SOCS box containing 2 [Source:MGI Symbol;Acc:MGI:1315199]	11.546	11.141
Sprr2f	3	92365187	92366442	+	0.00726114	small proline-rich protein 2F [Source:MGI Symbol;Acc:MGI:1330349]	1.4077	-1.94125
Deptor	15	55112317	55259271	+	0.00728597	predicted gene 9920 [Source:MGI Symbol;Acc:MGI:3642228]	8.90818	9.2946
Ctsf	19	4855129	4860912	+	0.00731369	cathepsin F [Source:MGI Symbol;Acc:MGI:1861434]	1.41	3.01684
2010001K21Rik	13	46979908	47011195	+	0.0073775	RIKEN cDNA 2010001K21 gene [Source:MGI Symbol;Acc:MGI:1917079]	4.05516	4.84414
Naaladl1	19	6105782	6115792	+	0.0075213	N-acetylated alpha-linked acidic dipeptidase- like 1 [Source:MGI Symbol;Acc:MGI:2685810]	7.92405	8.36521
Aoc1	6	48872896	48909188	+	0.00755012	amine oxidase, copper-containing 1 [Source:MGI Symbol;Acc:MGI:1923757]	8.86087	9.29724
Galnt2	8	124231391	124345724	+	0.0077043	predicted gene 20388 [Source:MGI Symbol;Acc:MGI:5141853]	7.59758	7.23115
Kif27	13	58287502	58359122	-	0.00774478	predicted gene, 26555 [Source:MGI Symbol;Acc:MGI:5477049]	1.89143	3.37312
Sox12	2	152393611	152398063	-	0.00779932	SRY (sex determining region Y)-box 12 [Source:MGI Symbol;Acc:MGI:98360]	4.03421	4.73588
Gapdh	6	125161715	125166467	-	0.00784491	intermediate filament family orphan 1 [Source:MGI Symbol;Acc:MGI:2444516]	8.92855	8.3727
Paics	5	76951307	76967509	+	0.0078545	phosphoribosyl pyrophosphate amidotransferase [Source:MGI Symbol;Acc:MGI:2387203]	7.50407	7.86553
Nipa2	7	55931287	55962476	-	0.00791333	cytoplasmic FMR1 interacting protein 1 [Source:MGI Symbol;Acc:MGI:1338801]	7.15737	6.7155
Far1	7	113513834	113571511	+	0.00791333	fatty acyl CoA reductase 1 [Source:MGI Symbol;Acc:MGI:1914670]	5.13092	5.67827
Cln6	9	62838785	62852006	+	0.00791333	ceroid-lipofuscinosis, neuronal 6 [Source:MGI Symbol;Acc:MGI:2159324]	6.46096	6.90331
AI413582	17	27563575	27565749	-	0.00791699	high mobility group AT-hook 1 [Source:MGI Symbol;Acc:MGI:96160]	3.23527	4.10245
Celsr1	15	85898758	86033777	-	0.0079627	cadherin, EGF LAG seven-pass G-type receptor 1 [Source:MGI Symbol;Acc:MGI:1100883]	3.92588	4.59474
Gm10184	17	89908511	89910449	-	0.00797514	predicted pseudogene 10184 [Source:MGI Symbol;Acc:MGI:3704480]	3.95192	3.16765
Cbx6	15	79823896	79834688	-	0.00798265	neuronal pentraxin chromo domain [Source:MGI Symbol;Acc:MGI:3845555]	6.07176	5.62116
AA986860	1	130731976	130744622	+	0.00811043	expressed sequence AA986860 [Source:MGI Symbol;Acc:MGI:2138143]	5.95623	6.54005
Gm20388	8	119910841	124345722	+	0.00835778	ubiquitin specific peptidase 10 [Source:MGI Symbol;Acc:MGI:894652]	7.61419	7.24942
Pno1	11	17203198	17211568	-	0.00850657	WD repeat domain 92 [Source:MGI Symbol;Acc:MGI:2144224]	6.65931	6.24356
Vac14	8	110618585	110720398	+	0.00866092	Vac14 homolog (S. cerevisiae) [Source:MGI Symbol;Acc:MGI:2157980]	6.54467	6.09398
Mad1l1	5	140008689	140321552	-	0.00873122	MAD1 mitotic arrest deficient 1-like 1 [Source:MGI Symbol;Acc:MGI:1341857]	5.85274	5.38201
Tob1	11	94211454	94215495	+	0.00874207	transducer of ErbB-2.1 [Source:MGI Symbol;Acc:MGI:1349721]	7.84607	7.48663
Plcl2	17	50509547	50688493	+	0.00874207	phospholipase C-like 2 [Source:MGI Symbol;Acc:MGI:1352756]	6.33749	6.86193
Has2os	15	56689944	56778399	+	0.00877532	hyaluronan synthase 2 [Source:MGI Symbol;Acc:MGI:107821]	-2.033	0.905182
Ces2b	8	104831572	104840093	+	0.00888704	carboxyesterase 2B [Source:MGI Symbol;Acc:MGI:2448547]	3.01377	3.93654
Slc27a2	2	126552407	126588243	+	0.00893265	predicted gene, 26697 [Source:MGI Symbol;Acc:MGI:5477191]	7.48519	7.97967
Slc39a11	11	113244853	113650079	-	0.00893265	solute carrier family 39 (metal ion transporter), member 11 [Source:MGI Symbol;Acc:MGI:1917056]	7.22619	6.8534
Gtse1	15	85859707	85876572	+	0.00910503	G two S phase expressed protein 1 [Source:MGI Symbol;Acc:MGI:1352755]	5.8725	5.3835
Ang	14	51091077	51102007	+	0.00911109	ribonuclease, RNase A family 4 [Source:MGI Symbol;Acc:MGI:1926217]	5.42485	6.04556
Nadsyn1	7	143795584	143822849	-	0.0091129	NAD synthetase 1 [Source:MGI Symbol;Acc:MGI:1926164]	7.42487	6.95424
Agt	8	124556534	124569706	-	0.009119	angiotensinogen (serpin peptidase inhibitor, clade A, member 8) [Source:MGI Symbol;Acc:MGI:87963]	1.47268	2.80689
Aqp8	7	123462291	123468004	+	0.0092842	aquaporin 8 [Source:MGI Symbol;Acc:MGI:1195271]	0.461608	-3.32193
Slc15a2	16	36750178	36784962	-	0.00930255	solute carrier family 15 (H+/peptide transporter), member 2 [Source:MGI Symbol;Acc:MGI:1890457]	0.261844	-3.32193
Tcea3	4	136247729	136274898	+	0.00931694	transcription elongation factor A (SII), 3 [Source:MGI Symbol;Acc:MGI:1196908]	5.7243	6.3802
Pdia4	6	47796141	47813430	-	0.00932595	protein disulfide isomerase associated 4 [Source:MGI Symbol;Acc:MGI:104864]	8.39892	7.98149
Klhdc10	6	30401868	30455179	+	0.00936818	kelch domain containing 10 [Source:MGI Symbol;Acc:MGI:1924038]	7.64007	7.09911
Surf4	2	26920040	26933928	-	0.00949972	surfeit gene 2 [Source:MGI Symbol;Acc:MGI:98444]	9.30485	8.96358
Reg3b	6	78370657	78373466	+	0.00949972	regenerating islet-derived 3 beta [Source:MGI Symbol;Acc:MGI:97478]	5.52935	8.26684
Itgam	7	128062640	128128160	+	0.00949972	integrin alpha M [Source:MGI Symbol;Acc:MGI:96607]	3.25036	2.13812
Slc7a1	5	148327410	148399904	-	0.00954216	solute carrier family 7 (cationic amino acid transporter, y+ system), member 1 [Source:MGI Symbol;Acc:MGI:88117]	8.49517	7.91735
Serpinb1a	13	32842092	32851185	-	0.00954216	serine (or cysteine) peptidase inhibitor, clade B, member 1a [Source:MGI Symbol;Acc:MGI:1913472]	8.84254	9.2888
Per3	4	151003652	151044665	-	0.00967364	calmodulin binding transcription activator 1 [Source:MGI Symbol;Acc:MGI:2140230]	5.7596	6.35386
Ldlr	9	21723483	21749919	+	0.00969643	low density lipoprotein receptor [Source:MGI Symbol;Acc:MGI:96765]	9.39594	8.90947
Rps12-ps3	19	59322290	59322783	+	0.00979576	PDZ domain containing 8 [Source:MGI Symbol;Acc:MGI:2677270]	6.01691	6.69405
Cgrrf1	14	46832134	46854193	+	0.00982647	cell growth regulator with ring finger domain 1 [Source:MGI Symbol;Acc:MGI:1916368]	4.80997	4.18996
Kdm5a	6	120364124	120444574	+	0.0098513	coiled-coil domain containing 77 [Source:MGI Symbol;Acc:MGI:1914450]	7.35122	7.77242
Pank3	11	35769484	35791285	+	0.009901	pantothenate kinase 3 [Source:MGI Symbol;Acc:MGI:2387464]	9.59972	9.03462
CT030182.3	13	37472038	37479213	+	0.0100743	No description	-1.24922	1.19858
Aldh6a1	12	84430717	84451004	-	0.0100854	basal body orientation factor 1 [Source:MGI Symbol;Acc:MGI:1920123]	6.03234	6.48589
Chrnb1	11	69784036	69795943	-	0.0101285	cholinergic receptor, nicotinic, beta polypeptide 1 (muscle) [Source:MGI Symbol;Acc:MGI:87890]	1.53226	2.79315
Gm45889	7	142283210	142290418	+	0.010142	predicted gene 45889 [Source:MGI Symbol;Acc:MGI:5805004]	-0.741936	1.37298
Slc17a9	2	180725263	180742280	+	0.0101561	solute carrier family 17, member 9 [Source:MGI Symbol;Acc:MGI:1919107]	1.39784	2.93513
Ppp1r3b	8	35375739	35388139	+	0.0103181	predicted gene 45469 [Source:MGI Symbol;Acc:MGI:5791305]	6.36388	5.65872
Mphosph10	7	64376527	64392268	-	0.010594	M-phase phosphoprotein 10 (U3 small nucleolar ribonucleoprotein) [Source:MGI Symbol;Acc:MGI:1915223]	6.46291	6.03134
Dhx29	13	112927454	112969432	+	0.0106321	DEAH (Asp-Glu-Ala-His) box polypeptide 29 [Source:MGI Symbol;Acc:MGI:2145374]	5.58171	4.98379
Siah2	3	58674938	58692400	-	0.010763	seven in absentia 2 [Source:MGI Symbol;Acc:MGI:108062]	5.99639	5.51596
Aldh1l2	10	83487450	83534140	-	0.0110006	DNA segment, Chr 10, Wayne State University 102, expressed [Source:MGI Symbol;Acc:MGI:106381]	5.5962	3.44965
Fndc10	4	155694342	155696481	+	0.0110096	fibronectin type III domain containing 10 [Source:MGI Symbol;Acc:MGI:2444790]	4.82391	5.40165
Abca3	17	24351950	24410201	+	0.0110096	ATP-binding cassette, sub-family A (ABC1), member 3 [Source:MGI Symbol;Acc:MGI:1351617]	7.06078	6.64854
Ddx21	10	62580251	62602281	-	0.0110729	DEAD (Asp-Glu-Ala-Asp) box polypeptide 21 [Source:MGI Symbol;Acc:MGI:1860494]	8.77388	8.40913
Iars	13	49682100	49734267	+	0.0110829	isoleucine-tRNA synthetase [Source:MGI Symbol;Acc:MGI:2145219]	8.55936	7.97672
Guca2b	4	119656607	119658954	-	0.011113	guanylate cyclase activator 2b (retina) [Source:MGI Symbol;Acc:MGI:1270851]	8.43603	9.15772
Gm14443	2	175166255	175175871	-	0.011174	predicted gene 14443 [Source:MGI Symbol;Acc:MGI:3652324]	-0.0255387	1.74394
Ndufaf4	4	24898083	24905001	+	0.0112848	NADH dehydrogenase (ubiquinone) 1 alpha subcomplex, assembly factor 4 [Source:MGI Symbol;Acc:MGI:1915743]	6.48038	5.97279
Hydin	8	110266977	110610253	+	0.0113088	predicted gene, 26832 [Source:MGI Symbol;Acc:MGI:5477326]	0.276848	2.02264
Fam189a2	19	23972751	24031019	-	0.0113859	family with sequence similarity 189, member A2 [Source:MGI Symbol;Acc:MGI:2685813]	5.19915	5.66959
B3gnt7	1	86302832	86307305	+	0.0113967	UDP-GlcNAc:betaGal beta-1,3-N- acetylglucosaminyltransferase 7 [Source:MGI Symbol;Acc:MGI:2384394]	6.27508	5.7452
Dhx40	11	86768846	86807746	-	0.0116271	DEAH (Asp-Glu-Ala-His) box polypeptide 40 [Source:MGI Symbol;Acc:MGI:1914737]	5.98581	6.39674
Gramd2	9	59680144	59718874	+	0.01169	GRAM domain containing 2 [Source:MGI Symbol;Acc:MGI:3528937]	6.6206	6.09265
Sept11	5	93093437	93176447	+	0.0117068	septin 11 [Source:MGI Symbol;Acc:MGI:1277214]	7.37333	6.86345
Sfxn2	19	46573365	46596898	+	0.0117068	sideroflexin 2 [Source:MGI Symbol;Acc:MGI:2137678]	4.15147	4.79653
Gphn	12	78226379	78684772	+	0.0117264	No description	6.33297	5.80197
Nrarp	2	25180758	25183339	+	0.0117311	Notch-regulated ankyrin repeat protein [Source:MGI Symbol;Acc:MGI:1914372]	6.649	6.22207
Oas1a	5	120896256	120907521	-	0.0117311	2'-5' oligoadenylate synthetase 1A [Source:MGI Symbol;Acc:MGI:2180860]	2.95146	3.80433
Setd4	16	93583457	93604063	-	0.0117311	SET domain containing 4 [Source:MGI Symbol;Acc:MGI:2136890]	4.86009	4.20018
Pes1	11	3963975	3980004	+	0.0117317	RIKEN cDNA 4930556J24 gene [Source:MGI Symbol;Acc:MGI:1922592]	7.34181	7.70699
Fstl4	11	52764634	53188538	+	0.0117389	follistatin-like 4 [Source:MGI Symbol;Acc:MGI:2443199]	-2.76934	0.605449
Ticam1	17	56269319	56276786	-	0.0120315	toll-like receptor adaptor molecule 1 [Source:MGI Symbol;Acc:MGI:2147032]	6.68207	6.28675
Nrbp1	5	31240864	31251566	+	0.0120713	predicted gene 9970 [Source:MGI Symbol;Acc:MGI:3642876]	6.78845	6.40281
Cd244	1	171559193	171609746	+	0.0120823	CD244 natural killer cell receptor 2B4 [Source:MGI Symbol;Acc:MGI:109294]	2.34449	3.44989
Egf	3	129677565	129755316	-	0.0121741	epidermal growth factor [Source:MGI Symbol;Acc:MGI:95290]	0.966678	2.31696
Creld2	15	88819646	88826681	+	0.0121741	cysteine-rich with EGF-like domains 2 [Source:MGI Symbol;Acc:MGI:1923987]	6.20104	5.68615
Plgrkt	19	29348599	29367390	-	0.0121741	plasminogen receptor, C-terminal lysine transmembrane protein [Source:MGI Symbol;Acc:MGI:1915009]	8.21839	8.64893
Prelid3b	2	174465067	174473081	-	0.0121913	PRELI domain containing 3B [Source:MGI Symbol;Acc:MGI:1913640]	7.49651	7.05075
Arsk	13	76060422	76098660	-	0.012228	arylsulfatase K [Source:MGI Symbol;Acc:MGI:1924291]	3.90769	4.53997
Gm10451	12	76444497	76451336	+	0.01225	predicted gene 10451 [Source:MGI Symbol;Acc:MGI:3641898]	4.00338	3.11315
Slit2	5	47983138	48307733	+	0.0122911	slit homolog 2 (Drosophila) [Source:MGI Symbol;Acc:MGI:1315205]	6.23143	5.65609
Parp12	6	39086410	39118349	-	0.0122911	poly (ADP-ribose) polymerase family, member 12 [Source:MGI Symbol;Acc:MGI:2143990]	3.83651	4.50711
Gadd45a	6	67035096	67037457	-	0.0122911	growth arrest and DNA-damage-inducible 45 alpha [Source:MGI Symbol;Acc:MGI:107799]	6.32902	5.84572
Creb3l3	10	81084324	81098874	-	0.0122911	cAMP responsive element binding protein 3- like 3 [Source:MGI Symbol;Acc:MGI:2384786]	8.44315	7.97861
Fahd1	17	24848896	24850302	-	0.0122911	hydroxyacyl glutathione hydrolase [Source:MGI Symbol;Acc:MGI:95745]	6.82766	7.35365
Alg9	9	50775019	50843542	+	0.0124345	RIKEN cDNA 1110032A03 gene [Source:MGI Symbol;Acc:MGI:1915971]	6.59968	6.18388
Tshz2	2	169633013	170071816	+	0.0125014	teashirt zinc finger family member 2 [Source:MGI Symbol;Acc:MGI:2153084]	0.998772	2.33479
Rpl3	15	80077794	80091868	-	0.0125014	ribosomal protein L3 [Source:MGI Symbol;Acc:MGI:1351605]	8.8225	9.30276
Malat1	19	5795690	5802672	-	0.0125014	metastasis associated lung adenocarcinoma transcript 1 (non-coding RNA) [Source:MGI Symbol;Acc:MGI:1919539]	10.4986	10.9716
Zfp983	17	21657582	21662540	+	0.0127335	zinc finger protein 983 [Source:MGI Symbol;Acc:MGI:1920479]	2.42815	1.0456
Scd1	19	44394451	44407709	-	0.0127335	stearoyl-Coenzyme A desaturase 1 [Source:MGI Symbol;Acc:MGI:98239]	9.99574	8.18293
Rbm47	5	66016549	66173118	-	0.0127463	RNA binding motif protein 47 [Source:MGI Symbol;Acc:MGI:2384294]	8.99086	8.64601
Izumo4	10	80702184	80705373	+	0.0127463	IZUMO family member 4 [Source:MGI Symbol;Acc:MGI:1918814]	3.45778	4.12767
Dab1	4	103619359	104744844	+	0.0127648	disabled 1 [Source:MGI Symbol;Acc:MGI:108554]	6.64358	6.20287
Cdkn1a	17	29090979	29100722	+	0.0128465	cyclin-dependent kinase inhibitor 1A (P21) [Source:MGI Symbol;Acc:MGI:104556]	8.71748	8.29284
Jag1	2	137081456	137116644	-	0.0128927	jagged 1 [Source:MGI Symbol;Acc:MGI:1095416]	5.50989	4.98829
Igfbp7	5	77349240	77408041	-	0.013086	polymerase (RNA) II (DNA directed) polypeptide B [Source:MGI Symbol;Acc:MGI:2388280]	0.125082	2.32248
Ereg	5	91074622	91093646	+	0.0131103	predicted gene, 19610 [Source:MGI Symbol;Acc:MGI:5011795]	3.58863	4.21573
Pigq	17	25926421	25944510	-	0.0131857	predicted gene, 26694 [Source:MGI Symbol;Acc:MGI:5477188]	7.51841	7.14645
Pafah2	4	134396320	134427413	+	0.0132149	platelet-activating factor acetylhydrolase 2 [Source:MGI Symbol;Acc:MGI:2140321]	7.26224	6.82539
Ube2f	1	91250304	91290337	+	0.0132257	ubiquitin-conjugating enzyme E2F (putative) [Source:MGI Symbol;Acc:MGI:1915171]	5.9468	5.35336
Trp53inp2	2	155381059	155389850	+	0.01325	transformation related protein 53 inducible nuclear protein 2 [Source:MGI Symbol;Acc:MGI:1915978]	6.88694	6.50865
Rpsa	9	120127689	120132369	+	0.0132507	ribosomal protein SA [Source:MGI Symbol;Acc:MGI:105381]	9.58988	10.1912
Ero1l	14	45283092	45318572	-	0.0132507	ERO1-like (S. cerevisiae) [Source:MGI Symbol;Acc:MGI:1354385]	10.0532	8.67713
Klc2	19	5107746	5118560	-	0.0133114	kinesin light chain 2 [Source:MGI Symbol;Acc:MGI:107953]	5.68874	5.22265
Trim29	9	43310848	43336115	+	0.0134248	tripartite motif-containing 29 [Source:MGI Symbol;Acc:MGI:1919419]	-1.52656	1.29303
Plk3	4	117128655	117133963	-	0.0136681	Tctex1 domain containing 4 [Source:MGI Symbol;Acc:MGI:3045358]	4.33226	3.51352
Actr2	11	20062304	20112913	-	0.0137874	ARP2 actin-related protein 2 [Source:MGI Symbol;Acc:MGI:1913963]	9.11515	8.66918
Inpp5b	4	124741850	124801511	+	0.0138111	predicted gene 12915 [Source:MGI Symbol;Acc:MGI:3650273]	6.54837	6.09749
Slc40a1	1	45908068	45926523	-	0.0138944	solute carrier family 40 (iron-regulated transporter), member 1 [Source:MGI Symbol;Acc:MGI:1315204]	6.98992	6.50957
Selenow	7	15917208	15922402	-	0.0139191	selenoprotein W [Source:MGI Symbol;Acc:MGI:1100878]	7.24465	7.72168
Atoh8	6	72206177	72235577	-	0.0140294	atonal bHLH transcription factor 8 [Source:MGI Symbol;Acc:MGI:1918343]	1.28509	2.4745
Sh3pxd2b	11	32347820	32428173	+	0.0140362	SH3 and PX domains 2B [Source:MGI Symbol;Acc:MGI:2442062]	4.58667	5.31009
G3bp1	11	55469685	55504838	+	0.0140641	GTPase activating protein (SH3 domain) binding protein 1 [Source:MGI Symbol;Acc:MGI:1351465]	8.91251	9.24821
Foxred2	15	77940522	77956722	-	0.0141453	FAD-dependent oxidoreductase domain containing 2 [Source:MGI Symbol;Acc:MGI:106315]	1.93603	2.95532
Atp6v0a2	5	124628576	124724455	+	0.0141988	ATPase, H+ transporting, lysosomal V0 subunit A2 [Source:MGI Symbol;Acc:MGI:104855]	8.37727	8.02227
Pfkfb4	9	108991778	109032228	+	0.0141988	6-phosphofructo-2-kinase/fructose-2,6- biphosphatase 4 [Source:MGI Symbol;Acc:MGI:2687284]	7.07184	7.51768
Arsa	15	89472476	89477425	-	0.0143122	arylsulfatase A [Source:MGI Symbol;Acc:MGI:88077]	6.40057	5.94664
Gdf9	11	53431023	53437904	+	0.0145068	growth differentiation factor 9 [Source:MGI Symbol;Acc:MGI:95692]	3.10196	1.88044
Pcmtd2	2	181837854	181857461	+	0.0145105	protein-L-isoaspartate (D-aspartate) O- methyltransferase domain containing 2 [Source:MGI Symbol;Acc:MGI:1923927]	6.76459	7.15777
Cdo1	18	46713205	46728342	-	0.0145105	cysteine dioxygenase 1, cytosolic [Source:MGI Symbol;Acc:MGI:105925]	5.65171	6.07239
Fads3	19	10041548	10059671	+	0.0145105	fatty acid desaturase 3 [Source:MGI Symbol;Acc:MGI:1928740]	5.83016	5.15202
Acaa1a	9	119339676	119350299	+	0.0146135	solute carrier family 22 (organic cation transporter), member 14 [Source:MGI Symbol;Acc:MGI:2685974]	7.95508	8.56756
Fam214a	9	74952884	75032468	+	0.0146438	family with sequence similarity 214, member A [Source:MGI Symbol;Acc:MGI:2387648]	2.91832	3.78311
Gm20499	5	114809036	114823460	-	0.0146913	RIKEN cDNA 1500011B03 gene [Source:MGI Symbol;Acc:MGI:1913486]	0.892672	2.27219
Hmox1	8	75093621	75100589	+	0.0146913	heme oxygenase 1 [Source:MGI Symbol;Acc:MGI:96163]	3.67938	2.82287
Igdcc4	9	65101486	65137940	+	0.0146913	immunoglobulin superfamily, DCC subclass, member 4 [Source:MGI Symbol;Acc:MGI:1858497]	4.55717	5.10797
G6pdx	X	74409483	74429194	-	0.0146913	inhibitor of kappaB kinase gamma [Source:MGI Symbol;Acc:MGI:1338074]	7.48849	7.0149
Triqk	4	12906838	12983553	+	0.0147848	triple QxxK/R motif containing [Source:MGI Symbol;Acc:MGI:3650048]	0.887701	2.22205
Gigyf1	5	137518548	137527935	+	0.0147874	erythropoietin [Source:MGI Symbol;Acc:MGI:95407]	6.0362	6.46785
AY761184	8	21702519	21703645	-	0.0148611	cDNA sequence AY761184 [Source:MGI Symbol;Acc:MGI:3611585]	7.30948	7.96395
4833439L19Rik	13	54551218	54565435	-	0.0148642	SUMO-interacting motifs containing 1 [Source:MGI Symbol;Acc:MGI:2442599]	8.19878	7.83616
Cyb5b	8	107150640	107187471	+	0.0148651	cytochrome b5 type B [Source:MGI Symbol;Acc:MGI:1913677]	10.5038	10.1542
Gm15708	5	144277061	144280513	+	0.0150232	brain protein I3 [Source:MGI Symbol;Acc:MGI:1933174]	-0.0796121	1.64547
Rab26os	17	24528248	24528744	+	0.0150317	RAB26, member RAS oncogene family [Source:MGI Symbol;Acc:MGI:2443284]	2.21647	3.29477
Ptpn11	5	121130533	121191397	-	0.0150539	protein tyrosine phosphatase, non-receptor type 11 [Source:MGI Symbol;Acc:MGI:99511]	7.78814	7.43057
St6galnac2	11	116675303	116694868	-	0.0150539	RIKEN cDNA 1810032O08 gene [Source:MGI Symbol;Acc:MGI:1913543]	7.1352	7.46847
Rbbp8	18	11633276	11743207	+	0.0150662	retinoblastoma binding protein 8, endonuclease [Source:MGI Symbol;Acc:MGI:2442995]	6.01519	5.52914
Acsl4	X	142317993	142390535	-	0.0151138	acyl-CoA synthetase long-chain family member 4 [Source:MGI Symbol;Acc:MGI:1354713]	5.91184	5.10681
Katnal1	5	148871584	148929320	-	0.0152138	katanin p60 subunit A-like 1 [Source:MGI Symbol;Acc:MGI:2387638]	1.32824	2.50709
Sec14l1	11	117115168	117159268	+	0.0156664	SEC14-like lipid binding 1 [Source:MGI Symbol;Acc:MGI:1921386]	7.09785	6.6869
Ppfia1	7	144476758	144553729	-	0.0156706	protein tyrosine phosphatase, receptor type, f polypeptide (PTPRF), interacting protein (liprin), alpha 1 [Source:MGI Symbol;Acc:MGI:1924750]	6.94661	6.44778
Slc5a9	4	111875375	111902918	-	0.0157944	solute carrier family 5 (sodium/glucose cotransporter), member 9 [Source:MGI Symbol;Acc:MGI:2140201]	5.44569	5.89486
Fam114a1	5	64970071	65041886	+	0.0157999	family with sequence similarity 114, member A1 [Source:MGI Symbol;Acc:MGI:1915553]	4.31655	4.92299
Vps37a	8	40511783	40551134	+	0.0158121	CCR4-NOT transcription complex, subunit 7 [Source:MGI Symbol;Acc:MGI:1298230]	6.35846	5.88407
Cyp2c66	19	39113898	39187072	+	0.0158121	cytochrome P450, family 2, subfamily c, polypeptide 66 [Source:MGI Symbol;Acc:MGI:1917138]	9.27962	8.92869
Dnaaf5	5	139150223	139186510	+	0.0158216	predicted gene 15672 [Source:MGI Symbol;Acc:MGI:3783114]	5.84839	5.39314
Pbx1	1	168119364	168432270	-	0.015845	predicted gene 20711 [Source:MGI Symbol;Acc:MGI:5313158]	6.1407	6.57064
Zfand5	19	21272278	21282289	+	0.0159567	zinc finger, AN1-type domain 5 [Source:MGI Symbol;Acc:MGI:1278334]	7.52141	7.14549
Tmsb4x	X	167207093	167209315	-	0.0159645	thymosin, beta 4, X chromosome [Source:MGI Symbol;Acc:MGI:99510]	9.84238	10.433
Cyp2d26	15	82790107	82794245	-	0.0159771	cytochrome P450, family 2, subfamily d, polypeptide 26 [Source:MGI Symbol;Acc:MGI:1923529]	8.97431	8.64245
Il3ra	14	14346275	14356011	+	0.0160175	No description	2.56978	3.85124
Ecscr	18	35713086	35722356	-	0.016087	RIKEN cDNA 1700066B19 gene [Source:MGI Symbol;Acc:MGI:1920699]	-1.698	1.33594
Rcc2	4	140700541	140723220	+	0.0161094	regulator of chromosome condensation 2 [Source:MGI Symbol;Acc:MGI:1919784]	8.90691	8.58495
Rnf32	5	29195992	29228457	+	0.0161876	ring finger protein 32 [Source:MGI Symbol;Acc:MGI:1861747]	5.25969	5.68029
Gm14230	2	156833049	156839892	-	0.0162793	predicted gene 14230 [Source:MGI Symbol;Acc:MGI:3652157]	2.89046	1.61966
Gpam	19	55069734	55099451	-	0.0162793	glycerol-3-phosphate acyltransferase, mitochondrial [Source:MGI Symbol;Acc:MGI:109162]	6.97113	6.20455
Retreg2	1	75142778	75147913	+	0.0163082	reticulophagy regulator family member 2 [Source:MGI Symbol;Acc:MGI:2388278]	7.16335	7.54168
Hormad2	11	4345814	4441105	-	0.016359	HORMA domain containing 2 [Source:MGI Symbol;Acc:MGI:1923078]	-3.32193	0.15621
Mrps24	11	5703983	5715680	-	0.016359	mitochondrial ribosomal protein S24 [Source:MGI Symbol;Acc:MGI:1928142]	6.35882	7.03832
Ahr	12	35497974	35535038	-	0.016379	aryl-hydrocarbon receptor [Source:MGI Symbol;Acc:MGI:105043]	5.79308	5.23802
Pwwp2b	7	139248482	139269903	+	0.0164473	PWWP domain containing 2B [Source:MGI Symbol;Acc:MGI:2142008]	5.53434	5.99813
Bmp2k	5	96997689	97091867	+	0.0165151	BMP2 inducible kinase [Source:MGI Symbol;Acc:MGI:2155456]	7.25485	6.81692
Aldh9a1	1	167349991	167368532	+	0.0166026	aldehyde dehydrogenase 9, subfamily A1 [Source:MGI Symbol;Acc:MGI:1861622]	9.34505	8.99249
Ern2	7	122169893	122186207	-	0.0166026	endoplasmic reticulum (ER) to nucleus signalling 2 [Source:MGI Symbol;Acc:MGI:1349436]	4.61607	5.13929
Gm32742	9	51130307	51165517	-	0.0166026	predicted gene, 32742 [Source:MGI Symbol;Acc:MGI:5591901]	6.20871	6.77171
Aph1b	9	66775202	66795490	-	0.0166026	aph1 homolog B, gamma secretase subunit [Source:MGI Symbol;Acc:MGI:3522097]	1.14026	2.5219
Ppp2r3a	9	101105084	101251795	-	0.0166569	protein phosphatase 2, regulatory subunit B'', alpha [Source:MGI Symbol;Acc:MGI:2442104]	7.74753	7.2141
Aifm1	X	48474944	48513563	-	0.0167778	apoptosis-inducing factor, mitochondrion- associated 1 [Source:MGI Symbol;Acc:MGI:1349419]	7.93793	7.57137
Itpkb	1	180330485	180424802	+	0.0170007	predicted pseudogene 5069 [Source:MGI Symbol;Acc:MGI:3644516]	2.45188	3.29258
Cyp4v3	8	45304944	45333216	-	0.0170007	predicted gene 45753 [Source:MGI Symbol;Acc:MGI:5804868]	7.92573	8.46278
Trappc10	10	78186725	78244641	-	0.0170007	trafficking protein particle complex 10 [Source:MGI Symbol;Acc:MGI:1336209]	7.85128	7.33532
Epha4	1	77367185	77515088	-	0.0170599	Eph receptor A4 [Source:MGI Symbol;Acc:MGI:98277]	2.55827	3.44504
Nek2	1	191821444	191833050	+	0.0170599	predicted gene, 38037 [Source:MGI Symbol;Acc:MGI:5611265]	7.37415	6.98377
Uaca	9	60794542	60880370	+	0.0172754	uveal autoantigen with coiled-coil domains and ankyrin repeats [Source:MGI Symbol;Acc:MGI:1919815]	8.44778	8.75546
Chac2	11	30976707	30986350	-	0.0174783	ankyrin repeat and SOCS box-containing 3 [Source:MGI Symbol;Acc:MGI:1929749]	4.9797	4.33612
Gng10	4	59035088	59041903	+	0.0176661	predicted gene 20503 [Source:MGI Symbol;Acc:MGI:5141968]	4.58143	5.30631
Clcn3	8	60910389	60983300	-	0.0176661	chloride channel, voltage-sensitive 3 [Source:MGI Symbol;Acc:MGI:103555]	8.3654	7.90293
Elovl5	9	77917364	77984519	+	0.0176661	ELOVL family member 5, elongation of long chain fatty acids (yeast) [Source:MGI Symbol;Acc:MGI:1916051]	7.47631	7.02099
Kpna2	11	106988629	106999541	-	0.0176661	karyopherin (importin) alpha 2 [Source:MGI Symbol;Acc:MGI:103561]	5.71969	5.0909
1810046K07Rik	9	51289686	51328917	-	0.0176905	RIKEN cDNA 1810046K07 gene [Source:MGI Symbol;Acc:MGI:1917059]	2.75447	1.65626
Rpl39	X	37082520	37085402	-	0.0177069	ribosomal protein L39 [Source:MGI Symbol;Acc:MGI:1914498]	8.16135	8.87658
Mtm1	X	71210767	71315691	+	0.0177168	X-linked myotubular myopathy gene 1 [Source:MGI Symbol;Acc:MGI:1099452]	6.68939	6.18065
Osbp	19	11965844	11994105	+	0.0177599	oxysterol binding protein [Source:MGI Symbol;Acc:MGI:97447]	8.33042	8.0064
Sptlc2	12	87305058	87388355	-	0.0177783	serine palmitoyltransferase, long chain base subunit 2 [Source:MGI Symbol;Acc:MGI:108074]	8.10543	7.7561
Nceh1	3	27182965	27284608	+	0.0178009	neutral cholesterol ester hydrolase 1 [Source:MGI Symbol;Acc:MGI:2443191]	5.60504	6.14056
Strap	6	137735078	137751932	+	0.0178437	serine/threonine kinase receptor associated protein [Source:MGI Symbol;Acc:MGI:1329037]	8.62107	8.25394
Slc39a8	3	135825279	135888572	+	0.0180032	solute carrier family 39 (metal ion transporter), member 8 [Source:MGI Symbol;Acc:MGI:1914797]	6.57873	6.99826
Aldob	4	49535995	49549546	-	0.0180032	aldolase B, fructose-bisphosphate [Source:MGI Symbol;Acc:MGI:87995]	13.2246	12.8861
Amn1	6	149157147	149188712	-	0.0180032	antagonist of mitotic exit network 1 [Source:MGI Symbol;Acc:MGI:2442933]	4.7045	5.25226
Tmem246	4	49584506	49597876	-	0.0180511	transmembrane protein 246 [Source:MGI Symbol;Acc:MGI:1914313]	6.75521	7.22199
B230354K17Rik	17	45433852	45442544	+	0.018107	RIKEN cDNA B230354K17 gene [Source:MGI Symbol;Acc:MGI:2443272]	4.27623	4.85635
Fgfrl1	5	108692382	108706924	+	0.0182554	fibroblast growth factor receptor-like 1 [Source:MGI Symbol;Acc:MGI:2150920]	5.55669	5.99063
Ubxn11	4	134102570	134127593	+	0.0183074	UBX domain protein 11 [Source:MGI Symbol;Acc:MGI:1914836]	0.0460934	1.7682
Naglu	11	101070012	101077672	+	0.0183668	alpha-N-acetylglucosaminidase (Sanfilippo disease IIIB) [Source:MGI Symbol;Acc:MGI:1351641]	4.78817	5.30042
1110028F11Rik	11	87701396	87705331	+	0.0184935	ring finger protein 43 [Source:MGI Symbol;Acc:MGI:2442609]	1.96343	3.10376
Txndc11	16	11074911	11134650	-	0.0185314	stannin [Source:MGI Symbol;Acc:MGI:1276549]	6.39664	6.01158
Bok	1	93685660	93695764	+	0.0185575	BCL2-related ovarian killer [Source:MGI Symbol;Acc:MGI:1858494]	4.90712	5.66537
9230105E05Rik	10	120389523	120392793	+	0.0186457	high mobility group AT-hook 2 [Source:MGI Symbol;Acc:MGI:101761]	-0.006478	2.0767
Selenot	3	58576636	58593133	+	0.0186508	selenoprotein T [Source:MGI Symbol;Acc:MGI:1916477]	8.59759	8.21633
Eid2	7	28267881	28269272	+	0.0187305	EP300 interacting inhibitor of differentiation 2 [Source:MGI Symbol;Acc:MGI:2681174]	1.4815	2.66829
Ccdc162	10	41538846	41716634	-	0.0187305	coiled-coil domain containing 162 [Source:MGI Symbol;Acc:MGI:1923223]	0.0692016	1.83343
Rb1	14	73183673	73325822	-	0.0187305	regulator of chromosome condensation (RCC1) and BTB (POZ) domain containing protein 2 [Source:MGI Symbol;Acc:MGI:1917200]	7.59263	7.08843
Ghitm	14	37120092	37135272	-	0.0187621	growth hormone inducible transmembrane protein [Source:MGI Symbol;Acc:MGI:1913342]	9.69587	9.30936
Tmem51	4	142030992	142084304	-	0.0187899	transmembrane protein 51 [Source:MGI Symbol;Acc:MGI:2384874]	6.75084	6.35243
Rhbdd1	1	82316452	82445366	+	0.0188201	rhomboid domain containing 1 [Source:MGI Symbol;Acc:MGI:1924117]	5.90507	5.36473
Nme4	17	26091734	26095508	-	0.0188201	NME/NM23 nucleoside diphosphate kinase 4 [Source:MGI Symbol;Acc:MGI:1931148]	4.48997	5.0717
Fam117b	1	59913006	59985346	+	0.0189065	family with sequence similarity 117, member B [Source:MGI Symbol;Acc:MGI:1920000]	8.01852	7.50269
Eftud2	11	102838473	102880985	-	0.0189065	elongation factor Tu GTP binding domain containing 2 [Source:MGI Symbol;Acc:MGI:1336880]	7.74803	7.36221
Slc7a2	8	40862396	40922308	+	0.0190062	predicted gene, 26584 [Source:MGI Symbol;Acc:MGI:5477078]	4.37188	4.98705
Cplx2	13	54371349	54383917	+	0.0190062	complexin 2 [Source:MGI Symbol;Acc:MGI:104726]	3.98942	4.66644
Hk1	10	62268855	62379908	-	0.0190161	hexokinase 1 [Source:MGI Symbol;Acc:MGI:96103]	6.93185	6.40623
Gpsm2	3	108678638	108722309	-	0.0190398	chloride channel CLIC-like 1 [Source:MGI Symbol;Acc:MGI:2385186]	7.92956	7.5898
Rab6a	7	100607410	100641268	+	0.0192035	mitochondrial ribosomal protein L48 [Source:MGI Symbol;Acc:MGI:1289321]	8.67666	8.30554
Igfals	17	24878770	24882008	+	0.0193099	insulin-like growth factor binding protein, acid labile subunit [Source:MGI Symbol;Acc:MGI:107973]	-3.32193	0.631482
Fhit	14	9550092	11162035	-	0.0193469	fragile histidine triad gene [Source:MGI Symbol;Acc:MGI:1277947]	2.1363	3.13783
Cyp27a1	1	74713574	74737892	+	0.0194862	cytochrome P450, family 27, subfamily a, polypeptide 1 [Source:MGI Symbol;Acc:MGI:88594]	1.56886	2.78733
Gspt1	16	11219292	11254270	-	0.0195418	RIKEN cDNA 2610020C07 gene [Source:MGI Symbol;Acc:MGI:1917168]	8.44455	8.04692
Dlst	12	85110833	85134845	+	0.0195637	dihydrolipoamide S-succinyltransferase (E2 component of 2-oxo-glutarate complex) [Source:MGI Symbol;Acc:MGI:1926170]	9.21852	8.92134
Dazap1	10	80261486	80288408	+	0.0195764	DAZ associated protein 1 [Source:MGI Symbol;Acc:MGI:1917498]	8.24504	7.91624
Ciapin1	8	94819804	94838358	-	0.0196496	cytokine induced apoptosis inhibitor 1 [Source:MGI Symbol;Acc:MGI:1922083]	6.14067	5.70775
Zfp607b	7	27689340	27706484	+	0.0196631	zinc finger protein 607B [Source:MGI Symbol;Acc:MGI:2148237]	1.31994	2.49621
Hexb	13	97176331	97198357	-	0.0196631	G elongation factor, mitochondrial 2 [Source:MGI Symbol;Acc:MGI:2444783]	7.60165	8.06386
Tnfsf15	4	63727084	63745113	-	0.0196877	tumor necrosis factor (ligand) superfamily, member 15 [Source:MGI Symbol;Acc:MGI:2180140]	0.756957	2.18858
Dtx2	5	135994800	136032872	+	0.0197772	deltex 2, E3 ubiquitin ligase [Source:MGI Symbol;Acc:MGI:1921448]	4.80122	4.26935
Slc48a1	15	97784355	97792692	+	0.0198509	solute carrier family 48 (heme transporter), member 1 [Source:MGI Symbol;Acc:MGI:1914989]	5.09959	5.5393
Pcnx4	12	72536383	72580119	+	0.0198615	pecanex homolog 4 [Source:MGI Symbol;Acc:MGI:1914958]	2.79553	3.59831
Cracr2a	6	127561338	127674248	+	0.0198835	calcium release activated channel regulator 2A [Source:MGI Symbol;Acc:MGI:2685919]	6.49212	7.01184
Ankrd37	8	45996902	46005707	-	0.0199837	UFM1-specific peptidase 2 [Source:MGI Symbol;Acc:MGI:1913679]	7.23257	6.75152
5930430L01Rik	5	148990056	148995223	-	0.0201312	predicted gene 42791 [Source:MGI Symbol;Acc:MGI:5662928]	2.34684	3.36055
Sash1	10	8722219	8886070	-	0.0201829	SAM and SH3 domain containing 1 [Source:MGI Symbol;Acc:MGI:1917347]	5.59722	6.08065
Gdf15	8	70629393	70632456	-	0.0202486	growth differentiation factor 15 [Source:MGI Symbol;Acc:MGI:1346047]	5.12551	4.38248
mt-Nd3	MT	9459	9806	+	0.0204028	mitochondrially encoded NADH dehydrogenase 3 [Source:MGI Symbol;Acc:MGI:102499]	2.69222	3.45991
Edn3	2	174760619	174784042	+	0.0205303	endothelin 3 [Source:MGI Symbol;Acc:MGI:95285]	2.67409	3.77167
Cchcr1	17	35517100	35531015	+	0.0205977	coiled-coil alpha-helical rod protein 1 [Source:MGI Symbol;Acc:MGI:2385321]	5.26304	5.68281
Rdh10	1	16105774	16133734	+	0.0207256	retinol dehydrogenase 10 (all-trans) [Source:MGI Symbol;Acc:MGI:1924238]	5.92213	6.3971
Mfn2	4	147873599	147904704	-	0.0207909	mitofusin 2 [Source:MGI Symbol;Acc:MGI:2442230]	7.57976	7.20606
Arrb2	11	70432635	70440828	+	0.0207909	arrestin, beta 2 [Source:MGI Symbol;Acc:MGI:99474]	4.25281	4.8906
Gda	19	21391307	21473445	-	0.0207909	guanine deaminase [Source:MGI Symbol;Acc:MGI:95678]	6.24463	5.76644
Cela1	15	100674425	100687920	-	0.0208057	chymotrypsin-like elastase family, member 1 [Source:MGI Symbol;Acc:MGI:95314]	3.49225	4.31191
Sfi1	11	3131850	3193463	-	0.0208524	Sfi1 homolog, spindle assembly associated (yeast) [Source:MGI Symbol;Acc:MGI:1926137]	5.0282	5.51898
Gm5141	13	62772200	62785808	-	0.0208524	predicted gene 5141 [Source:MGI Symbol;Acc:MGI:3779466]	1.81096	2.81245
Zfp697	3	98382461	98753812	+	0.0209026	zinc finger protein 697 [Source:MGI Symbol;Acc:MGI:2139736]	1.87753	2.88542
Tns4	11	99065678	99089306	-	0.0209026	tensin 4 [Source:MGI Symbol;Acc:MGI:2144377]	5.55102	6.00713
Abcd3	3	121758774	121815302	-	0.021125	ATP-binding cassette, sub-family D (ALD), member 3 [Source:MGI Symbol;Acc:MGI:1349216]	8.96072	8.53646
Spink4	4	40920052	40931395	+	0.021125	serine peptidase inhibitor, Kazal type 4 [Source:MGI Symbol;Acc:MGI:1341848]	9.1614	10.2851
Arhgdig	17	26196226	26207786	-	0.0211311	protein disulfide isomerase associated 2 [Source:MGI Symbol;Acc:MGI:1916441]	5.93455	6.55061
Arhgef19	4	141239499	141257564	+	0.0211874	Rho guanine nucleotide exchange factor (GEF) 19 [Source:MGI Symbol;Acc:MGI:1925912]	5.37961	5.89784
Defa28	8	21583006	21583961	+	0.0212599	defensin, alpha, 28 [Source:MGI Symbol;Acc:MGI:3646688]	0.00749355	1.74982
Xaf1	11	72301629	72313733	+	0.0212599	XIAP associated factor 1 [Source:MGI Symbol;Acc:MGI:3772572]	-0.952132	1.10326
Ehbp1l1	19	5707376	5726317	-	0.0212599	EH domain binding protein 1-like 1 [Source:MGI Symbol;Acc:MGI:3612340]	6.57497	6.14329
Rffl	11	82802449	82871210	-	0.0213288	ligase III, DNA, ATP-dependent [Source:MGI Symbol;Acc:MGI:109152]	6.26669	5.8115
Cxcl16	11	70453983	70459984	-	0.0213793	chemokine (C-X-C motif) ligand 16 [Source:MGI Symbol;Acc:MGI:1932682]	5.41133	5.91918
Fmr1nb	X	68761839	68804567	+	0.0213793	fragile X mental retardation 1 neighbor [Source:MGI Symbol;Acc:MGI:2672032]	-1.89735	1.19383
Abhd14b	9	106447459	106452923	+	0.0215413	abhydrolase domain containing 14A [Source:MGI Symbol;Acc:MGI:1915894]	6.53557	6.90372
Odc1	12	17544794	17551505	+	0.0215413	ornithine decarboxylase, structural 1 [Source:MGI Symbol;Acc:MGI:97402]	8.48705	8.04835
Zfp229	17	21730795	21769342	+	0.0215413	zinc finger protein 229 [Source:MGI Symbol;Acc:MGI:2679295]	1.14352	2.46351
Wfdc2	2	164562413	164568510	+	0.021634	WAP four-disulfide core domain 2 [Source:MGI Symbol;Acc:MGI:1914951]	-2.22238	0.820244
Dlgap4	2	156613705	156764363	+	0.0216827	discs, large homolog-associated protein 4 (Drosophila) [Source:MGI Symbol;Acc:MGI:2138865]	7.93953	7.57209
Ms4a10	19	10962293	10974670	-	0.0217231	membrane-spanning 4-domains, subfamily A, member 10 [Source:MGI Symbol;Acc:MGI:1917076]	7.27233	7.82582
Ggt1	10	75561604	75586200	+	0.0217509	gamma-glutamyltransferase 1 [Source:MGI Symbol;Acc:MGI:95706]	8.20618	7.83077
Krba1	6	48395586	48419781	+	0.0217855	KRAB-A domain containing 1 [Source:MGI Symbol;Acc:MGI:1925077]	4.23495	4.85724
Itsn1	16	91729281	91920597	+	0.0217855	ATP synthase, H+ transporting, mitochondrial F1 complex, O subunit [Source:MGI Symbol;Acc:MGI:106341]	6.71772	6.28818
E2f4	8	105297663	105305370	+	0.0218449	E2F transcription factor 4 [Source:MGI Symbol;Acc:MGI:103012]	7.25151	6.90807
Relb	7	19606217	19629438	-	0.0219394	avian reticuloendotheliosis viral (v-rel) oncogene related B [Source:MGI Symbol;Acc:MGI:103289]	6.69177	7.10965
Krt4	15	101918536	101924735	-	0.0219394	keratin 4 [Source:MGI Symbol;Acc:MGI:96701]	-3.32193	0.302082
Kdm4b	17	56326062	56402870	+	0.0219394	lysine (K)-specific demethylase 4B [Source:MGI Symbol;Acc:MGI:2442355]	6.85183	6.4211
Pam	1	97795114	98095646	-	0.0219395	peptidylglycine alpha-amidating monooxygenase [Source:MGI Symbol;Acc:MGI:97475]	5.32263	5.73602
Acsl6	11	54303798	54364756	+	0.0219395	acyl-CoA synthetase long-chain family member 6 [Source:MGI Symbol;Acc:MGI:894291]	3.08894	2.04819
Capn8	1	182565007	182632352	+	0.0219682	calpain 8 [Source:MGI Symbol;Acc:MGI:2181366]	2.72324	3.53421
Hgfac	5	35041509	35048461	+	0.0219682	hepatocyte growth factor activator [Source:MGI Symbol;Acc:MGI:1859281]	5.68891	6.13465
Mcrip1	11	120542888	120549727	-	0.0219682	MAPK regulated corepressor interacting protein 1 [Source:MGI Symbol;Acc:MGI:2384752]	4.6737	5.37668
Themis3	17	66555252	66594621	-	0.0219709	thymocyte selection associated family member 3 [Source:MGI Symbol;Acc:MGI:1921806]	5.9242	6.30814
Dcxr	11	120725399	120727281	-	0.0219989	dicarbonyl L-xylulose reductase [Source:MGI Symbol;Acc:MGI:1915130]	5.45289	6.13212
Defa34	8	21665797	21666732	+	0.0223664	defensin, alpha, 34 [Source:MGI Symbol;Acc:MGI:3709048]	5.68415	6.39254
Kif4	X	100625737	100727214	+	0.0224506	PDZ domain containing 11 [Source:MGI Symbol;Acc:MGI:1919871]	6.62285	6.21658
Pkp1	1	135871395	135919207	-	0.0224967	plakophilin 1 [Source:MGI Symbol;Acc:MGI:1328359]	7.04013	6.60753
Stk38l	6	146724995	146778812	+	0.0226492	serine/threonine kinase 38 like [Source:MGI Symbol;Acc:MGI:1922250]	5.83389	5.26818
AC158636.1	10	82845733	82859008	-	0.0226492	thioredoxin reductase 1 [Source:MGI Symbol;Acc:MGI:1354175]	1.17931	-0.929973
Leap2	11	53422181	53423170	-	0.0226765	liver-expressed antimicrobial peptide 2 [Source:MGI Symbol;Acc:MGI:2672795]	6.53519	5.81158
Katnbl1	2	112379211	112414240	+	0.0227148	predicted gene 21985 [Source:MGI Symbol;Acc:MGI:5439454]	5.7009	5.28134
Clec2d	6	129180615	129186534	+	0.0227148	C-type lectin domain family 2, member d [Source:MGI Symbol;Acc:MGI:2135589]	5.5065	5.99431
Olfr1532-ps1	7	106908001	106916265	+	0.0227148	olfactory receptor 1532, pseudogene 1 [Source:MGI Symbol;Acc:MGI:3031366]	-0.0873853	1.80404
Zfp395	14	65358389	65398930	+	0.0229466	No description	6.82	7.17419
Parp14	16	35832874	35871544	-	0.0231899	poly (ADP-ribose) polymerase family, member 14 [Source:MGI Symbol;Acc:MGI:1919489]	4.74583	5.26858
Rpl9	5	65388364	65391444	-	0.0232231	ribosomal protein L9 [Source:MGI Symbol;Acc:MGI:1298373]	6.20643	6.70088
Gm45753	8	45269671	45308466	-	0.0233538	kallikrein B, plasma 1 [Source:MGI Symbol;Acc:MGI:102849]	5.31541	6.04643
Srebf1	11	60199089	60222581	-	0.0233538	retinoic acid induced 1 [Source:MGI Symbol;Acc:MGI:103291]	8.53488	8.20379
Pqlc2	4	139294029	139310708	-	0.0235784	PQ loop repeat containing 2 [Source:MGI Symbol;Acc:MGI:2384837]	4.47112	3.87431
Pdk4	6	5483351	5496309	-	0.0235784	pyruvate dehydrogenase kinase, isoenzyme 4 [Source:MGI Symbol;Acc:MGI:1351481]	2.25073	3.65769
Comp	8	70373558	70382066	+	0.0235784	cartilage oligomeric matrix protein [Source:MGI Symbol;Acc:MGI:88469]	0.58527	1.91447
Aldh3a2	11	61223417	61267464	-	0.0236149	aldehyde dehydrogenase family 3, subfamily A2 [Source:MGI Symbol;Acc:MGI:1353452]	8.77959	8.47316
Glb1l	1	75198236	75210813	-	0.0236504	ankyrin repeat and zinc finger domain containing 1 [Source:MGI Symbol;Acc:MGI:1098746]	1.60424	2.6631
Zer1	2	30097283	30124585	-	0.0236504	zyg-11 related, cell cycle regulator [Source:MGI Symbol;Acc:MGI:2442511]	5.17322	5.65692
Efnb2	8	8617434	8661242	-	0.0236504	ephrin B2 [Source:MGI Symbol;Acc:MGI:105097]	7.63866	7.21275
Cep76	18	67617397	67641336	-	0.0236504	centrosomal protein 76 [Source:MGI Symbol;Acc:MGI:1923401]	5.37904	4.86003
Akp3	1	87124973	87127912	+	0.0237139	alkaline phosphatase 3, intestine, not Mn requiring [Source:MGI Symbol;Acc:MGI:87984]	8.93207	8.39707
Zdhhc8	16	18220754	18235136	-	0.0237621	zinc finger, DHHC domain containing 8 [Source:MGI Symbol;Acc:MGI:1338012]	1.7797	2.91162
Mfsd9	1	40772038	40790687	-	0.0238071	predicted gene, 37915 [Source:MGI Symbol;Acc:MGI:5611143]	5.75693	5.2872
Card6	15	5095981	5108539	-	0.0238372	caspase recruitment domain family, member 6 [Source:MGI Symbol;Acc:MGI:3032959]	4.60276	3.97869
Arhgef28	13	97899469	98206439	-	0.0238805	Rho guanine nucleotide exchange factor (GEF) 28 [Source:MGI Symbol;Acc:MGI:1346016]	5.48201	5.9162
Slc6a6	6	91684053	91759066	+	0.0239315	solute carrier family 6 (neurotransmitter transporter, taurine), member 6 [Source:MGI Symbol;Acc:MGI:98488]	8.96621	8.42746
Aldh1a1	19	20492715	20643462	+	0.0239315	aldehyde dehydrogenase family 1, subfamily A1 [Source:MGI Symbol;Acc:MGI:1353450]	9.35547	9.02068
Wdr19	5	65199696	65260415	+	0.0239516	WD repeat domain 19 [Source:MGI Symbol;Acc:MGI:2443231]	2.36492	3.37785
Ugt1a7c	1	88095062	88220002	+	0.0239842	UDP glycosyltransferase 1 family, polypeptide A10 [Source:MGI Symbol;Acc:MGI:3580642]	10.5765	10.2567
Cdc42ep2	19	5917556	5924816	-	0.0239842	CDC42 effector protein (Rho GTPase binding) 2 [Source:MGI Symbol;Acc:MGI:1929744]	5.52561	5.07437
Gbe1	16	70313949	70569716	+	0.0240637	glucan (1,4-alpha-), branching enzyme 1 [Source:MGI Symbol;Acc:MGI:1921435]	5.51819	4.95271
Srprb	9	103188032	103202137	-	0.0241197	signal recognition particle receptor, B subunit [Source:MGI Symbol;Acc:MGI:102964]	6.61232	6.22988
P4ha1	10	59323296	59373304	+	0.0241197	procollagen-proline, 2-oxoglutarate 4- dioxygenase (proline 4-hydroxylase), alpha 1 polypeptide [Source:MGI Symbol;Acc:MGI:97463]	7.17503	6.78244
Tmem41b	7	109972187	109986929	-	0.0242772	transmembrane protein 41B [Source:MGI Symbol;Acc:MGI:1289225]	6.18878	5.76941
Ubc	5	125385965	125390202	-	0.0243149	ubiquitin C [Source:MGI Symbol;Acc:MGI:98889]	5.79473	6.43147
Cib2	9	54544794	54560218	-	0.0243458	SH2 domain containing 7 [Source:MGI Symbol;Acc:MGI:2441692]	3.17611	4.07413
Ddx39	8	83715177	83726892	+	0.0244946	DEAD (Asp-Glu-Ala-Asp) box polypeptide 39 [Source:MGI Symbol;Acc:MGI:1915528]	7.8463	7.47383
Zfp809	9	22225714	22243354	+	0.0245435	zinc finger protein 809 [Source:MGI Symbol;Acc:MGI:2143362]	5.47359	5.91147
Snx7	3	117781647	117868936	-	0.0247315	sorting nexin 7 [Source:MGI Symbol;Acc:MGI:1923811]	7.57374	7.2356
Irs2	8	10984681	11008458	-	0.0248485	insulin receptor substrate 2 [Source:MGI Symbol;Acc:MGI:109334]	6.48758	7.00499
Gm45865	8	123767551	123768495	+	0.0249995	predicted gene 20388 [Source:MGI Symbol;Acc:MGI:5141853]	1.08155	-1.1118
Xpnpep1	19	52943417	53040214	-	0.0250329	X-prolyl aminopeptidase (aminopeptidase P) 1, soluble [Source:MGI Symbol;Acc:MGI:2180003]	8.38305	8.06624
Jaml	9	45079183	45108534	+	0.0251149	junction adhesion molecule like [Source:MGI Symbol;Acc:MGI:2685484]	8.32169	7.95119
Pten	19	32757497	32826160	+	0.0251149	phosphatase and tensin homolog [Source:MGI Symbol;Acc:MGI:109583]	8.03307	7.53599
Ngef	1	87476834	87573870	-	0.0251817	neuronal guanine nucleotide exchange factor [Source:MGI Symbol;Acc:MGI:1858414]	6.47916	6.85405
Tmed7	18	46560235	46597535	-	0.0252518	toll-like receptor adaptor molecule 2 [Source:MGI Symbol;Acc:MGI:3040056]	8.69315	8.36167
Sytl1	4	133253090	133263113	-	0.0252779	synaptotagmin-like 1 [Source:MGI Symbol;Acc:MGI:1933365]	4.30503	4.99329
Ms4a8a	19	11067471	11081102	-	0.0253044	membrane-spanning 4-domains, subfamily A, member 8A [Source:MGI Symbol;Acc:MGI:1927657]	5.97564	6.40113
Mycl	4	122995652	123002485	+	0.0254071	v-myc avian myelocytomatosis viral oncogene lung carcinoma derived [Source:MGI Symbol;Acc:MGI:96799]	6.46481	6.82668
Gkn3	6	87383256	87388935	-	0.0254645	gastrokine 3 [Source:MGI Symbol;Acc:MGI:1916138]	2.80982	3.68243
2810402E24Rik	14	20641009	20644048	+	0.0254645	ubiquitin specific peptidase 54 [Source:MGI Symbol;Acc:MGI:1926037]	4.08639	4.7082
Lemd2	17	27189601	27204438	-	0.0254645	LEM domain containing 2 [Source:MGI Symbol;Acc:MGI:2385045]	6.92084	6.49663
Dnase1	16	4036942	4040024	+	0.0254645	predicted gene 15879 [Source:MGI Symbol;Acc:MGI:3802012]	5.66683	6.44387
Inpp5a	7	139389109	139579652	+	0.0257572	inositol polyphosphate-5-phosphatase A [Source:MGI Symbol;Acc:MGI:2686961]	7.97498	7.64917
Rtn4ip1	10	43901807	43957201	+	0.0257572	reticulon 4 interacting protein 1 [Source:MGI Symbol;Acc:MGI:2178759]	6.19692	5.74478
Wdr60	12	116206262	116263022	-	0.0257572	WD repeat domain 60 [Source:MGI Symbol;Acc:MGI:2445085]	3.87032	4.49392
1810026B05Rik	7	73539203	73558395	-	0.0257734	chromodomain helicase DNA binding protein 2 [Source:MGI Symbol;Acc:MGI:2448567]	5.94612	6.33064
Nadk	4	155562378	155591001	+	0.0260395	NAD kinase [Source:MGI Symbol;Acc:MGI:2183149]	8.53783	8.15237
Zfp949	9	88548020	88571061	+	0.0260395	zinc finger protein 949 [Source:MGI Symbol;Acc:MGI:1918890]	3.67549	4.37552
Plaa	4	94567514	94603244	-	0.0261063	phospholipase A2, activating protein [Source:MGI Symbol;Acc:MGI:104810]	7.38608	6.98752
Ythdc2	18	44827746	44889724	+	0.0261822	YTH domain containing 2 [Source:MGI Symbol;Acc:MGI:2448561]	5.90116	5.37394
Ggh	4	20042052	20066750	+	0.026193	gamma-glutamyl hydrolase [Source:MGI Symbol;Acc:MGI:1329035]	7.26126	6.83966
Rpn1	6	88084482	88105304	+	0.0262493	ribophorin I [Source:MGI Symbol;Acc:MGI:98084]	9.48809	9.14873
Cyp2c29	19	39269405	39330713	+	0.0262493	cytochrome P450, family 2, subfamily c, polypeptide 53-ps [Source:MGI Symbol;Acc:MGI:3646306]	8.46337	7.97672
Abhd3	18	10644411	10706771	-	0.0262696	abhydrolase domain containing 3 [Source:MGI Symbol;Acc:MGI:2147183]	5.68359	5.16766
Mtbp	15	55557408	55626423	+	0.0263711	mitochondrial ribosomal protein L13 [Source:MGI Symbol;Acc:MGI:2137218]	5.5994	4.94998
Tff3	17	31125306	31129646	-	0.0263711	trefoil factor 3, intestinal [Source:MGI Symbol;Acc:MGI:104638]	9.81891	10.9271
Gm7030	17	36109719	36129425	-	0.0264285	histocompatibility 2, T region locus, pseudogene [Source:MGI Symbol;Acc:MGI:2442805]	1.88774	0.305437
Dennd3	15	73512560	73572242	+	0.0264595	DENN/MADD domain containing 3 [Source:MGI Symbol;Acc:MGI:2146009]	5.99842	5.56428
S100g	X	162961992	162964599	-	0.0265026	cytidine 5'-triphosphate synthase 2 [Source:MGI Symbol;Acc:MGI:1933185]	7.64557	9.11134
Smg5	3	88336260	88362338	+	0.0265883	Smg-5 homolog, nonsense mediated mRNA decay factor (C. elegans) [Source:MGI Symbol;Acc:MGI:2447364]	7.32675	6.94699
Lpar5	6	125067920	125082472	+	0.02659	lysophosphatidic acid receptor 5 [Source:MGI Symbol;Acc:MGI:2685918]	5.10237	4.51372
Adpgk	9	59291558	59324052	+	0.0266913	ADP-dependent glucokinase [Source:MGI Symbol;Acc:MGI:1919391]	6.41373	5.8965
Cebpd	16	15887286	15891031	+	0.0267071	CCAAT/enhancer binding protein (C/EBP), delta [Source:MGI Symbol;Acc:MGI:103573]	3.79216	4.40236
Slc12a8	16	33517328	33664135	+	0.0267071	solute carrier family 12 (potassium/chloride transporters), member 8 [Source:MGI Symbol;Acc:MGI:2443672]	7.10386	7.49375
Mogat2	7	99219084	99238619	-	0.0267432	predicted gene 45012 [Source:MGI Symbol;Acc:MGI:5753588]	8.09558	7.67271
Abca7	10	79996494	80015572	+	0.0267432	ATP-binding cassette, sub-family A (ABC1), member 7 [Source:MGI Symbol;Acc:MGI:1351646]	6.34445	5.91881
Armc1	3	19131402	19163065	-	0.0267553	armadillo repeat containing 1 [Source:MGI Symbol;Acc:MGI:1921502]	6.62917	6.25017
Tsku	7	98350668	98361328	-	0.0268968	tsukushi, small leucine rich proteoglycan [Source:MGI Symbol;Acc:MGI:2443855]	5.83102	5.40025
Oxct1	15	4026383	4155344	+	0.0270423	cDNA Sequence BC037032 [Source:MGI Symbol;Acc:MGI:3040924]	8.28914	8.6081
Rpl36	17	56613395	56614243	+	0.0273197	ribosomal protein L36 [Source:MGI Symbol;Acc:MGI:1860603]	7.81629	8.49809
Nsa2	13	97129424	97137937	-	0.027352	family with sequence similarity 169, member A [Source:MGI Symbol;Acc:MGI:2444268]	7.91369	8.43913
Cped1	6	21985916	22256404	+	0.0275584	predicted gene, 26719 [Source:MGI Symbol;Acc:MGI:5477213]	1.10617	2.33559
Hagh	17	24840143	24864450	+	0.0276102	hydroxyacyl glutathione hydrolase [Source:MGI Symbol;Acc:MGI:95745]	5.76773	6.15808
Tmed5	5	108106366	108132620	-	0.0276132	metal response element binding transcription factor 2 [Source:MGI Symbol;Acc:MGI:105050]	6.94801	6.56351
Pdzk1	3	96829284	96870926	+	0.0276301	CD160 antigen [Source:MGI Symbol;Acc:MGI:1860383]	5.25305	5.87887
Cdv3	9	103353094	103365840	-	0.0276301	carnitine deficiency-associated gene expressed in ventricle 3 [Source:MGI Symbol;Acc:MGI:2448759]	8.38183	8.01446
Paip2	18	35598617	35617186	+	0.0276515	polyadenylate-binding protein-interacting protein 2 [Source:MGI Symbol;Acc:MGI:1915119]	7.32216	7.66366
Slc22a4	11	53983123	54028090	-	0.0277236	solute carrier family 22 (organic cation transporter), member 4 [Source:MGI Symbol;Acc:MGI:1353479]	3.91665	4.48188
Lamb1	12	31265234	31329644	+	0.027755	laminin B1 [Source:MGI Symbol;Acc:MGI:96743]	3.49556	4.22458
Slc9a4	1	40580081	40630725	+	0.0279642	predicted gene, 35801 [Source:MGI Symbol;Acc:MGI:5594960]	0.844398	2.3878
Prmt2	10	76207222	76237865	-	0.0279642	protein arginine N-methyltransferase 2 [Source:MGI Symbol;Acc:MGI:1316652]	3.82938	4.37971
Mturn	6	54681624	54703851	+	0.0280513	predicted gene 28402 [Source:MGI Symbol;Acc:MGI:5579108]	1.29706	2.4405
Rpl26	11	68901583	68906989	+	0.0280513	ribosomal protein L26 [Source:MGI Symbol;Acc:MGI:106022]	9.10386	9.71761
Zfp131	13	119765187	119790889	-	0.0280665	No description	6.0558	5.59118
Rpl31	1	39367842	39371911	+	0.0281539	ribosomal protein L31 [Source:MGI Symbol;Acc:MGI:2149632]	7.82847	8.15601
Als2	1	59162926	59237231	-	0.0282555	membrane protein, palmitoylated 4 (MAGUK p55 subfamily member 4) [Source:MGI Symbol;Acc:MGI:2386681]	7.26106	6.81347
Aadac	3	60025717	60040160	+	0.0283942	arylacetamide deacetylase [Source:MGI Symbol;Acc:MGI:1915008]	8.49135	8.15301
Pfkl	10	77986947	78010083	-	0.0283942	phosphofructokinase, liver, B-type [Source:MGI Symbol;Acc:MGI:97547]	10.0197	9.66972
Suox	10	128669894	128674073	-	0.0284531	sulfite oxidase [Source:MGI Symbol;Acc:MGI:2446117]	4.69568	5.22434
Cpsf2	12	101975988	102006424	+	0.0284709	No description	7.21477	6.82708
Map7	10	20148471	20281590	+	0.0285638	microtubule-associated protein 7 [Source:MGI Symbol;Acc:MGI:1328328]	8.24325	7.90654
Atg14	14	47540894	47568434	-	0.028996	autophagy related 14 [Source:MGI Symbol;Acc:MGI:1261775]	4.24823	4.77632
Tiam1	16	89787111	89980080	-	0.0290145	T cell lymphoma invasion and metastasis 1 [Source:MGI Symbol;Acc:MGI:103306]	6.00257	5.35698
Ublcp1	11	44454571	44470498	-	0.0290705	ubiquitin-like domain containing CTD phosphatase 1 [Source:MGI Symbol;Acc:MGI:1933105]	5.09499	4.51318
Dennd1b	1	138963435	139178960	+	0.0293242	DENN/MADD domain containing 1B [Source:MGI Symbol;Acc:MGI:2447812]	6.18397	5.73441
Myl9	2	156775420	156781658	+	0.0293242	myosin, light polypeptide 9, regulatory [Source:MGI Symbol;Acc:MGI:2138915]	4.89919	5.50589
Cldn8	16	88560828	88563183	-	0.0293242	claudin 8 [Source:MGI Symbol;Acc:MGI:1859286]	3.71133	4.33017
Lars	18	42202350	42262122	-	0.0293242	leucyl-tRNA synthetase [Source:MGI Symbol;Acc:MGI:1913808]	8.12524	7.77997
R3hdm4	10	79910052	79921208	-	0.0294342	R3H domain containing 4 [Source:MGI Symbol;Acc:MGI:1924814]	7.09658	7.42048
Dhrs4	14	55478758	55490338	+	0.0296582	dehydrogenase/reductase (SDR family) member 4 [Source:MGI Symbol;Acc:MGI:90169]	8.65717	8.32936
Foxp1	6	98925338	99522721	-	0.0298031	forkhead box P1 [Source:MGI Symbol;Acc:MGI:1914004]	6.97699	7.41824
2610044O15Rik8	8	129216354	129234406	-	0.0298031	RIKEN cDNA 2610044O15 gene [Source:MGI Symbol;Acc:MGI:1919389]	3.82839	4.38432
Afp	5	90490737	90508907	+	0.0299642	alpha fetoprotein [Source:MGI Symbol;Acc:MGI:87951]	6.45309	5.85573
Trafd1	5	121371725	121385632	-	0.0300881	TRAF type zinc finger domain containing 1 [Source:MGI Symbol;Acc:MGI:1923551]	5.39844	5.78725
Hnrnpab	11	51600100	51606847	-	0.0301719	5-phosphohydroxy-L-lysine phospholyase [Source:MGI Symbol;Acc:MGI:1920197]	10.5624	10.2627
Selenom	11	3514684	3517351	+	0.0304093	selenoprotein M [Source:MGI Symbol;Acc:MGI:2149786]	5.58256	6.28691
Kdm6b	11	69398508	69413675	-	0.0304093	KDM1 lysine (K)-specific demethylase 6B [Source:MGI Symbol;Acc:MGI:2448492]	7.59345	7.07895
Miga1	3	152273849	152340407	-	0.0304273	mitoguardin 1 [Source:MGI Symbol;Acc:MGI:1924567]	5.98818	5.53479
Pank1	19	34810894	34879455	-	0.0304273	pantothenate kinase 1 [Source:MGI Symbol;Acc:MGI:1922985]	6.89609	6.47296
Aqp7	4	41033074	41048139	-	0.0304728	aquaporin 7 [Source:MGI Symbol;Acc:MGI:1314647]	-0.361415	1.60682
Tmem176a	6	48840919	48847071	+	0.0305776	transmembrane protein 176B [Source:MGI Symbol;Acc:MGI:1916348]	6.69673	7.1814
Sppl2a	2	126890391	126933235	-	0.0307114	signal peptide peptidase like 2A [Source:MGI Symbol;Acc:MGI:1913802]	7.66158	8.04449
Gm44985	7	122167029	122168044	-	0.030814	polo-like kinase 1 [Source:MGI Symbol;Acc:MGI:97621]	3.90815	4.51901
Peak1	9	56201126	56418067	-	0.030814	pseudopodium-enriched atypical kinase 1 [Source:MGI Symbol;Acc:MGI:2442366]	6.74943	6.28211
Mtfmt	9	65435782	65453054	+	0.030814	mitochondrial methionyl-tRNA formyltransferase [Source:MGI Symbol;Acc:MGI:1916856]	5.4327	4.92329
Acaca	11	84129672	84401651	+	0.030814	acetyl-Coenzyme A carboxylase alpha [Source:MGI Symbol;Acc:MGI:108451]	7.01676	6.48202
Tchh	3	93442330	93449077	+	0.0309315	predicted gene, 37245 [Source:MGI Symbol;Acc:MGI:5610473]	2.16264	0.899073
Zfp467	6	48427697	48445825	-	0.0309791	zinc finger protein 467 [Source:MGI Symbol;Acc:MGI:1916160]	4.19572	4.76607
Calcoco1	15	102706779	102722178	-	0.0309791	calcium binding and coiled coil domain 1 [Source:MGI Symbol;Acc:MGI:1914738]	5.07219	5.55464
Pcyt2	11	120610087	120617936	-	0.0310744	phosphate cytidylyltransferase 2, ethanolamine [Source:MGI Symbol;Acc:MGI:1915921]	9.0495	8.72502
Eif5a	11	69916714	69921958	-	0.0313582	eukaryotic translation initiation factor 5A [Source:MGI Symbol;Acc:MGI:106248]	10.308	10.0024
Copb2	9	98563721	98588382	+	0.0315773	coatomer protein complex, subunit beta 2 (beta prime) [Source:MGI Symbol;Acc:MGI:1354962]	8.68215	8.37088
Gm11423	11	82779601	82781042	-	0.0316699	predicted gene 11423 [Source:MGI Symbol;Acc:MGI:3651335]	2.42468	3.30029
Echdc1	10	29313166	29347469	+	0.0316872	No description	7.47578	7.09054
Hoxb6	11	96292476	96301569	+	0.0316872	homeobox B5 and homeobox B6, opposite strand [Source:MGI Symbol;Acc:MGI:1922645]	1.61503	2.82455
C2	17	34862604	34898265	-	0.0316872	predicted gene 20547 [Source:MGI Symbol;Acc:MGI:5142012]	2.10099	3.35085
Btnl2	17	34354822	34369493	+	0.031753	butyrophilin-like 2 [Source:MGI Symbol;Acc:MGI:1859549]	5.71294	5.21147
Nat8f5	6	85817218	85820972	-	0.0320588	N-acetyltransferase 8 (GCN5-related) family member 6 [Source:MGI Symbol;Acc:MGI:3779382]	5.54744	4.95766
Tm6sf2	8	70072924	70080066	+	0.0320809	transmembrane 6 superfamily member 2 [Source:MGI Symbol;Acc:MGI:1933210]	7.88195	7.55856
Tmem218	9	37208223	37224700	+	0.0320809	transmembrane protein 218 [Source:MGI Symbol;Acc:MGI:1913529]	2.94428	3.79654
Ankrd13a	5	114774677	114806200	+	0.0320946	G protein-coupled receptor kinase-interactor 2 [Source:MGI Symbol;Acc:MGI:1347053]	8.21757	7.84519
Anxa13	15	58341874	58364148	-	0.0320946	annexin A13 [Source:MGI Symbol;Acc:MGI:1917037]	8.9265	9.23004
Stmn1	4	134468320	134473843	+	0.0321669	stathmin 1 [Source:MGI Symbol;Acc:MGI:96739]	7.04277	7.60748
Fam46c	3	100451628	100489324	-	0.0322137	family with sequence similarity 46, member C [Source:MGI Symbol;Acc:MGI:1921895]	5.77832	6.23454
Fundc2	X	75382399	75396459	+	0.0323748	coagulation factor VIII [Source:MGI Symbol;Acc:MGI:88383]	5.97999	6.32612
Ikzf2	1	69531214	69687245	-	0.0326571	predicted gene 29114 [Source:MGI Symbol;Acc:MGI:5579820]	-1.09027	0.999839
Slc5a1	5	33104219	33162870	+	0.0326571	solute carrier family 5 (sodium/glucose cotransporter), member 1 [Source:MGI Symbol;Acc:MGI:107678]	11.3298	11.054
AY036118	17	39847113	39848035	-	0.0326571	No description	0.938769	2.22619
Slc16a1	3	104638668	104658462	+	0.0327696	solute carrier family 16 (monocarboxylic acid transporters), member 1 [Source:MGI Symbol;Acc:MGI:106013]	8.74022	8.41332
Ky	9	102505750	102546239	+	0.0327696	kyphoscoliosis peptidase [Source:MGI Symbol;Acc:MGI:96709]	4.25861	4.83149
Nrd1	4	109000655	109061777	+	0.0329226	nardilysin, N-arginine dibasic convertase, NRD convertase 1 [Source:MGI Symbol;Acc:MGI:1201386]	8.10235	7.76283
Bin1	18	32377217	32435736	+	0.0329226	RIKEN cDNA A830052D11 gene [Source:MGI Symbol;Acc:MGI:3028074]	6.29125	5.87918
Rasal1	5	120648812	120679597	+	0.032988	RAS protein activator like 1 (GAP1 like) [Source:MGI Symbol;Acc:MGI:1330842]	1.79064	2.80529
Gorasp2	2	70661576	70712636	+	0.033038	predicted gene, 26558 [Source:MGI Symbol;Acc:MGI:5477052]	7.80729	7.47731
Maged1	X	94535474	94542143	-	0.0330938	melanoma antigen, family D, 1 [Source:MGI Symbol;Acc:MGI:1930187]	6.5015	6.8847
Sar1b	11	51763687	51791925	+	0.0332566	secretion associated Ras related GTPase 1B [Source:MGI Symbol;Acc:MGI:1913647]	8.55078	8.16074
Xlr3b	X	73192207	73202930	+	0.0332566	X-linked lymphocyte-regulated 5A [Source:MGI Symbol;Acc:MGI:3574108]	-2.35993	0.612031
Carhsp1	16	8658587	8672153	-	0.0333416	calcium regulated heat stable protein 1 [Source:MGI Symbol;Acc:MGI:1196368]	7.37859	7.71317
Fam84b	15	60818994	60853778	-	0.0333795	family with sequence similarity 84, member B [Source:MGI Symbol;Acc:MGI:3026924]	7.97658	7.51165
Tbc1d17	7	44834623	44849079	-	0.0335137	interleukin 4 induced 1 [Source:MGI Symbol;Acc:MGI:109552]	6.1202	6.51628
Bop1	15	76452996	76477269	-	0.0335137	maestro heat-like repeat family member 1 [Source:MGI Symbol;Acc:MGI:2442558]	7.00917	6.63568
Ccser2	14	36874936	36968777	-	0.0335672	coiled-coil serine rich 2 [Source:MGI Symbol;Acc:MGI:101859]	6.5718	6.11469
Psme4	11	30771726	30880361	+	0.0336804	proteasome (prosome, macropain) activator subunit 4 [Source:MGI Symbol;Acc:MGI:2143994]	8.06053	7.6011
Tceal9	X	136245079	136247139	+	0.0337037	transcription elongation factor A like 9 [Source:MGI Symbol;Acc:MGI:109567]	7.30205	7.962
Dbn1	13	55473429	55488111	-	0.0337365	drebrin 1 [Source:MGI Symbol;Acc:MGI:1931838]	2.98424	3.932
Aig1	10	13647054	13868980	-	0.033869	androgen-induced 1 [Source:MGI Symbol;Acc:MGI:1913503]	7.00842	7.36663
Tec	5	72755716	72868483	-	0.0338904	tec protein tyrosine kinase [Source:MGI Symbol;Acc:MGI:98662]	4.99012	5.49877
Gm15635	7	99660130	99667500	+	0.0338904	solute carrier organic anion transporter family, member 2b1 [Source:MGI Symbol;Acc:MGI:1351872]	-0.654345	1.22995
E2f5	3	14578641	14606309	+	0.033901	E2F transcription factor 5 [Source:MGI Symbol;Acc:MGI:105091]	5.06051	5.46651
Atxn10	15	85336381	85463836	+	0.0339778	ataxin 10 [Source:MGI Symbol;Acc:MGI:1859293]	5.38723	5.79549
Lct	1	128284756	128328318	-	0.0339783	lactase [Source:MGI Symbol;Acc:MGI:104576]	7.05861	6.47924
Pdk1	2	71873224	71903858	+	0.0340032	pyruvate dehydrogenase kinase, isoenzyme 1 [Source:MGI Symbol;Acc:MGI:1926119]	9.54998	9.23075
Rps10	17	27630422	27636629	-	0.0343198	ribosomal protein S10 [Source:MGI Symbol;Acc:MGI:1914347]	8.43732	8.91381
Ap2a2	7	141562173	141633011	+	0.0343622	adaptor-related protein complex 2, alpha 2 subunit [Source:MGI Symbol;Acc:MGI:101920]	8.40654	8.09673
Cln3	7	126571207	126585817	-	0.0343819	ceroid lipofuscinosis, neuronal 3, juvenile (Batten, Spielmeyer-Vogt disease) [Source:MGI Symbol;Acc:MGI:107537]	5.44449	5.91396
Bcat2	7	45570153	45589711	+	0.0345896	RIKEN cDNA 0610005C13 gene [Source:MGI Symbol;Acc:MGI:1918911]	5.89032	6.3632
Egln1	8	124908587	124949324	-	0.0346246	egl-9 family hypoxia-inducible factor 1 [Source:MGI Symbol;Acc:MGI:1932286]	8.02379	7.64162
Selenoi	5	30232581	30272427	+	0.0346599	selenoprotein I [Source:MGI Symbol;Acc:MGI:107898]	8.60738	8.19822
AW112010	19	11047617	11050566	-	0.0346599	expressed sequence AW112010 [Source:MGI Symbol;Acc:MGI:2147706]	2.585	3.45104
Ero1lb	13	12565874	12611396	+	0.0347902	ERO1-like beta (S. cerevisiae) [Source:MGI Symbol;Acc:MGI:1914725]	4.7442	4.05551
Smyd3	1	178951960	179518041	-	0.0352592	SET and MYND domain containing 3 [Source:MGI Symbol;Acc:MGI:1916976]	4.54991	5.06743
Rapgef3	15	97744770	97767972	-	0.0354115	Rap guanine nucleotide exchange factor (GEF) 3 [Source:MGI Symbol;Acc:MGI:2441741]	2.4576	3.27611
Slc16a6	11	109450855	109473598	-	0.0354885	archaelysin family metallopeptidase 2 [Source:MGI Symbol;Acc:MGI:104837]	7.17884	6.82903
Tmem25	9	44793769	44799307	-	0.0358501	transmembrane protein 25 [Source:MGI Symbol;Acc:MGI:1918937]	3.11036	3.78045
Defa22	8	21162277	21163249	+	0.0360247	defensin, alpha, 22 [Source:MGI Symbol;Acc:MGI:3639039]	6.79354	8.21183
Rab1a	11	20201432	20226856	+	0.0360247	RAB1A, member RAS oncogene family [Source:MGI Symbol;Acc:MGI:97842]	9.13679	8.82114
Abcd1	X	73716597	73738534	+	0.0360644	ATP-binding cassette, sub-family D (ALD), member 1 [Source:MGI Symbol;Acc:MGI:1349215]	6.26224	5.81082
Hoxb5	11	96303336	96306121	+	0.0361485	homeobox B5 and homeobox B6, opposite strand [Source:MGI Symbol;Acc:MGI:1922645]	1.11612	2.28619
Kif14	1	136466343	136531511	+	0.0362519	kinesin family member 14 [Source:MGI Symbol;Acc:MGI:1098226]	5.37898	4.81101
Eif2s1	12	78861819	78887010	+	0.0362519	eukaryotic translation initiation factor 2, subunit 1 alpha [Source:MGI Symbol;Acc:MGI:95299]	7.78118	7.42005
Tert	13	73626911	73649843	+	0.0362519	telomerase reverse transcriptase [Source:MGI Symbol;Acc:MGI:1202709]	5.09959	4.47249
Fdft1	14	63145150	63179578	-	0.0362519	cathepsin B [Source:MGI Symbol;Acc:MGI:88561]	8.71885	8.39396
Chd1	17	15704967	15772610	+	0.0363019	chromodomain helicase DNA binding protein 1 [Source:MGI Symbol;Acc:MGI:88393]	7.44028	6.94666
Tbc1d31	15	57912199	57970067	+	0.0363234	TBC1 domain family, member 31 [Source:MGI Symbol;Acc:MGI:2684931]	6.08141	5.62156
Gm11695	11	115462045	115463454	-	0.0367199	predicted gene 11695 [Source:MGI Symbol;Acc:MGI:3649841]	4.25252	3.64755
Lyrm9	11	78826584	78846870	+	0.0367483	LYR motif containing 9 [Source:MGI Symbol;Acc:MGI:1913524]	5.86876	6.24495
Pde1b	15	103503298	103530052	+	0.0368416	phosphodiesterase 1B, Ca2+-calmodulin dependent [Source:MGI Symbol;Acc:MGI:97523]	3.14983	3.86438
Plekha4	7	45526330	45554229	+	0.0369747	pleckstrin homology domain containing, family A (phosphoinositide binding specific) member 4 [Source:MGI Symbol;Acc:MGI:1916467]	0.114143	1.68025
Usp39	6	72318678	72345184	-	0.0369938	ubiquitin specific peptidase 39 [Source:MGI Symbol;Acc:MGI:107622]	6.45924	6.04832
Msh2	17	87672330	87723713	+	0.0370333	mutS homolog 2 [Source:MGI Symbol;Acc:MGI:101816]	7.00024	7.34107
Oas1g	5	120876142	120887613	-	0.0371719	2'-5' oligoadenylate synthetase 1G [Source:MGI Symbol;Acc:MGI:97429]	1.16305	2.36509
Rassf2	2	131989415	132030258	-	0.0372555	Ras association (RalGDS/AF-6) domain family member 2 [Source:MGI Symbol;Acc:MGI:2442060]	4.03452	3.1592
BC025446	15	75216376	75222661	+	0.0372555	cDNA sequence BC025446 [Source:MGI Symbol;Acc:MGI:2385015]	5.9089	6.39957
Manbal	2	157367594	157396763	+	0.0373544	mannosidase, beta A, lysosomal-like [Source:MGI Symbol;Acc:MGI:1916411]	5.0159	5.50249
Srp68	11	116245166	116274217	-	0.0375044	signal recognition particle 68 [Source:MGI Symbol;Acc:MGI:1917447]	8.0035	7.6908
Tnnt2	1	135836354	135852260	+	0.0375534	troponin T2, cardiac [Source:MGI Symbol;Acc:MGI:104597]	0.885791	2.30733
Zfp106	2	120506820	120563843	-	0.0375534	zinc finger protein 106 [Source:MGI Symbol;Acc:MGI:1270153]	9.04894	8.616
Cyp2j5	4	96628773	96664154	-	0.0375534	cytochrome P450, family 2, subfamily j, polypeptide 5 [Source:MGI Symbol;Acc:MGI:1270149]	0.0121045	1.52584
Gm17322	9	57998041	58007451	+	0.0375534	predicted gene, 17322 [Source:MGI Symbol;Acc:MGI:4936956]	2.90138	2.03608
Lpar6	14	73237895	73243294	+	0.0377845	RB transcriptional corepressor 1 [Source:MGI Symbol;Acc:MGI:97874]	5.32166	5.75109
Rpl32	6	115805505	115808747	-	0.0378694	cullin-associated and neddylation- dissociated 2 (putative) [Source:MGI Symbol;Acc:MGI:1914338]	10.7632	11.3034
Ppp5c	7	17004640	17027924	-	0.0379025	protein phosphatase 5, catalytic subunit [Source:MGI Symbol;Acc:MGI:102666]	7.85263	7.55206
D630039A03Rik	4	57908483	57916297	-	0.0379042	RIKEN cDNA D630039A03 gene [Source:MGI Symbol;Acc:MGI:2442889]	6.67989	7.00254
Hoxb4	11	96318267	96321638	+	0.0379586	homeobox B4 [Source:MGI Symbol;Acc:MGI:96185]	1.53273	2.75701
Glipr1	10	111985448	112002631	-	0.0381847	KRR1, small subunit (SSU) processome component, homolog (yeast) [Source:MGI Symbol;Acc:MGI:1289274]	-0.795406	1.16301
Egr1	18	34859823	34864984	+	0.0381858	early growth response 1 [Source:MGI Symbol;Acc:MGI:95295]	6.12083	6.57018
Lrrc19	4	94636653	94650144	-	0.038441	intraflagellar transport 74 [Source:MGI Symbol;Acc:MGI:1914944]	5.42374	5.83318
Clpb	7	101663633	101795506	+	0.0385121	ClpB caseinolytic peptidase B [Source:MGI Symbol;Acc:MGI:1100517]	6.88124	6.50789
Zfp758	17	22361453	22377281	+	0.0385157	zinc finger protein 758 [Source:MGI Symbol;Acc:MGI:2385044]	3.84938	4.44409
Thumpd2	17	81026327	81065085	-	0.0386016	THUMP domain containing 2 [Source:MGI Symbol;Acc:MGI:1919417]	2.7514	3.57333
Tank	2	61578585	61654171	+	0.0388303	TRAF family member-associated Nf-kappa B activator [Source:MGI Symbol;Acc:MGI:107676]	6.02682	5.53503
Adck5	15	76576358	76595816	+	0.0389042	aarF domain containing kinase 5 [Source:MGI Symbol;Acc:MGI:2679274]	6.52053	6.86597
Cdh24	14	54631992	54641364	-	0.0389891	cadherin-like 24 [Source:MGI Symbol;Acc:MGI:1928330]	2.58455	1.53778
Gm45137	7	121039138	121043552	+	0.0390319	methyltransferase like 9 [Source:MGI Symbol;Acc:MGI:1914862]	1.08339	-0.812047
Coq5	5	115279666	115296972	+	0.0391675	coenzyme Q5 methyltransferase [Source:MGI Symbol;Acc:MGI:1098643]	6.80669	6.40563
Cdc16	8	13757676	13781938	+	0.0392921	CDC16 cell division cycle 16 [Source:MGI Symbol;Acc:MGI:1917207]	6.52734	6.8357
Mtch2	2	90847155	90866810	+	0.0393658	mitochondrial carrier 2 [Source:MGI Symbol;Acc:MGI:1929260]	9.50579	9.21612
Arhgap40	2	158512796	158550762	+	0.0393658	Rho GTPase activating protein 40 [Source:MGI Symbol;Acc:MGI:3649852]	-0.0269102	1.49699
Gpx3	11	54902453	54910377	+	0.0393658	glutathione peroxidase 3 [Source:MGI Symbol;Acc:MGI:105102]	2.06439	3.05322
Usp2	9	44067021	44095627	+	0.0395089	ring finger protein 26 [Source:MGI Symbol;Acc:MGI:2388131]	5.58941	4.95891
Rras	7	45017961	45021647	+	0.0395144	related RAS viral (r-ras) oncogene [Source:MGI Symbol;Acc:MGI:98179]	5.86264	6.29975
Gm20425	9	103190208	103230307	-	0.039629	signal recognition particle receptor, B subunit [Source:MGI Symbol;Acc:MGI:102964]	5.7733	5.26653
Scd2	19	44293676	44306864	+	0.039629	stearoyl-Coenzyme A desaturase 2 [Source:MGI Symbol;Acc:MGI:98240]	12.3427	11.2911
Ddah1	3	145758675	145894277	+	0.0396672	dimethylarginine dimethylaminohydrolase 1 [Source:MGI Symbol;Acc:MGI:1916469]	5.74	6.09922
Amdhd2	17	24155833	24163766	-	0.0396754	amidohydrolase domain containing 2 [Source:MGI Symbol;Acc:MGI:2443978]	6.08744	6.57128
Hopxos	5	77094532	77102303	+	0.0398297	HOP homeobox [Source:MGI Symbol;Acc:MGI:1916782]	0.336254	1.70301
Mrs2	13	24987483	25020379	-	0.0398297	glycosylphosphatidylinositol specific phospholipase D1 [Source:MGI Symbol;Acc:MGI:106604]	7.50725	6.98081
Tmem106c	15	97964229	97970286	+	0.0398885	transmembrane protein 106C [Source:MGI Symbol;Acc:MGI:1196384]	5.18517	5.66486
Hsp90b1	10	86690209	86705509	-	0.0399083	RIKEN cDNA 1810014B01 gene [Source:MGI Symbol;Acc:MGI:1913513]	10.8245	10.4849
Scgn	13	23953456	23991214	-	0.0399083	secretagogin, EF-hand calcium binding protein [Source:MGI Symbol;Acc:MGI:2384873]	3.15749	3.8872
Dst	1	33908225	34308661	+	0.0401713	dystonin [Source:MGI Symbol;Acc:MGI:104627]	6.97153	6.27754
Dclk3	9	111439081	111489118	+	0.040257	doublecortin-like kinase 3 [Source:MGI Symbol;Acc:MGI:3039580]	2.08763	3.16075
Smim6	11	115912017	115913920	+	0.0403844	RecQ protein-like 5 [Source:MGI Symbol;Acc:MGI:2156841]	5.39881	5.91656
Zfp950	19	61053840	61140840	-	0.0403844	G protein-coupled receptor kinase 5 [Source:MGI Symbol;Acc:MGI:109161]	6.6417	6.95356
Psmd2	16	20651652	20663414	+	0.0404987	proteasome (prosome, macropain) 26S subunit, non-ATPase, 2 [Source:MGI Symbol;Acc:MGI:1096584]	8.77472	8.46563
Erbb3	10	128567523	128589652	-	0.0405374	erb-b2 receptor tyrosine kinase 3 [Source:MGI Symbol;Acc:MGI:95411]	9.1157	9.58604
Depdc7	2	104721784	104742878	-	0.0405814	DEP domain containing 7 [Source:MGI Symbol;Acc:MGI:2139258]	5.72713	6.25038
2510009E07Rik	16	21649045	21694665	-	0.0406606	RIKEN cDNA 2510009E07 gene [Source:MGI Symbol;Acc:MGI:1919440]	2.39329	3.3146
Gm20547	17	34856412	34882042	-	0.040723	complement factor B [Source:MGI Symbol;Acc:MGI:105975]	8.09738	8.43518
2610035D17Rik	11	113043895	113201838	-	0.040727	RIKEN cDNA 2610035D17 gene [Source:MGI Symbol;Acc:MGI:1919636]	4.17728	4.72317
Eid1	2	125673095	125674785	+	0.0407996	SHC (Src homology 2 domain containing) family, member 4 [Source:MGI Symbol;Acc:MGI:2655364]	5.57012	6.08532
Teddm2	1	153849542	153900228	-	0.0409014	transmembrane epididymal family member 2 [Source:MGI Symbol;Acc:MGI:1923273]	-0.974172	0.997951
Pglyrp1	7	18871331	18890459	+	0.0409014	peptidoglycan recognition protein 1 [Source:MGI Symbol;Acc:MGI:1345092]	7.77927	8.33284
Ssr3	3	65379655	65392623	-	0.0409685	signal sequence receptor, gamma [Source:MGI Symbol;Acc:MGI:1914687]	9.1936	8.85065
Rab3d	9	21907491	21918192	-	0.0409685	RAB3D, member RAS oncogene family [Source:MGI Symbol;Acc:MGI:97844]	6.70207	7.00352
Skp2	15	9111985	9155425	-	0.0409685	S-phase kinase-associated protein 2 (p45) [Source:MGI Symbol;Acc:MGI:1351663]	5.84927	5.42496
Dpysl3	18	43320979	43438286	-	0.0409685	dihydropyrimidinase-like 3 [Source:MGI Symbol;Acc:MGI:1349762]	2.18938	3.06474
1110051M20Rik	2	91275068	91444704	-	0.0410084	ADP-ribosylation factor GTPase activating protein 2 [Source:MGI Symbol;Acc:MGI:1924288]	2.66802	3.42077
Fggy	4	95557507	95926939	+	0.0410084	FGGY carbohydrate kinase domain containing [Source:MGI Symbol;Acc:MGI:1922828]	2.02284	3.00473
Eif3b	5	140419328	140443360	+	0.0410929	eukaryotic translation initiation factor 3, subunit B [Source:MGI Symbol;Acc:MGI:106478]	9.35971	9.06889
Zranb3	1	127954184	128103047	-	0.0411511	zinc finger, RAN-binding domain containing 3 [Source:MGI Symbol;Acc:MGI:1918362]	4.58755	5.12506
Klk1	7	44225360	44229618	+	0.0412191	predicted gene 10109 [Source:MGI Symbol;Acc:MGI:3647742]	6.06285	6.51638
L3mbtl2	15	81663889	81688315	+	0.0412191	l(3)mbt-like 2 (Drosophila) [Source:MGI Symbol;Acc:MGI:2443584]	6.24299	5.87484
Bfsp1	2	143826528	143863173	-	0.0412783	beaded filament structural protein 1, in lens-CP94 [Source:MGI Symbol;Acc:MGI:101770]	3.93805	3.29161
Nudt16	9	105128903	105131824	-	0.0413611	nudix (nucleoside diphosphate linked moiety X)-type motif 16 [Source:MGI Symbol;Acc:MGI:1922936]	5.53558	6.07251
Pycr1	11	120635712	120643769	-	0.0414398	pyrroline-5-carboxylate reductase 1 [Source:MGI Symbol;Acc:MGI:2384795]	4.71692	4.13065
Tmem14a	1	21218575	21230167	+	0.0417661	transmembrane protein 14A [Source:MGI Symbol;Acc:MGI:1922962]	3.78234	4.44334
Mob1b	5	88720855	88764220	+	0.0419305	MOB kinase activator 1B [Source:MGI Symbol;Acc:MGI:1915723]	7.53159	7.10583
Cox6a2	7	128205435	128206387	-	0.0419305	integrin, alpha D [Source:MGI Symbol;Acc:MGI:3578624]	0.369214	-3.12199
Tgif1	17	70844205	70853546	-	0.0421816	TGFB-induced factor homeobox 1 [Source:MGI Symbol;Acc:MGI:1194497]	6.32222	6.66755
Zfp984	4	147753974	147809788	-	0.0422001	zinc finger protein 984 [Source:MGI Symbol;Acc:MGI:3651978]	4.87633	5.34172
Slc34a2	5	53038081	53071664	+	0.0422001	solute carrier family 34 (sodium phosphate), member 2 [Source:MGI Symbol;Acc:MGI:1342284]	5.82528	6.29639
Cd3eap	7	19356014	19359483	-	0.0422001	excision repair cross-complementing rodent repair deficiency, complementation group 1 [Source:MGI Symbol;Acc:MGI:95412]	5.32813	5.91631
Map3k8	18	4331327	4353015	-	0.0422353	mitogen-activated protein kinase kinase kinase 8 [Source:MGI Symbol;Acc:MGI:1346878]	0.166443	1.76435
Zfp354a	11	51059257	51072799	+	0.0423338	zinc finger protein 354A [Source:MGI Symbol;Acc:MGI:103172]	2.48885	3.27835
Tmem14c	13	41016292	41022586	+	0.0424417	transmembrane protein 14C [Source:MGI Symbol;Acc:MGI:1913404]	7.7008	7.35221
Gm20503	4	59003210	59041888	+	0.0428023	DnaJ heat shock protein family (Hsp40) member C25 [Source:MGI Symbol;Acc:MGI:1919679]	4.64621	5.29372
Rnf10	5	115241412	115272898	-	0.0430068	processing of precursor 5, ribonuclease P/MRP family (S. cerevisiae) [Source:MGI Symbol;Acc:MGI:2151221]	8.99117	8.66916
Snx9	17	5841328	5931033	+	0.0430068	sorting nexin 9 [Source:MGI Symbol;Acc:MGI:1913866]	7.82664	7.51938
Cryl1	14	57274993	57398529	-	0.0430135	crystallin, lambda 1 [Source:MGI Symbol;Acc:MGI:1915881]	8.29706	8.7616
Syt8	7	142434850	142440396	+	0.0430675	synaptotagmin VIII [Source:MGI Symbol;Acc:MGI:1859867]	1.27616	2.61206
Mapk8	14	33377898	33447158	-	0.0430675	mitogen-activated protein kinase 8 [Source:MGI Symbol;Acc:MGI:1346861]	6.55682	6.06039
Prdm15	16	97791467	97851850	-	0.0430675	PR domain containing 15 [Source:MGI Symbol;Acc:MGI:1930121]	5.18976	4.68354
Synj1	16	90936092	91011308	-	0.0431534	synaptojanin 1 [Source:MGI Symbol;Acc:MGI:1354961]	6.18777	5.79734
Atg16l2	7	101263034	101302251	-	0.0432025	FCH and double SH3 domains 2 [Source:MGI Symbol;Acc:MGI:2448475]	3.67559	4.34597
Slc25a5	X	36795651	36798807	+	0.0432962	solute carrier family 25 (mitochondrial carrier, adenine nucleotide translocator), member 5 [Source:MGI Symbol;Acc:MGI:1353496]	10.669	10.3513
Mtmr3	11	4480868	4594863	-	0.0433736	myotubularin related protein 3 [Source:MGI Symbol;Acc:MGI:1921552]	7.08381	7.40991
Plk4	3	40800019	40816883	+	0.0435831	polo-like kinase 4 [Source:MGI Symbol;Acc:MGI:101783]	6.21198	5.66852
Nudcd3	11	6105691	6200415	-	0.0437182	NudC domain containing 3 [Source:MGI Symbol;Acc:MGI:2144158]	7.26959	6.92427
CT009546.3	13	13862534	13893979	+	0.0438822	No description	-3.39809	0.175335
Slc19a2	1	164249046	164265385	+	0.0439244	solute carrier family 19 (thiamine transporter), member 2 [Source:MGI Symbol;Acc:MGI:1928761]	6.82137	6.42642
AC138284.3	9	37329767	37334429	-	0.0439283	coiled-coil domain containing 15 [Source:MGI Symbol;Acc:MGI:2444488]	0.018124	-3.32193
Slc16a5	11	115462474	115474398	+	0.0439574	predicted gene 11695 [Source:MGI Symbol;Acc:MGI:3649841]	5.77933	5.35379
Rgs11	17	26202951	26211324	+	0.0439574	Rho GDP dissociation inhibitor (GDI) gamma [Source:MGI Symbol;Acc:MGI:108430]	5.52267	5.97328
Ifit1	19	34640871	34650009	+	0.0439574	interferon-induced protein with tetratricopeptide repeats 1 [Source:MGI Symbol;Acc:MGI:99450]	2.45333	3.20187
Mapk9	11	49846751	49886421	+	0.0441262	mitogen-activated protein kinase 9 [Source:MGI Symbol;Acc:MGI:1346862]	6.44186	6.82322
Slc30a2	4	134343181	134354484	+	0.0441482	solute carrier family 30 (zinc transporter), member 2 [Source:MGI Symbol;Acc:MGI:106637]	4.50272	4.97181
Sdr42e1	8	117661399	117673689	-	0.0442038	short chain dehydrogenase/reductase family 42E, member 1 [Source:MGI Symbol;Acc:MGI:1921282]	5.7039	6.12587
Gsdmd	15	75862339	75867404	+	0.0442558	gasdermin D [Source:MGI Symbol;Acc:MGI:1916396]	7.38936	7.78633
Stk32c	7	139103638	139213307	-	0.04438	serine/threonine kinase 32C [Source:MGI Symbol;Acc:MGI:2385336]	-1.86562	0.810569
Tcn2	11	3917192	3932159	-	0.04438	transcobalamin 2 [Source:MGI Symbol;Acc:MGI:98534]	8.02717	7.72226
Cmss1	16	57302199	57606825	-	0.04438	cms small ribosomal subunit 1 [Source:MGI Symbol;Acc:MGI:1913747]	4.42582	4.92391
Lmntd2	7	141209992	141214080	-	0.044479	leucine rich repeat containing 56 [Source:MGI Symbol;Acc:MGI:1917802]	4.85876	4.31771
Fam46a	9	85320439	85327348	-	0.0445167	family with sequence similarity 46, member A [Source:MGI Symbol;Acc:MGI:2670964]	6.40519	6.76167
Tm7sf2	19	6062821	6068373	-	0.0445167	transmembrane 7 superfamily member 2 [Source:MGI Symbol;Acc:MGI:1920416]	7.08567	6.74088
Csf2ra	19	61224402	61228418	-	0.0445473	colony stimulating factor 2 receptor, alpha, low-affinity (granulocyte-macrophage) [Source:MGI Symbol;Acc:MGI:1339754]	3.68892	4.33488
Nkrf	X	36887540	36902899	-	0.0445473	NF-kappaB repressing factor [Source:MGI Symbol;Acc:MGI:1924536]	5.28324	4.74783
Cybrd1	2	71117923	71142926	+	0.0447713	cytochrome b reductase 1 [Source:MGI Symbol;Acc:MGI:2654575]	8.8201	8.37702
Nupr1	7	126623249	126630861	-	0.0447713	nuclear protein transcription regulator 1 [Source:MGI Symbol;Acc:MGI:1891834]	6.06079	6.42812
H2afv	11	6427229	6444443	-	0.0447713	H2A histone family, member V [Source:MGI Symbol;Acc:MGI:1924855]	7.9666	8.46054
Pdlim7	13	55495795	55513676	-	0.0448318	PDZ and LIM domain 7 [Source:MGI Symbol;Acc:MGI:1914649]	5.10079	5.62422
Serpina1e	12	103946931	103958975	-	0.0449867	serine (or cysteine) peptidase inhibitor, clade A, member 1E [Source:MGI Symbol;Acc:MGI:891967]	-2.7374	0.360577
Lactb2	1	13623330	13660546	-	0.0451082	lactamase, beta 2 [Source:MGI Symbol;Acc:MGI:2442551]	6.76266	6.27071
Platr25	13	62671784	62760709	-	0.0451863	pluripotency associated transcript 25 [Source:MGI Symbol;Acc:MGI:3645613]	3.60792	4.21755
Dhrs7	12	72650353	72664909	-	0.0452322	dehydrogenase/reductase (SDR family) member 7 [Source:MGI Symbol;Acc:MGI:1913625]	6.69849	6.32316
Ptges3	10	128058954	128077272	+	0.0453615	prostaglandin E synthase 3 [Source:MGI Symbol;Acc:MGI:1929282]	7.05069	6.72978
Fam213a	14	40993740	41013788	-	0.0456454	family with sequence similarity 213, member A [Source:MGI Symbol;Acc:MGI:1917814]	9.63848	9.29799
Gm13270	2	13271601	13325827	+	0.0459252	predicted gene 13270 [Source:MGI Symbol;Acc:MGI:3651704]	-2.90238	0.478217
H2-Eb1	17	34305877	34316199	+	0.0459252	histocompatibility 2, class II antigen E beta [Source:MGI Symbol;Acc:MGI:95901]	-4.52248	-0.0494999
Hemk1	9	107327084	107338350	-	0.0459778	HemK methyltransferase family member 1 [Source:MGI Symbol;Acc:MGI:1916786]	4.12658	4.73742
1810059H22Rik	5	148953748	148970122	-	0.0459853	predicted gene 42791 [Source:MGI Symbol;Acc:MGI:5662928]	1.20266	2.47238
Nlrx1	9	44252717	44268599	-	0.0461849	NLR family member X1 [Source:MGI Symbol;Acc:MGI:2429611]	2.71772	3.50167
Rps14	18	60774510	60778546	+	0.0462017	ribosomal protein S14 [Source:MGI Symbol;Acc:MGI:98107]	11.0415	11.6393
Mro	18	73859385	73881333	+	0.0462017	maestro [Source:MGI Symbol;Acc:MGI:2152817]	3.07019	3.90972
Otud3	4	138895379	138913945	-	0.0462514	OTU domain containing 3 [Source:MGI Symbol;Acc:MGI:1920412]	5.37749	4.90003
Slc23a2	2	132052496	132145108	-	0.0463231	solute carrier family 23 (nucleobase transporters), member 2 [Source:MGI Symbol;Acc:MGI:1859682]	6.31742	5.71785
Btnl1	17	34377132	34385776	+	0.0463563	butyrophilin-like 1 [Source:MGI Symbol;Acc:MGI:1932027]	7.31289	6.98381
Fam78a	2	32050055	32084857	-	0.0464393	nucleoporin 214 [Source:MGI Symbol;Acc:MGI:1095411]	4.15638	3.5854
Gm26801	1	177428338	177443270	-	0.0464539	predicted gene, 26801 [Source:MGI Symbol;Acc:MGI:5477295]	-0.126181	1.44541
Desi2	1	178187417	178257301	+	0.0464539	desumoylating isopeptidase 2 [Source:MGI Symbol;Acc:MGI:1926075]	7.03024	6.52526
Prkacb	3	146729574	146812990	-	0.0464539	protein kinase, cAMP dependent, catalytic, beta [Source:MGI Symbol;Acc:MGI:97594]	4.14294	4.70924
Lrp8	4	107802261	107876840	+	0.0464539	low density lipoprotein receptor-related protein 8, apolipoprotein e receptor [Source:MGI Symbol;Acc:MGI:1340044]	5.44024	4.70403
Atp5b	10	128083273	128090391	+	0.0465058	ATP synthase, H+ transporting mitochondrial F1 complex, beta subunit [Source:MGI Symbol;Acc:MGI:107801]	12.2293	11.9489
Snx10	6	51523901	51590679	+	0.047098	sorting nexin 10 [Source:MGI Symbol;Acc:MGI:1919232]	4.75505	5.19654
Prc1	7	80294450	80316259	+	0.047098	RCC1 domain containing 1 [Source:MGI Symbol;Acc:MGI:2444156]	7.41681	6.99265
Frg1	8	41397459	41417074	-	0.047098	FSHD region gene 1 [Source:MGI Symbol;Acc:MGI:893597]	6.37895	6.94876
Triobp	15	78947724	79005867	+	0.047098	TRIO and F-actin binding protein [Source:MGI Symbol;Acc:MGI:1349410]	6.85134	6.46421
Ctsc	7	88278085	88310888	+	0.0471355	cathepsin C [Source:MGI Symbol;Acc:MGI:109553]	7.64097	7.25864
Ppargc1a	5	51454250	51567726	-	0.047334	peroxisome proliferative activated receptor, gamma, coactivator 1 alpha [Source:MGI Symbol;Acc:MGI:1342774]	6.02298	5.56841
Tinagl1	4	130164454	130175122	-	0.0474198	tubulointerstitial nephritis antigen-like 1 [Source:MGI Symbol;Acc:MGI:2137617]	4.91895	4.41862
Cited2	10	17723218	17725674	+	0.0474606	Cbp/p300-interacting transactivator, with Glu/Asp-rich carboxy-terminal domain, 2 [Source:MGI Symbol;Acc:MGI:1306784]	7.50444	7.85467
Fn3k	11	121434913	121450491	+	0.0474606	fructosamine 3 kinase [Source:MGI Symbol;Acc:MGI:1926834]	1.3058	2.46491
Gm15638	16	45945606	45971370	+	0.0474706	pleckstrin homology like domain, family B, member 2 [Source:MGI Symbol;Acc:MGI:2444981]	-0.764554	1.13779
Gm43336	5	113900395	113904898	-	0.0475294	coronin, actin binding protein 1C [Source:MGI Symbol;Acc:MGI:1345964]	-1.26376	1.07568
Srgap1	10	121780991	122047315	-	0.0478554	SLIT-ROBO Rho GTPase activating protein 1 [Source:MGI Symbol;Acc:MGI:2152936]	1.8577	2.76656
Cdkl3	11	52004221	52089784	+	0.0478554	predicted gene, 26551 [Source:MGI Symbol;Acc:MGI:5477045]	2.50374	1.48302
Abce1	8	79683462	79711740	-	0.0478829	ATP-binding cassette, sub-family E (OABP), member 1 [Source:MGI Symbol;Acc:MGI:1195458]	8.55235	8.1289
Gm29650	Y	1048393	1049134	+	0.0478829	predicted gene 29650 [Source:MGI Symbol;Acc:MGI:5580356]	1.78971	2.77007
Zkscan7	9	122885685	122898618	+	0.0478928	RIKEN cDNA A530083I20 gene [Source:MGI Symbol;Acc:MGI:3040711]	4.87101	5.46548
Rgmb	17	15806253	15826586	-	0.0478928	chromodomain helicase DNA binding protein 1 [Source:MGI Symbol;Acc:MGI:88393]	6.72105	7.12388
Ube2l6	2	84798828	84810335	+	0.0479804	ubiquitin-conjugating enzyme E2L 6 [Source:MGI Symbol;Acc:MGI:1914500]	3.74062	4.45742
Ppme1	7	100326737	100372307	-	0.0479815	protein phosphatase methylesterase 1 [Source:MGI Symbol;Acc:MGI:1919840]	7.45073	7.11761
Gm31718	8	126812640	126908215	-	0.0479815	predicted gene, 31718 [Source:MGI Symbol;Acc:MGI:5590877]	3.69478	4.29007
Acer2	4	86874396	86934822	+	0.048083	alkaline ceramidase 2 [Source:MGI Symbol;Acc:MGI:1920932]	4.7369	4.18913
Scnm1	3	95129536	95134011	-	0.0482079	sodium channel modifier 1 [Source:MGI Symbol;Acc:MGI:1341284]	4.78556	5.4541
Fam20c	5	138754514	138810077	+	0.0482392	family with sequence similarity 20, member C [Source:MGI Symbol;Acc:MGI:2136853]	3.20004	4.09039
Lgmn	12	102394084	102439813	-	0.0482931	legumain [Source:MGI Symbol;Acc:MGI:1330838]	5.58841	6.12583
Prim1	10	128015168	128030037	+	0.0486085	DNA primase, p49 subunit [Source:MGI Symbol;Acc:MGI:97757]	6.11463	6.4522
Fam171a2	11	102436981	102447682	-	0.0486085	granulin [Source:MGI Symbol;Acc:MGI:95832]	1.67916	2.64098
Eif4g1	16	20668313	20692884	+	0.0486085	eukaryotic translation initiation factor 4, gamma 1 [Source:MGI Symbol;Acc:MGI:2384784]	10.5306	10.25
Vstm2l	2	157914653	157944719	+	0.0486399	V-set and transmembrane domain containing 2- like [Source:MGI Symbol;Acc:MGI:2685537]	2.04706	0.847105
Bicdl2	17	23660523	23668610	+	0.0486399	BICD family like cargo adaptor 2 [Source:MGI Symbol;Acc:MGI:2388267]	4.59068	5.16896
Gipr	7	19156061	19166127	-	0.0489102	gastric inhibitory polypeptide receptor [Source:MGI Symbol;Acc:MGI:1352753]	1.36617	2.55782
Kcnc3	7	44590664	44604754	+	0.049186	potassium voltage gated channel, Shaw- related subfamily, member 3 [Source:MGI Symbol;Acc:MGI:96669]	4.50947	3.71235
Glrx	13	75839868	75850154	+	0.049186	glutaredoxin [Source:MGI Symbol;Acc:MGI:2135625]	7.25444	7.61914
Rack1	11	48800332	48806434	+	0.0492784	receptor for activated C kinase 1 [Source:MGI Symbol;Acc:MGI:101849]	11.583	11.9979
Nap1l1	10	111473223	111498150	+	0.0493978	nucleosome assembly protein 1-like 1 [Source:MGI Symbol;Acc:MGI:1855693]	7.83313	8.1341

## Sheet: list comparison
ISC	TA	AE	ORG		unified list	ISC	TA	AE	ORG
AY036118	AC151971.2	Abcc5	1110008P14Rik		1110008P14Rik	ns	ns	ns	1110008P14Rik
Bambi	Aplp1	AC151971.2	1110028F11Rik		1110028F11Rik	ns	ns	ns	1110028F11Rik
Bglap3	Apobec3	Aplp1	1110051M20Rik		1110051M20Rik	ns	ns	ns	1110051M20Rik
Clca4b	B3galt5	Bglap3	1190007I07Rik		1190007I07Rik	ns	ns	ns	1190007I07Rik
Mt1	Bambi	Gm26917	1700030C10Rik		1700030C10Rik	ns	ns	ns	1700030C10Rik
Pxdn	Cd244	Ifit1	1810017P11Rik		1810017P11Rik	ns	ns	ns	1810017P11Rik
Tlr4	Clca4b	Itln1	1810026B05Rik		1810026B05Rik	ns	ns	ns	1810026B05Rik
	Gsta3	Lama3	1810046K07Rik		1810046K07Rik	ns	ns	ns	1810046K07Rik
	Itln1	Lyz1	1810059H22Rik		1810059H22Rik	ns	ns	ns	1810059H22Rik
	Mt1	Meg3	2010001K21Rik		2010001K21Rik	ns	ns	ns	2010001K21Rik
	Slc1a3	Mt1	2200002J24Rik		2200002J24Rik	ns	ns	ns	2200002J24Rik
	Slc1a4	Pgap1	2210016F16Rik		2210016F16Rik	ns	ns	ns	2210016F16Rik
	Slfn4	Pmp22	2210407C18Rik		2210407C18Rik	ns	ns	ns	2210407C18Rik
	Smarcad1	Ptpn22	2410006H16Rik		2410006H16Rik	ns	ns	ns	2410006H16Rik
	Tlr2	Rbm25	2500004C02Rik		2500004C02Rik	ns	ns	ns	2500004C02Rik
		Rtn4r	2510009E07Rik		2510009E07Rik	ns	ns	ns	2510009E07Rik
		Slfn4	2610035D17Rik		2610035D17Rik	ns	ns	ns	2610035D17Rik
		Spink4	2610044O15Rik8		2610044O15Rik8	ns	ns	ns	2610044O15Rik8
		Tmem44	2610524H06Rik		2610524H06Rik	ns	ns	ns	2610524H06Rik
		Trim24	2810402E24Rik		2810402E24Rik	ns	ns	ns	2810402E24Rik
			2810474O19Rik		2810474O19Rik	ns	ns	ns	2810474O19Rik
			4833439L19Rik		4833439L19Rik	ns	ns	ns	4833439L19Rik
			4921536K21Rik		4921536K21Rik	ns	ns	ns	4921536K21Rik
			4930402H24Rik		4930402H24Rik	ns	ns	ns	4930402H24Rik
			4930461G14Rik		4930461G14Rik	ns	ns	ns	4930461G14Rik
			4930539E08Rik		4930539E08Rik	ns	ns	ns	4930539E08Rik
			4930581F22Rik		4930581F22Rik	ns	ns	ns	4930581F22Rik
			5330417C22Rik		5330417C22Rik	ns	ns	ns	5330417C22Rik
			5330426L24Rik		5330426L24Rik	ns	ns	ns	5330426L24Rik
			5730507C01Rik		5730507C01Rik	ns	ns	ns	5730507C01Rik
			5930430L01Rik		5930430L01Rik	ns	ns	ns	5930430L01Rik
			8430408G22Rik		8430408G22Rik	ns	ns	ns	8430408G22Rik
			8430429K09Rik		8430429K09Rik	ns	ns	ns	8430429K09Rik
			9230105E05Rik		9230105E05Rik	ns	ns	ns	9230105E05Rik
			A930015D03Rik		A930015D03Rik	ns	ns	ns	A930015D03Rik
			A930038B10Rik		A930038B10Rik	ns	ns	ns	A930038B10Rik
			AA465934		AA465934	ns	ns	ns	AA465934
			AA986860		AA986860	ns	ns	ns	AA986860
			Aacs		Aacs	ns	ns	ns	Aacs
			Aadac		Aadac	ns	ns	ns	Aadac
			Aars		Aars	ns	ns	ns	Aars
			Abca3		Abca3	ns	ns	ns	Abca3
			Abca7		Abca7	ns	ns	ns	Abca7
			Abca8b		Abca8b	ns	ns	ns	Abca8b
			Abcb10		Abcb10	ns	ns	ns	Abcb10
			Abcc5		Abcc5	ns	ns	Abcc5	Abcc5
			Abcd1		Abcd1	ns	ns	ns	Abcd1
			Abcd3		Abcd3	ns	ns	ns	Abcd3
			Abce1		Abce1	ns	ns	ns	Abce1
			Abcf2		Abcf2	ns	ns	ns	Abcf2
			Abhd14b		Abhd14b	ns	ns	ns	Abhd14b
			Abhd3		Abhd3	ns	ns	ns	Abhd3
			Abhd4		Abhd4	ns	ns	ns	Abhd4
			Abi3		Abi3	ns	ns	ns	Abi3
			Abtb1		Abtb1	ns	ns	ns	Abtb1
			AC132392.1		AC132392.1	ns	ns	ns	AC132392.1
			AC138284.3		AC138284.3	ns	ns	ns	AC138284.3
			AC140409.2		AC140409.2	ns	ns	ns	AC140409.2
			AC151971.2		AC151971.2	ns	AC151971.2	AC151971.2	AC151971.2
			AC152162.1		AC152162.1	ns	ns	ns	AC152162.1
			AC157950.2		AC157950.2	ns	ns	ns	AC157950.2
			AC158636.1		AC158636.1	ns	ns	ns	AC158636.1
			AC160637.1		AC160637.1	ns	ns	ns	AC160637.1
			Acaa1a		Acaa1a	ns	ns	ns	Acaa1a
			Acaca		Acaca	ns	ns	ns	Acaca
			Acat2		Acat2	ns	ns	ns	Acat2
			Ace2		Ace2	ns	ns	ns	Ace2
			Acer2		Acer2	ns	ns	ns	Acer2
			Acer3		Acer3	ns	ns	ns	Acer3
			Aco2		Aco2	ns	ns	ns	Aco2
			Acot1		Acot1	ns	ns	ns	Acot1
			Acot11		Acot11	ns	ns	ns	Acot11
			Acsl4		Acsl4	ns	ns	ns	Acsl4
			Acsl5		Acsl5	ns	ns	ns	Acsl5
			Acsl6		Acsl6	ns	ns	ns	Acsl6
			Acss2		Acss2	ns	ns	ns	Acss2
			Acss3		Acss3	ns	ns	ns	Acss3
			Acta1		Acta1	ns	ns	ns	Acta1
			Actr2		Actr2	ns	ns	ns	Actr2
			Adamts10		Adamts10	ns	ns	ns	Adamts10
			Adck5		Adck5	ns	ns	ns	Adck5
			Adgra3		Adgra3	ns	ns	ns	Adgra3
			Adgrd1		Adgrd1	ns	ns	ns	Adgrd1
			Adh6a		Adh6a	ns	ns	ns	Adh6a
			Adm2		Adm2	ns	ns	ns	Adm2
			Adpgk		Adpgk	ns	ns	ns	Adpgk
			Afp		Afp	ns	ns	ns	Afp
			Ago4		Ago4	ns	ns	ns	Ago4
			Agpat4		Agpat4	ns	ns	ns	Agpat4
			Agr3		Agr3	ns	ns	ns	Agr3
			Agt		Agt	ns	ns	ns	Agt
			Ahr		Ahr	ns	ns	ns	Ahr
			AI413582		AI413582	ns	ns	ns	AI413582
			Aifm1		Aifm1	ns	ns	ns	Aifm1
			Aig1		Aig1	ns	ns	ns	Aig1
			Aim2		Aim2	ns	ns	ns	Aim2
			Ak4		Ak4	ns	ns	ns	Ak4
			Akirin1		Akirin1	ns	ns	ns	Akirin1
			Akp3		Akp3	ns	ns	ns	Akp3
			Akr1d1		Akr1d1	ns	ns	ns	Akr1d1
			Alad		Alad	ns	ns	ns	Alad
			Aldh18a1		Aldh18a1	ns	ns	ns	Aldh18a1
			Aldh1a1		Aldh1a1	ns	ns	ns	Aldh1a1
			Aldh1l1		Aldh1l1	ns	ns	ns	Aldh1l1
			Aldh1l2		Aldh1l2	ns	ns	ns	Aldh1l2
			Aldh3a2		Aldh3a2	ns	ns	ns	Aldh3a2
			Aldh6a1		Aldh6a1	ns	ns	ns	Aldh6a1
			Aldh9a1		Aldh9a1	ns	ns	ns	Aldh9a1
			Aldoa		Aldoa	ns	ns	ns	Aldoa
			Aldob		Aldob	ns	ns	ns	Aldob
			Alg9		Alg9	ns	ns	ns	Alg9
			Alkbh5		Alkbh5	ns	ns	ns	Alkbh5
			Alpi		Alpi	ns	ns	ns	Alpi
			Alpk1		Alpk1	ns	ns	ns	Alpk1
			Alppl2		Alppl2	ns	ns	ns	Alppl2
			Als2		Als2	ns	ns	ns	Als2
			Als2cr12		Als2cr12	ns	ns	ns	Als2cr12
			Amdhd2		Amdhd2	ns	ns	ns	Amdhd2
			Amn1		Amn1	ns	ns	ns	Amn1
			Ang		Ang	ns	ns	ns	Ang
			Ang4		Ang4	ns	ns	ns	Ang4
			Angpt2		Angpt2	ns	ns	ns	Angpt2
			Ank		Ank	ns	ns	ns	Ank
			Ankrd13a		Ankrd13a	ns	ns	ns	Ankrd13a
			Ankrd37		Ankrd37	ns	ns	ns	Ankrd37
			Ankrd9		Ankrd9	ns	ns	ns	Ankrd9
			Anks4b		Anks4b	ns	ns	ns	Anks4b
			Anxa1		Anxa1	ns	ns	ns	Anxa1
			Anxa13		Anxa13	ns	ns	ns	Anxa13
			Anxa5		Anxa5	ns	ns	ns	Anxa5
			Aoc1		Aoc1	ns	ns	ns	Aoc1
			Ap2a1		Ap2a1	ns	ns	ns	Ap2a1
			Ap2a2		Ap2a2	ns	ns	ns	Ap2a2
			Apbb2		Apbb2	ns	ns	ns	Apbb2
			Aph1b		Aph1b	ns	ns	ns	Aph1b
			Aplp1		Aplp1	ns	Aplp1	Aplp1	Aplp1
			Apoa4		Apoa4	ns	ns	ns	Apoa4
			Apobec3		Apobec3	ns	Apobec3	ns	Apobec3
			Aqp1		Aqp1	ns	ns	ns	Aqp1
			Aqp7		Aqp7	ns	ns	ns	Aqp7
			Aqp8		Aqp8	ns	ns	ns	Aqp8
			Arcn1		Arcn1	ns	ns	ns	Arcn1
			Arfgef2		Arfgef2	ns	ns	ns	Arfgef2
			Arhgap31		Arhgap31	ns	ns	ns	Arhgap31
			Arhgap40		Arhgap40	ns	ns	ns	Arhgap40
			Arhgdig		Arhgdig	ns	ns	ns	Arhgdig
			Arhgef19		Arhgef19	ns	ns	ns	Arhgef19
			Arhgef28		Arhgef28	ns	ns	ns	Arhgef28
			Arhgef3		Arhgef3	ns	ns	ns	Arhgef3
			Armc1		Armc1	ns	ns	ns	Armc1
			Arrb2		Arrb2	ns	ns	ns	Arrb2
			Arrdc3		Arrdc3	ns	ns	ns	Arrdc3
			Arsa		Arsa	ns	ns	ns	Arsa
			Arsk		Arsk	ns	ns	ns	Arsk
			Ascc2		Ascc2	ns	ns	ns	Ascc2
			Asns		Asns	ns	ns	ns	Asns
			Aspa		Aspa	ns	ns	ns	Aspa
			Aspg		Aspg	ns	ns	ns	Aspg
			Atf4		Atf4	ns	ns	ns	Atf4
			Atf5		Atf5	ns	ns	ns	Atf5
			Atf7ip2		Atf7ip2	ns	ns	ns	Atf7ip2
			Atg14		Atg14	ns	ns	ns	Atg14
			Atg16l2		Atg16l2	ns	ns	ns	Atg16l2
			Atoh8		Atoh8	ns	ns	ns	Atoh8
			Atp5b		Atp5b	ns	ns	ns	Atp5b
			Atp6v0a2		Atp6v0a2	ns	ns	ns	Atp6v0a2
			Atp6v0c		Atp6v0c	ns	ns	ns	Atp6v0c
			Atp7b		Atp7b	ns	ns	ns	Atp7b
			Atrn		Atrn	ns	ns	ns	Atrn
			Atxn10		Atxn10	ns	ns	ns	Atxn10
			AW112010		AW112010	ns	ns	ns	AW112010
			AY036118		AY036118	AY036118	ns	ns	AY036118
			AY761184		AY761184	ns	ns	ns	AY761184
			B230354K17Rik		B230354K17Rik	ns	ns	ns	B230354K17Rik
			B3glct		B3galt5	ns	B3galt5	ns	ns
			B3gnt7		B3glct	ns	ns	ns	B3glct
			Bace2		B3gnt7	ns	ns	ns	B3gnt7
			Bambi		Bace2	ns	ns	ns	Bace2
			Bbs1		Bambi	Bambi	Bambi	ns	Bambi
			BC025446		Bbs1	ns	ns	ns	Bbs1
			BC026585		BC025446	ns	ns	ns	BC025446
			Bcam		BC026585	ns	ns	ns	BC026585
			Bcas1		Bcam	ns	ns	ns	Bcam
			Bcat2		Bcas1	ns	ns	ns	Bcas1
			Bckdha		Bcat2	ns	ns	ns	Bcat2
			Bco1		Bckdha	ns	ns	ns	Bckdha
			Bco2		Bco1	ns	ns	ns	Bco1
			Bdh1		Bco2	ns	ns	ns	Bco2
			Bex1		Bdh1	ns	ns	ns	Bdh1
			Bfsp1		Bex1	ns	ns	ns	Bex1
			Bglap3		Bfsp1	ns	ns	ns	Bfsp1
			Bicdl2		Bglap3	Bglap3	ns	Bglap3	Bglap3
			Bin1		Bicdl2	ns	ns	ns	Bicdl2
			Bmf		Bin1	ns	ns	ns	Bin1
			Bmp2k		Bmf	ns	ns	ns	Bmf
			Bmp3		Bmp2k	ns	ns	ns	Bmp2k
			Bok		Bmp3	ns	ns	ns	Bmp3
			Bop1		Bok	ns	ns	ns	Bok
			Bpnt1		Bop1	ns	ns	ns	Bop1
			Bst1		Bpnt1	ns	ns	ns	Bpnt1
			Btbd9		Bst1	ns	ns	ns	Bst1
			Btnl1		Btbd9	ns	ns	ns	Btbd9
			Btnl2		Btnl1	ns	ns	ns	Btnl1
			Bysl		Btnl2	ns	ns	ns	Btnl2
			C130074G19Rik		Bysl	ns	ns	ns	Bysl
			C1rl		C130074G19Rik	ns	ns	ns	C130074G19Rik
			C1s1		C1rl	ns	ns	ns	C1rl
			C2		C1s1	ns	ns	ns	C1s1
			C2cd2l		C2	ns	ns	ns	C2
			C2cd4a		C2cd2l	ns	ns	ns	C2cd2l
			C4bp		C2cd4a	ns	ns	ns	C2cd4a
			Cacnb3		C4bp	ns	ns	ns	C4bp
			Cadm1		Cacnb3	ns	ns	ns	Cacnb3
			Calcoco1		Cadm1	ns	ns	ns	Cadm1
			Calml4		Calcoco1	ns	ns	ns	Calcoco1
			Camk2b		Calml4	ns	ns	ns	Calml4
			Camk2n1		Camk2b	ns	ns	ns	Camk2b
			Capn11		Camk2n1	ns	ns	ns	Camk2n1
			Capn8		Capn11	ns	ns	ns	Capn11
			Car1		Capn8	ns	ns	ns	Capn8
			Car12		Car1	ns	ns	ns	Car1
			Car2		Car12	ns	ns	ns	Car12
			Car8		Car2	ns	ns	ns	Car2
			Car9		Car8	ns	ns	ns	Car8
			Card6		Car9	ns	ns	ns	Car9
			Carhsp1		Card6	ns	ns	ns	Card6
			Cars		Carhsp1	ns	ns	ns	Carhsp1
			Casp4		Cars	ns	ns	ns	Cars
			Casp6		Casp4	ns	ns	ns	Casp4
			Cbr1		Casp6	ns	ns	ns	Casp6
			Cbr3		Cbr1	ns	ns	ns	Cbr1
			Cbx6		Cbr3	ns	ns	ns	Cbr3
			Cc2d2a		Cbx6	ns	ns	ns	Cbx6
			Ccdc162		Cc2d2a	ns	ns	ns	Cc2d2a
			Ccdc69		Ccdc162	ns	ns	ns	Ccdc162
			Cchcr1		Ccdc69	ns	ns	ns	Ccdc69
			Ccl28		Cchcr1	ns	ns	ns	Cchcr1
			Ccl9		Ccl28	ns	ns	ns	Ccl28
			Ccser2		Ccl9	ns	ns	ns	Ccl9
			Cd177		Ccser2	ns	ns	ns	Ccser2
			Cd244		Cd177	ns	ns	ns	Cd177
			Cd38		Cd244	ns	Cd244	ns	Cd244
			Cd3eap		Cd38	ns	ns	ns	Cd38
			Cd55		Cd3eap	ns	ns	ns	Cd3eap
			Cd83		Cd55	ns	ns	ns	Cd55
			Cdc14b		Cd83	ns	ns	ns	Cd83
			Cdc16		Cdc14b	ns	ns	ns	Cdc14b
			Cdc42ep2		Cdc16	ns	ns	ns	Cdc16
			Cdh24		Cdc42ep2	ns	ns	ns	Cdc42ep2
			Cdkl3		Cdh24	ns	ns	ns	Cdh24
			Cdkn1a		Cdkl3	ns	ns	ns	Cdkl3
			Cdo1		Cdkn1a	ns	ns	ns	Cdkn1a
			Cdr2		Cdo1	ns	ns	ns	Cdo1
			Cdv3		Cdr2	ns	ns	ns	Cdr2
			Ceacam10		Cdv3	ns	ns	ns	Cdv3
			Cebpd		Ceacam10	ns	ns	ns	Ceacam10
			Cela1		Cebpd	ns	ns	ns	Cebpd
			Celsr1		Cela1	ns	ns	ns	Cela1
			Cep76		Celsr1	ns	ns	ns	Celsr1
			Ces1c		Cep76	ns	ns	ns	Cep76
			Ces1g		Ces1c	ns	ns	ns	Ces1c
			Ces2b		Ces1g	ns	ns	ns	Ces1g
			Cgrrf1		Ces2b	ns	ns	ns	Ces2b
			Chac1		Cgrrf1	ns	ns	ns	Cgrrf1
			Chac2		Chac1	ns	ns	ns	Chac1
			Chd1		Chac2	ns	ns	ns	Chac2
			Chd5		Chd1	ns	ns	ns	Chd1
			Chrnb1		Chd5	ns	ns	ns	Chd5
			Chuk		Chrnb1	ns	ns	ns	Chrnb1
			Ciapin1		Chuk	ns	ns	ns	Chuk
			Cib2		Ciapin1	ns	ns	ns	Ciapin1
			Cir1		Cib2	ns	ns	ns	Cib2
			Cited2		Cir1	ns	ns	ns	Cir1
			Ckb		Cited2	ns	ns	ns	Cited2
			Clca4a		Ckb	ns	ns	ns	Ckb
			Clcn3		Clca4a	ns	ns	ns	Clca4a
			Clcn5		Clca4b	Clca4b	Clca4b	ns	ns
			Cldn4		Clcn3	ns	ns	ns	Clcn3
			Cldn8		Clcn5	ns	ns	ns	Clcn5
			Clec2d		Cldn4	ns	ns	ns	Cldn4
			Clec2g		Cldn8	ns	ns	ns	Cldn8
			Clec2h		Clec2d	ns	ns	ns	Clec2d
			Clk1		Clec2g	ns	ns	ns	Clec2g
			Cln3		Clec2h	ns	ns	ns	Clec2h
			Cln6		Clk1	ns	ns	ns	Clk1
			Clpb		Cln3	ns	ns	ns	Cln3
			Clps		Cln6	ns	ns	ns	Cln6
			Clptm1l		Clpb	ns	ns	ns	Clpb
			Cmss1		Clps	ns	ns	ns	Clps
			Coa5		Clptm1l	ns	ns	ns	Clptm1l
			Comp		Cmss1	ns	ns	ns	Cmss1
			Copb2		Coa5	ns	ns	ns	Coa5
			Coq5		Comp	ns	ns	ns	Comp
			Coq8a		Copb2	ns	ns	ns	Copb2
			Coro2a		Coq5	ns	ns	ns	Coq5
			Cox6a2		Coq8a	ns	ns	ns	Coq8a
			Cpe		Coro2a	ns	ns	ns	Coro2a
			Cped1		Cox6a2	ns	ns	ns	Cox6a2
			Cplx2		Cpe	ns	ns	ns	Cpe
			Cpox		Cped1	ns	ns	ns	Cped1
			Cpq		Cplx2	ns	ns	ns	Cplx2
			Cps1		Cpox	ns	ns	ns	Cpox
			Cpsf2		Cpq	ns	ns	ns	Cpq
			Cracr2a		Cps1	ns	ns	ns	Cps1
			Creb3l3		Cpsf2	ns	ns	ns	Cpsf2
			Creld2		Cracr2a	ns	ns	ns	Cracr2a
			Cry2		Creb3l3	ns	ns	ns	Creb3l3
			Cryl1		Creld2	ns	ns	ns	Creld2
			Cs		Cry2	ns	ns	ns	Cry2
			Csf2ra		Cryl1	ns	ns	ns	Cryl1
			Csgalnact1		Cs	ns	ns	ns	Cs
			Csrp1		Csf2ra	ns	ns	ns	Csf2ra
			Csrp2		Csgalnact1	ns	ns	ns	Csgalnact1
			CT009546.3		Csrp1	ns	ns	ns	Csrp1
			CT030182.3		Csrp2	ns	ns	ns	Csrp2
			Ctdsp2		CT009546.3	ns	ns	ns	CT009546.3
			Cth		CT030182.3	ns	ns	ns	CT030182.3
			Ctnnal1		Ctdsp2	ns	ns	ns	Ctdsp2
			Ctps2		Cth	ns	ns	ns	Cth
			Ctrb1		Ctnnal1	ns	ns	ns	Ctnnal1
			Ctsc		Ctps2	ns	ns	ns	Ctps2
			Ctsf		Ctrb1	ns	ns	ns	Ctrb1
			Ctss		Ctsc	ns	ns	ns	Ctsc
			Cttn		Ctsf	ns	ns	ns	Ctsf
			Cubn		Ctss	ns	ns	ns	Ctss
			Cul7		Cttn	ns	ns	ns	Cttn
			Cxcl16		Cubn	ns	ns	ns	Cubn
			Cxxc5		Cul7	ns	ns	ns	Cul7
			Cyb5b		Cxcl16	ns	ns	ns	Cxcl16
			Cyba		Cxxc5	ns	ns	ns	Cxxc5
			Cybrd1		Cyb5b	ns	ns	ns	Cyb5b
			Cyc1		Cyba	ns	ns	ns	Cyba
			Cyp27a1		Cybrd1	ns	ns	ns	Cybrd1
			Cyp2c29		Cyc1	ns	ns	ns	Cyc1
			Cyp2c66		Cyp27a1	ns	ns	ns	Cyp27a1
			Cyp2d26		Cyp2c29	ns	ns	ns	Cyp2c29
			Cyp2j5		Cyp2c66	ns	ns	ns	Cyp2c66
			Cyp2u1		Cyp2d26	ns	ns	ns	Cyp2d26
			Cyp4f14		Cyp2j5	ns	ns	ns	Cyp2j5
			Cyp4f15		Cyp2u1	ns	ns	ns	Cyp2u1
			Cyp4f16		Cyp4f14	ns	ns	ns	Cyp4f14
			Cyp4v3		Cyp4f15	ns	ns	ns	Cyp4f15
			Cyp51		Cyp4f16	ns	ns	ns	Cyp4f16
			D130043K22Rik		Cyp4v3	ns	ns	ns	Cyp4v3
			D330041H03Rik		Cyp51	ns	ns	ns	Cyp51
			D630039A03Rik		D130043K22Rik	ns	ns	ns	D130043K22Rik
			Dab1		D330041H03Rik	ns	ns	ns	D330041H03Rik
			Dab2		D630039A03Rik	ns	ns	ns	D630039A03Rik
			Dazap1		Dab1	ns	ns	ns	Dab1
			Dbf4		Dab2	ns	ns	ns	Dab2
			Dbn1		Dazap1	ns	ns	ns	Dazap1
			Dcbld2		Dbf4	ns	ns	ns	Dbf4
			Dclk1		Dbn1	ns	ns	ns	Dbn1
			Dclk3		Dcbld2	ns	ns	ns	Dcbld2
			Dcxr		Dclk1	ns	ns	ns	Dclk1
			Ddah1		Dclk3	ns	ns	ns	Dclk3
			Ddb2		Dcxr	ns	ns	ns	Dcxr
			Ddit4		Ddah1	ns	ns	ns	Ddah1
			Ddo		Ddb2	ns	ns	ns	Ddb2
			Ddx21		Ddit4	ns	ns	ns	Ddit4
			Ddx39		Ddo	ns	ns	ns	Ddo
			Ddx3y		Ddx21	ns	ns	ns	Ddx21
			Decr2		Ddx39	ns	ns	ns	Ddx39
			Defa2		Ddx3y	ns	ns	ns	Ddx3y
			Defa20		Decr2	ns	ns	ns	Decr2
			Defa21		Defa2	ns	ns	ns	Defa2
			Defa22		Defa20	ns	ns	ns	Defa20
			Defa24		Defa21	ns	ns	ns	Defa21
			Defa26		Defa22	ns	ns	ns	Defa22
			Defa28		Defa24	ns	ns	ns	Defa24
			Defa34		Defa26	ns	ns	ns	Defa26
			Dennd1b		Defa28	ns	ns	ns	Defa28
			Dennd3		Defa34	ns	ns	ns	Defa34
			Depdc7		Dennd1b	ns	ns	ns	Dennd1b
			Deptor		Dennd3	ns	ns	ns	Dennd3
			Desi2		Depdc7	ns	ns	ns	Depdc7
			Dfna5		Deptor	ns	ns	ns	Deptor
			Dgat2		Desi2	ns	ns	ns	Desi2
			Dhcr7		Dfna5	ns	ns	ns	Dfna5
			Dhrs4		Dgat2	ns	ns	ns	Dgat2
			Dhrs7		Dhcr7	ns	ns	ns	Dhcr7
			Dhx29		Dhrs4	ns	ns	ns	Dhrs4
			Dhx40		Dhrs7	ns	ns	ns	Dhrs7
			Dlat		Dhx29	ns	ns	ns	Dhx29
			Dlc1		Dhx40	ns	ns	ns	Dhx40
			Dlgap4		Dlat	ns	ns	ns	Dlat
			Dlst		Dlc1	ns	ns	ns	Dlc1
			Dmbt1		Dlgap4	ns	ns	ns	Dlgap4
			Dnaaf5		Dlst	ns	ns	ns	Dlst
			Dnah2		Dmbt1	ns	ns	ns	Dmbt1
			Dnajb11		Dnaaf5	ns	ns	ns	Dnaaf5
			Dnajc3		Dnah2	ns	ns	ns	Dnah2
			Dnase1		Dnajb11	ns	ns	ns	Dnajb11
			Dpysl3		Dnajc3	ns	ns	ns	Dnajc3
			Dst		Dnase1	ns	ns	ns	Dnase1
			Dtx2		Dpysl3	ns	ns	ns	Dpysl3
			Dtx3		Dst	ns	ns	ns	Dst
			Duox2		Dtx2	ns	ns	ns	Dtx2
			Duoxa2		Dtx3	ns	ns	ns	Dtx3
			Dusp18		Duox2	ns	ns	ns	Duox2
			Dusp8		Duoxa2	ns	ns	ns	Duoxa2
			Dync2li1		Dusp18	ns	ns	ns	Dusp18
			E2f2		Dusp8	ns	ns	ns	Dusp8
			E2f4		Dync2li1	ns	ns	ns	Dync2li1
			E2f5		E2f2	ns	ns	ns	E2f2
			Echdc1		E2f4	ns	ns	ns	E2f4
			Echdc2		E2f5	ns	ns	ns	E2f5
			Eci1		Echdc1	ns	ns	ns	Echdc1
			Ecscr		Echdc2	ns	ns	ns	Echdc2
			Edaradd		Eci1	ns	ns	ns	Eci1
			Edn1		Ecscr	ns	ns	ns	Ecscr
			Edn3		Edaradd	ns	ns	ns	Edaradd
			Efl1		Edn1	ns	ns	ns	Edn1
			Efnb2		Edn3	ns	ns	ns	Edn3
			Efr3b		Efl1	ns	ns	ns	Efl1
			Eftud2		Efnb2	ns	ns	ns	Efnb2
			Egf		Efr3b	ns	ns	ns	Efr3b
			Egln1		Eftud2	ns	ns	ns	Eftud2
			Egln3		Egf	ns	ns	ns	Egf
			Egr1		Egln1	ns	ns	ns	Egln1
			Ehbp1l1		Egln3	ns	ns	ns	Egln3
			Eid1		Egr1	ns	ns	ns	Egr1
			Eid2		Ehbp1l1	ns	ns	ns	Ehbp1l1
			Eif2s1		Eid1	ns	ns	ns	Eid1
			Eif2s3y		Eid2	ns	ns	ns	Eid2
			Eif3b		Eif2s1	ns	ns	ns	Eif2s1
			Eif4ebp1		Eif2s3y	ns	ns	ns	Eif2s3y
			Eif4g1		Eif3b	ns	ns	ns	Eif3b
			Eif5a		Eif4ebp1	ns	ns	ns	Eif4ebp1
			Elovl5		Eif4g1	ns	ns	ns	Eif4g1
			Elovl6		Eif5a	ns	ns	ns	Eif5a
			Emid1		Elovl5	ns	ns	ns	Elovl5
			Endod1		Elovl6	ns	ns	ns	Elovl6
			Eno1		Emid1	ns	ns	ns	Emid1
			Entpd7		Endod1	ns	ns	ns	Endod1
			Epb41l4aos		Eno1	ns	ns	ns	Eno1
			Epdr1		Entpd7	ns	ns	ns	Entpd7
			Epha4		Epb41l4aos	ns	ns	ns	Epb41l4aos
			Ephb3		Epdr1	ns	ns	ns	Epdr1
			Eps8l1		Epha4	ns	ns	ns	Epha4
			Erbb3		Ephb3	ns	ns	ns	Ephb3
			Ereg		Eps8l1	ns	ns	ns	Eps8l1
			Ern2		Erbb3	ns	ns	ns	Erbb3
			Ero1l		Ereg	ns	ns	ns	Ereg
			Ero1lb		Ern2	ns	ns	ns	Ern2
			Etfbkmt		Ero1l	ns	ns	ns	Ero1l
			F3		Ero1lb	ns	ns	ns	Ero1lb
			Faah		Etfbkmt	ns	ns	ns	Etfbkmt
			Fabp1		F3	ns	ns	ns	F3
			Fabp5		Faah	ns	ns	ns	Faah
			Fads1		Fabp1	ns	ns	ns	Fabp1
			Fads3		Fabp5	ns	ns	ns	Fabp5
			Fahd1		Fads1	ns	ns	ns	Fads1
			Fam111a		Fads3	ns	ns	ns	Fads3
			Fam114a1		Fahd1	ns	ns	ns	Fahd1
			Fam117b		Fam111a	ns	ns	ns	Fam111a
			Fam118b		Fam114a1	ns	ns	ns	Fam114a1
			Fam129a		Fam117b	ns	ns	ns	Fam117b
			Fam171a2		Fam118b	ns	ns	ns	Fam118b
			Fam189a2		Fam129a	ns	ns	ns	Fam129a
			Fam193b		Fam171a2	ns	ns	ns	Fam171a2
			Fam20c		Fam189a2	ns	ns	ns	Fam189a2
			Fam213a		Fam193b	ns	ns	ns	Fam193b
			Fam214a		Fam20c	ns	ns	ns	Fam20c
			Fam46a		Fam213a	ns	ns	ns	Fam213a
			Fam46c		Fam214a	ns	ns	ns	Fam214a
			Fam78a		Fam46a	ns	ns	ns	Fam46a
			Fam81a		Fam46c	ns	ns	ns	Fam46c
			Fam84b		Fam78a	ns	ns	ns	Fam78a
			Fanca		Fam81a	ns	ns	ns	Fam81a
			Far1		Fam84b	ns	ns	ns	Fam84b
			Fasn		Fanca	ns	ns	ns	Fanca
			Fbxo32		Far1	ns	ns	ns	Far1
			Fbxw17		Fasn	ns	ns	ns	Fasn
			Fdft1		Fbxo32	ns	ns	ns	Fbxo32
			Fdps		Fbxw17	ns	ns	ns	Fbxw17
			Fer1l6		Fdft1	ns	ns	ns	Fdft1
			Fetub		Fdps	ns	ns	ns	Fdps
			Ffar4		Fer1l6	ns	ns	ns	Fer1l6
			Fgf15		Fetub	ns	ns	ns	Fetub
			Fgfrl1		Ffar4	ns	ns	ns	Ffar4
			Fggy		Fgf15	ns	ns	ns	Fgf15
			Fhit		Fgfrl1	ns	ns	ns	Fgfrl1
			Fmr1nb		Fggy	ns	ns	ns	Fggy
			Fn3k		Fhit	ns	ns	ns	Fhit
			Fndc10		Fmr1nb	ns	ns	ns	Fmr1nb
			Foxk2		Fn3k	ns	ns	ns	Fn3k
			Foxp1		Fndc10	ns	ns	ns	Fndc10
			Foxred2		Foxk2	ns	ns	ns	Foxk2
			Fras1		Foxp1	ns	ns	ns	Foxp1
			Frg1		Foxred2	ns	ns	ns	Foxred2
			Fstl4		Fras1	ns	ns	ns	Fras1
			Fundc2		Frg1	ns	ns	ns	Frg1
			Fxyd3		Fstl4	ns	ns	ns	Fstl4
			Fzd4		Fundc2	ns	ns	ns	Fundc2
			G0s2		Fxyd3	ns	ns	ns	Fxyd3
			G3bp1		Fzd4	ns	ns	ns	Fzd4
			G6pdx		G0s2	ns	ns	ns	G0s2
			Gab1		G3bp1	ns	ns	ns	G3bp1
			Gadd45a		G6pdx	ns	ns	ns	G6pdx
			Gale		Gab1	ns	ns	ns	Gab1
			Galnt2		Gadd45a	ns	ns	ns	Gadd45a
			Gapdh		Gale	ns	ns	ns	Gale
			Gas6		Galnt2	ns	ns	ns	Galnt2
			Gatad2a		Gapdh	ns	ns	ns	Gapdh
			Gbe1		Gas6	ns	ns	ns	Gas6
			Gcat		Gatad2a	ns	ns	ns	Gatad2a
			Gcg		Gbe1	ns	ns	ns	Gbe1
			Gcnt3		Gcat	ns	ns	ns	Gcat
			Gcnt4		Gcg	ns	ns	ns	Gcg
			Gda		Gcnt3	ns	ns	ns	Gcnt3
			Gdf15		Gcnt4	ns	ns	ns	Gcnt4
			Gdf9		Gda	ns	ns	ns	Gda
			Gdpd3		Gdf15	ns	ns	ns	Gdf15
			Gfm1		Gdf9	ns	ns	ns	Gdf9
			Ggh		Gdpd3	ns	ns	ns	Gdpd3
			Ggt1		Gfm1	ns	ns	ns	Gfm1
			Ghitm		Ggh	ns	ns	ns	Ggh
			Gigyf1		Ggt1	ns	ns	ns	Ggt1
			Gipr		Ghitm	ns	ns	ns	Ghitm
			Gjb2		Gigyf1	ns	ns	ns	Gigyf1
			Gkn3		Gipr	ns	ns	ns	Gipr
			Glb1l		Gjb2	ns	ns	ns	Gjb2
			Glipr1		Gkn3	ns	ns	ns	Gkn3
			Glo1		Glb1l	ns	ns	ns	Glb1l
			Glrx		Glipr1	ns	ns	ns	Glipr1
			Glul		Glo1	ns	ns	ns	Glo1
			Gm10073		Glrx	ns	ns	ns	Glrx
			Gm10184		Glul	ns	ns	ns	Glul
			Gm10451		Gm10073	ns	ns	ns	Gm10073
			Gm11127		Gm10184	ns	ns	ns	Gm10184
			Gm11423		Gm10451	ns	ns	ns	Gm10451
			Gm11437		Gm11127	ns	ns	ns	Gm11127
			Gm11695		Gm11423	ns	ns	ns	Gm11423
			Gm11697		Gm11437	ns	ns	ns	Gm11437
			Gm12865		Gm11695	ns	ns	ns	Gm11695
			Gm13212		Gm11697	ns	ns	ns	Gm11697
			Gm13270		Gm12865	ns	ns	ns	Gm12865
			Gm14230		Gm13212	ns	ns	ns	Gm13212
			Gm14443		Gm13270	ns	ns	ns	Gm13270
			Gm15283		Gm14230	ns	ns	ns	Gm14230
			Gm15635		Gm14443	ns	ns	ns	Gm14443
			Gm15638		Gm15283	ns	ns	ns	Gm15283
			Gm15675		Gm15635	ns	ns	ns	Gm15635
			Gm15708		Gm15638	ns	ns	ns	Gm15638
			Gm16046		Gm15675	ns	ns	ns	Gm15675
			Gm17322		Gm15708	ns	ns	ns	Gm15708
			Gm20388		Gm16046	ns	ns	ns	Gm16046
			Gm20425		Gm17322	ns	ns	ns	Gm17322
			Gm20499		Gm20388	ns	ns	ns	Gm20388
			Gm20503		Gm20425	ns	ns	ns	Gm20425
			Gm20547		Gm20499	ns	ns	ns	Gm20499
			Gm2061		Gm20503	ns	ns	ns	Gm20503
			Gm21974		Gm20547	ns	ns	ns	Gm20547
			Gm26801		Gm2061	ns	ns	ns	Gm2061
			Gm29650		Gm21974	ns	ns	ns	Gm21974
			Gm2a		Gm26801	ns	ns	ns	Gm26801
			Gm30146		Gm26917	ns	ns	Gm26917	ns
			Gm31718		Gm29650	ns	ns	ns	Gm29650
			Gm32540		Gm2a	ns	ns	ns	Gm2a
			Gm32742		Gm30146	ns	ns	ns	Gm30146
			Gm37607		Gm31718	ns	ns	ns	Gm31718
			Gm42047		Gm32540	ns	ns	ns	Gm32540
			Gm43305		Gm32742	ns	ns	ns	Gm32742
			Gm43336		Gm37607	ns	ns	ns	Gm37607
			Gm43738		Gm42047	ns	ns	ns	Gm42047
			Gm44985		Gm43305	ns	ns	ns	Gm43305
			Gm45104		Gm43336	ns	ns	ns	Gm43336
			Gm45137		Gm43738	ns	ns	ns	Gm43738
			Gm45753		Gm44985	ns	ns	ns	Gm44985
			Gm45865		Gm45104	ns	ns	ns	Gm45104
			Gm45889		Gm45137	ns	ns	ns	Gm45137
			Gm45912		Gm45753	ns	ns	ns	Gm45753
			Gm5141		Gm45865	ns	ns	ns	Gm45865
			Gm53		Gm45889	ns	ns	ns	Gm45889
			Gm5678		Gm45912	ns	ns	ns	Gm45912
			Gm6329		Gm5141	ns	ns	ns	Gm5141
			Gm7030		Gm53	ns	ns	ns	Gm53
			Gm8909		Gm5678	ns	ns	ns	Gm5678
			Gm9008		Gm6329	ns	ns	ns	Gm6329
			Gng10		Gm7030	ns	ns	ns	Gm7030
			Gngt2		Gm8909	ns	ns	ns	Gm8909
			Gorasp2		Gm9008	ns	ns	ns	Gm9008
			Gosr2		Gng10	ns	ns	ns	Gng10
			Got1		Gngt2	ns	ns	ns	Gngt2
			Gpam		Gorasp2	ns	ns	ns	Gorasp2
			Gpd1		Gosr2	ns	ns	ns	Gosr2
			Gpd2		Got1	ns	ns	ns	Got1
			Gphn		Gpam	ns	ns	ns	Gpam
			Gpi1		Gpd1	ns	ns	ns	Gpd1
			Gpr155		Gpd2	ns	ns	ns	Gpd2
			Gpsm2		Gphn	ns	ns	ns	Gphn
			Gpt2		Gpi1	ns	ns	ns	Gpi1
			Gpx2		Gpr155	ns	ns	ns	Gpr155
			Gpx3		Gpsm2	ns	ns	ns	Gpsm2
			Gramd2		Gpt2	ns	ns	ns	Gpt2
			Gramd3		Gpx2	ns	ns	ns	Gpx2
			Grin1		Gpx3	ns	ns	ns	Gpx3
			Grm4		Gramd2	ns	ns	ns	Gramd2
			Gsdmd		Gramd3	ns	ns	ns	Gramd3
			Gsn		Grin1	ns	ns	ns	Grin1
			Gspt1		Grm4	ns	ns	ns	Grm4
			Gsr		Gsdmd	ns	ns	ns	Gsdmd
			Gsta3		Gsn	ns	ns	ns	Gsn
			Gstm1		Gspt1	ns	ns	ns	Gspt1
			Gstm3		Gsr	ns	ns	ns	Gsr
			Gstm4		Gsta3	ns	Gsta3	ns	Gsta3
			Gstm6		Gstm1	ns	ns	ns	Gstm1
			Gstm7		Gstm3	ns	ns	ns	Gstm3
			Gtf2b		Gstm4	ns	ns	ns	Gstm4
			Gtse1		Gstm6	ns	ns	ns	Gstm6
			Guca2a		Gstm7	ns	ns	ns	Gstm7
			Guca2b		Gtf2b	ns	ns	ns	Gtf2b
			H1fx		Gtse1	ns	ns	ns	Gtse1
			H2afv		Guca2a	ns	ns	ns	Guca2a
			H2-Eb1		Guca2b	ns	ns	ns	Guca2b
			H2-M3		H1fx	ns	ns	ns	H1fx
			H2-Q1		H2afv	ns	ns	ns	H2afv
			H2-Q10		H2-Eb1	ns	ns	ns	H2-Eb1
			H2-Q6		H2-M3	ns	ns	ns	H2-M3
			H2-Q7		H2-Q1	ns	ns	ns	H2-Q1
			H2-T22		H2-Q10	ns	ns	ns	H2-Q10
			H2-T23		H2-Q6	ns	ns	ns	H2-Q6
			H2-T3		H2-Q7	ns	ns	ns	H2-Q7
			Habp2		H2-T22	ns	ns	ns	H2-T22
			Hagh		H2-T23	ns	ns	ns	H2-T23
			Has2os		H2-T3	ns	ns	ns	H2-T3
			Hbegf		Habp2	ns	ns	ns	Habp2
			Hccs		Hagh	ns	ns	ns	Hagh
			Hdac7		Has2os	ns	ns	ns	Has2os
			Hemk1		Hbegf	ns	ns	ns	Hbegf
			Hexb		Hccs	ns	ns	ns	Hccs
			Hgfac		Hdac7	ns	ns	ns	Hdac7
			Higd1a		Hemk1	ns	ns	ns	Hemk1
			Hk1		Hexb	ns	ns	ns	Hexb
			Hk2		Hgfac	ns	ns	ns	Hgfac
			Hkdc1		Higd1a	ns	ns	ns	Higd1a
			Hmces		Hk1	ns	ns	ns	Hk1
			Hmga1		Hk2	ns	ns	ns	Hk2
			Hmga1-rs1		Hkdc1	ns	ns	ns	Hkdc1
			Hmgcr		Hmces	ns	ns	ns	Hmces
			Hmgcs1		Hmga1	ns	ns	ns	Hmga1
			Hmgcs2		Hmga1-rs1	ns	ns	ns	Hmga1-rs1
			Hmox1		Hmgcr	ns	ns	ns	Hmgcr
			Hnf1aos1		Hmgcs1	ns	ns	ns	Hmgcs1
			Hnrnpab		Hmgcs2	ns	ns	ns	Hmgcs2
			Homer1		Hmox1	ns	ns	ns	Hmox1
			Hopxos		Hnf1aos1	ns	ns	ns	Hnf1aos1
			Hormad2		Hnrnpab	ns	ns	ns	Hnrnpab
			Hoxb4		Homer1	ns	ns	ns	Homer1
			Hoxb5		Hopxos	ns	ns	ns	Hopxos
			Hoxb6		Hormad2	ns	ns	ns	Hormad2
			Hoxb8		Hoxb4	ns	ns	ns	Hoxb4
			Hpd		Hoxb5	ns	ns	ns	Hoxb5
			Hpgd		Hoxb6	ns	ns	ns	Hoxb6
			Hps3		Hoxb8	ns	ns	ns	Hoxb8
			Hsd17b13		Hpd	ns	ns	ns	Hpd
			Hsd17b2		Hpgd	ns	ns	ns	Hpgd
			Hsd17b6		Hps3	ns	ns	ns	Hps3
			Hsd17b7		Hsd17b13	ns	ns	ns	Hsd17b13
			Hsp90b1		Hsd17b2	ns	ns	ns	Hsd17b2
			Hspa4		Hsd17b6	ns	ns	ns	Hsd17b6
			Hspa5		Hsd17b7	ns	ns	ns	Hsd17b7
			Hspa8		Hsp90b1	ns	ns	ns	Hsp90b1
			Hspa9		Hspa4	ns	ns	ns	Hspa4
			Hydin		Hspa5	ns	ns	ns	Hspa5
			Hyou1		Hspa8	ns	ns	ns	Hspa8
			Iars		Hspa9	ns	ns	ns	Hspa9
			Ifi27		Hydin	ns	ns	ns	Hydin
			Ifit1		Hyou1	ns	ns	ns	Hyou1
			Ifit1bl1		Iars	ns	ns	ns	Iars
			Ift46		Ifi27	ns	ns	ns	Ifi27
			Igdcc4		Ifit1	ns	ns	Ifit1	Ifit1
			Igf1r		Ifit1bl1	ns	ns	ns	Ifit1bl1
			Igf2bp3		Ift46	ns	ns	ns	Ift46
			Igfals		Igdcc4	ns	ns	ns	Igdcc4
			Igfbp4		Igf1r	ns	ns	ns	Igf1r
			Igfbp7		Igf2bp3	ns	ns	ns	Igf2bp3
			Ikzf2		Igfals	ns	ns	ns	Igfals
			Il17re		Igfbp4	ns	ns	ns	Igfbp4
			Il1rn		Igfbp7	ns	ns	ns	Igfbp7
			Il3ra		Ikzf2	ns	ns	ns	Ikzf2
			Il7		Il17re	ns	ns	ns	Il17re
			Ildr1		Il1rn	ns	ns	ns	Il1rn
			Inpp5a		Il3ra	ns	ns	ns	Il3ra
			Inpp5b		Il7	ns	ns	ns	Il7
			Insig1		Ildr1	ns	ns	ns	Ildr1
			Ip6k1		Inpp5a	ns	ns	ns	Inpp5a
			Iqgap2		Inpp5b	ns	ns	ns	Inpp5b
			Irs2		Insig1	ns	ns	ns	Insig1
			Itga1		Ip6k1	ns	ns	ns	Ip6k1
			Itgam		Iqgap2	ns	ns	ns	Iqgap2
			Itln1		Irs2	ns	ns	ns	Irs2
			Itm2c		Itga1	ns	ns	ns	Itga1
			Itpk1		Itgam	ns	ns	ns	Itgam
			Itpkb		Itln1	ns	Itln1	Itln1	Itln1
			Itsn1		Itm2c	ns	ns	ns	Itm2c
			Izumo4		Itpk1	ns	ns	ns	Itpk1
			Jag1		Itpkb	ns	ns	ns	Itpkb
			Jaml		Itsn1	ns	ns	ns	Itsn1
			Katnal1		Izumo4	ns	ns	ns	Izumo4
			Katnbl1		Jag1	ns	ns	ns	Jag1
			Kbtbd11		Jaml	ns	ns	ns	Jaml
			Kcnc3		Katnal1	ns	ns	ns	Katnal1
			Kcnk10		Katnbl1	ns	ns	ns	Katnbl1
			Kctd12		Kbtbd11	ns	ns	ns	Kbtbd11
			Kdm4b		Kcnc3	ns	ns	ns	Kcnc3
			Kdm5a		Kcnk10	ns	ns	ns	Kcnk10
			Kdm6b		Kctd12	ns	ns	ns	Kctd12
			Khdc1a		Kdm4b	ns	ns	ns	Kdm4b
			Kif14		Kdm5a	ns	ns	ns	Kdm5a
			Kif27		Kdm6b	ns	ns	ns	Kdm6b
			Kif3a		Khdc1a	ns	ns	ns	Khdc1a
			Kif4		Kif14	ns	ns	ns	Kif14
			Kifap3		Kif27	ns	ns	ns	Kif27
			Kirrel2		Kif3a	ns	ns	ns	Kif3a
			Kit		Kif4	ns	ns	ns	Kif4
			Klc2		Kifap3	ns	ns	ns	Kifap3
			Klc3		Kirrel2	ns	ns	ns	Kirrel2
			Klhdc10		Kit	ns	ns	ns	Kit
			Klhdc8b		Klc2	ns	ns	ns	Klc2
			Klhl2		Klc3	ns	ns	ns	Klc3
			Klk1		Klhdc10	ns	ns	ns	Klhdc10
			Kpna2		Klhdc8b	ns	ns	ns	Klhdc8b
			Krba1		Klhl2	ns	ns	ns	Klhl2
			Kremen2		Klk1	ns	ns	ns	Klk1
			Krt18		Kpna2	ns	ns	ns	Kpna2
			Krt23		Krba1	ns	ns	ns	Krba1
			Krt4		Kremen2	ns	ns	ns	Kremen2
			Ky		Krt18	ns	ns	ns	Krt18
			L3mbtl2		Krt23	ns	ns	ns	Krt23
			Lactb2		Krt4	ns	ns	ns	Krt4
			Lama3		Ky	ns	ns	ns	Ky
			Lamb1		L3mbtl2	ns	ns	ns	L3mbtl2
			Lamb2		Lactb2	ns	ns	ns	Lactb2
			Lamc2		Lama3	ns	ns	Lama3	Lama3
			Lancl1		Lamb1	ns	ns	ns	Lamb1
			Larp4		Lamb2	ns	ns	ns	Lamb2
			Lars		Lamc2	ns	ns	ns	Lamc2
			Lbh		Lancl1	ns	ns	ns	Lancl1
			Lct		Larp4	ns	ns	ns	Larp4
			Ldb1		Lars	ns	ns	ns	Lars
			Ldha		Lbh	ns	ns	ns	Lbh
			Ldlr		Lct	ns	ns	ns	Lct
			Leap2		Ldb1	ns	ns	ns	Ldb1
			Lemd2		Ldha	ns	ns	ns	Ldha
			Leprot		Ldlr	ns	ns	ns	Ldlr
			Letm1		Leap2	ns	ns	ns	Leap2
			Lgals9		Lemd2	ns	ns	ns	Lemd2
			Lgmn		Leprot	ns	ns	ns	Leprot
			Limk2		Letm1	ns	ns	ns	Letm1
			Lipg		Lgals9	ns	ns	ns	Lgals9
			Liph		Lgmn	ns	ns	ns	Lgmn
			Lmntd2		Limk2	ns	ns	ns	Limk2
			Lonp1		Lipg	ns	ns	ns	Lipg
			Lonrf1		Liph	ns	ns	ns	Liph
			Lpar5		Lmntd2	ns	ns	ns	Lmntd2
			Lpar6		Lonp1	ns	ns	ns	Lonp1
			Lpcat3		Lonrf1	ns	ns	ns	Lonrf1
			Lpin1		Lpar5	ns	ns	ns	Lpar5
			Lrp8		Lpar6	ns	ns	ns	Lpar6
			Lrrc19		Lpcat3	ns	ns	ns	Lpcat3
			Lrrc59		Lpin1	ns	ns	ns	Lpin1
			Lrrc8b		Lrp8	ns	ns	ns	Lrp8
			Lss		Lrrc19	ns	ns	ns	Lrrc19
			Ly6d		Lrrc59	ns	ns	ns	Lrrc59
			Lypd8		Lrrc8b	ns	ns	ns	Lrrc8b
			Lyrm7		Lss	ns	ns	ns	Lss
			Lyrm9		Ly6d	ns	ns	ns	Ly6d
			Lyz1		Lypd8	ns	ns	ns	Lypd8
			Lyz2		Lyrm7	ns	ns	ns	Lyrm7
			Mab21l3		Lyrm9	ns	ns	ns	Lyrm9
			Mad1l1		Lyz1	ns	ns	Lyz1	Lyz1
			Maged1		Lyz2	ns	ns	ns	Lyz2
			Magi2		Mab21l3	ns	ns	ns	Mab21l3
			Malat1		Mad1l1	ns	ns	ns	Mad1l1
			Malrd1		Maged1	ns	ns	ns	Maged1
			Manbal		Magi2	ns	ns	ns	Magi2
			Manf		Malat1	ns	ns	ns	Malat1
			Map1lc3b		Malrd1	ns	ns	ns	Malrd1
			Map3k8		Manbal	ns	ns	ns	Manbal
			Map7		Manf	ns	ns	ns	Manf
			Mapk8		Map1lc3b	ns	ns	ns	Map1lc3b
			Mapk9		Map3k8	ns	ns	ns	Map3k8
			March5		Map7	ns	ns	ns	Map7
			Mars		Mapk8	ns	ns	ns	Mapk8
			Marveld1		Mapk9	ns	ns	ns	Mapk9
			Matn2		March5	ns	ns	ns	March5
			Mb		Mars	ns	ns	ns	Mars
			Mbd1		Marveld1	ns	ns	ns	Marveld1
			Mcrip1		Matn2	ns	ns	ns	Matn2
			Mdh2		Mb	ns	ns	ns	Mb
			Me1		Mbd1	ns	ns	ns	Mbd1
			Me3		Mcrip1	ns	ns	ns	Mcrip1
			Mep1a		Mdh2	ns	ns	ns	Mdh2
			Mep1b		Me1	ns	ns	ns	Me1
			Metap1d		Me3	ns	ns	ns	Me3
			Mex3c		Meg3	ns	ns	Meg3	ns
			Mfge8		Mep1a	ns	ns	ns	Mep1a
			Mfn2		Mep1b	ns	ns	ns	Mep1b
			Mfsd2a		Metap1d	ns	ns	ns	Metap1d
			Mfsd7b		Mex3c	ns	ns	ns	Mex3c
			Mfsd9		Mfge8	ns	ns	ns	Mfge8
			Mgat4c		Mfn2	ns	ns	ns	Mfn2
			Micalcl		Mfsd2a	ns	ns	ns	Mfsd2a
			Miga1		Mfsd7b	ns	ns	ns	Mfsd7b
			Mmp15		Mfsd9	ns	ns	ns	Mfsd9
			Mmp7		Mgat4c	ns	ns	ns	Mgat4c
			Mob1b		Micalcl	ns	ns	ns	Micalcl
			Mogat2		Miga1	ns	ns	ns	Miga1
			Moxd1		Mmp15	ns	ns	ns	Mmp15
			Mphosph10		Mmp7	ns	ns	ns	Mmp7
			Mptx1		Mob1b	ns	ns	ns	Mob1b
			Mro		Mogat2	ns	ns	ns	Mogat2
			Mrps24		Moxd1	ns	ns	ns	Moxd1
			Mrs2		Mphosph10	ns	ns	ns	Mphosph10
			Ms4a10		Mptx1	ns	ns	ns	Mptx1
			Ms4a8a		Mro	ns	ns	ns	Mro
			Msh2		Mrps24	ns	ns	ns	Mrps24
			Msmo1		Mrs2	ns	ns	ns	Mrs2
			Mtbp		Ms4a10	ns	ns	ns	Ms4a10
			Mtch2		Ms4a8a	ns	ns	ns	Ms4a8a
			Mtfmt		Msh2	ns	ns	ns	Msh2
			Mthfd1l		Msmo1	ns	ns	ns	Msmo1
			Mthfd2		Mt1	Mt1	Mt1	Mt1	ns
			Mtm1		Mtbp	ns	ns	ns	Mtbp
			Mtmr3		Mtch2	ns	ns	ns	Mtch2
			mt-Nd3		Mtfmt	ns	ns	ns	Mtfmt
			Mttp		Mthfd1l	ns	ns	ns	Mthfd1l
			Mturn		Mthfd2	ns	ns	ns	Mthfd2
			Muc2		Mtm1	ns	ns	ns	Mtm1
			Muc3a		Mtmr3	ns	ns	ns	Mtmr3
			Mvd		mt-Nd3	ns	ns	ns	mt-Nd3
			Mxd4		Mttp	ns	ns	ns	Mttp
			Mycl		Mturn	ns	ns	ns	Mturn
			Myl9		Muc2	ns	ns	ns	Muc2
			Naaladl1		Muc3a	ns	ns	ns	Muc3a
			Nadk		Mvd	ns	ns	ns	Mvd
			Nadsyn1		Mxd4	ns	ns	ns	Mxd4
			Naglu		Mycl	ns	ns	ns	Mycl
			Nampt		Myl9	ns	ns	ns	Myl9
			Nap1l1		Naaladl1	ns	ns	ns	Naaladl1
			Nars		Nadk	ns	ns	ns	Nadk
			Nat8f5		Nadsyn1	ns	ns	ns	Nadsyn1
			Nbl1		Naglu	ns	ns	ns	Naglu
			Ncbp1		Nampt	ns	ns	ns	Nampt
			Nceh1		Nap1l1	ns	ns	ns	Nap1l1
			Ndrg1		Nars	ns	ns	ns	Nars
			Ndufaf4		Nat8f5	ns	ns	ns	Nat8f5
			Nefh		Nbl1	ns	ns	ns	Nbl1
			Nek2		Ncbp1	ns	ns	ns	Ncbp1
			Nes		Nceh1	ns	ns	ns	Nceh1
			Neu1		Ndrg1	ns	ns	ns	Ndrg1
			Neu3		Ndufaf4	ns	ns	ns	Ndufaf4
			Ngef		Nefh	ns	ns	ns	Nefh
			Nicn1		Nek2	ns	ns	ns	Nek2
			Nin		Nes	ns	ns	ns	Nes
			Nipa2		Neu1	ns	ns	ns	Neu1
			Nipsnap1		Neu3	ns	ns	ns	Neu3
			Nkrf		Ngef	ns	ns	ns	Ngef
			Nlrc3		Nicn1	ns	ns	ns	Nicn1
			Nlrp6		Nin	ns	ns	ns	Nin
			Nlrx1		Nipa2	ns	ns	ns	Nipa2
			Nme4		Nipsnap1	ns	ns	ns	Nipsnap1
			Nol10		Nkrf	ns	ns	ns	Nkrf
			Nos2		Nlrc3	ns	ns	ns	Nlrc3
			Npl		Nlrp6	ns	ns	ns	Nlrp6
			Nqo1		Nlrx1	ns	ns	ns	Nlrx1
			Nr2e3		Nme4	ns	ns	ns	Nme4
			Nrarp		Nol10	ns	ns	ns	Nol10
			Nrbp1		Nos2	ns	ns	ns	Nos2
			Nrd1		Npl	ns	ns	ns	Npl
			Nrm		Nqo1	ns	ns	ns	Nqo1
			Nrn1		Nr2e3	ns	ns	ns	Nr2e3
			Nsa2		Nrarp	ns	ns	ns	Nrarp
			Nsdhl		Nrbp1	ns	ns	ns	Nrbp1
			Ntn4		Nrd1	ns	ns	ns	Nrd1
			Nts		Nrm	ns	ns	ns	Nrm
			Nudcd3		Nrn1	ns	ns	ns	Nrn1
			Nudt16		Nsa2	ns	ns	ns	Nsa2
			Nup93		Nsdhl	ns	ns	ns	Nsdhl
			Nupr1		Ntn4	ns	ns	ns	Ntn4
			Nxf7		Nts	ns	ns	ns	Nts
			Oas1a		Nudcd3	ns	ns	ns	Nudcd3
			Oas1g		Nudt16	ns	ns	ns	Nudt16
			Oasl1		Nup93	ns	ns	ns	Nup93
			Odc1		Nupr1	ns	ns	ns	Nupr1
			Ola1		Nxf7	ns	ns	ns	Nxf7
			Olfr1532-ps1		Oas1a	ns	ns	ns	Oas1a
			Oplah		Oas1g	ns	ns	ns	Oas1g
			Osbp		Oasl1	ns	ns	ns	Oasl1
			Osgin1		Odc1	ns	ns	ns	Odc1
			Osr2		Ola1	ns	ns	ns	Ola1
			Otc		Olfr1532-ps1	ns	ns	ns	Olfr1532-ps1
			Otud3		Oplah	ns	ns	ns	Oplah
			Oxct1		Osbp	ns	ns	ns	Osbp
			P2rx4		Osgin1	ns	ns	ns	Osgin1
			P4ha1		Osr2	ns	ns	ns	Osr2
			Pafah2		Otc	ns	ns	ns	Otc
			Paics		Otud3	ns	ns	ns	Otud3
			Paip2		Oxct1	ns	ns	ns	Oxct1
			Pam		P2rx4	ns	ns	ns	P2rx4
			Pank1		P4ha1	ns	ns	ns	P4ha1
			Pank3		Pafah2	ns	ns	ns	Pafah2
			Paox		Paics	ns	ns	ns	Paics
			Papss2		Paip2	ns	ns	ns	Paip2
			Paqr4		Pam	ns	ns	ns	Pam
			Paqr5		Pank1	ns	ns	ns	Pank1
			Paqr9		Pank3	ns	ns	ns	Pank3
			Parp12		Paox	ns	ns	ns	Paox
			Parp14		Papss2	ns	ns	ns	Papss2
			Patz1		Paqr4	ns	ns	ns	Paqr4
			Pbx1		Paqr5	ns	ns	ns	Paqr5
			Pcmtd2		Paqr9	ns	ns	ns	Paqr9
			Pcnx4		Parp12	ns	ns	ns	Parp12
			Pcsk5		Parp14	ns	ns	ns	Parp14
			Pcsk6		Patz1	ns	ns	ns	Patz1
			Pcyt2		Pbx1	ns	ns	ns	Pbx1
			Pdcd4		Pcmtd2	ns	ns	ns	Pcmtd2
			Pde12		Pcnx4	ns	ns	ns	Pcnx4
			Pde1b		Pcsk5	ns	ns	ns	Pcsk5
			Pdia4		Pcsk6	ns	ns	ns	Pcsk6
			Pdk1		Pcyt2	ns	ns	ns	Pcyt2
			Pdk4		Pdcd4	ns	ns	ns	Pdcd4
			Pdlim1		Pde12	ns	ns	ns	Pde12
			Pdlim7		Pde1b	ns	ns	ns	Pde1b
			Pdrg1		Pdia4	ns	ns	ns	Pdia4
			Pdzk1		Pdk1	ns	ns	ns	Pdk1
			Pdzk1ip1		Pdk4	ns	ns	ns	Pdk4
			Peak1		Pdlim1	ns	ns	ns	Pdlim1
			Penk		Pdlim7	ns	ns	ns	Pdlim7
			Per3		Pdrg1	ns	ns	ns	Pdrg1
			Pes1		Pdzk1	ns	ns	ns	Pdzk1
			Pfkfb4		Pdzk1ip1	ns	ns	ns	Pdzk1ip1
			Pfkl		Peak1	ns	ns	ns	Peak1
			Pfkp		Penk	ns	ns	ns	Penk
			Pgam1		Per3	ns	ns	ns	Per3
			Pgd		Pes1	ns	ns	ns	Pes1
			Pgghg		Pfkfb4	ns	ns	ns	Pfkfb4
			Pglyrp1		Pfkl	ns	ns	ns	Pfkl
			Pgm2		Pfkp	ns	ns	ns	Pfkp
			Pgrmc2		Pgam1	ns	ns	ns	Pgam1
			Pgs1		Pgap1	ns	ns	Pgap1	ns
			Phf10		Pgd	ns	ns	ns	Pgd
			Phgdh		Pgghg	ns	ns	ns	Pgghg
			Phyh		Pglyrp1	ns	ns	ns	Pglyrp1
			Pif1		Pgm2	ns	ns	ns	Pgm2
			Pigq		Pgrmc2	ns	ns	ns	Pgrmc2
			Pik3ap1		Pgs1	ns	ns	ns	Pgs1
			Pik3r3		Phf10	ns	ns	ns	Phf10
			Pink1		Phgdh	ns	ns	ns	Phgdh
			Pklr		Phyh	ns	ns	ns	Phyh
			Pkm		Pif1	ns	ns	ns	Pif1
			Pkp1		Pigq	ns	ns	ns	Pigq
			Plaa		Pik3ap1	ns	ns	ns	Pik3ap1
			Platr25		Pik3r3	ns	ns	ns	Pik3r3
			Plbd1		Pink1	ns	ns	ns	Pink1
			Plcl2		Pklr	ns	ns	ns	Pklr
			Plek		Pkm	ns	ns	ns	Pkm
			Plekha2		Pkp1	ns	ns	ns	Pkp1
			Plekha4		Plaa	ns	ns	ns	Plaa
			Plgrkt		Platr25	ns	ns	ns	Platr25
			Plk3		Plbd1	ns	ns	ns	Plbd1
			Plk4		Plcl2	ns	ns	ns	Plcl2
			Plxnb1		Plek	ns	ns	ns	Plek
			Pm20d1		Plekha2	ns	ns	ns	Plekha2
			Pmp22		Plekha4	ns	ns	ns	Plekha4
			Pmvk		Plgrkt	ns	ns	ns	Plgrkt
			Pnliprp2		Plk3	ns	ns	ns	Plk3
			Pno1		Plk4	ns	ns	ns	Plk4
			Pnpla7		Plxnb1	ns	ns	ns	Plxnb1
			Poglut1		Pm20d1	ns	ns	ns	Pm20d1
			Polm		Pmp22	ns	ns	Pmp22	Pmp22
			Por		Pmvk	ns	ns	ns	Pmvk
			Ppargc1a		Pnliprp2	ns	ns	ns	Pnliprp2
			Ppfia1		Pno1	ns	ns	ns	Pno1
			Ppil1		Pnpla7	ns	ns	ns	Pnpla7
			Ppme1		Poglut1	ns	ns	ns	Poglut1
			Ppp1r14a		Polm	ns	ns	ns	Polm
			Ppp1r3b		Por	ns	ns	ns	Por
			Ppp2r3a		Ppargc1a	ns	ns	ns	Ppargc1a
			Ppp2r5b		Ppfia1	ns	ns	ns	Ppfia1
			Ppp5c		Ppil1	ns	ns	ns	Ppil1
			Pqlc2		Ppme1	ns	ns	ns	Ppme1
			Prc1		Ppp1r14a	ns	ns	ns	Ppp1r14a
			Prdm15		Ppp1r3b	ns	ns	ns	Ppp1r3b
			Prelid3b		Ppp2r3a	ns	ns	ns	Ppp2r3a
			Prelp		Ppp2r5b	ns	ns	ns	Ppp2r5b
			Prim1		Ppp5c	ns	ns	ns	Ppp5c
			Prkab1		Pqlc2	ns	ns	ns	Pqlc2
			Prkacb		Prc1	ns	ns	ns	Prc1
			Prkar2b		Prdm15	ns	ns	ns	Prdm15
			Prmt2		Prelid3b	ns	ns	ns	Prelid3b
			Proz		Prelp	ns	ns	ns	Prelp
			Prps2		Prim1	ns	ns	ns	Prim1
			Prrx1		Prkab1	ns	ns	ns	Prkab1
			Prss23		Prkacb	ns	ns	ns	Prkacb
			Prss30		Prkar2b	ns	ns	ns	Prkar2b
			Prss33		Prmt2	ns	ns	ns	Prmt2
			Prss41		Proz	ns	ns	ns	Proz
			Psat1		Prps2	ns	ns	ns	Prps2
			Psmd2		Prrx1	ns	ns	ns	Prrx1
			Psme4		Prss23	ns	ns	ns	Prss23
			Psph		Prss30	ns	ns	ns	Prss30
			Pstpip2		Prss33	ns	ns	ns	Prss33
			Pten		Prss41	ns	ns	ns	Prss41
			Ptges3		Psat1	ns	ns	ns	Psat1
			Ptgr1		Psmd2	ns	ns	ns	Psmd2
			Ptpn11		Psme4	ns	ns	ns	Psme4
			Ptprd		Psph	ns	ns	ns	Psph
			Ptprr		Pstpip2	ns	ns	ns	Pstpip2
			Pwwp2b		Pten	ns	ns	ns	Pten
			Pycr1		Ptges3	ns	ns	ns	Ptges3
			Pygl		Ptgr1	ns	ns	ns	Ptgr1
			Pyy		Ptpn11	ns	ns	ns	Ptpn11
			R3hdm4		Ptpn22	ns	ns	Ptpn22	ns
			Rab10os		Ptprd	ns	ns	ns	Ptprd
			Rab1a		Ptprr	ns	ns	ns	Ptprr
			Rab26os		Pwwp2b	ns	ns	ns	Pwwp2b
			Rab30		Pxdn	Pxdn	ns	ns	ns
			Rab3d		Pycr1	ns	ns	ns	Pycr1
			Rab6a		Pygl	ns	ns	ns	Pygl
			Rack1		Pyy	ns	ns	ns	Pyy
			Ralb		R3hdm4	ns	ns	ns	R3hdm4
			Ralgps1		Rab10os	ns	ns	ns	Rab10os
			Ramp1		Rab1a	ns	ns	ns	Rab1a
			Rapgef3		Rab26os	ns	ns	ns	Rab26os
			Rars		Rab30	ns	ns	ns	Rab30
			Rasal1		Rab3d	ns	ns	ns	Rab3d
			Rasd2		Rab6a	ns	ns	ns	Rab6a
			Rassf2		Rack1	ns	ns	ns	Rack1
			Rb1		Ralb	ns	ns	ns	Ralb
			Rbbp8		Ralgps1	ns	ns	ns	Ralgps1
			Rbm43		Ramp1	ns	ns	ns	Ramp1
			Rbm47		Rapgef3	ns	ns	ns	Rapgef3
			Rbms1		Rars	ns	ns	ns	Rars
			Rbp2		Rasal1	ns	ns	ns	Rasal1
			Rbp7		Rasd2	ns	ns	ns	Rasd2
			Rbpms		Rassf2	ns	ns	ns	Rassf2
			Rcc2		Rb1	ns	ns	ns	Rb1
			Rdh10		Rbbp8	ns	ns	ns	Rbbp8
			Rdh11		Rbm25	ns	ns	Rbm25	ns
			Rdm1		Rbm43	ns	ns	ns	Rbm43
			Rec8		Rbm47	ns	ns	ns	Rbm47
			Reep6		Rbms1	ns	ns	ns	Rbms1
			Reg3b		Rbp2	ns	ns	ns	Rbp2
			Reg3g		Rbp7	ns	ns	ns	Rbp7
			Reg4		Rbpms	ns	ns	ns	Rbpms
			Relb		Rcc2	ns	ns	ns	Rcc2
			Retreg1		Rdh10	ns	ns	ns	Rdh10
			Retreg2		Rdh11	ns	ns	ns	Rdh11
			Retsat		Rdm1	ns	ns	ns	Rdm1
			Rffl		Rec8	ns	ns	ns	Rec8
			Rgmb		Reep6	ns	ns	ns	Reep6
			Rgs11		Reg3b	ns	ns	ns	Reg3b
			Rhbdd1		Reg3g	ns	ns	ns	Reg3g
			Rims4		Reg4	ns	ns	ns	Reg4
			Rnase4		Relb	ns	ns	ns	Relb
			Rnf10		Retreg1	ns	ns	ns	Retreg1
			Rnf144b		Retreg2	ns	ns	ns	Retreg2
			Rnf212		Retsat	ns	ns	ns	Retsat
			Rnf26		Rffl	ns	ns	ns	Rffl
			Rnf32		Rgmb	ns	ns	ns	Rgmb
			Rnf43		Rgs11	ns	ns	ns	Rgs11
			Rnps1		Rhbdd1	ns	ns	ns	Rhbdd1
			Rorc		Rims4	ns	ns	ns	Rims4
			Rph3al		Rnase4	ns	ns	ns	Rnase4
			Rpl26		Rnf10	ns	ns	ns	Rnf10
			Rpl3		Rnf144b	ns	ns	ns	Rnf144b
			Rpl31		Rnf212	ns	ns	ns	Rnf212
			Rpl32		Rnf26	ns	ns	ns	Rnf26
			Rpl36		Rnf32	ns	ns	ns	Rnf32
			Rpl39		Rnf43	ns	ns	ns	Rnf43
			Rpl39l		Rnps1	ns	ns	ns	Rnps1
			Rpl9		Rorc	ns	ns	ns	Rorc
			Rpn1		Rph3al	ns	ns	ns	Rph3al
			Rps10		Rpl26	ns	ns	ns	Rpl26
			Rps12-ps3		Rpl3	ns	ns	ns	Rpl3
			Rps14		Rpl31	ns	ns	ns	Rpl31
			Rps2		Rpl32	ns	ns	ns	Rpl32
			Rpsa		Rpl36	ns	ns	ns	Rpl36
			Rragd		Rpl39	ns	ns	ns	Rpl39
			Rras		Rpl39l	ns	ns	ns	Rpl39l
			Rrm2		Rpl9	ns	ns	ns	Rpl9
			Rtn4ip1		Rpn1	ns	ns	ns	Rpn1
			S100a11		Rps10	ns	ns	ns	Rps10
			S100a13		Rps12-ps3	ns	ns	ns	Rps12-ps3
			S100a14		Rps14	ns	ns	ns	Rps14
			S100a6		Rps2	ns	ns	ns	Rps2
			S100g		Rpsa	ns	ns	ns	Rpsa
			Samd5		Rragd	ns	ns	ns	Rragd
			Sar1b		Rras	ns	ns	ns	Rras
			Sardh		Rrm2	ns	ns	ns	Rrm2
			Sars		Rtn4ip1	ns	ns	ns	Rtn4ip1
			Sash1		Rtn4r	ns	ns	Rtn4r	ns
			Sbk1		S100a11	ns	ns	ns	S100a11
			Sc5d		S100a13	ns	ns	ns	S100a13
			Scamp5		S100a14	ns	ns	ns	S100a14
			Scarb1		S100a6	ns	ns	ns	S100a6
			Sccpdh		S100g	ns	ns	ns	S100g
			Scd1		Samd5	ns	ns	ns	Samd5
			Scd2		Sar1b	ns	ns	ns	Sar1b
			Scgn		Sardh	ns	ns	ns	Sardh
			Scn2b		Sars	ns	ns	ns	Sars
			Scnm1		Sash1	ns	ns	ns	Sash1
			Sct		Sbk1	ns	ns	ns	Sbk1
			Sdc2		Sc5d	ns	ns	ns	Sc5d
			Sdc4		Scamp5	ns	ns	ns	Scamp5
			Sdf2l1		Scarb1	ns	ns	ns	Scarb1
			Sdr42e1		Sccpdh	ns	ns	ns	Sccpdh
			Sec13		Scd1	ns	ns	ns	Scd1
			Sec14l1		Scd2	ns	ns	ns	Scd2
			Sec14l4		Scgn	ns	ns	ns	Scgn
			Sec23a		Scn2b	ns	ns	ns	Scn2b
			Sec23b		Scnm1	ns	ns	ns	Scnm1
			Sec24a		Sct	ns	ns	ns	Sct
			Sec24d		Sdc2	ns	ns	ns	Sdc2
			Sectm1b		Sdc4	ns	ns	ns	Sdc4
			Selenbp1		Sdf2l1	ns	ns	ns	Sdf2l1
			Selenoi		Sdr42e1	ns	ns	ns	Sdr42e1
			Selenom		Sec13	ns	ns	ns	Sec13
			Selenop		Sec14l1	ns	ns	ns	Sec14l1
			Selenot		Sec14l4	ns	ns	ns	Sec14l4
			Selenow		Sec23a	ns	ns	ns	Sec23a
			Sema3c		Sec23b	ns	ns	ns	Sec23b
			Sema7a		Sec24a	ns	ns	ns	Sec24a
			Sept11		Sec24d	ns	ns	ns	Sec24d
			Sept8		Sectm1b	ns	ns	ns	Sectm1b
			Serp1		Selenbp1	ns	ns	ns	Selenbp1
			Serpina1b		Selenoi	ns	ns	ns	Selenoi
			Serpina1e		Selenom	ns	ns	ns	Selenom
			Serpinb1a		Selenop	ns	ns	ns	Selenop
			Serpinb5		Selenot	ns	ns	ns	Selenot
			Serpine1		Selenow	ns	ns	ns	Selenow
			Setd4		Sema3c	ns	ns	ns	Sema3c
			Sfi1		Sema7a	ns	ns	ns	Sema7a
			Sfxn2		Sept11	ns	ns	ns	Sept11
			Sfxn3		Sept8	ns	ns	ns	Sept8
			Sh3bgr		Serp1	ns	ns	ns	Serp1
			Sh3bgrl		Serpina1b	ns	ns	ns	Serpina1b
			Sh3bgrl3		Serpina1e	ns	ns	ns	Serpina1e
			Sh3pxd2b		Serpinb1a	ns	ns	ns	Serpinb1a
			Shisa5		Serpinb5	ns	ns	ns	Serpinb5
			Shmt2		Serpine1	ns	ns	ns	Serpine1
			Siah2		Setd4	ns	ns	ns	Setd4
			Sidt1		Sfi1	ns	ns	ns	Sfi1
			Skp2		Sfxn2	ns	ns	ns	Sfxn2
			Slc10a2		Sfxn3	ns	ns	ns	Sfxn3
			Slc11a2		Sh3bgr	ns	ns	ns	Sh3bgr
			Slc12a8		Sh3bgrl	ns	ns	ns	Sh3bgrl
			Slc15a2		Sh3bgrl3	ns	ns	ns	Sh3bgrl3
			Slc16a1		Sh3pxd2b	ns	ns	ns	Sh3pxd2b
			Slc16a3		Shisa5	ns	ns	ns	Shisa5
			Slc16a5		Shmt2	ns	ns	ns	Shmt2
			Slc16a6		Siah2	ns	ns	ns	Siah2
			Slc17a4		Sidt1	ns	ns	ns	Sidt1
			Slc17a9		Skp2	ns	ns	ns	Skp2
			Slc19a2		Slc10a2	ns	ns	ns	Slc10a2
			Slc1a3		Slc11a2	ns	ns	ns	Slc11a2
			Slc20a1		Slc12a8	ns	ns	ns	Slc12a8
			Slc22a21		Slc15a2	ns	ns	ns	Slc15a2
			Slc22a4		Slc16a1	ns	ns	ns	Slc16a1
			Slc23a2		Slc16a3	ns	ns	ns	Slc16a3
			Slc23a3		Slc16a5	ns	ns	ns	Slc16a5
			Slc25a1		Slc16a6	ns	ns	ns	Slc16a6
			Slc25a15		Slc17a4	ns	ns	ns	Slc17a4
			Slc25a45		Slc17a9	ns	ns	ns	Slc17a9
			Slc25a5		Slc19a2	ns	ns	ns	Slc19a2
			Slc27a2		Slc1a3	ns	Slc1a3	ns	Slc1a3
			Slc28a2		Slc1a4	ns	Slc1a4	ns	ns
			Slc2a1		Slc20a1	ns	ns	ns	Slc20a1
			Slc2a2		Slc22a21	ns	ns	ns	Slc22a21
			Slc2a5		Slc22a4	ns	ns	ns	Slc22a4
			Slc30a10		Slc23a2	ns	ns	ns	Slc23a2
			Slc30a2		Slc23a3	ns	ns	ns	Slc23a3
			Slc34a2		Slc25a1	ns	ns	ns	Slc25a1
			Slc35b1		Slc25a15	ns	ns	ns	Slc25a15
			Slc36a1		Slc25a45	ns	ns	ns	Slc25a45
			Slc36a4		Slc25a5	ns	ns	ns	Slc25a5
			Slc39a11		Slc27a2	ns	ns	ns	Slc27a2
			Slc39a14		Slc28a2	ns	ns	ns	Slc28a2
			Slc39a8		Slc2a1	ns	ns	ns	Slc2a1
			Slc40a1		Slc2a2	ns	ns	ns	Slc2a2
			Slc41a2		Slc2a5	ns	ns	ns	Slc2a5
			Slc48a1		Slc30a10	ns	ns	ns	Slc30a10
			Slc5a1		Slc30a2	ns	ns	ns	Slc30a2
			Slc5a11		Slc34a2	ns	ns	ns	Slc34a2
			Slc5a8		Slc35b1	ns	ns	ns	Slc35b1
			Slc5a9		Slc36a1	ns	ns	ns	Slc36a1
			Slc6a19		Slc36a4	ns	ns	ns	Slc36a4
			Slc6a6		Slc39a11	ns	ns	ns	Slc39a11
			Slc6a9		Slc39a14	ns	ns	ns	Slc39a14
			Slc7a1		Slc39a8	ns	ns	ns	Slc39a8
			Slc7a11		Slc40a1	ns	ns	ns	Slc40a1
			Slc7a2		Slc41a2	ns	ns	ns	Slc41a2
			Slc7a5		Slc48a1	ns	ns	ns	Slc48a1
			Slc7a8		Slc5a1	ns	ns	ns	Slc5a1
			Slc9a3		Slc5a11	ns	ns	ns	Slc5a11
			Slc9a4		Slc5a8	ns	ns	ns	Slc5a8
			Slco2b1		Slc5a9	ns	ns	ns	Slc5a9
			Slfn2		Slc6a19	ns	ns	ns	Slc6a19
			Slfn4		Slc6a6	ns	ns	ns	Slc6a6
			Slit2		Slc6a9	ns	ns	ns	Slc6a9
			Smarcad1		Slc7a1	ns	ns	ns	Slc7a1
			Smg5		Slc7a11	ns	ns	ns	Slc7a11
			Smim6		Slc7a2	ns	ns	ns	Slc7a2
			Smoc1		Slc7a5	ns	ns	ns	Slc7a5
			Smpdl3a		Slc7a8	ns	ns	ns	Slc7a8
			Smtnl2		Slc9a3	ns	ns	ns	Slc9a3
			Smyd3		Slc9a4	ns	ns	ns	Slc9a4
			Snx10		Slco2b1	ns	ns	ns	Slco2b1
			Snx7		Slfn2	ns	ns	ns	Slfn2
			Snx9		Slfn4	ns	Slfn4	Slfn4	Slfn4
			Soat2		Slit2	ns	ns	ns	Slit2
			Socs2		Smarcad1	ns	Smarcad1	ns	Smarcad1
			Sorbs2		Smg5	ns	ns	ns	Smg5
			Sorcs2		Smim6	ns	ns	ns	Smim6
			Sord		Smoc1	ns	ns	ns	Smoc1
			Sorl1		Smpdl3a	ns	ns	ns	Smpdl3a
			Sox12		Smtnl2	ns	ns	ns	Smtnl2
			Sox9		Smyd3	ns	ns	ns	Smyd3
			Sp3os		Snx10	ns	ns	ns	Snx10
			Spcs2		Snx7	ns	ns	ns	Snx7
			Spink4		Snx9	ns	ns	ns	Snx9
			Sppl2a		Soat2	ns	ns	ns	Soat2
			Sprr2a1		Socs2	ns	ns	ns	Socs2
			Sprr2a3		Sorbs2	ns	ns	ns	Sorbs2
			Sprr2f		Sorcs2	ns	ns	ns	Sorcs2
			Sptlc2		Sord	ns	ns	ns	Sord
			Sqle		Sorl1	ns	ns	ns	Sorl1
			Srebf1		Sox12	ns	ns	ns	Sox12
			Srgap1		Sox9	ns	ns	ns	Sox9
			Srp68		Sp3os	ns	ns	ns	Sp3os
			Srpk2		Spcs2	ns	ns	ns	Spcs2
			Srprb		Spink4	ns	ns	Spink4	Spink4
			Srxn1		Sppl2a	ns	ns	ns	Sppl2a
			Ssr3		Sprr2a1	ns	ns	ns	Sprr2a1
			Ssx2ip		Sprr2a3	ns	ns	ns	Sprr2a3
			St3gal6		Sprr2f	ns	ns	ns	Sprr2f
			St6galnac2		Sptlc2	ns	ns	ns	Sptlc2
			Stip1		Sqle	ns	ns	ns	Sqle
			Stk32c		Srebf1	ns	ns	ns	Srebf1
			Stk38l		Srgap1	ns	ns	ns	Srgap1
			Stk40		Srp68	ns	ns	ns	Srp68
			Stmn1		Srpk2	ns	ns	ns	Srpk2
			Strap		Srprb	ns	ns	ns	Srprb
			Sulf2		Srxn1	ns	ns	ns	Srxn1
			Sult1d1		Ssr3	ns	ns	ns	Ssr3
			Sult6b2		Ssx2ip	ns	ns	ns	Ssx2ip
			Sun2		St3gal6	ns	ns	ns	St3gal6
			Suox		St6galnac2	ns	ns	ns	St6galnac2
			Surf4		Stip1	ns	ns	ns	Stip1
			Syna		Stk32c	ns	ns	ns	Stk32c
			Synj1		Stk38l	ns	ns	ns	Stk38l
			Syt8		Stk40	ns	ns	ns	Stk40
			Sytl1		Stmn1	ns	ns	ns	Stmn1
			Sytl2		Strap	ns	ns	ns	Strap
			Tacc1		Sulf2	ns	ns	ns	Sulf2
			Tank		Sult1d1	ns	ns	ns	Sult1d1
			Tars		Sult6b2	ns	ns	ns	Sult6b2
			Tbc1d17		Sun2	ns	ns	ns	Sun2
			Tbc1d31		Suox	ns	ns	ns	Suox
			Tbcel		Surf4	ns	ns	ns	Surf4
			Tbl3		Syna	ns	ns	ns	Syna
			Tcea3		Synj1	ns	ns	ns	Synj1
			Tceal9		Syt8	ns	ns	ns	Syt8
			Tcf23		Sytl1	ns	ns	ns	Sytl1
			Tchh		Sytl2	ns	ns	ns	Sytl2
			Tcn2		Tacc1	ns	ns	ns	Tacc1
			Tcp11l2		Tank	ns	ns	ns	Tank
			Tdg		Tars	ns	ns	ns	Tars
			Tec		Tbc1d17	ns	ns	ns	Tbc1d17
			Teddm2		Tbc1d31	ns	ns	ns	Tbc1d31
			Tef		Tbcel	ns	ns	ns	Tbcel
			Tert		Tbl3	ns	ns	ns	Tbl3
			Tex2		Tcea3	ns	ns	ns	Tcea3
			Tff3		Tceal9	ns	ns	ns	Tceal9
			Tfpi		Tcf23	ns	ns	ns	Tcf23
			Tfrc		Tchh	ns	ns	ns	Tchh
			Tgfbi		Tcn2	ns	ns	ns	Tcn2
			Tgif1		Tcp11l2	ns	ns	ns	Tcp11l2
			Tgif2		Tdg	ns	ns	ns	Tdg
			Thap3		Tec	ns	ns	ns	Tec
			Themis3		Teddm2	ns	ns	ns	Teddm2
			Thumpd2		Tef	ns	ns	ns	Tef
			Tiam1		Tert	ns	ns	ns	Tert
			Ticam1		Tex2	ns	ns	ns	Tex2
			Tifa		Tff3	ns	ns	ns	Tff3
			Tigar		Tfpi	ns	ns	ns	Tfpi
			Timp2		Tfrc	ns	ns	ns	Tfrc
			Tinag		Tgfbi	ns	ns	ns	Tgfbi
			Tinagl1		Tgif1	ns	ns	ns	Tgif1
			Tkfc		Tgif2	ns	ns	ns	Tgif2
			Tlr4		Thap3	ns	ns	ns	Thap3
			Tm4sf4		Themis3	ns	ns	ns	Themis3
			Tm6sf2		Thumpd2	ns	ns	ns	Thumpd2
			Tm7sf2		Tiam1	ns	ns	ns	Tiam1
			Tmc4		Ticam1	ns	ns	ns	Ticam1
			Tmed4		Tifa	ns	ns	ns	Tifa
			Tmed5		Tigar	ns	ns	ns	Tigar
			Tmed7		Timp2	ns	ns	ns	Timp2
			Tmem106c		Tinag	ns	ns	ns	Tinag
			Tmem117		Tinagl1	ns	ns	ns	Tinagl1
			Tmem14a		Tkfc	ns	ns	ns	Tkfc
			Tmem14c		Tlr2	ns	Tlr2	ns	ns
			Tmem176a		Tlr4	Tlr4	ns	ns	Tlr4
			Tmem218		Tm4sf4	ns	ns	ns	Tm4sf4
			Tmem246		Tm6sf2	ns	ns	ns	Tm6sf2
			Tmem25		Tm7sf2	ns	ns	ns	Tm7sf2
			Tmem267		Tmc4	ns	ns	ns	Tmc4
			Tmem41b		Tmed4	ns	ns	ns	Tmed4
			Tmem44		Tmed5	ns	ns	ns	Tmed5
			Tmem51		Tmed7	ns	ns	ns	Tmed7
			Tmem8		Tmem106c	ns	ns	ns	Tmem106c
			Tmem9		Tmem117	ns	ns	ns	Tmem117
			Tmigd1		Tmem14a	ns	ns	ns	Tmem14a
			Tmsb4x		Tmem14c	ns	ns	ns	Tmem14c
			Tnfaip8l1		Tmem176a	ns	ns	ns	Tmem176a
			Tnfrsf23		Tmem218	ns	ns	ns	Tmem218
			Tnfsf15		Tmem246	ns	ns	ns	Tmem246
			Tnip1		Tmem25	ns	ns	ns	Tmem25
			Tnnt2		Tmem267	ns	ns	ns	Tmem267
			Tns4		Tmem41b	ns	ns	ns	Tmem41b
			Tob1		Tmem44	ns	ns	Tmem44	Tmem44
			Tox		Tmem51	ns	ns	ns	Tmem51
			Tpbgl		Tmem8	ns	ns	ns	Tmem8
			Tpi1		Tmem9	ns	ns	ns	Tmem9
			Tpsg1		Tmigd1	ns	ns	ns	Tmigd1
			Trafd1		Tmsb4x	ns	ns	ns	Tmsb4x
			Tram1		Tnfaip8l1	ns	ns	ns	Tnfaip8l1
			Trappc10		Tnfrsf23	ns	ns	ns	Tnfrsf23
			Trib3		Tnfsf15	ns	ns	ns	Tnfsf15
			Trim24		Tnip1	ns	ns	ns	Tnip1
			Trim29		Tnnt2	ns	ns	ns	Tnnt2
			Triobp		Tns4	ns	ns	ns	Tns4
			Triqk		Tob1	ns	ns	ns	Tob1
			Trmt1		Tox	ns	ns	ns	Tox
			Trp53inp2		Tpbgl	ns	ns	ns	Tpbgl
			Tshz2		Tpi1	ns	ns	ns	Tpi1
			Tsku		Tpsg1	ns	ns	ns	Tpsg1
			Tspan1		Trafd1	ns	ns	ns	Trafd1
			Tspan8		Tram1	ns	ns	ns	Tram1
			Ttc25		Trappc10	ns	ns	ns	Trappc10
			Tubb2b		Trib3	ns	ns	ns	Trib3
			Txndc11		Trim24	ns	ns	Trim24	Trim24
			Txnip		Trim29	ns	ns	ns	Trim29
			Txnrd1		Triobp	ns	ns	ns	Triobp
			Uaca		Triqk	ns	ns	ns	Triqk
			Ubash3b		Trmt1	ns	ns	ns	Trmt1
			Ubc		Trp53inp2	ns	ns	ns	Trp53inp2
			Ube2f		Tshz2	ns	ns	ns	Tshz2
			Ube2l6		Tsku	ns	ns	ns	Tsku
			Ublcp1		Tspan1	ns	ns	ns	Tspan1
			Ubxn11		Tspan8	ns	ns	ns	Tspan8
			Uchl3		Ttc25	ns	ns	ns	Ttc25
			Ugdh		Tubb2b	ns	ns	ns	Tubb2b
			Ugt1a7c		Txndc11	ns	ns	ns	Txndc11
			Unc5b		Txnip	ns	ns	ns	Txnip
			Upk3b		Txnrd1	ns	ns	ns	Txnrd1
			Upp1		Uaca	ns	ns	ns	Uaca
			Uso1		Ubash3b	ns	ns	ns	Ubash3b
			Usp2		Ubc	ns	ns	ns	Ubc
			Usp39		Ube2f	ns	ns	ns	Ube2f
			Vac14		Ube2l6	ns	ns	ns	Ube2l6
			Vegfa		Ublcp1	ns	ns	ns	Ublcp1
			Vkorc1		Ubxn11	ns	ns	ns	Ubxn11
			Vldlr		Uchl3	ns	ns	ns	Uchl3
			Vmac		Ugdh	ns	ns	ns	Ugdh
			Vnn1		Ugt1a7c	ns	ns	ns	Ugt1a7c
			Vnn3		Unc5b	ns	ns	ns	Unc5b
			Vps37a		Upk3b	ns	ns	ns	Upk3b
			Vstm2l		Upp1	ns	ns	ns	Upp1
			Vwa5a		Uso1	ns	ns	ns	Uso1
			Vwce		Usp2	ns	ns	ns	Usp2
			Wdfy1		Usp39	ns	ns	ns	Usp39
			Wdr19		Vac14	ns	ns	ns	Vac14
			Wdr45		Vegfa	ns	ns	ns	Vegfa
			Wdr60		Vkorc1	ns	ns	ns	Vkorc1
			Wfdc2		Vldlr	ns	ns	ns	Vldlr
			Wfs1		Vmac	ns	ns	ns	Vmac
			Wls		Vnn1	ns	ns	ns	Vnn1
			Wnk2		Vnn3	ns	ns	ns	Vnn3
			Wnk4		Vps37a	ns	ns	ns	Vps37a
			Xaf1		Vstm2l	ns	ns	ns	Vstm2l
			Xlr3b		Vwa5a	ns	ns	ns	Vwa5a
			Xpnpep1		Vwce	ns	ns	ns	Vwce
			Xpnpep2		Wdfy1	ns	ns	ns	Wdfy1
			Yars		Wdr19	ns	ns	ns	Wdr19
			Ypel3		Wdr45	ns	ns	ns	Wdr45
			Ythdc2		Wdr60	ns	ns	ns	Wdr60
			Zbtb20		Wfdc2	ns	ns	ns	Wfdc2
			Zcchc3		Wfs1	ns	ns	ns	Wfs1
			Zdhhc8		Wls	ns	ns	ns	Wls
			Zer1		Wnk2	ns	ns	ns	Wnk2
			Zfand5		Wnk4	ns	ns	ns	Wnk4
			Zfas1		Xaf1	ns	ns	ns	Xaf1
			Zfp106		Xlr3b	ns	ns	ns	Xlr3b
			Zfp131		Xpnpep1	ns	ns	ns	Xpnpep1
			Zfp213		Xpnpep2	ns	ns	ns	Xpnpep2
			Zfp229		Yars	ns	ns	ns	Yars
			Zfp354a		Ypel3	ns	ns	ns	Ypel3
			Zfp395		Ythdc2	ns	ns	ns	Ythdc2
			Zfp467		Zbtb20	ns	ns	ns	Zbtb20
			Zfp598		Zcchc3	ns	ns	ns	Zcchc3
			Zfp607b		Zdhhc8	ns	ns	ns	Zdhhc8
			Zfp697		Zer1	ns	ns	ns	Zer1
			Zfp758		Zfand5	ns	ns	ns	Zfand5
			Zfp760		Zfas1	ns	ns	ns	Zfas1
			Zfp809		Zfp106	ns	ns	ns	Zfp106
			Zfp938		Zfp131	ns	ns	ns	Zfp131
			Zfp943		Zfp213	ns	ns	ns	Zfp213
			Zfp949		Zfp229	ns	ns	ns	Zfp229
			Zfp950		Zfp354a	ns	ns	ns	Zfp354a
			Zfp951		Zfp395	ns	ns	ns	Zfp395
			Zfp983		Zfp467	ns	ns	ns	Zfp467
			Zfp984		Zfp598	ns	ns	ns	Zfp598
			Zfpm1		Zfp607b	ns	ns	ns	Zfp607b
			Zkscan7		Zfp697	ns	ns	ns	Zfp697
			Zmat1		Zfp758	ns	ns	ns	Zfp758
			Zranb3		Zfp760	ns	ns	ns	Zfp760
					Zfp809	ns	ns	ns	Zfp809
					Zfp938	ns	ns	ns	Zfp938
					Zfp943	ns	ns	ns	Zfp943
					Zfp949	ns	ns	ns	Zfp949
					Zfp950	ns	ns	ns	Zfp950
					Zfp951	ns	ns	ns	Zfp951
					Zfp983	ns	ns	ns	Zfp983
					Zfp984	ns	ns	ns	Zfp984
					Zfpm1	ns	ns	ns	Zfpm1
					Zkscan7	ns	ns	ns	Zkscan7
					Zmat1	ns	ns	ns	Zmat1
					Zranb3	ns	ns	ns	Zranb3

## Sheet: Colon expressed genes
Zzz3
Zzef1
Zyx
Zyg11b
Zyg11a
Zxdc
Zxdb
Zwint
Zw10
Zufsp
Zswim8
Zswim7
Zswim6
Zswim5
Zswim4
Zswim3
Zswim1
Zscan29
Zscan25
Zscan22
Zscan21
Zscan20
Zscan2
Zscan18
Zscan12
Zrsr2
Zranb3
Zranb2
Zpr1
Zpbp2
Zpbp
Zp2
Zp1
Znrf3
Znrf2
Znrf1
Znrd1as
Znrd1
Znhit6
Znhit2
Znhit1
Znfx1
Zmynd8
Zmynd19
Zmynd12
Zmynd11
Zmynd10
Zmym6
Zmym5
Zmym3
Zmym2
Zmpste24
Zmiz2
Zmiz1os1
Zmiz1
Zmat5
Zmat4
Zmat3
Zmat2
Zmat1
Zkscan8
Zkscan6
Zkscan5
Zkscan3
Zkscan17
Zkscan14
Zkscan1
Zik1
Zhx3
Zhx2
Zgrf1
Zgpat
Zglp1
Zg16
Zfyve9
Zfyve27
Zfyve26
Zfyve21
Zfyve16
Zfyve1
Zfr2
Zfr
Zfpm2
Zfp995
Zfp994
Zfp984
Zfp983
Zfp982
Zfp977
Zfp976
Zfp975
Zfp974
Zfp973
Zfp971
Zfp970
Zfp966
Zfp964
Zfp963
Zfp961
Zfp959
Zfp958
Zfp955b
Zfp955a
Zfp954
Zfp952
Zfp951
Zfp949
Zfp948
Zfp947
Zfp946
Zfp945
Zfp944
Zfp943
Zfp942
Zfp941
Zfp940
Zfp94
Zfp938
Zfp937
Zfp935
Zfp933
Zfp932
Zfp931
Zfp930
Zfp93
Zfp9
Zfp882
Zfp879
Zfp874b
Zfp874a
Zfp873
Zfp872
Zfp871
Zfp870
Zfp869
Zfp868
Zfp867
Zfp866
Zfp865
Zfp85os
Zfp850
Zfp846
Zfp84
Zfp839
Zfp831
Zfp830
Zfp827
Zfp825
Zfp821
Zfp820
Zfp82
Zfp811
Zfp810
Zfp81
Zfp809
Zfp808
Zfp804b
Zfp791
Zfp790
Zfp788
Zfp787
Zfp786
Zfp783
Zfp780b
Zfp78
Zfp777
Zfp773
Zfp772
Zfp771
Zfp770
Zfp768
Zfp764
Zfp763
Zfp760
Zfp759
Zfp758
Zfp748
Zfp747
Zfp746
Zfp740
Zfp74
Zfp729b
Zfp72
Zfp719
Zfp715
Zfp712
Zfp711
Zfp710
Zfp709
Zfp708
Zfp707
Zfp706
Zfp704
Zfp703
Zfp7
Zfp697
Zfp692
Zfp691
Zfp69
Zfp689
Zfp688
Zfp683
Zfp68
Zfp677
Zfp672
Zfp668
Zfp667
Zfp664
Zfp663
Zfp661
Zfp658
Zfp655
Zfp654
Zfp652os
Zfp652
Zfp65
Zfp647
Zfp646
Zfp641
Zfp64
Zfp639
Zfp638
Zfp637
Zfp629
Zfp628
Zfp626
Zfp623
Zfp622
Zfp62
Zfp619
Zfp618
Zfp612
Zfp61
Zfp609
Zfp608
Zfp607b
Zfp607a
Zfp606
Zfp605
Zfp60
Zfp599
Zfp598
Zfp597
Zfp595
Zfp593
Zfp592
Zfp59
Zfp58
Zfp579
Zfp575
Zfp574
Zfp57
Zfp568
Zfp563
Zfp560
Zfp558
Zfp551
Zfp54
Zfp536
Zfp534
Zfp532
Zfp53
Zfp526
Zfp524
Zfp523
Zfp52
Zfp518b
Zfp516
Zfp512b
Zfp512
Zfp51
Zfp507
Zfp503
Zfp493
Zfp473
Zfp472
Zfp467
Zfp462
Zfp46
Zfp458
Zfp457
Zfp455
Zfp454
Zfp451
Zfp449
Zfp446
Zfp445
Zfp444
Zfp442
Zfp438
Zfp429
Zfp428
Zfp423
Zfp422
Zfp420
Zfp418
Zfp414
Zfp41
Zfp408
Zfp407
Zfp40
Zfp398
Zfp397
Zfp39
Zfp386
Zfp385c
Zfp385b
Zfp385a
Zfp384
Zfp383
Zfp382
Zfp37
Zfp36l2
Zfp36l1
Zfp369
Zfp367
Zfp366
Zfp362
Zfp36
Zfp358
Zfp354c
Zfp354b
Zfp354a
Zfp35
Zfp346
Zfp341
Zfp335
Zfp334
Zfp330
Zfp329
Zfp326
Zfp324
Zfp318
Zfp317
Zfp316
Zfp300
Zfp30
Zfp3
Zfp292
Zfp287
Zfp286
Zfp282
Zfp281
Zfp280d
Zfp280c
Zfp280b
Zfp28
Zfp277
Zfp275
Zfp27
Zfp263
Zfp260
Zfp26
Zfp251
Zfp248
Zfp24
Zfp239
Zfp236
Zfp235
Zfp229
Zfp219
Zfp217
Zfp213
Zfp212
Zfp207
Zfp202
Zfp2
Zfp189
Zfp185
Zfp182
Zfp180
Zfp174
Zfp169
Zfp160
Zfp157
Zfp148
Zfp146
Zfp141
Zfp14
Zfp133-ps
Zfp13
Zfp128
Zfp120
Zfp12
Zfp119b
Zfp119a
Zfp114
Zfp113
Zfp112
Zfp111
Zfp110
Zfp11
Zfp109
Zfp108
Zfp106
Zfp105
Zfp101
Zfp1
Zfhx3
Zfc3h1
Zfat
Zfand6
Zfand5
Zfand4
Zfand3
Zfand2b
Zfand2a
Zfand1
Zer1
Zeb2
Zdhhc9
Zdhhc8
Zdhhc4
Zdhhc24
Zdhhc23
Zdhhc22
Zdhhc21
Zdhhc20
Zdhhc2
Zdhhc19
Zdhhc18
Zdhhc17
Zdhhc16
Zdhhc15
Zdhhc14
Zdhhc13
Zdhhc11
Zdhhc1
Zcwpw1
Zcrb1
Zcchc9
Zcchc8
Zcchc7
Zcchc4
Zcchc3
Zcchc24
Zcchc2
Zcchc12
Zcchc11
Zcchc10
Zc4h2
Zc3hc1
Zc3hav1l
Zc3hav1
Zc3h8
Zc3h7b
Zc3h7a
Zc3h6
Zc3h4
Zc3h3
Zc3h15
Zc3h14
Zc3h13
Zc3h12d
Zc3h12c
Zc3h12b
Zc3h12a
Zc3h11a
Zc2hc1c
Zc2hc1b
Zc2hc1a
Zbtb9
Zbtb8os
Zbtb8b
Zbtb7c
Zbtb7b
Zbtb7a
Zbtb6
Zbtb5
Zbtb49
Zbtb48
Zbtb46
Zbtb43
Zbtb42
Zbtb41
Zbtb40
Zbtb4
Zbtb39
Zbtb38
Zbtb37
Zbtb34
Zbtb33
Zbtb32
Zbtb3
Zbtb25
Zbtb24
Zbtb21
Zbtb20
Zbtb2
Zbtb17
Zbtb16
Zbtb14
Zbtb11
Zbtb10
Zbtb1
Zbp1
Zbed4
Zbed3
Zap70
Zadh2
Yy1
Ywhaz
Ywhaq
Ywhah
Ywhag
Ywhae
Ywhab
Ythdf3
Ythdf2
Ythdf1
Ythdc2
Ypel5
Ypel4
Ypel3
Ypel2
Ypel1
Yme1l1
Ylpm1
Ykt6
Yjefn3
Yipf6
Yipf5
Yipf4
Yipf3
Yipf2
Yipf1
Yif1b
Yif1a
Yeats4
Yeats2
Ydjc
Ybx3
Ybx2
Ybx1
Ybey
Yars2
Yars
Yap1
Yaf2
Xylt2
Xylt1
Xxylt1
Xrra1
Xrn2
Xrn1
Xrcc6
Xrcc5
Xrcc4
Xrcc2
Xrcc1
Xpr1
Xpot
Xpo7
Xpo6
Xpo5
Xpo4
Xpo1
Xpnpep3
Xpnpep2
Xpnpep1
Xpc
Xndc1
Xlr5a
Xlr3a
Xkr9
Xkr8
Xkr7
Xkr5
Xkr4
Xk
Xiap
Xdh
Xbp1
Xaf1
Wwtr1
Wwp2
Wwox
Wwc2
Wwc1
Wtip
Wtap
Wscd2
Wscd1
Wsb2
Wsb1
Wrnip1
Wrn
Wrb
Wrap73
Wrap53
Wnt8b
Wnt6
Wnt5b
Wnt5a
Wnt3
Wnt2b
Wnt11
Wnk4
Wnk3
Wnk2
Wnk1
Wls
Wiz
Wipi2
Wipi1
Wipf3
Wipf2
Wipf1
Wif1
Whrn
Whamm
Wfs1
Wfikkn2
Wfdc8
Wfdc3
Wfdc2
Wfdc18
Wfdc17
Wdyhv1
Wdtc1
Wdsub1
Wdr93
Wdr92
Wdr91
Wdr89
Wdr83
Wdr82
Wdr81
Wdr78
Wdr76
Wdr75
Wdr74
Wdr73
Wdr72
Wdr70
Wdr7
Wdr66
Wdr63
Wdr62
Wdr60
Wdr5b
Wdr59
Wdr55
Wdr53
Wdr5
Wdr49
Wdr48
Wdr47
Wdr46
Wdr45b
Wdr45
Wdr44
Wdr43
Wdr41
Wdr4
Wdr38
Wdr37
Wdr35
Wdr34
Wdr33
Wdr31
Wdr3
Wdr27
Wdr26
Wdr20
Wdr19
Wdr18
Wdr13
Wdr12
Wdr11
Wdr1
Wdhd1
Wdfy4
Wdfy3
Wdfy1
Wdcp
Wbscr22
Wbscr17
Wbp4
Wbp2nl
Wbp2
Wbp1l
Wbp11
Wbp1
Wasl
Washc5
Washc4
Washc3
Washc2
Washc1
Wasf2
Wasf1
Was
Wars2
Wars
Wapl
Wac
Vwf
Vwce
Vwa8
Vwa7
Vwa5b2
Vwa5a
Vwa3b
Vwa2
Vwa1
Vti1a
Vtcn1
Vta1
Vstm5
Vstm2l
Vsig2
Vsig1
Vrtn
Vrk2
Vrk1
Vps8
Vps72
Vps54
Vps53
Vps51
Vps50
Vps4b
Vps4a
Vps45
Vps41
Vps39
Vps37d
Vps37c
Vps37a
Vps36
Vps35
Vps33b
Vps33a
Vps29
Vps26b
Vps26a
Vps18
Vps13d
Vps13c
Vps13b
Vps13a
Vps11
Vpreb1
Vprbp
Vnn3
Vnn1
Vmp1
Vmn2r-ps11
Vmn2r60
Vmn2r59
Vmn2r53
Vmn2r117
Vmn1r32
Vmac
Vma21
Vldlr
Vkorc1l1
Vit
Virma
Vipr2
Vipr1
Vipas39
Vip
Vim
Vill
Vil1
Vhl
Vgll4
Vgf
Vezt
Vezf1
Vegfd
Vegfc
Vegfb
Vegfa
Vdr
Vdac3
Vdac2
Vdac1
Vcpkmt
Vcpip1
Vcl
Vcan
Vcam1
Vbp1
Vax2os
Vav3
Vav2
Vav1
Vat1l
Vat1
Vasp
Vash2
Vash1
Vars
Vapb
Vapa
Vangl2
Vangl1
Vamp8
Vamp5
Vamp4
Vamp2
Vamp1
Vac14
Uxt
Uxs1
Uvssa
Uvrag
Uty
Uts2b
Utrn
Utp6
Utp4
Utp3
Utp23
Utp20
Utp18
Utp15
Utp14a
Utp11
Ust
Usp9x
Usp8
Usp7
Usp6nl
Usp54
Usp53
Usp5
Usp49
Usp48
Usp47
Usp46
Usp44
Usp43
Usp42
Usp4
Usp39
Usp38
Usp37
Usp36
Usp35
Usp34
Usp33
Usp32
Usp31
Usp30
Usp3
Usp28
Usp27x
Usp25
Usp24
Usp22
Usp21
Usp20
Usp19
Usp18
Usp16
Usp15
Usp13
Usp12
Usp11
Usp10
Usp1
Uso1
Ushbp1
Ush2a
Ush1c
Usf3
Usf2
Usf1
Use1
Usb1
Uros
Urod
Urm1
Uri1
Urb1
Urad
Uqcrq
Uqcrh
Uqcrfs1
Uqcrc2
Uqcrc1
Uqcrb
Uqcr11
Uqcr10
Uqcc3
Uqcc2
Uqcc1
Uprt
Upp2
Upp1
Upk3bl
Upk3b
Upk1b
Upk1a
Upf3b
Upf3a
Upf2
Uox
Unkl
Unk
Ung
Unc93b1
Unc80
Unc79
Unc5d
Unc5cl
Unc5b
Unc5a
Unc50
Unc45b
Unc45a
Unc13d
Unc13b
Unc119b
Unc119
Umps
Umad1
Ulk3
Ulk2
Ulk1
Ulbp1
Uimc1
Uhrf2
Uhrf1bp1l
Uhrf1bp1
Uhrf1
Uhmk1
Ugt8a
Ugt2b5
Ugt2b36
Ugt2b35
Ugt2b34
Ugt2b1
Ugt1a10
Ugp2
Uggt2
Uggt1
Ugdh
Ugcg
Ufsp2
Ufsp1
Ufm1
Ufc1
Uevld
Ucp2
Ucn3
Uckl1
Uck2
Uchl5
Uchl3
Uchl1os
Ubxn8
Ubxn7
Ubxn4
Ubxn2b
Ubxn2a
Ubxn11
Ubxn10
Ubxn1
Ubtf
Ubtd2
Ubtd1
Ubr5
Ubr3
Ubr2
Ubqln4
Ubqln2
Ubqln1
Ubp1
Ubox5
Ubn2
Ubn1
Ublcp1
Ubl7
Ubl4a
Ubl3
Ubiad1
Ube4b
Ube4a
Ube3c
Ube3b
Ube3a
Ube2z
Ube2w
Ube2v2
Ube2v1
Ube2u
Ube2t
Ube2r2
Ube2ql1
Ube2q2
Ube2q1
Ube2o
Ube2n
Ube2m
Ube2l6
Ube2k
Ube2j2
Ube2j1
Ube2i
Ube2h
Ube2g1
Ube2f
Ube2e3
Ube2e2
Ube2d2a
Ube2d1
Ube2cbp
Ube2c
Ubd
Ubc
Ubb
Ubash3b
Ubap2l
Ubap2
Ubap1l
Ubap1
Ubald2
Ubald1
Ubac2
Ubac1
Uba7
Uba6
Uba52
Uba3
Uba2
Uba1y
Uba1
Uap1l1
Uap1
Uaca
U2surp
U2af2
U2af1l4
U2af1
Tyw5
Tyw3
Tyw1
Tysnd1
Tyrobp
Tyro3
Tyms
Txnrd3
Txnrd1
Txnl4b
Txnl1
Txndc9
Txndc5
Txndc17
Txndc16
Txndc15
Txndc12
Txn2
Txn1
Txlna
Txk
Twsg1
Twnk
Twistnb
Twf2
Tvp23b
Tut1
Tusc5
Tusc3
Tusc1
Tulp4
Tulp3
Tulp2
Tulp1
Tug1
Tuft1
Tufm
Tubgcp5
Tubgcp4
Tubgcp3
Tubgcp2
Tubg2
Tubg1
Tube1
Tubd1
Tubb6
Tubb5
Tubb4a
Tubb2b
Tubb2a
Tubal3
Tuba8
Tuba1c
Tuba1b
Tuba1a
Tub
Ttyh3
Ttyh2
Ttyh1
Ttpal
Ttpa
Ttn
Ttll9
Ttll7
Ttll6
Ttll5
Ttll4
Ttll13
Ttll12
Ttll11
Ttll10
Ttll1
Ttl
Ttk
Tti2
Tti1
Ttf2
Ttf1
Ttc9c
Ttc9b
Ttc9
Ttc8
Ttc7b
Ttc7
Ttc6
Ttc5
Ttc41
Ttc4
Ttc39c
Ttc39b
Ttc39aos1
Ttc39a
Ttc38
Ttc37
Ttc33
Ttc32
Ttc30b
Ttc30a2
Ttc30a1
Ttc3
Ttc28
Ttc27
Ttc26
Ttc25
Ttc23
Ttc22
Ttc21b
Ttc19
Ttc17
Ttc16
Ttc14
Ttc13
Ttc1
Ttbk1
Tsx
Tstd3
Tstd2
Tsta3
Tst
Tssk5
Tssk4
Tssk2
Tssk1
Tssc1
Tsr3
Tsr1
Tspyl5
Tspyl3
Tspyl2
Tspyl1
Tspoap1
Tspo2
Tspo
Tspear
Tspan9
Tspan7
Tspan6
Tspan5
Tspan4
Tspan33
Tspan32os
Tspan3
Tspan18
Tspan17
Tspan15
Tspan14
Tspan13
Tspan12
Tspan11
Tspan10
Tspan1
Tsnaxip1
Tsnax
Tsn
Tsku
Tsks
Tshz2
Tshz1
Tshr
Tsga10ip
Tsga10
Tsg101
Tsen54
Tsen2
Tsen15
Tsc22d4
Tsc22d3
Tsc22d2
Tsc22d1
Tsc1
Trub2
Trub1
Trrap
Trpv6
Trpv4
Trpv3
Trpv2
Trpv1
Trpt1
Trps1
Trpm7
Trpm6
Trpm5
Trpm4
Trpm3
Trpm2
Trpc7
Trpc4
Trpc3
Trpc1
Trpa1
Trp53rkb
Trp53rka
Trp53inp2
Trp53inp1
Trp53i13
Trp53i11
Trp53cor1
Trp53bp2
Trp53
Trove2
Troap
Tro
Trnt1
Trnp1
Trnau1ap
Trmu
Trmt61a
Trmt6
Trmt5
Trmt44
Trmt2b
Trmt2a
Trmt1l
Trmt13
Trmt12
Trmt112
Trmt11
Trmt10c
Trmt10b
Trmo
Trit1
Trir
Triqk
Trip6
Trip4
Trip13
Trip12
Trip11
Trip10
Triobp
Trio
Trim9
Trim80
Trim8
Trim7
Trim68
Trim67
Trim66
Trim62
Trim60
Trim6
Trim59
Trim56
Trim55
Trim5
Trim47
Trim46
Trim45
Trim44
Trim43c
Trim40
Trim39
Trim38
Trim37
Trim36
Trim34b
Trim34a
Trim33
Trim31
Trim30d
Trim30a
Trim3
Trim29
Trim28
Trim26
Trim25
Trim24
Trim23
Trim21
Trim2
Trim17
Trim16
Trim15
Trim14
Trim13
Trim12c
Trim12a
Trim11
Tril
Trib3
Trib2
Trib1
Triap1
Trgv2
Trgj4
Trgj2
Trgj1
Trerf1
Treh
Trdmt1
Trdc
Trbv13-2
Trbv12-1
Trbj2-5
Trbj2-1
Trbc2
Trbc1
Trat1
Trappc9
Trappc8
Trappc6b
Trappc6a
Trappc4
Trappc3
Trappc13
Trappc12
Trappc11
Trappc10
Trappc1
Trank1
Tram2
Tram1
Trak2
Trak1
Traip
Trafd1
Traf7
Traf6
Traf5
Traf4
Traf3ip3
Traf3ip2
Traf3ip1
Traf2
Traf1
Tradd
Trac
Trabd2b
Tra2b
Tra2a
Tpx2
Tpte
Tpt1
Tpst2
Tpst1
Tpsg1
Tpsb2
Tprn
Tpra1
Tpr
Tppp3
Tppp
Tpp2
Tpp1
Tpmt
Tpm4
Tpm3-rs7
Tpm3
Tpm2
Tpm1
Tpk1
Tph2
Tph1
Tpgs2
Tpgs1
Tpd52l2
Tpd52l1
Tpd52
Tpcn2
Tpcn1
Tpbgl
Tox4
Tox3
Tox2
Tox
Tor4a
Tor3a
Tor1b
Tor1aip1
Tor1a
Toporsos
Topors
Topbp1
Topaz1
Top3a
Top2b
Top2a
Top1mt
Top1
Tonsl
Tomt
Tomm70a
Tomm7
Tomm6
Tomm5
Tomm40
Tomm34
Tomm22
Tomm20l
Tomm20
Tom1l2
Tom1
Tollip
Togaram1
Tob2
Tob1
Tnxb
Tns4
Tns3
Tns2
Tns1
Tnrc6c
Tnrc6b
Tnrc18
Tnr
Tnpo3
Tnpo2
Tnpo1
Tnnt2
Tnnt1
Tnni3
Tnni2
Tnni1
Tnks2
Tnks1bp1
Tnks
Tnk2
Tnip3
Tnip2
Tnip1
Tnik
Tnfsf8
Tnfsf15
Tnfsf14
Tnfsf13os
Tnfsf13b
Tnfsf10
Tnfrsf9
Tnfrsf8
Tnfrsf4
Tnfrsf26
Tnfrsf25
Tnfrsf21
Tnfrsf1b
Tnfrsf1a
Tnfrsf19
Tnfrsf14
Tnfrsf13c
Tnfrsf13b
Tnfrsf12a
Tnfrsf11b
Tnfrsf11a
Tnfrsf10b
Tnfaip8l2
Tnfaip8l1
Tnfaip8
Tnfaip3
Tnfaip2
Tnfaip1
Tnf
Tnc
Tmx4
Tmx3
Tmx2
Tmx1
Tmub2
Tmub1
Tmtc3
Tmtc2
Tmtc1
Tmsb4x
Tmsb15l
Tmsb10
Tmprss9
Tmprss7
Tmprss5
Tmprss4
Tmprss3
Tmprss2
Tmprss12
Tmprss11e
Tmpo
Tmod4
Tmod3
Tmod2
Tmod1
Tmigd1
Tmie
Tmf1
Tmem9b
Tmem98
Tmem97
Tmem94
Tmem9
Tmem88b
Tmem87b
Tmem87a
Tmem86a
Tmem82
Tmem81
Tmem80
Tmem8
Tmem74b
Tmem71
Tmem70
Tmem69
Tmem68
Tmem67
Tmem65
Tmem64
Tmem63c
Tmem63b
Tmem63a
Tmem62
Tmem61
Tmem60
Tmem57
Tmem56
Tmem55a
Tmem54
Tmem52
Tmem51
Tmem50b
Tmem50a
Tmem5
Tmem45b
Tmem45a
Tmem44
Tmem43
Tmem41b
Tmem41a
Tmem40
Tmem39b
Tmem39a
Tmem38b
Tmem38a
Tmem37
Tmem35a
Tmem30b
Tmem30a
Tmem29
Tmem27
Tmem268
Tmem267
Tmem266
Tmem263
Tmem261
Tmem260
Tmem256
Tmem255b
Tmem252
Tmem250-ps
Tmem25
Tmem248
Tmem246
Tmem245
Tmem243
Tmem241
Tmem240
Tmem238
Tmem237
Tmem236
Tmem234
Tmem232
Tmem231
Tmem230
Tmem229b
Tmem229a
Tmem222
Tmem220
Tmem219
Tmem218
Tmem214
Tmem212
Tmem211
Tmem210
Tmem209
Tmem208
Tmem206
Tmem205
Tmem202
Tmem201
Tmem200b
Tmem200a
Tmem2
Tmem199
Tmem198b
Tmem191c
Tmem190
Tmem19
Tmem189
Tmem186
Tmem185a
Tmem184c
Tmem184b
Tmem184a
Tmem183a
Tmem182
Tmem181a
Tmem18
Tmem178b
Tmem178
Tmem177
Tmem176b
Tmem175
Tmem174
Tmem173
Tmem171
Tmem170b
Tmem170
Tmem17
Tmem168
Tmem165
Tmem164
Tmem161b
Tmem161a
Tmem160
Tmem158
Tmem151a
Tmem150a
Tmem14c
Tmem14a
Tmem147os
Tmem147
Tmem145
Tmem144
Tmem143
Tmem140
Tmem139
Tmem138
Tmem135
Tmem134
Tmem132d
Tmem132c
Tmem132b
Tmem131l
Tmem131
Tmem130
Tmem129
Tmem128
Tmem127
Tmem126b
Tmem126a
Tmem125
Tmem123
Tmem121
Tmem120a
Tmem119
Tmem117
Tmem116
Tmem115
Tmem110
Tmem11
Tmem109
Tmem107
Tmem106c
Tmem106b
Tmem106a
Tmem102
Tmem101
Tmeff2
Tmeff1
Tmed9
Tmed8
Tmed6
Tmed4
Tmed3
Tmed2
Tmed10
Tmco6
Tmco4
Tmco3
Tmco1
Tmcc3
Tmcc2
Tmcc1
Tmc8
Tmc7
Tmc6
Tmc5
Tmc4
Tmc3
Tmc1
Tmbim6
Tma7
Tma16
Tm9sf4
Tm9sf3
Tm9sf2
Tm7sf3
Tm7sf2
Tm6sf2
Tm6sf1
Tm4sf5
Tm4sf4
Tm4sf20
Tm4sf1
Tm2d2
Tm2d1
Tlr9
Tlr6
Tlr5
Tlr4
Tlr3
Tlr2
Tlr13
Tlr12
Tlr1
Tlnrd1
Tln2
Tln1
Tll1
Tle6
Tle4
Tle3
Tle1
Tldc2
Tldc1
Tlcd1
Tkt
Tkfc
Tk2
Tjp2
Tjp1
Tjap1
Tirap
Tiprl
Tipin
Tinf2
Tinagl1
Tinag
Timp2
Timmdc1
Timm8b
Timm8a1
Timm50
Timm44
Timm23
Timm22
Timm17b
Timm17a
Timm10b
Timm10
Timd4
Tigit
Tigd5
Tigd3
Tigd2
Tigar
Tifa
Tie1
Ticrr
Ticam2
Ticam1
Tiam2
Tiam1
Tial1
Tia1
Thyn1
Thy1
Thumpd3
Thumpd2
Thumpd1
Thtpa
Thsd7b
Thsd7a
Thsd4
Thsd1
Thrsp
Thrb
Thrap3
Thra
Thpo
Thop1
Thoc7
Thoc6
Thoc5
Thoc3
Thoc2
Thoc1
Thnsl2
Thnsl1
Thg1l
Themis3
Themis2
Themis
Them6
Them5
Them4
Thbs4
Thbs1
Thbd
Thap7
Thap4
Thap3
Thap2
Thap12
Thap11
Thada
Tha1
Th
Tgs1
Tgoln1
Tgm7
Tgm4
Tgm3
Tgif2
Tgif1
Tgfbrap1
Tgfbr3
Tgfbr2
Tgfbr1
Tgfbi
Tgfb2
Tgfb1i1
Tgfb1
Tgfa
Tg
Tfrc
Tfr2
Tfpi2
Tfpi
Tfip11
Tfg
Tff3
Tff2
Tfeb
Tfe3
Tfdp2
Tfdp1
Tfcp2l1
Tfcp2
Tfb2m
Tfap4
Tfap2e
Tfam
Tex45
Tex38
Tex30
Tex29
Tex264
Tex261
Tex22
Tex2
Tex19.1
Tex15
Tex14
Tex13b
Tet3
Tet2
Tet1
Tespa1
Tesmin
Tesk2
Tesk1
Tesc
Tert
Terf2ip
Terf2
Terf1
Terb1
Tepsin
Tepp
Tep1
Tenm4
Tenm3
Tenm2
Telo2
Tekt5
Tekt4
Tekt3
Tekt2
Tekt1
Tek
Tefm
Teddm2
Tecr
Tecpr2
Tecpr1
Tec
Tead4
Tead3
Tead2
Tdrp
Tdrkh
Tdrd7
Tdrd5
Tdrd3
Tdrd12
Tdrd1
Tdp2
Tdp1
Tdo2
Tdg
Tctn3
Tctn2
Tctex1d4
Tctex1d2
Tcte2
Tcte1
Tcta
Tcrg-C4
Tcrg-C2
Tcrg-C1
Tcp11l2
Tcp11
Tcp1
Tcof1
Tcn2
Tcirg1
Tchp
Tcf7l2
Tcf7l1
Tcf7
Tcf4
Tcf3
Tcf23
Tcf20
Tcf19
Tcf12
Tcerg1l
Tcerg1
Tceanc2
Tceanc
Tceal9
Tceal8
Tceal1
Tcea3
Tcea2
Tcap
Tcaim
Tcaf2
Tcaf1
Tc2n
Tbx6
Tbx3os1
Tbx21
Tbx2
Tbx19
Tbx15
Tbrg4
Tbp
Tbl2
Tbl1xr1
Tbl1x
Tbkbp1
Tbk1
Tbck
Tbcel
Tbcd
Tbccd1
Tbcc
Tbcb
Tbca
Tbc1d9b
Tbc1d8b
Tbc1d7
Tbc1d5
Tbc1d4
Tbc1d32
Tbc1d31
Tbc1d30
Tbc1d25
Tbc1d24
Tbc1d22b
Tbc1d22a
Tbc1d20
Tbc1d2
Tbc1d19
Tbc1d17
[truncated: 13,314 more rows]

## Sheet: Organoid expressed genes
Zzz3
Zzef1
Zyx
Zyg11b
Zyg11a
Zxdc
Zxdb
Zwint
Zw10
Zufsp
Zswim8
Zswim7
Zswim6
Zswim5
Zswim4
Zswim3
Zswim1
Zscan29
Zscan25
Zscan22
Zscan21
Zscan20
Zscan2
Zscan18
Zscan12
Zrsr2
Zranb3
Zranb2
Zpr1
Zpld1
Zpbp2
Zpbp
Zp2
Znrf3
Znrf2
Znrf1
Znrd1as
Znrd1
Znhit6
Znhit2
Znhit1
Znfx1
Zmynd8
Zmynd19
Zmynd12
Zmynd11
Zmym6
Zmym5
Zmym3
Zmym2
Zmpste24
Zmiz2
Zmiz1os1
Zmiz1
Zmat5
Zmat4
Zmat3
Zmat2
Zmat1
Zkscan8
Zkscan6
Zkscan5
Zkscan3
Zkscan17
Zkscan14
Zkscan1
Zim1
Zik1
Zhx3
Zhx2
Zgrf1
Zgpat
Zglp1
Zg16
Zfyve9
Zfyve27
Zfyve26
Zfyve21
Zfyve16
Zfyve1
Zfy1
Zfr2
Zfr
Zfpm2
Zfp995
Zfp994
Zfp990
Zfp984
Zfp983
Zfp977
Zfp976
Zfp975
Zfp974
Zfp973
Zfp971
Zfp970
Zfp969
Zfp966
Zfp964
Zfp963
Zfp961
Zfp959
Zfp958
Zfp955b
Zfp955a
Zfp954
Zfp952
Zfp951
Zfp949
Zfp948
Zfp947
Zfp946
Zfp945
Zfp944
Zfp943
Zfp942
Zfp941
Zfp940
Zfp94
Zfp938
Zfp937
Zfp935
Zfp933
Zfp932
Zfp931
Zfp930
Zfp93
Zfp9
Zfp882
Zfp879
Zfp874b
Zfp874a
Zfp873
Zfp872
Zfp871
Zfp870
Zfp869
Zfp868
Zfp867
Zfp866
Zfp865
Zfp85os
Zfp853
Zfp850
Zfp846
Zfp84
Zfp839
Zfp831
Zfp830
Zfp827
Zfp825
Zfp821
Zfp820
Zfp82
Zfp811
Zfp810
Zfp81
Zfp809
Zfp808
Zfp804b
Zfp804a
Zfp791
Zfp790
Zfp788
Zfp787
Zfp786
Zfp783
Zfp781
Zfp780b
Zfp78
Zfp777
Zfp773
Zfp772
Zfp771
Zfp770
Zfp768
Zfp764
Zfp763
Zfp760
Zfp759
Zfp758
Zfp748
Zfp747
Zfp746
Zfp740
Zfp74
Zfp729b
Zfp72
Zfp719
Zfp715
Zfp712
Zfp711
Zfp710
Zfp709
Zfp708
Zfp707
Zfp706
Zfp703
Zfp7
Zfp697
Zfp692
Zfp691
Zfp69
Zfp689
Zfp688
Zfp683
Zfp68
Zfp677
Zfp672
Zfp668
Zfp667
Zfp664
Zfp661
Zfp658
Zfp655
Zfp654
Zfp652os
Zfp652
Zfp65
Zfp647
Zfp646
Zfp64
Zfp639
Zfp638
Zfp637
Zfp629
Zfp628
Zfp626
Zfp623
Zfp622
Zfp62
Zfp619
Zfp618
Zfp612
Zfp61
Zfp609
Zfp608
Zfp607b
Zfp607a
Zfp606
Zfp605
Zfp60
Zfp599
Zfp598
Zfp597
Zfp595
Zfp593
Zfp592
Zfp59
Zfp583
Zfp58
Zfp579
Zfp575
Zfp574
Zfp57
Zfp568
Zfp563
Zfp560
Zfp558
Zfp551
Zfp54
Zfp536
Zfp532
Zfp53
Zfp526
Zfp524
Zfp523
Zfp521
Zfp52
Zfp518b
Zfp516
Zfp512b
Zfp512
Zfp51
Zfp507
Zfp503
Zfp493
Zfp473
Zfp472
Zfp467
Zfp462
Zfp46
Zfp458
Zfp457
Zfp455
Zfp454
Zfp451
Zfp446
Zfp445
Zfp444
Zfp442
Zfp438
Zfp433
Zfp429
Zfp428
Zfp423
Zfp422
Zfp420
Zfp418
Zfp414
Zfp41
Zfp408
Zfp407
Zfp40
Zfp398
Zfp397
Zfp39
Zfp386
Zfp385c
Zfp385b
Zfp385a
Zfp384
Zfp383
Zfp382
Zfp37
Zfp36l2
Zfp36l1
Zfp369
Zfp367
Zfp366
Zfp365
Zfp362
Zfp36
Zfp358
Zfp354c
Zfp354b
Zfp354a
Zfp35
Zfp346
Zfp341
Zfp335
Zfp334
Zfp330
Zfp329
Zfp326
Zfp324
Zfp318
Zfp317
Zfp316
Zfp30
Zfp3
Zfp292
Zfp287
Zfp286
Zfp282
Zfp281
Zfp280d
Zfp280c
Zfp280b
Zfp28
Zfp277
Zfp275
Zfp27
Zfp263
Zfp260
Zfp26
Zfp251
Zfp248
Zfp24
Zfp239
Zfp236
Zfp235
Zfp229
Zfp219
Zfp217
Zfp213
Zfp212
Zfp207
Zfp202
Zfp2
Zfp189
Zfp185
Zfp182
Zfp180
Zfp174
Zfp169
Zfp160
Zfp157
Zfp148
Zfp146
Zfp141
Zfp14
Zfp133-ps
Zfp13
Zfp128
Zfp120
Zfp12
Zfp119b
Zfp119a
Zfp113
Zfp112
Zfp111
Zfp110
Zfp11
Zfp109
Zfp108
Zfp106
Zfp105
Zfp101
Zfp1
Zfhx3
Zfc3h1
Zfat
Zfand6
Zfand5
Zfand4
Zfand3
Zfand2b
Zfand2a
Zfand1
Zer1
Zdhhc9
Zdhhc8
Zdhhc4
Zdhhc24
Zdhhc23
Zdhhc22
Zdhhc21
Zdhhc20
Zdhhc2
Zdhhc19
Zdhhc18
Zdhhc17
Zdhhc16
Zdhhc15
Zdhhc14
Zdhhc13
Zdhhc11
Zdhhc1
Zcwpw1
Zcrb1
Zcchc9
Zcchc8
Zcchc7
Zcchc4
Zcchc3
Zcchc24
Zcchc2
Zcchc16
Zcchc11
Zcchc10
Zc4h2
Zc3hc1
Zc3hav1l
Zc3hav1
Zc3h8
Zc3h7b
Zc3h7a
Zc3h6
Zc3h4
Zc3h3
Zc3h15
Zc3h14
Zc3h13
Zc3h12d
Zc3h12c
Zc3h12b
Zc3h12a
Zc3h11a
Zc2hc1c
Zc2hc1a
Zbtb9
Zbtb8os
Zbtb7c
Zbtb7b
Zbtb7a
Zbtb6
Zbtb5
Zbtb49
Zbtb48
Zbtb46
Zbtb43
Zbtb42
Zbtb41
Zbtb40
Zbtb4
Zbtb39
Zbtb38
Zbtb37
Zbtb34
Zbtb33
Zbtb32
Zbtb3
Zbtb25
Zbtb24
Zbtb21
Zbtb20
Zbtb2
Zbtb17
Zbtb14
Zbtb11
Zbtb10
Zbtb1
Zbp1
Zbed4
Zbed3
Zadh2
Yy1
Ywhaz
Ywhaq
Ywhah
Ywhag
Ywhae
Ywhab
Ythdf3
Ythdf2
Ythdf1
Ythdc2
Yrdc
Ypel5
Ypel4
Ypel3
Ypel2
Ypel1
Yme1l1
Ylpm1
Ykt6
Yjefn3
Yipf6
Yipf5
Yipf4
Yipf3
Yipf2
Yipf1
Yif1b
Yif1a
Yeats4
Yeats2
Ydjc
Ybx3
Ybx2
Ybx1
Ybey
Yars2
Yars
Yap1
Yaf2
Xylt2
Xylt1
Xxylt1
Xrn2
Xrn1
Xrcc6
Xrcc5
Xrcc4
Xrcc2
Xrcc1
Xpr1
Xpot
Xpo7
Xpo6
Xpo5
Xpo4
Xpo1
Xpnpep3
Xpnpep2
Xpnpep1
Xpc
Xndc1
Xlr5a
Xlr3a
Xkr9
Xkr8
Xkr7
Xkr5
Xkr4
Xk
Xiap
Xdh
Xbp1
Xaf1
Wwtr1
Wwp2
Wwox
Wwc2
Wwc1
Wtip
Wtap
Wsb2
Wsb1
Wrnip1
Wrn
Wrb
Wrap73
Wrap53
Wnt9a
Wnt7b
Wnt6
Wnt5b
Wnt4
Wnt3
Wnt2b
Wnt11
Wnk4
Wnk3
Wnk2
Wnk1
Wls
Wiz
Wipi2
Wipi1
Wipf3
Wipf2
Wipf1
Wif1
Whrn
Whamm
Wfs1
Wfikkn2
Wfdc2
Wfdc15b
Wdyhv1
Wdtc1
Wdsub1
Wdr93
Wdr92
Wdr91
Wdr89
Wdr83
Wdr82
Wdr81
Wdr78
Wdr76
Wdr75
Wdr74
Wdr73
Wdr70
Wdr7
Wdr66
Wdr63
Wdr62
Wdr60
Wdr5b
Wdr59
Wdr55
Wdr53
Wdr5
Wdr48
Wdr47
Wdr46
Wdr45b
Wdr45
Wdr44
Wdr43
Wdr41
Wdr4
Wdr38
Wdr37
Wdr35
Wdr34
Wdr33
Wdr31
Wdr3
Wdr27
Wdr26
Wdr20
Wdr19
Wdr18
Wdr13
Wdr12
Wdr11
Wdr1
Wdhd1
Wdfy4
Wdfy3
Wdfy1
Wdcp
Wbscr22
Wbscr17
Wbp4
Wbp2
Wbp1l
Wbp11
Wbp1
Wasl
Washc5
Washc4
Washc3
Washc2
Washc1
Wasf2
Wasf1
Wars2
Wars
Wapl
Wac
Vwf
Vwce
Vwc2
Vwa8
Vwa7
Vwa5b2
Vwa5a
Vwa3b
Vwa2
Vwa1
Vti1a
Vtcn1
Vta1
Vstm5
Vstm2l
Vstm2a
Vsnl1
Vsig2
Vsig1
Vrk2
Vrk1
Vps8
Vps72
Vps54
Vps53
Vps51
Vps50
Vps4b
Vps4a
Vps45
Vps41
Vps39
Vps37d
Vps37c
Vps37a
Vps36
Vps35
Vps33b
Vps33a
Vps29
Vps26b
Vps26a
Vps18
Vps13d
Vps13c
Vps13b
Vps13a
Vps11
Vpreb1
Vprbp
Vnn3
Vnn1
Vmp1
Vmn2r-ps11
Vmn2r9
Vmn2r83
Vmn2r60
Vmn2r59
Vmn2r22
Vmn2r18
Vmn2r1
Vmn1r51
Vmn1r4
Vmn1r32
Vmac
Vma21
Vldlr
Vkorc1l1
Vit
Virma
Vipr1
Vipas39
Vim
Vill
Vil1
Vhl
Vgll4
Vgll3
Vgf
Vezt
Vezf1
Vegfd
Vegfc
Vegfb
Vegfa
Vdr
Vdac3
Vdac2
Vdac1
Vcpkmt
Vcpip1
Vcl
Vcan
Vbp1
Vax2os
Vav3
Vav2
Vav1
Vat1l
Vat1
Vasp
Vash2
Vash1
Vars
Vapb
Vapa
Vangl2
Vangl1
Vamp8
Vamp5
Vamp4
Vamp2
Vamp1
Vac14
Uxt
Uxs1
Uvssa
Uvrag
Uty
Utrn
Utp6
Utp4
Utp3
Utp23
Utp20
Utp18
Utp15
Utp14a
Utp11
Ust
Usp9y
Usp9x
Usp8
Usp7
Usp6nl
Usp54
Usp53
Usp5
Usp49
Usp48
Usp47
Usp46
Usp43
Usp42
Usp4
Usp39
Usp38
Usp37
Usp36
Usp35
Usp34
Usp33
Usp32
Usp31
Usp30
Usp3
Usp29
Usp28
Usp27x
Usp25
Usp24
Usp22
Usp21
Usp20
Usp19
Usp18
Usp16
Usp15
Usp12
Usp11
Usp10
Usp1
Uso1
Ushbp1
Ush2a
Ush1c
Usf3
Usf2
Usf1
Use1
Usb1
Uros
Urod
Urm1
Uri1
Urb1
Urad
Uqcrq
Uqcrh
Uqcrfs1
Uqcrc2
Uqcrc1
Uqcrb
Uqcr11
Uqcr10
Uqcc3
Uqcc2
Uqcc1
Uprt
Upp2
Upp1
Upk3b
Upk3a
Upk1b
Upk1a
Upf3b
Upf3a
Upf2
Uox
Unkl
Unk
Ung
Unc93b1
Unc93a
Unc80
Unc79
Unc5d
Unc5cl
Unc5b
Unc5a
Unc50
Unc45a
Unc13d
Unc13c
Unc13b
Unc119b
Unc119
Umps
Umad1
Ulk3
Ulk2
Ulk1
Ulbp1
Uimc1
Uhrf2
Uhrf1bp1l
Uhrf1bp1
Uhrf1
Uhmk1
Ugt3a2
Ugt2b5
Ugt2b36
Ugt2b35
Ugt2b34
Ugt2b1
Ugt2a3
Ugt1a10
Ugp2
Uggt2
Uggt1
Ugdh
Ugcg
Ufsp2
Ufsp1
Ufm1
Ufc1
Uevld
Ucp2
Ucn3
Uckl1
Uck2
Uchl5
Uchl3
Ubxn8
Ubxn7
Ubxn4
Ubxn2b
Ubxn2a
Ubxn11
Ubxn10
Ubxn1
Ubtf
Ubtd2
Ubtd1
Ubr5
Ubr3
Ubr2
Ubqln4
Ubqln2
Ubqln1
Ubp1
Ubox5
Ubn2
Ubn1
Ublcp1
Ubl7
Ubl4a
Ubl3
Ubiad1
Ube4b
Ube4a
Ube3c
Ube3b
Ube3a
Ube2z
Ube2w
Ube2v2
Ube2v1
Ube2t
Ube2r2
Ube2ql1
Ube2q2
Ube2q1
Ube2o
Ube2n
Ube2m
Ube2l6
Ube2k
Ube2j2
Ube2j1
Ube2i
Ube2h
Ube2g1
Ube2f
Ube2e3
Ube2e2
Ube2d2a
Ube2d1
Ube2cbp
Ube2c
Ubc
Ubb
Ubash3b
Ubap2l
Ubap2
Ubap1l
Ubap1
Ubald2
Ubald1
Ubac2
Ubac1
Uba7
Uba6
Uba52
Uba3
Uba2
Uba1y
Uba1
Uap1l1
Uap1
Uaca
U2surp
U2af2
U2af1l4
U2af1
Tyw5
Tyw3
Tyw1
Tysnd1
Tyro3
Tyms
Txnrd3
Txnrd1
Txnl4b
Txnl1
Txndc9
Txndc5
Txndc17
Txndc16
Txndc15
Txndc12
Txn2
Txn1
Txlna
Twsg1
Twnk
Twistnb
Twf2
Tvp23b
Tut1
Tusc3
Tusc1
Tulp4
Tulp3
Tulp2
Tug1
Tuft1
Tufm
Tubgcp5
Tubgcp4
Tubgcp3
Tubgcp2
Tubg2
Tubg1
Tube1
Tubd1
Tubb6
Tubb5
Tubb4a
Tubb2b
Tubb2a
Tubal3
Tuba1c
Tuba1b
Tuba1a
Tub
Ttyh3
Ttyh2
Ttyh1
Ttpal
Ttpa
Ttn
Ttll7
Ttll6
Ttll5
Ttll4
Ttll13
Ttll12
Ttll11
Ttll10
Ttll1
Ttl
Ttk
Tti2
Tti1
Ttf2
Ttf1
Ttc9c
Ttc9b
Ttc9
Ttc8
Ttc7b
Ttc7
Ttc6
Ttc5
Ttc41
Ttc4
Ttc39d
Ttc39c
Ttc39b
Ttc39aos1
Ttc39a
Ttc38
Ttc37
Ttc33
Ttc32
Ttc30b
Ttc30a1
Ttc3
Ttc28
Ttc27
Ttc26
Ttc25
Ttc23
Ttc22
Ttc21b
Ttc19
Ttc17
Ttc16
Ttc14
Ttc13
Ttc12
Ttc1
Ttbk1
Tsx
Tstd3
Tstd2
Tsta3
Tst
Tssk5
Tssk4
Tssk1
Tssc1
Tsr3
Tsr1
Tspyl5
Tspyl3
Tspyl2
Tspyl1
Tspoap1
Tspo2
Tspo
Tspear
Tspan9
Tspan7
Tspan6
Tspan5
Tspan4
Tspan33
Tspan32os
Tspan3
Tspan2os
Tspan18
Tspan17
Tspan15
Tspan14
Tspan13
Tspan12
Tspan1
Tsnaxip1
Tsnax
Tsn
Tsku
Tsks
Tshz2
Tshz1
Tsga10ip
Tsga10
Tsg101
Tsen54
Tsen2
Tsen15
Tsc22d4
Tsc22d3
Tsc22d2
Tsc22d1
Tsc1
Trub2
Trub1
Trrap
Trpv3
Trpv2
Trpv1
Trpt1
Trps1
Trpm8
Trpm7
Trpm6
Trpm5
Trpm4
Trpm3
Trpm2
Trpc7
Trpc6
Trpc5
Trpc4
Trpc3
Trpc1
Trpa1
Trp53rkb
Trp53rka
Trp53inp2
Trp53inp1
Trp53i13
Trp53i11
Trp53cor1
Trp53bp2
Trp53
Trove2
Troap
Trnt1
Trnp1
Trnau1ap
Trmu
Trmt61a
Trmt6
Trmt5
Trmt44
Trmt2b
Trmt2a
Trmt1l
Trmt13
Trmt12
Trmt112
Trmt11
Trmt10c
Trmt10b
Trmo
Trit1
Trir
Triqk
Trip6
Trip4
Trip13
Trip12
Trip11
Trip10
Triobp
Trio
Trim80
Trim8
Trim7
Trim68
Trim67
Trim62
Trim59
Trim56
Trim47
Trim46
Trim45
Trim44
Trim43c
Trim43a
Trim40
Trim39
Trim38
Trim37
Trim36
Trim34a
Trim33
Trim31
Trim30d
Trim30a
Trim3
Trim29
Trim28
Trim26
Trim25
Trim24
Trim23
Trim21
Trim2
Trim17
Trim16
Trim15
Trim14
Trim13
Trim12c
Trim12a
Trim11
Trim10
Tril
Trib3
Trib2
Trib1
Triap1
Trhde
Trex2
Trerf1
Treml4
Trem3
Trem1
Treh
Trdn
Trdmt1
Trav15-2-dv6-2
Trappc9
Trappc8
Trappc6b
Trappc6a
Trappc4
Trappc3
Trappc13
Trappc12
Trappc11
Trappc10
Trappc1
Trank1
Tram2
Tram1
Trak2
Trak1
Traip
Trafd1
Traf7
Traf6
Traf5
Traf4
Traf3ip3
Traf3ip2
Traf3ip1
Traf2
Tradd
Trabd2b
Tra2b
Tra2a
Tpx2
Tpte
Tpt1
Tpst2
Tpst1
Tpsg1
Tprn
Tprg
Tpra1
Tpr
Tppp3
Tppp
Tpp2
Tpp1
Tpmt
Tpm4
Tpm3-rs7
Tpm3
Tpm2
Tpm1
Tpk1
Tph1
Tpgs2
Tpgs1
Tpd52l2
Tpd52l1
Tpd52
Tpcn2
Tpcn1
Tpbgl
Tox4
Tox3
Tox
Tor4a
Tor3a
Tor1b
Tor1aip1
Tor1a
Toporsos
Topors
Topbp1
Topaz1
Top3a
Top2b
Top2a
Top1mt
Top1
Tonsl
Tomt
Tomm70a
Tomm7
Tomm6
Tomm5
Tomm40
Tomm34
Tomm22
Tomm20l
Tomm20
Tom1l2
Tom1
Tollip
Togaram1
Tob2
Tob1
Tns4
Tns3
Tns2
Tnrc6c
Tnrc6b
Tnrc18
Tnr
Tnpo3
Tnpo2
Tnpo1
Tnnt2
Tnnt1
Tnni3k
Tnni3
Tnni1
Tnks2
Tnks1bp1
Tnks
Tnk2
Tnip3
Tnip2
Tnip1
Tnik
Tnfsf15
Tnfsf13os
Tnfsf13b
Tnfsf10
Tnfrsf9
Tnfrsf8
Tnfrsf4
Tnfrsf26
Tnfrsf25
Tnfrsf21
Tnfrsf1b
Tnfrsf1a
Tnfrsf19
Tnfrsf14
Tnfrsf13b
Tnfrsf12a
Tnfrsf11b
Tnfrsf11a
Tnfrsf10b
Tnfaip8l3
Tnfaip8l2
Tnfaip8l1
Tnfaip8
Tnfaip3
Tnfaip2
Tnfaip1
Tnf
Tmx4
Tmx3
Tmx2
Tmx1
Tmub2
Tmub1
Tmtc4
Tmtc3
Tmtc2
Tmtc1
Tmsb4x
Tmsb15l
Tmsb10
Tmprss9
Tmprss7
Tmprss5
Tmprss4
Tmprss2
Tmprss15
Tmprss11e
Tmprss11d
Tmpo
Tmod4
Tmod3
Tmod2
Tmod1
Tmigd1
Tmie
Tmf1
Tmem9b
Tmem98
Tmem97
Tmem94
Tmem9
Tmem89
Tmem88b
Tmem87b
Tmem87a
Tmem86a
Tmem82
Tmem81
Tmem80
Tmem8
Tmem74b
Tmem71
Tmem70
Tmem69
Tmem68
Tmem67
Tmem65
Tmem64
Tmem63b
Tmem63a
Tmem62
Tmem60
Tmem59l
Tmem57
Tmem56
Tmem55a
Tmem54
Tmem52
Tmem51
Tmem50b
Tmem50a
Tmem5
Tmem45b
Tmem45a
Tmem44
Tmem43
Tmem41b
Tmem41a
Tmem39b
Tmem39a
Tmem38b
Tmem38a
Tmem37
Tmem35a
Tmem30c
Tmem30b
Tmem30a
Tmem29
Tmem27
Tmem268
Tmem267
Tmem266
Tmem263
Tmem261
Tmem260
Tmem256
Tmem255b
Tmem252
Tmem250-ps
Tmem25
Tmem248
Tmem246
Tmem245
Tmem243
Tmem241
Tmem240
Tmem238
Tmem237
Tmem236
Tmem235
Tmem234
Tmem232
Tmem231
Tmem230
Tmem229b
Tmem229a
Tmem222
Tmem221
Tmem220
Tmem219
Tmem218
Tmem214
Tmem210
Tmem209
Tmem208
Tmem206
Tmem205
Tmem202
Tmem201
Tmem200a
Tmem2
Tmem199
Tmem198b
Tmem191c
Tmem190
Tmem19
Tmem189
Tmem186
Tmem185a
Tmem184c
Tmem184b
Tmem184a
Tmem183a
Tmem182
Tmem181a
Tmem18
Tmem178b
Tmem177
Tmem176b
Tmem175
Tmem173
Tmem171
Tmem170b
Tmem170
Tmem17
Tmem168
Tmem165
Tmem164
Tmem161b
Tmem161a
Tmem160
Tmem158
Tmem150a
Tmem14c
Tmem14a
Tmem147os
Tmem147
Tmem144
Tmem143
Tmem140
Tmem139
Tmem138
Tmem135
Tmem134
Tmem132d
Tmem132c
Tmem132b
Tmem131l
Tmem131
Tmem130
Tmem129
Tmem128
Tmem127
Tmem126b
Tmem126a
Tmem125
Tmem123
Tmem121
Tmem120a
Tmem117
Tmem116
Tmem115
Tmem110
Tmem11
Tmem109
Tmem107
Tmem106c
Tmem106b
Tmem106a
Tmem102
Tmem101
Tmeff2
Tmeff1
Tmed9
Tmed8
Tmed6
Tmed4
Tmed3
Tmed2
Tmed10
Tmco6
Tmco4
Tmco3
Tmco1
Tmcc3
Tmcc1
Tmc8
Tmc7
Tmc6
Tmc5
Tmc4
Tmc3
Tmc1
Tmbim6
Tma7
Tma16
Tm9sf4
Tm9sf3
Tm9sf2
Tm7sf3
Tm7sf2
Tm6sf2
Tm4sf5
Tm4sf4
Tm4sf20
Tm4sf1
Tm2d2
Tm2d1
Tlr5
Tlr4
Tlr3
Tlr2
Tlr1
Tlnrd1
Tln2
Tln1
Tll1
Tle6
Tle4
Tle3
Tle1
Tldc2
Tldc1
Tlcd1
Tkt
Tkfc
Tk2
Tjp2
Tjp1
Tjap1
Tirap
Tiprl
Tipin
Tinf2
Tinagl1
Tinag
Timp2
Timmdc1
Timm8b
Timm8a1
Timm50
Timm44
Timm23
Timm22
Timm17b
Timm17a
Timm10b
Timm10
Tigd5
Tigd3
Tigd2
Tigar
Tifa
Tie1
Ticrr
Ticam2
Ticam1
Tiam2
Tiam1
Tial1
Tia1
Thyn1
Thumpd3
Thumpd2
Thumpd1
Thtpa
Thsd7b
Thsd7a
Thsd4
Thsd1
Thrsp
Thrb
Thrap3
Thra
Thpo
Thop1
Thoc7
Thoc6
Thoc5
Thoc3
Thoc2
Thoc1
Thnsl2
Thnsl1
Thg1l
Themis3
Themis
Them6
Them4
Thbs1
Thap7
Thap4
Thap3
Thap2
Thap12
Thap11
Thada
Tha1
Th
Tgs1
Tgoln1
Tgm4
Tgif2
Tgif1
Tgfbrap1
Tgfbr3
Tgfbr2
Tgfbr1
Tgfbi
Tgfb1
Tgfa
Tg
Tfrc
Tfr2
Tfpi2
Tfpi
Tfip11
Tfg
Tff3
Tff2
Tfeb
Tfe3
Tfdp2
Tfdp1
Tfcp2l1
Tfcp2
Tfb2m
Tfap4
Tfam
Tex45
Tex38
Tex30
Tex264
Tex261
Tex26
Tex22
Tex2
Tex15
Tex14
Tex11
Tet3
Tet2
Tet1
Tespa1
Tesmin
Tesk2
Tesk1
Tesc
Tert
Terf2ip
Terf2
Terf1
Terb2
Terb1
Tepsin
Tepp
Tep1
Tenm4
Tenm3
Tenm2
Telo2
Tekt5
Tekt2
Tekt1
Tek
Tefm
Teddm2
Tecta
Tecrl
Tecr
Tecpr2
Tecpr1
Tec
Tead4
Tead3
Tead2
Tdrp
Tdrkh
Tdrd9
Tdrd7
Tdrd3
Tdrd12
Tdrd1
Tdp2
Tdp1
Tdo2
Tdg
Tctn3
Tctn2
Tctex1d4
Tctex1d2
Tcte2
Tcte1
Tcta
Tcp11l2
Tcp11
Tcp1
Tcof1
Tcn2
Tcirg1
Tchp
Tcf7l2
Tcf7l1
Tcf7
Tcf4
Tcf3
Tcf24
Tcf23
Tcf20
Tcf19
Tcf12
Tcerg1l
Tcerg1
Tceanc2
Tceanc
Tceal9
Tceal8
Tceal1
Tcea3
Tcea2
Tcam1
Tcaim
Tcaf2
Tcaf1
Tc2n
Tbxas1
Tbx6
Tbx3os1
Tbx2
Tbrg4
Tbp
Tbl2
Tbl1xr1
Tbl1x
Tbkbp1
Tbk1
Tbck
Tbcel
Tbcd
Tbccd1
Tbcc
Tbcb
Tbca
Tbc1d9b
Tbc1d8b
Tbc1d7
Tbc1d5
Tbc1d4
Tbc1d32
Tbc1d31
Tbc1d30
Tbc1d25
Tbc1d24
Tbc1d22b
Tbc1d22a
Tbc1d21
Tbc1d20
Tbc1d2
Tbc1d19
Tbc1d17
Tbc1d16
Tbc1d15
Tbc1d14
Tbc1d13
Tbc1d12
Tbc1d10c
Tbc1d10b
Tbc1d10a
Tbc1d1
Tax1bp3
Tatdn3
Tatdn2
Tat
Tasp1
Tas1r1
Tarsl2
Tars2
Tars
Tarbp2
Tapt1
Tapbp
Tap2
Taok3
Taok2
Tank
Tango6
Tango2
Tanc2
Tanc1
Tamm41
Taldo1
Tagln3
Tagln2
Tagln
Tagap1
Taf9b
Taf8
Taf6l
Taf5
Taf4b
Taf4
Taf3
Taf2
Taf1d
Taf1b
Taf1a
Taf15
Taf13
Taf12
Taf11
Taf1
Tada3
Tada2a
Tada1
Taco1os
Tacc1
Tac1
Tab3
Tab2
Tab1
Taar8b
[truncated: 12,773 more rows]
