# Supplementary material for: Smarcad1 mediates microbiota-induced inflammation in mouse and coordinates gene expression in the intestinal epithelium
Source: Genome Biol. 2020 Mar 11;21:64. doi: 10.1186/s13059-020-01976-7 (PMC7065452; doi:10.1186/s13059-020-01976-7)
Supplement: Supplementary file 4 — Additional file 4: Table S3. Differentially expressed genes on Smarcad1-KO in whole colon crypts and flow cytometry-sorted colon epithelium. Gene lists and their overlaps as shown in Additional file 1: Fig. S2b. Table contents: Gene name, chromosomal position, DESeq2 FDR, gene ID, gene description, average/by sample expression levels (n = 3, log2 normalized to total reads) in the corresponding RNA-seq dataset. Separate Tab comparing the 2 lists (crypts, sorted epithelial cells). [file 13059_2020_1976_MOESM4_ESM.xlsx]

## Sheet: CO sorted epithelium DESeq 005
Probe	Chromosome	Start	End	Probe Strand	FDR	Feature	ID	Description	KO-ISC	KO-TA	KO-CO	KO-AE	WT-ISC	WT-TA	WT-CO	WT-AE	(log2)
4930539E08Rik	17	28896397	28915324	-	0.00143277	4930539E08Rik	ENSMUSG00000048905	RIKEN cDNA 4930539E08 gene [Source:MGI Symbol;Acc:MGI:1925441]	3.33568	3.75818	3.8564	6.24117	3.72542	3.89594	5.12803	6.65225
Abca12	1	71242276	71414910	-	0.00306127	Abca12	ENSMUSG00000050296	ATP-binding cassette, sub-family A (ABC1), member 12 [Source:MGI Symbol;Acc:MGI:2676312]	-5.1937	-5.21043	1.36525	-5.13348	-4.22926	-5.39787	4.1656	-5.16592
AC151971.2	9	44670453	44672238	-	2.29363e-10	AC151971.2	ENSMUSG00000110755	No description	2.27403	3.81001	2.93935	3.86544	0.244997	1.4913	-0.965982	1.22513
Acox1	11	116171888	116199045	-	0.023708	Acox1	ENSMUSG00000020777	acyl-Coenzyme A oxidase 1, palmitoyl [Source:MGI Symbol;Acc:MGI:1330812]	7.12188	7.40994	6.92627	9.29318	6.70542	7.13313	7.69029	9.43509
Aplp1	7	30434982	30445535	-	5.63685e-28	Aplp1	ENSMUSG00000006651	amyloid beta (A4) precursor-like protein 1 [Source:MGI Symbol;Acc:MGI:88046]	5.0622	5.9963	6.29854	7.82885	2.387	5.08381	3.40372	7.26802
Ascl2	7	142966829	142969264	-	0.022793	Ascl2	ENSMUSG00000009248	achaete-scute family bHLH transcription factor 2 [Source:MGI Symbol;Acc:MGI:96920]	5.59648	4.40805	4.92241	-0.236591	6.04993	4.24049	3.84106	-0.182051
Bambi	18	3507957	3516404	+	2.29363e-10	Bambi	ENSMUSG00000024232	BMP and activin membrane-bound inhibitor [Source:MGI Symbol;Acc:MGI:1915260]	4.01483	4.12552	5.24815	2.84732	1.72311	2.37519	2.94876	2.59223
Bglap3	3	88368616	88372743	-	2.29363e-10	Bglap3	ENSMUSG00000074489	bone gamma-carboxyglutamate protein 3 [Source:MGI Symbol;Acc:MGI:88155]	2.72988	3.07045	5.10312	6.17295	-1.96397	-2.86944	1.86561	0.985963
Cd74	18	60803848	60812646	+	0.000273351	Cd74	ENSMUSG00000024610	CD74 antigen (invariant polypeptide of major histocompatibility complex, class II antigen-associated) [Source:MGI Symbol;Acc:MGI:96534]	8.8519	8.06475	0.872889	6.14833	8.66509	7.37399	3.42438	7.78911
Ces2e	8	104926260	104934672	+	0.0126134	Ces2e	ENSMUSG00000031886	carboxylesterase 2E [Source:MGI Symbol;Acc:MGI:2443170]	7.20221	8.49614	5.05159	9.79651	6.40295	8.15559	6.58435	9.94149
Clic5	17	44188572	44280168	+	1.15975e-05	Clic5	ENSMUSG00000023959	chloride intracellular channel 5 [Source:MGI Symbol;Acc:MGI:1917912]	5.79438	6.5727	5.42644	8.50564	4.94731	6.2195	6.42965	8.77166
Cyp2c65	19	39061015	39093944	+	0.021454	Cyp2c65	ENSMUSG00000067231	cytochrome P450, family 2, subfamily c, polypeptide 65 [Source:MGI Symbol;Acc:MGI:1919553]	5.7317	6.20556	4.91633	7.65218	4.87248	5.917	6.17726	7.91488
Cyp2s1	7	25802475	25816913	-	0.0181235	Cyp2s1	ENSMUSG00000040703	cytochrome P450, family 2, subfamily s, polypeptide 1 [Source:MGI Symbol;Acc:MGI:1921384]	5.36655	6.41027	5.96805	6.5935	5.39271	6.35776	6.657	6.73458
Dhrs11	11	84820856	84828994	-	0.0430077	Dhrs11	ENSMUSG00000034449	dehydrogenase/reductase (SDR family) member 11 [Source:MGI Symbol;Acc:MGI:2652816]	6.07144	6.89232	5.15217	7.53827	5.63594	6.83823	6.1334	7.63172
Fzd5	1	64730558	64737751	-	0.0442994	Fzd5	ENSMUSG00000045005	frizzled class receptor 5 [Source:MGI Symbol;Acc:MGI:108571]	7.39943	7.99392	6.83857	7.14778	7.42937	8.09606	7.53046	7.1063
H2-Q1	17	35320405	35325099	+	0.0276389	H2-Q1	ENSMUSG00000079507	histocompatibility 2, Q region locus 1 [Source:MGI Symbol;Acc:MGI:95928]	3.02673	3.34405	-0.859441	7.10285	1.86493	2.59378	2.7115	7.25804
Hist1h1c	13	23738808	23740367	+	0.0030643	Hist1h1c	ENSMUSG00000036181	histone cluster 1, H1c [Source:MGI Symbol;Acc:MGI:1931526]	4.64235	4.70535	5.96554	5.62866	4.40427	4.75144	6.69681	5.88999
Irf7	7	141262706	141266481	-	3.55496e-07	Phrf1	ENSMUSG00000038611	PHD and ring finger domains 1 [Source:MGI Symbol;Acc:MGI:2141847]	4.02543	4.12311	3.31007	6.70383	3.23431	3.75541	5.31201	6.87358
Khdc1a	1	21349641	21352200	+	0.000441083	Khdc1a	ENSMUSG00000067750	KH domain containing 1A [Source:MGI Symbol;Acc:MGI:2676610]	-0.158195	-0.15875	2.2786	-5.13348	-4.52558	-4.48555	-3.50659	-5.16592
Lamb3	1	193207699	193343878	+	0.0191378	4930570N18Rik	ENSMUSG00000089683	RIKEN cDNA 4930570N18 gene [Source:MGI Symbol;Acc:MGI:1925300]	5.38503	4.31072	5.75238	4.18969	6.27043	4.30217	6.62565	4.70524
Lrp1	10	127538161	127621148	-	0.0451405	Lrp1	ENSMUSG00000040249	low density lipoprotein receptor-related protein 1 [Source:MGI Symbol;Acc:MGI:96828]	7.36975	7.76131	7.25538	8.89378	7.25526	7.60303	8.02117	8.9835
Lyz1	10	117287797	117292868	-	5.91039e-07	Lyz1	ENSMUSG00000069515	lysozyme 1 [Source:MGI Symbol;Acc:MGI:96902]	10.8929	10.7651	3.10542	8.213	9.69489	9.12179	-0.0908185	6.10717
Mal	2	127633226	127656695	-	0.021454	Mal	ENSMUSG00000027375	myelin and lymphocyte protein, T cell differentiation protein [Source:MGI Symbol;Acc:MGI:892970]	-4.25792	-3.50664	0.844787	-0.504662	-3.6699	-3.72787	3.29755	-1.31282
Mapre3	5	30814641	30866106	+	0.0030643	Mapre3	ENSMUSG00000029166	microtubule-associated protein, RP/EB family, member 3 [Source:MGI Symbol;Acc:MGI:2140967]	0.653569	1.64529	2.04021	3.92851	0.473656	1.67689	3.39252	4.24421
Mctp1	13	76384535	77031810	+	0.00432967	Mctp1	ENSMUSG00000021596	multiple C2 domains, transmembrane 1 [Source:MGI Symbol;Acc:MGI:1926021]	-1.31242	-3.78931	4.04375	-5.13348	-4.61326	-4.81888	2.12527	-5.16592
Mep1a	17	43474324	43502812	-	0.00488117	Mep1a	ENSMUSG00000023914	meprin 1 alpha [Source:MGI Symbol;Acc:MGI:96963]	6.52362	6.06361	6.3624	7.67661	5.7184	5.4322	7.62929	7.92193
Mt1	8	94179082	94180327	+	3.55496e-07	Mt1	ENSMUSG00000031765	metallothionein 1 [Source:MGI Symbol;Acc:MGI:97171]	7.82097	7.63247	8.46573	8.55864	6.28871	6.27369	6.46052	5.32912
Mtmr11	3	96162004	96171718	+	0.0348571	Mtmr11	ENSMUSG00000045934	myotubularin related protein 11 [Source:MGI Symbol;Acc:MGI:2652817]	3.77678	3.42042	4.51407	6.00297	3.33291	3.35088	5.33438	6.14257
Nudt4	10	95547007	95564146	-	0.0286398	Nudt4	ENSMUSG00000020029	nudix (nucleoside diphosphate linked moiety X)-type motif 4 [Source:MGI Symbol;Acc:MGI:1918457]	6.79018	6.79744	7.43404	7.42158	6.72203	6.81248	8.30485	7.83164
Pcdh17	14	84443563	84537060	+	0.000481449	Pcdh17	ENSMUSG00000035566	protocadherin 17 [Source:MGI Symbol;Acc:MGI:2684924]	-5.1937	-5.21043	4.48296	-5.13348	-4.45145	-2.9201	5.99969	-4.39792
Pdzd7	19	45026906	45046614	-	0.00328108	Lzts2	ENSMUSG00000035342	leucine zipper, putative tumor suppressor 2 [Source:MGI Symbol;Acc:MGI:2385095]	-2.3456	-0.871012	2.45404	2.36102	-0.883867	-0.657574	4.36262	2.26638
Plcd3	11	103070304	103101658	-	0.000558414	Gm26668	ENSMUSG00000097410	predicted gene, 26668 [Source:MGI Symbol;Acc:MGI:5477162]	-1.95308	-3.66845	0.994145	-0.995537	0.636501	-2.85589	2.85725	-0.0402821
Rhoc	3	104788375	104794459	+	0.0030643	Rhoc	ENSMUSG00000002233	ras homolog family member C [Source:MGI Symbol;Acc:MGI:106028]	3.13055	3.94793	4.3094	6.72444	2.82457	3.15101	5.73736	6.85851
Rsad2	12	26442746	26456452	-	0.00632961	Rsad2	ENSMUSG00000020641	radical S-adenosyl methionine domain containing 2 [Source:MGI Symbol;Acc:MGI:1929628]	0.347453	-0.4785	-0.127982	2.80253	-2.68993	-1.44326	2.46624	3.2067
Sectm1b	11	121053458	121063569	-	2.99361e-06	Sectm1b	ENSMUSG00000039364	secreted and transmembrane 1B [Source:MGI Symbol;Acc:MGI:1929083]	6.37772	4.95413	4.88523	8.4836	6.13066	4.72719	6.30672	8.90041
Slc25a20	9	108662088	108684641	+	0.0286398	Slc25a20	ENSMUSG00000032602	solute carrier family 25 (mitochondrial carnitine/acylcarnitine translocase), member 20 [Source:MGI Symbol;Acc:MGI:1928738]	5.52664	5.6666	5.2675	5.97677	5.23515	5.53009	5.95669	6.25559
Slc9a2	1	40680574	40769273	+	0.0144044	Slc9a2	ENSMUSG00000026062	solute carrier family 9 (sodium/hydrogen exchanger), member 2 [Source:MGI Symbol;Acc:MGI:105075]	5.49222	5.95957	6.3001	7.20804	5.33836	5.93227	7.30165	7.4126
Slco2a1	9	102988712	103096002	+	0.0030643	Slco2a1	ENSMUSG00000032548	solute carrier organic anion transporter family, member 2a1 [Source:MGI Symbol;Acc:MGI:1346021]	3.91738	4.06079	2.98664	6.64111	3.47067	4.13698	4.59314	6.90134
Smarcad1	6	65042583	65116061	+	0.00488117	Smarcad1	ENSMUSG00000029920	SWI/SNF-related, matrix-associated actin- dependent regulator of chromatin, subfamily a, containing DEAD/H box 1 [Source:MGI Symbol;Acc:MGI:95453]	4.85332	4.48579	4.57393	3.6688	5.61984	5.36288	5.44085	4.26759
Tmem140	6	34863146	34874946	+	0.00772852	Tmem140	ENSMUSG00000057137	transmembrane protein 140 [Source:MGI Symbol;Acc:MGI:1915737]	0.64646	0.436189	0.485315	4.53971	0.491644	0.284526	2.63107	5.11476
Tnip1	11	54910785	54962917	-	0.0196361	Tnip1	ENSMUSG00000020400	TNFAIP3 interacting protein 1 [Source:MGI Symbol;Acc:MGI:1926194]	5.70777	5.81265	5.52777	6.4712	5.94508	5.83151	6.38692	6.63693
Trf	9	103204001	103230444	-	0.0348571	Gm20425	ENSMUSG00000090639	predicted gene 20425 [Source:MGI Symbol;Acc:MGI:5141890]	3.33504	2.18807	4.53973	2.41814	3.24834	1.78766	3.41189	2.67976

## Sheet: CO whole crypts DESeq FDR005
Probe	Chromosome	Start	End	Probe Strand	FDR	Feature	ID	Description	KO1	KO2	KO3	WT1	WT2	WT3	(log2)
Gsta3	1	21240589	21265361	+	0.00185838	Gsta3	ENSMUSG00000025934	glutathione S-transferase, alpha 3 [Source:MGI Symbol;Acc:MGI:95856]	4.61131	4.66981	4.93376	3.96798	3.945	3.95762
Khdc1a	1	21349641	21352200	+	5.24524e-21	Khdc1a	ENSMUSG00000067750	KH domain containing 1A [Source:MGI Symbol;Acc:MGI:2676610]	3.193	3.61637	2.8123	-3.29881	-3.86521	-3.55808
Sh3bp4	1	89070415	89155068	+	0.0189709	Sh3bp4	ENSMUSG00000036206	SH3-domain binding protein 4 [Source:MGI Symbol;Acc:MGI:2138297]	5.01526	4.61637	5.04993	5.49561	5.5745	5.61685
Rnf152	1	105276917	105356710	-	0.0152613	Rnf152	ENSMUSG00000047496	ring finger protein 152 [Source:MGI Symbol;Acc:MGI:2443787]	4.6064	4.04832	4.7976	3.84074	3.67049	3.44192
Phyh	2	4919019	4938730	+	0.00115505	Phyh	ENSMUSG00000026664	phytanoyl-CoA hydroxylase [Source:MGI Symbol;Acc:MGI:891978]	6.84418	6.94238	6.8208	6.50209	6.33118	6.36822
Tmem236	2	14174524	14221971	+	0.000290285	Tmem236	ENSMUSG00000061531	transmembrane protein 236 [Source:MGI Symbol;Acc:MGI:1919309]	5.45876	5.93558	5.65813	5.0186	4.84903	5.00798
Slc23a2	2	132052496	132145108	-	0.00535921	Slc23a2	ENSMUSG00000027340	solute carrier family 23 (nucleobase transporters), member 2 [Source:MGI Symbol;Acc:MGI:1859682]	5.98529	5.92462	6.04579	5.57771	5.47908	5.3578
Pex5l	3	32949408	33143247	-	0.000162949	Pex5l	ENSMUSG00000027674	peroxisomal biogenesis factor 5-like [Source:MGI Symbol;Acc:MGI:1916672]	0.803955	-1.52659	0.0622743	2.48255	2.72973	2.57121
Bglap3	3	88368616	88372743	-	0	Bglap3	ENSMUSG00000074489	bone gamma-carboxyglutamate protein, related sequence 1 [Source:MGI Symbol;Acc:MGI:88155]	6.29581	6.78024	6.61267	3.67847	3.53472	2.90135
Slc16a1	3	104638668	104658462	+	0.00363281	Slc16a1	ENSMUSG00000032902	solute carrier family 16 (monocarboxylic acid transporters), member 1 [Source:MGI Symbol;Acc:MGI:106013]	7.83265	7.92531	8.23311	7.718	7.17477	7.21011
Tspan5	3	138742195	138904433	+	0.0490898	Tspan5	ENSMUSG00000028152	tetraspanin 5 [Source:MGI Symbol;Acc:MGI:1928096]	3.57151	3.68287	2.88824	4.20899	4.16943	4.46983
Atp8a1	5	67618140	67847432	-	0.00384897	Shisa3	ENSMUSG00000050010	shisa homolog 3 (Xenopus laevis) [Source:MGI Symbol;Acc:MGI:3041225]	5.9508	5.73707	5.84363	5.37362	5.26978	5.2621
Sult1b1	5	87513339	87538195	-	0.00225657	Sult1b1	ENSMUSG00000029269	sulfotransferase family 1B, member 1 [Source:MGI Symbol;Acc:MGI:2136282]	5.78668	5.98121	5.95378	5.51497	4.86799	5.17663
2610524H06Rik	5	114821935	114823468	-	0.0304153	Gm20499	ENSMUSG00000092252	predicted gene 20499 [Source:MGI Symbol;Acc:MGI:5141964]	2.29428	2.41201	2.4102	1.02312	1.14477	-0.0986453
AC162391.1	6	7981829	7983430	-	5.61539e-17	AC162391.1	ENSMUSG00000096403	No description	0.581563	0.473414	0.0622743	3.58383	3.65311	3.39612
Smarcad1	6	65042667	65116050	+	1.07249e-13	Smarcad1	ENSMUSG00000029920	SWI/SNF-related, matrix-associated actin-dependent regulator of chromatin, subfamily a, containing DEAD/H box 1 [Source:MGI Symbol;Acc:MGI:95453]	2.9966	2.77109	2.85077	4.68988	4.52996	4.51339
Mthfd2	6	83305691	83317606	-	0.0438937	Mthfd2	ENSMUSG00000005667	methylenetetrahydrofolate dehydrogenase (NAD+ dependent), methenyltetrahydrofolate cyclohydrolase [Source:MGI Symbol;Acc:MGI:1338850]	4.36583	4.39625	4.23947	4.86106	5.04168	4.96549
Sycn	7	28540885	28542210	+	2.0565e-06	Samd4b	ENSMUSG00000037513	sterile alpha motif domain containing 4B [Source:MGI Symbol;Acc:MGI:2448542]	8.06044	8.29625	7.48319	8.89564	8.7577	9.069
Aplp1	7	30434981	30445582	-	0	Aplp1	ENSMUSG00000006651	amyloid beta (A4) precursor-like protein 1 [Source:MGI Symbol;Acc:MGI:88046]	6.24136	6.31681	6.55413	3.96798	3.63552	3.4192
Kirrel2	7	30447534	30457690	-	0.00924035	Kirrel2	ENSMUSG00000036915	kin of IRRE like 2 (Drosophila) [Source:MGI Symbol;Acc:MGI:2442334]	0.318528	1.28077	1.2467	-3.45081	-3.86521	-3.55808
Mt1	8	94179089	94180325	+	1.01338e-09	Mt1	ENSMUSG00000031765	metallothionein 1 [Source:MGI Symbol;Acc:MGI:97171]	7.49245	7.85568	7.84958	6.37008	7.0375	6.30146
Fa2h	8	111345135	111393824	-	0.00535921	Fa2h	ENSMUSG00000033579	fatty acid 2-hydroxylase [Source:MGI Symbol;Acc:MGI:2443327]	5.72905	5.53591	6.0987	5.37715	4.9125	4.86819
Fut4	9	14748459	14752122	-	0.0140217	Fut4	ENSMUSG00000049307	fucosyltransferase 4 [Source:MGI Symbol;Acc:MGI:95594]	7.10774	7.12924	6.77527	7.45022	7.54005	7.49856
Zfp809	9	22225714	22243197	+	0.0145872	Zfp809	ENSMUSG00000057982	zinc finger protein 809 [Source:MGI Symbol;Acc:MGI:2143362]	4.27582	4.01773	4.33755	3.44266	3.55358	3.21011
Agphd1	9	54917283	54949924	+	0.0215527	Agphd1	ENSMUSG00000035878	aminoglycoside phosphotransferase domain containing 1 [Source:MGI Symbol;Acc:MGI:2443139]	4.17982	4.01773	4.18027	3.3159	3.0812	3.52939
Sema7a	9	57940113	57962864	+	1.08692e-10	Sema7a	ENSMUSG00000038264	sema domain, immunoglobulin domain (Ig), and GPI membrane anchor, (semaphorin) 7A [Source:MGI Symbol;Acc:MGI:1306826]	2.64046	2.53231	2.64724	4.40855	4.59057	4.01178
Mgat4c	10	101681487	102391469	+	0.0185522	Mgat4c	ENSMUSG00000019888	mannosyl (alpha-1,3-)-glycoprotein beta-1,4-N-acetylglucosaminyltransferase, isozyme C (putative) [Source:MGI Symbol;Acc:MGI:1914819]	7.08848	7.20586	7.28759	6.99236	6.58829	6.46706
Lpo	11	87806428	87828289	-	0.00107729	Lpo	ENSMUSG00000009356	lactoperoxidase [Source:MGI Symbol;Acc:MGI:1923363]	5.15983	4.94373	4.98222	5.76728	5.67265	5.68985
Plcd3	11	103070304	103101658	-	1.53349e-09	Plcd3	ENSMUSG00000020937	phospholipase C, delta 3 [Source:MGI Symbol;Acc:MGI:107451]	0.411638	1.41201	0.187805	3.17692	3.41607	3.34881
Lgmn	12	102394084	102439813	-	0.0438937	Lgmn	ENSMUSG00000021190	legumain [Source:MGI Symbol;Acc:MGI:1330838]	5.54606	5.41593	6.01858	6.0697	6.40313	6.58403
Dlk1	12	109452823	109463336	+	0.00535921	Dlk1	ENSMUSG00000040856	delta-like 1 homolog (Drosophila) [Source:MGI Symbol;Acc:MGI:94900]	2.58156	3.54666	2.43573	0.701191	1.67911	1.02689
Cmah	13	24327420	24477285	+	0.0152613	Cmah	ENSMUSG00000016756	cytidine monophospho-N-acetylneuraminic acid hydroxylase [Source:MGI Symbol;Acc:MGI:103227]	6.73582	6.5767	6.74111	7.1596	7.27121	7.05203
2210016F16Rik	13	58380046	58385225	-	0.00424665	2210016F16Rik	ENSMUSG00000021550	RIKEN cDNA 2210016F16 gene [Source:MGI Symbol;Acc:MGI:1917403]	6.35269	6.49208	6.26105	6.06533	5.71096	5.61685
Pcsk1	13	75089826	75132498	+	0.0243858	Pcsk1	ENSMUSG00000021587	proprotein convertase subtilisin/kexin type 1 [Source:MGI Symbol;Acc:MGI:97511]	4.76037	4.55379	5.22123	5.37362	5.7235	5.75026
Mctp1	13	76384535	77031810	+	2.0565e-06	Gm10760	ENSMUSG00000074798	predicted gene 10760 [Source:MGI Symbol;Acc:MGI:3642546]	3.97388	3.74643	4.07045	2.83047	2.35288	1.83424
Snx18	13	113592180	113618564	-	0.0213309	Snx18	ENSMUSG00000042364	sorting nexin 18 [Source:MGI Symbol;Acc:MGI:2137642]	3.89545	3.74643	3.89746	4.65539	4.83368	4.36079
Gzmb	14	56258856	56262260	-	0.00788696	Gzmb	ENSMUSG00000015437	granzyme B [Source:MGI Symbol;Acc:MGI:109267]	1.36583	1.21038	0.924771	2.74559	2.69618	2.70871
Pcdh17	14	84443563	84537060	+	6.69968e-26	Pcdh17	ENSMUSG00000035566	protocadherin 17 [Source:MGI Symbol;Acc:MGI:2684924]	4.60146	4.77109	4.64724	6.21492	6.08445	6.24444
Osr2	15	35296098	35303304	+	0.0218228	Osr2	ENSMUSG00000022330	odd-skipped related 2 (Drosophila) [Source:MGI Symbol;Acc:MGI:1930813]	5.30342	4.86573	5.67698	5.88607	6.19818	6.09297
Gsdmc2	15	63824346	63835949	-	0.0100358	AC140673.1	ENSMUSG00000093867	No description	7.34016	7.02928	7.41662	6.51015	6.16177	6.96549
BC025446	15	75216592	75222659	+	0.0307532	BC025446	ENSMUSG00000047728	cDNA sequence BC025446 [Source:MGI Symbol;Acc:MGI:2385015]	2.36583	3.0382	2.30328	1.09351	1.14477	1.2999
9030619P08Rik	15	75427607	75431829	-	2.96403e-10	9030619P08Rik	ENSMUSG00000053168	RIKEN cDNA 9030619P08 gene [Source:MGI Symbol;Acc:MGI:3612405]	4.59651	4.72766	3.88824	2.63193	2.09414	2.83424
Cbx6	15	79823896	79834688	-	5.40341e-09	Nptxr	ENSMUSG00000022421	neuronal pentraxin receptor [Source:MGI Symbol;Acc:MGI:1920590]	3.66903	4.41201	3.58012	5.28239	5.38482	5.22656
Mettl7a1	15	100304817	100314348	+	0.000473988	Mettl7a1	ENSMUSG00000054619	methyltransferase like 7A1 [Source:MGI Symbol;Acc:MGI:1916523]	6.64286	6.85712	7.03225	6.40336	5.90701	6.17494
Galnt6	15	100691813	100729376	-	0.0128011	Galnt6	ENSMUSG00000037280escription=UDP-N-acetyl-alpha-D-galactosamine:polypeptideN-acetylgalactosaminyltransferase 6 [Source:MGISymbol;Acc:MGI:1891640]	No description	7.62474	7.63497	7.67296	7.9808	8.16714	8.05295
Etv5	16	22381309	22439719	-	0.0313643	Etv5	ENSMUSG00000013089	ets variant gene 5 [Source:MGI Symbol;Acc:MGI:1096867]	6.81891	6.7308	6.89861	7.0784	7.55533	7.35705
Tiam1	16	89787111	89980080	-	2.41878e-12	Tiam1	ENSMUSG00000002489	T cell lymphoma invasion and metastasis 1 [Source:MGI Symbol;Acc:MGI:103306]	3.3305	3.17385	2.85077	4.72356	4.62664	4.87238
Prss41	17	23836785	23844172	-	0.0185522	Prss41	ENSMUSG00000024114	protease, serine, 41 [Source:MGI Symbol;Acc:MGI:1918253]	-0.128931	0.0583761	-1.07523	1.91064	1.67911	2.02689
Atp6v0c	17	24163866	24169702	-	0.034908	Atp6v0c	ENSMUSG00000024121	ATPase, H+ transporting, lysosomal V0 subunit C [Source:MGI Symbol;Acc:MGI:88116]	5.31552	5.39228	5.14587	4.44938	4.95212	4.63175
Grm4	17	27422387	27513341	-	3.73845e-09	Grm4	ENSMUSG00000063239	glutamate receptor, metabotropic 4 [Source:MGI Symbol;Acc:MGI:1351341]	-0.128931	-1.52659	-0.589802	2.67847	2.85664	2.67074
Spdef	17	27714352	27728951	-	0.00305576	Spdef	ENSMUSG00000024215	SAM pointed domain containing ets transcription factor [Source:MGI Symbol;Acc:MGI:1353422]	8.29657	8.07457	8.48816	8.64919	9.21642	8.9835
Glo1	17	30592866	30612659	-	0.000301979	Glo1	ENSMUSG00000024026	glyoxalase 1 [Source:MGI Symbol;Acc:MGI:95742]	5.74703	6.04327	5.55994	6.59752	6.40313	6.46845
Btnl1	17	34377132	34385776	+	0.0152613	Btnl1	ENSMUSG00000062638	butyrophilin-like 1 [Source:MGI Symbol;Acc:MGI:1932027]	4.79965	4.55379	5.20276	4.35224	3.74622	4.01935
H2-Q7	17	35439155	35443773	+	0.0185522	H2-Q7	ENSMUSG00000060550	histocompatibility 2, Q region locus 7 [Source:MGI Symbol;Acc:MGI:95936]	2.34238	3.01773	2.71137	3.78865	3.55358	3.90135
H2-T3	17	36185572	36190287	-	0.00881958	H2-T3	ENSMUSG00000054128	histocompatibility 2, T region locus 3 [Source:MGI Symbol;Acc:MGI:95959]	5.00035	4.66324	5.18027	4.3011	4.18766	4.24282
Bambi	18	3507957	3516404	+	3.70312e-24	Bambi	ENSMUSG00000024232	BMP and activin membrane-bound inhibitor, homolog (Xenopus laevis) [Source:MGI Symbol;Acc:MGI:1915260]	6.0876	6.2504	6.4278	4.58383	4.90517	4.59674
Mbd1	18	74268272	74282685	+	4.8678e-05	Mbd1	ENSMUSG00000024561	methyl-CpG binding domain protein 1 [Source:MGI Symbol;Acc:MGI:1333811]	6.44368	6.55556	6.50522	5.87612	6.00447	5.9136
Ahnak	19	8989284	9076919	+	0.00700475	Ahnak	ENSMUSG00000069833	AHNAK nucleoprotein (desmoyokin) [Source:MGI Symbol;Acc:MGI:1316648]	8.28085	8.22105	8.15503	7.9378	7.83898	7.47397
Trpm6	19	18749983	18892510	+	1.35274e-05	Trpm6	ENSMUSG00000024727	transient receptor potential cation channel, subfamily M, member 6 [Source:MGI Symbol;Acc:MGI:2675603]	5.76919	6.02544	5.80251	5.26343	5.00789	4.50801
Maoa	X	16619698	16687818	+	0.0474229	Maoa	ENSMUSG00000025037	monoamine oxidase A [Source:MGI Symbol;Acc:MGI:96915]	8.80556	8.77719	9.02043	8.6849	8.23844	8.4059
Nox1	X	134086421	134221956	-	0.0140217	Cstf2	ENSMUSG00000031256	cleavage stimulation factor, 3' pre-RNA subunit 2 [Source:MGI Symbol;Acc:MGI:1343054]	6.15983	6.21488	6.36439	5.57771	5.66183	5.91157

## Sheet: list comparison
colon sorted epithelium	colon whole crypts			unified list	colon sorted epithelium	colon whole crypts
Aplp1	Aplp1			2210016F16Rik	ns	2210016F16Rik
Bambi	Bambi			2610524H06Rik	ns	2610524H06Rik
Bglap3	Bglap3			4930539E08Rik	4930539E08Rik	ns
Khdc1a	Khdc1a			9030619P08Rik	ns	9030619P08Rik
Mctp1	Mctp1			Abca12	Abca12	ns
Mt1	Mt1			AC151971.2	AC151971.2	ns
Pcdh17	Pcdh17			AC162391.1	ns	AC162391.1
Plcd3	Plcd3			Acox1	Acox1	ns
Smarcad1	Smarcad1			Agphd1	ns	Agphd1
4930539E08Rik	2210016F16Rik			Ahnak	ns	Ahnak
Abca12	2610524H06Rik			Aplp1	Aplp1	Aplp1
AC151971.2	9030619P08Rik			Ascl2	Ascl2	ns
Acox1	AC162391.1			Atp6v0c	ns	Atp6v0c
Ascl2	Agphd1			Atp8a1	ns	Atp8a1
Cd74	Ahnak			Bambi	Bambi	Bambi
Ces2e	Atp6v0c			BC025446	ns	BC025446
Clic5	Atp8a1			Bglap3	Bglap3	Bglap3
Cyp2c65	BC025446			Btnl1	ns	Btnl1
Cyp2s1	Btnl1			Cbx6	ns	Cbx6
Dhrs11	Cbx6			Cd74	Cd74	ns
Fzd5	Cmah			Ces2e	Ces2e	ns
H2-Q1	Dlk1			Clic5	Clic5	ns
Hist1h1c	Etv5			Cmah	ns	Cmah
Irf7	Fa2h			Cyp2c65	Cyp2c65	ns
Lamb3	Fut4			Cyp2s1	Cyp2s1	ns
Lrp1	Galnt6			Dhrs11	Dhrs11	ns
Lyz1	Glo1			Dlk1	ns	Dlk1
Mal	Grm4			Etv5	ns	Etv5
Mapre3	Gsdmc2			Fa2h	ns	Fa2h
Mep1a	Gsta3			Fut4	ns	Fut4
Mtmr11	Gzmb			Fzd5	Fzd5	ns
Nudt4	H2-Q7			Galnt6	ns	Galnt6
Pdzd7	H2-T3			Glo1	ns	Glo1
Rhoc	Kirrel2			Grm4	ns	Grm4
Rsad2	Lgmn			Gsdmc2	ns	Gsdmc2
Sectm1b	Lpo			Gsta3	ns	Gsta3
Slc25a20	Maoa			Gzmb	ns	Gzmb
Slc9a2	Mbd1			H2-Q1	H2-Q1	ns
Slco2a1	Mettl7a1			H2-Q7	ns	H2-Q7
Tmem140	Mgat4c			H2-T3	ns	H2-T3
Tnip1	Mthfd2			Hist1h1c	Hist1h1c	ns
Trf	Nox1			Irf7	Irf7	ns
	Osr2			Khdc1a	Khdc1a	Khdc1a
	Pcsk1			Kirrel2	ns	Kirrel2
	Pex5l			Lamb3	Lamb3	ns
	Phyh			Lgmn	ns	Lgmn
	Prss41			Lpo	ns	Lpo
	Rnf152			Lrp1	Lrp1	ns
	Sema7a			Lyz1	Lyz1	ns
	Sh3bp4			Mal	Mal	ns
	Slc16a1			Maoa	ns	Maoa
	Slc23a2			Mapre3	Mapre3	ns
	Snx18			Mbd1	ns	Mbd1
	Spdef			Mctp1	Mctp1	Mctp1
	Sult1b1			Mep1a	Mep1a	ns
	Sycn			Mettl7a1	ns	Mettl7a1
	Tiam1			Mgat4c	ns	Mgat4c
	Tmem236			Mt1	Mt1	Mt1
	Trpm6			Mthfd2	ns	Mthfd2
	Tspan5			Mtmr11	Mtmr11	ns
	Zfp809			Nox1	ns	Nox1
				Nudt4	Nudt4	ns
				Osr2	ns	Osr2
				Pcdh17	Pcdh17	Pcdh17
				Pcsk1	ns	Pcsk1
				Pdzd7	Pdzd7	ns
				Pex5l	ns	Pex5l
				Phyh	ns	Phyh
				Plcd3	Plcd3	Plcd3
				Prss41	ns	Prss41
				Rhoc	Rhoc	ns
				Rnf152	ns	Rnf152
				Rsad2	Rsad2	ns
				Sectm1b	Sectm1b	ns
				Sema7a	ns	Sema7a
				Sh3bp4	ns	Sh3bp4
				Slc16a1	ns	Slc16a1
				Slc23a2	ns	Slc23a2
				Slc25a20	Slc25a20	ns
				Slc9a2	Slc9a2	ns
				Slco2a1	Slco2a1	ns
				Smarcad1	Smarcad1	Smarcad1
				Snx18	ns	Snx18
				Spdef	ns	Spdef
				Sult1b1	ns	Sult1b1
				Sycn	ns	Sycn
				Tiam1	ns	Tiam1
				Tmem140	Tmem140	ns
				Tmem236	ns	Tmem236
				Tnip1	Tnip1	ns
				Trf	Trf	ns
				Trpm6	ns	Trpm6
				Tspan5	ns	Tspan5
				Zfp809	ns	Zfp809
