# Supplementary material for: Smarcad1 mediates microbiota-induced inflammation in mouse and coordinates gene expression in the intestinal epithelium
Source: Genome Biol. 2020 Mar 11;21:64. doi: 10.1186/s13059-020-01976-7 (PMC7065452; doi:10.1186/s13059-020-01976-7)
Supplement: Supplementary file 5 — Additional file 5: Table S4. Genes identified with the DESeq2 test (cut-off FDR < 0.05) on comparison of RNA-seq datasets from WT and Smarcad1-KO (Villin-cre mediated) small intestinal whole tissue samples. Table contents: Gene name, chromosomal position, DESeq2 FDR and expression levels (n = 4 log2, RPKM) in WT/KO datasets by sample and as WT/KO average. [file 13059_2020_1976_MOESM5_ESM.xlsx]

## Sheet: Table S4
Probe	Chromosome	Start	End	FDR	RPKM:	WT1	WT2	WT3	WT4	KO1	KO2	KO3	KO4	WT-average	KO-average
Oprk1	1	5588493	5606131	0.014695		0.0328325	0.0702171	0.0510957	0.0531904	0.0890332	0.101522	0.144242	0.127878	0.051834	0.115669
Khdc1a	1	21349641	21352200	0.0331679		0	0	0	0.0111059	0.111057	0.0266481	0.166712	0.265335	0.00277647	0.142438
Pgap1	1	54473000	54557684	0.0441248		0.293441	0.303276	0.385938	0.282683	0.398071	0.407816	0.445235	0.495788	0.316335	0.436728
Wdfy1	1	79702262	79776143	4.46e-15		0.259862	0.287782	0.439588	0.346143	1.01884	0.683742	1.01734	0.690924	0.333344	0.852711
Gm9994	1	93918437	93941239	0.0212063		0.057721	0.0543157	0.0679545	0.0405214	0.109837	0.118171	0.121655	0.0854299	0.0551281	0.108773
Itln1	1	171518122	171535294	0.0104857		101.908	120.623	98.4549	116.411	80.1528	82.2499	105.335	72.9827	109.349	85.1802
Sccpdh	1	179668210	179687189	2.07e-05		1.15949	1.66947	1.57786	1.16915	2.14061	2.20328	2.17768	2.16349	1.39399	2.17127
Lyplal1	1	186087731	186117310	0.0454578		0.115691	0.168649	0.151277	0.130237	0.235252	0.193726	0.275244	0.226601	0.141464	0.232706
2010106G01Rik	2	126890391	126933235	7.64e-07		3.22768	3.41716	3.80637	2.55313	6.11369	4.62822	5.52995	5.22937	3.25108	5.37531
Slc20a1	2	129198764	129211616	0.0489283		2.85232	2.7477	2.40383	2.06271	2.36893	2.10979	1.89269	2.22959	2.51664	2.15025
Zcchc3	2	152411956	152415044	0.0437165		0.659029	1.1806	1.01864	0.76393	1.31483	1.63978	1.4879	1.8048	0.905549	1.56183
Spg20	3	55112108	55137322	0.0331846		0.626395	0.80775	0.816462	0.526564	1.01585	0.935426	0.975837	1.03282	0.694293	0.989983
Fam198b	3	79884533	79946280	0.0184731		0.270285	0.302825	0.334429	0.257845	0.270558	0.206874	0.292152	0.246577	0.291346	0.25404
Tlr2	3	83836273	83841767	0.0232195		0.619582	0.42262	0.523706	0.42168	0.394203	0.304162	0.364441	0.305536	0.496897	0.342085
Bglap-rs1	3	88368616	88372743	0		0.854517	0.741762	0.639677	0.502779	18.53	27.115	23.811	22.9126	0.684684	23.0921
S100a16	3	90537254	90543151	0.0481845		7.3346	7.90987	6.68346	6.39193	6.29865	6.36157	6.40115	6.23425	7.07997	6.3239
S100a6	3	90612894	90614414	0.00882387		81.9668	79.3609	88.9458	78.321	61.0519	73.8256	75.0374	58.8819	82.1486	67.1992
Tmod4	3	95124476	95129209	1.6e-08		0.16682	0.0944778	0.210424	0.0960916	0.454712	0.562008	0.464634	0.858202	0.141953	0.584889
Fam46c	3	100451628	100489324	0.0245739		0.699708	0.880714	0.816244	0.822833	0.798363	0.534757	0.697574	0.461011	0.804875	0.622926
Clca6	3	144952480	144975045	0.0350867		29.1434	29.3099	45.8388	20.6959	23.323	22.129	24.6032	30.0986	31.247	25.0385
Fam73a	3	152273459	152340407	0.000447		0.202366	0.249751	0.277982	0.210848	0.210511	0.179848	0.198108	0.18722	0.235237	0.193922
Abca1	4	53030787	53159895	0.0322657		0.208105	0.19546	0.224364	0.2092	0.358518	0.271193	0.286698	0.334031	0.209282	0.31261
Zfp37	4	62189540	62208446	1.57e-10		0.296096	0.473113	0.40895	0.298491	0.690991	0.904741	0.810884	0.929337	0.369163	0.833988
Hdhd3	4	62499008	62503467	1.89e-06		3.85617	5.46923	4.63366	3.58257	8.53892	8.68035	9.34096	6.46268	4.38541	8.25573
Alad	4	62509169	62519918	6.7e-12		2.5059	3.00679	2.66375	1.96902	5.57405	7.48665	7.61645	5.1825	2.53637	6.46491
Tlr4	4	66827584	66930284	0.00259156		0.0943254	0.0608018	0.0742089	0.0710078	0.137624	0.12355	0.154396	0.192054	0.075086	0.151906
Ubxn11	4	134102570	134127593	0.0204224		0.599617	0.662681	0.717171	0.610682	0.601611	0.605205	0.509682	0.551079	0.647538	0.566894
Sh3bgrl3	4	134127406	134128789	1.43e-05		42.0351	48.6609	50.5546	42.8521	41.0457	39.6548	34.6442	38.3837	46.0257	38.4321
Ccdc21	4	134129858	134187112	9.34e-10		2.25564	2.35883	2.65175	2.55137	0.802303	0.43579	0.36267	0.986479	2.4544	0.64681
P2rx4	5	122707584	122729738	0.0469114		2.27656	2.8123	3.0489	2.28232	3.55158	3.48794	3.41335	3.66118	2.60502	3.52851
Fzd9	5	135248938	135251230	0.0481845		1.17864	1.77799	1.40673	1.00433	1.02734	0.699149	1.23845	0.693068	1.34192	0.9145
Zfand2a	5	139471211	139484549	0.00748478		1.61299	2.82684	3.26693	1.86926	1.72338	1.84625	1.90002	1.78133	2.39401	1.81275
B3galtl	5	149678230	149762599	1.66e-16		0.251064	0.270358	0.282054	0.219712	0.540606	0.423691	0.466353	0.547008	0.255797	0.494414
Smarcad1	6	65042667	65116050	3.97e-26		0.311607	0.337321	0.37319	0.313043	0.241678	0.209397	0.213841	0.276289	0.33379	0.235301
Bhlhe40	6	108660629	108666925	0.011775		8.72319	17.8824	16.1107	11.0167	12.6999	8.90792	9.05588	9.59635	13.4332	10.065
Klrb1c	6	128778485	128789215	0.0331846		0.049062	0.081755	0.0707269	0.0794831	0.224568	0.425932	0.328877	0.549384	0.0702568	0.38219
Kap	6	133849855	133853667	0.00882387		0.0276152	0.0135344	0.0165874	0.0149127	0.12072	0.196803	0.081794	0.0873906	0.0181624	0.121677
Gprc5a	6	135065651	135084709	5.43e-08		1.48248	2.2068	1.88741	1.26127	1.28004	1.07918	0.995617	1.0665	1.70949	1.10533
Aplp1	7	30434981	30445582	2.57e-16		6.88605	8.90777	9.91189	5.79107	20.2246	16.1909	17.3035	14.7286	7.87419	17.1119
Kirrel2	7	30447534	30457690	2.95e-09		0	0	0.0031135	0	0.102634	0.0503735	0.0872696	0.0731848	0.000778374	0.0783656
Siglece	7	43651070	43660161	0.00927883		0.27409	0.287587	0.387819	0.279871	0.23378	0.22322	0.247341	0.226947	0.307342	0.232822
Adm	7	110627669	110629819	0.000108		1.98258	4.63844	4.24885	3.36388	2.24067	1.66504	1.70176	2.3118	3.55844	1.97982
Gm9967	7	126774965	126776818	0.00273117		0.482753	0.222682	0.503183	0.46005	2.5777	1.95017	0.64632	1.47241	0.417167	1.66165
Ascl2	7	142966822	142969264	0.0182062		1.55884	3.00669	3.30089	2.43811	1.90081	1.86395	1.95526	1.66301	2.57613	1.84576
Irs2	8	10986980	11008458	0.011775		0.739433	0.728005	0.839954	0.664482	1.38857	1.07352	1.18225	1.05732	0.742969	1.17542
Defa21	8	21025545	21026516	0.000107		434.494	749.942	557.906	663.846	414.273	438.862	389.428	299.875	601.547	385.61
Defa23	8	21055047	21056016	0.000929		9.1185	15.9608	11.9975	13.3216	6.22488	9.67024	8.68121	6.48736	12.5996	7.76592
Gm10104	8	21065038	21065996	2.17e-06		7.68591	10.5294	10.0411	10.3467	7.18567	4.67717	6.70969	6.22767	9.65078	6.20005
Gm14851	8	21095074	21096050	1.61e-16		130.876	173.36	157.472	157.535	92.8151	98.2265	95.7164	80.793	154.811	91.8877
Defa22	8	21162277	21163249	0.000112		577.564	794.573	714.509	875.213	478.812	564.455	554.593	489.214	740.465	521.769
Defa-rs7	8	21191614	21192549	0.00172264		9.07474	14.6109	9.7135	11.0869	6.63903	8.2723	8.55813	5.68238	11.1215	7.28796
Gm15292	8	21249754	21250556	0.000178		16.7409	26.2853	17.7416	24.5187	13.3024	14.676	14.7794	13.1673	21.3216	13.9813
Defa3	8	21287409	21288377	0.000133		47.1971	70.8149	58.0912	56.9942	31.9948	46.465	44.535	33.1977	58.2743	39.0481
Defa-rs1	8	21325887	21327020	2.81e-06		127.412	135.054	100.742	105.626	89.5159	83.1232	62.6627	60.8825	117.208	74.0461
Defa20	8	21509258	21510237	0.000782		82.7154	88.6792	79.7694	84.0748	66.2277	62.1977	55.1905	73.4968	83.8097	64.2782
Gm7861	8	21593375	21594508	0.0291619		5.38556	10.2242	7.61313	7.89753	5.90963	5.7902	6.15192	4.92756	7.78012	5.69483
Defa26	8	21618183	21618972	0.000764		29.5231	38.803	33.6253	40.6493	22.5355	26.4673	29.1933	24.8374	35.6502	25.7584
Defa17	8	21655780	21656735	3.38e-08		38.3115	55.4394	44.2601	44.5648	27.3176	33.0749	31.061	23.3801	45.6439	28.7084
Gm15315	8	21665797	21666732	3.01e-05		77.304	107.845	98.0979	91.748	58.3772	55.5738	83.7048	54.3044	93.7486	62.99
Defa24	8	21734494	21735471	0.0142864		2208.65	3005.57	2562.88	3028.74	1712.15	2136.19	2542.16	1902.45	2701.46	2073.24
Tex15	8	33516738	33585582	0.0138902		0.0221774	0.024737	0.0275609	0.0179643	0.0147488	0.00891818	0.0183592	0.0132173	0.0231099	0.0138109
Fut4	9	14748459	14752122	0.0458103		6.90197	8.4274	8.45833	5.88564	7.4343	6.38623	7.28002	6.88729	7.41833	6.99696
Zfp809	9	22225714	22243197	0.000149		1.27576	1.74443	1.93262	1.39765	2.73262	2.44448	3.05406	3.12927	1.58762	2.84011
Treh	9	44673233	44686305	1.75e-05		4.9079	7.04774	6.09108	4.2365	11.9001	13.3289	10.6301	7.98106	5.5708	10.96
Paqr5	9	61953481	62026856	0.0208019		0.254479	0.290236	0.296732	0.205166	0.197054	0.218484	0.238696	0.274572	0.261653	0.232202
Dlec1	9	119102478	119148246	0.000355		0.0184049	0.0319471	0.0297106	0.018325	0.0535396	0.0741528	0.0681423	0.0554437	0.0245969	0.0628196
Acaa1b	9	119148023	119157093	0.0337177		0.495278	1.02974	0.801838	0.314996	2.14919	2.44043	1.66482	1.20518	0.660464	1.8649
Tnfaip3	10	19000910	19015657	0.028587		1.73377	2.34798	2.84653	1.73501	2.06454	1.75081	1.99564	1.86664	2.16582	1.91941
Fam108a	10	80583649	80590341	0.000103		7.9501	10.6817	11.3728	7.40831	16.4047	15.7195	14.6514	12.9349	9.35323	14.9276
Patz1	11	3288874	3309083	0.00273117		0.492358	0.632422	0.593826	0.552163	0.940521	0.833752	0.769163	0.970249	0.567692	0.878421
Sec14l4	11	4031462	4048024	5.93e-05		0	0.00207719	0.0019093	0.00171654	0.0138956	0.0998801	0.0812661	0.100592	0.00142576	0.0739084
Sec14l2	11	4097039	4123415	1.81e-05		0.91816	1.07347	1.33439	0.71517	1.93245	1.66364	2.04679	1.58398	1.0103	1.80672
Camk2b	11	5969644	6066362	0.000778		0.659201	2.62482	3.23385	1.3932	0.382417	0.233642	0.434473	0.546999	1.97777	0.399382
Fam161a	11	23007531	23030788	0.00041		0.141857	0.160499	0.173361	0.136911	0.246227	0.259583	0.253371	0.267807	0.153157	0.256747
Ccng1	11	40748552	40755311	1.75e-05		12.1678	13.5836	14.6751	10.8278	12.7013	9.66269	10.9051	9.39979	12.8136	10.6672
Shroom1	11	53457205	53467766	3.91e-07		0.132926	0.228017	0.190126	0.12517	0.36916	0.448895	0.405629	0.491436	0.16906	0.42878
Slfn10-ps	11	83028130	83040042	0.0314437		0.032409	0.0534275	0.0517639	0.0417648	0.100007	0.0816018	0.100586	0.143083	0.0448413	0.106319
Slfn4	11	83175186	83190221	8.59e-13		0.344314	0.448475	0.539472	0.481226	1.48116	1.34864	1.08296	2.07551	0.453372	1.49707
Klf11	12	24651371	24662774	0.00927883		0.586317	0.571698	0.454779	0.46496	0.961603	0.96909	0.833405	0.792301	0.519438	0.889099
Ifrd1	12	40201567	40248504	0.00796085		1.34337	2.93374	2.75692	1.67995	1.62762	1.44866	1.60028	1.59786	2.1785	1.56861
Acot5	12	84069325	84076020	0.0473906		0.0314507	0.0154142	0.0826488	0	0.109181	0.193573	0.129926	0.178002	0.0323784	0.15267
Acot6	12	84100654	84111349	2.29e-09		0.21822	0.194603	0.178874	0.150183	0.441745	0.602721	0.544806	0.51883	0.18547	0.527025
Hist1h4m	13	21811746	21812150	0.0331846		3.03324	1.61404	2.38154	8.07303	1.57112	1.09487	1.41856	1.26579	3.77546	1.33759
Hist1h2bk	13	22035821	22036299	0.0231609		1.79525	0.718256	0.528163	3.47227	0.565278	0.21363	0.342688	0.214049	1.62849	0.333911
Hist1h2bj	13	22043214	22043676	0.0331846		2.04681	0.520153	0.751321	1.78078	0.43861	0.331518	0.354531	0.415211	1.27477	0.384967
Hist1h2bg	13	23571396	23572013	0.0172769		2.66934	1.94847	1.84216	4.43948	1.35822	1.13147	1.38118	1.07838	2.72486	1.23731
Tubb2a	13	34074301	34078008	0.0378602		4.01348	5.77583	6.53712	3.61139	4.34485	4.14871	4.37816	3.76397	4.98445	4.15892
Gm10760	13	76384318	76385028	0.0229503		0.0987313	0	0.0889558	0.0399875	0.437952	0.575689	0.461737	0.378537	0.0569186	0.463479
Itga2	13	114835916	114932041	0.0481845		0.386678	0.381711	0.448239	0.349895	0.49618	0.434682	0.496237	0.607037	0.391631	0.508534
Nnt	13	119335448	119408997	2.86e-12		0.42806	0.489755	0.519825	0.422697	1.05767	1.01448	1.0688	0.734643	0.465084	0.968898
AC125117.1	14	51312848	51317768	2.12e-07		0	0	0	0	0.181576	0.190614	0.757194	0.73704	0.1	0.466606
Ang4	14	51763878	51773590	0.000898		35.0556	43.1587	38.0329	47.2817	30.6688	29.3687	34.5719	26.4834	40.8822	30.2732
Pgcp	15	33083129	33594552	0.00153498		0.0732281	0.0725191	0.0874344	0.0777454	0.123995	0.110481	0.12219	0.170807	0.0777317	0.131868
Adcy8	15	64699042	64922296	0.0315873		0.19982	0.220985	0.316585	0.208596	0.171553	0.200222	0.201311	0.209474	0.236496	0.19564
9030619P08Rik	15	75427607	75431829	0.000112		0.191162	0.11813	0.224654	0.245734	0.625146	0.690591	0.55584	0.871002	0.19492	0.685645
Maff	15	79347541	79359072	0.0481845		1.22962	2.50903	2.01556	1.65675	1.53323	1.46856	1.37217	1.74594	1.85274	1.52997
Apobec3	15	79891659	79915906	0.00115331		1.03786	0.964113	1.02769	1.23876	0.76938	0.957256	0.673569	0.886371	1.06711	0.821644
Cyp2d22	15	82370528	82380260	0.00884776		1.31806	1.61365	1.75453	1.2181	2.09064	2.10797	2.08115	2.13318	1.47608	2.10324
Rtn4r	16	18127642	18152408	0.00121529		0.0928244	0.186143	0.201104	0.136605	0.316499	0.269246	0.256491	0.371026	0.154169	0.303316
Olfr165	16	19407039	19408078	0.0204224		4.92736	5.87191	7.20657	5.05745	8.33133	14.0374	11.1905	8.50304	5.76582	10.5156
Abcc5	16	20331303	20426394	0.00160083		0.250623	0.258145	0.335886	0.226481	0.407468	0.44443	0.408591	0.379935	0.267784	0.410106
AI480653	16	30955627	31081432	0.0244013		0.0830004	0.103509	0.110477	0.0916396	0.138498	0.169455	0.142742	0.12785	0.0971565	0.144636
St3gal6	16	58468125	58524243	1.61e-05		0.316472	0.39144	0.4556	0.353115	0.254996	0.301473	0.292792	0.285469	0.379157	0.283682
Tiam1	16	89787111	89980080	0.0142082		0.0572948	0.0631143	0.0627658	0.05223	0.0536008	0.0355289	0.0455091	0.0401813	0.0588512	0.0437051
Unc93a	17	13108617	13131791	0.0446918		0.0484646	0.0252373	0.0197862	0.0202422	0.104569	0.0691758	0.0665798	0.0757633	0.0284326	0.0790219
Clps	17	28558210	28560766	0.00259156		21.091	29.2848	24.7536	28.659	15.974	22.444	19.5924	17.4675	25.9471	18.8695
Hsf2bp	17	31944769	32034508	0.000631		0.0062579	0.00766758	0.00458111	0.00681155	0.0209699	0.0207151	0.012804	0.0272776	0.00632954	0.0204416
Cyp4f16	17	32536558	32551798	0.0117253		5.00772	5.80593	7.97494	5.18591	8.72922	8.48655	11.1202	8.4973	5.99363	9.20831
Acer1	17	56953490	56982126	0.000153		0.525804	0.626529	0.663683	0.504347	0.980031	1.0434	0.979601	0.816758	0.580091	0.954949
Lbh	17	72918305	72941942	0.0481845		2.26292	2.6395	2.64089	2.41035	2.52922	2.19624	2.49506	2.16495	2.48841	2.34637
Mbd1	18	74268272	74282685	0.0075338		2.2573	3.17335	3.06606	2.31765	4.01719	3.55909	3.72732	3.87135	2.70359	3.79374
Slc14a1	18	78100091	78142119	0.0150549		0.0513595	0.0618034	0.0519175	0.0821903	0.0502508	0.0507232	0.0265579	0.028664	0.0618177	0.039049
Aldh1a7	19	20692953	20727562	0.0378009		0.47664	0.705286	0.697167	0.414021	1.18486	1.05157	0.816707	0.730237	0.573279	0.945843
Fgfbp3	19	36917550	36919615	0.0058615		0.67106	0.857613	0.979633	0.77064	0.511131	0.462279	0.444931	0.57071	0.819736	0.497263
Ide	19	37268743	37337852	0.000175		1.11782	1.12035	1.23068	0.890451	1.0359	0.849407	0.834633	0.921667	1.08983	0.910402
Habp2	19	56287137	56320822	2.92e-05		0.837203	0.947792	0.774964	0.907725	0.686848	0.520463	0.713389	0.589713	0.866921	0.627603
Pnliprp2	19	58759723	58777533	0.000133		5.0734	7.86177	5.38604	7.03953	4.13123	4.55311	4.53155	3.08478	6.34019	4.07517
Pcdh19	X	133582863	133688993	3.94e-13		0.0849934	0.0820149	0.0941583	0.075812	0.171828	0.220796	0.17106	0.181137	0.0842446	0.186205
Nxf7	X	135579555	135598777	2.35e-13		0.276622	0.312312	0.301876	0.218894	0.75499	0.567812	0.866721	0.663377	0.277426	0.713225
