# Supplementary material for: Smarcad1 mediates microbiota-induced inflammation in mouse and coordinates gene expression in the intestinal epithelium
Source: Genome Biol. 2020 Mar 11;21:64. doi: 10.1186/s13059-020-01976-7 (PMC7065452; doi:10.1186/s13059-020-01976-7)
Supplement: Supplementary file 6 — Additional file 6: Table S5. Differential H3K9me3 MACS-peaks identified with the EdgeR test (cut-off FDR < 0.00001) on comparison of ChIP-seq datasets from WT and Smarcad1-KO (Villin-cre mediated) small intestinal whole crypt isolates. Table contents: MACS-peak chromosomal position, closest gene (5 kbp cut-off) with distance and annotation, EdgeR FDR (Benjamini-Hochberg corrected) and quantitation (n = 3, log2, lower limit 1.0, transformed by matching distributions) in WT/KO datasets by sample, log2 fold-changes in WT/KO. [file 13059_2020_1976_MOESM6_ESM.xlsx]

## Sheet: Sheet1
Probe	Chromosome	Start	End	Feature	ID	Description	Feature Strand	Type	Feature Orientation	Distance	FDR	KO_input	WT_input	H3K9me3 KO1	H3K9me3 KO2	H3K9me3 KO3	H3K9me3 WT2	H3K9me3 WT3	H3K9me3 WT1	fold-change	UP/DOWN (gene annotation available)
Chr5:84094951-84102900	5	84094951	84102900	Epha5	ENSMUSG00000029245	Eph receptor A5 [Source:MGI Symbol;Acc:MGI:99654]	-	gene	overlapping	0	0.0306256	7.35755	7.45943	7.83096	7.62099	7.6206	7.32247	7.35547	7.29406	0.370087	UP
Chr1:115966651-115974600	1	115966651	115974600	Cntnap5a	ENSMUSG00000070695	contactin associated protein-like 5A [Source:MGI Symbol;Acc:MGI:3643623]	+	gene	overlapping	0	0.0480889	7.25739	7.45943	7.86299	7.68075	7.53726	7.25668	7.34077	7.37021	0.376491	UP
Chr17:67946101-67951650	17	67946101	67951650	Arhgap28	ENSMUSG00000024043	Rho GTPase activating protein 28 [Source:MGI Symbol;Acc:MGI:2147003]	-	gene	overlapping	0	0.0333903	6.85798	6.71425	7.226	7.217	7.22692	6.79216	6.7646	6.91947	0.396311	UP
Chr7:96176401-96186300	7	96176401	96186300	Tenm4	ENSMUSG00000048078	teneurin transmembrane protein 4 [Source:MGI Symbol;Acc:MGI:2447063]	+	gene	overlapping	0	0.0130589	7.75489	7.37504	7.92335	8.03017	7.90808	7.4363	7.59198	7.63734	0.397155	UP
Chr8:32089351-32095050	8	32089351	32095050	Nrg1	ENSMUSG00000062991	neuregulin 1 [Source:MGI Symbol;Acc:MGI:96083]	-	gene	overlapping	0	0.0322377	6.76818	6.94251	7.21073	7.07216	7.13537	6.77772	6.71589	6.70315	0.407907	UP
Chr10:47928151-47937750	10	47928151	47937750	AC152951.2	ENSMUSG00000112917	No description	+	gene	downstream	4091	0.00716423	7.40088	7.46761	7.92335	8.09327	7.90808	7.49736	7.61387	7.58423	0.411377	UP
Chr11:67289251-67293750	11	67289251	67293750	Myh8	ENSMUSG00000055775	myosin, heavy polypeptide 8, skeletal muscle, perinatal [Source:MGI Symbol;Acc:MGI:1339712]	+	gene	overlapping	0	0.0329622	6.62936	6.40939	7.50025	7.33766	7.32933	6.83159	6.89822	7.15157	0.424089	UP
Chr17:51768601-51774150	17	51768601	51774150	Satb1	ENSMUSG00000023927	special AT-rich sequence binding protein 1 [Source:MGI Symbol;Acc:MGI:105084]	-	gene	overlapping	0	0.0271197	6.71425	7	7.00967	7.0237	7.22692	6.68009	6.68939	6.60092	0.432886	UP
Chr15:23327551-23332950	15	23327551	23332950	Cdh18	ENSMUSG00000040420	cadherin 18 [Source:MGI Symbol;Acc:MGI:1344366]	+	gene	overlapping	0	0.0347908	6.62936	7.12928	6.90362	7.03287	6.94142	6.31701	6.547	6.67878	0.438411	UP
Chr10:123670201-123675150	10	123670201	123675150	Fam19a2	ENSMUSG00000044071	family with sequence similarity 19, member A2 [Source:MGI Symbol;Acc:MGI:2143691]	+	gene	overlapping	0	0.0380375	6.22882	6.74147	7.07264	6.94679	6.86931	6.60794	6.65252	6.26075	0.447971	UP
Chr5:105424201-105431550	5	105424201	105431550	Lrrc8b	ENSMUSG00000070639	leucine rich repeat containing 8 family, member B [Source:MGI Symbol;Acc:MGI:2141353]	+	gene	overlapping	0	0.0137999	7.2384	6.9542	7.93204	8.25756	8.1053	7.64029	7.53223	7.74811	0.461509	UP
Chr3:32993251-32997750	3	32993251	32997750	Pex5l	ENSMUSG00000027674	peroxisomal biogenesis factor 5-like [Source:MGI Symbol;Acc:MGI:1916672]	-	gene	overlapping	0	0.0405646	6.78136	6.47573	6.57223	6.83307	6.99762	6.33584	6.27818	6.41787	0.466363	UP
Chr1:50532451-50536050	1	50532451	50536050	Gm20118	ENSMUSG00000099941	predicted gene, 20118 [Source:MGI Symbol;Acc:MGI:5012303]	+	gene	overlapping	0	0.0353301	6.30378	5.9542	6.65812	6.63745	6.49284	6.03064	6.21255	6.13638	0.469547	UP
Chr2:10569001-10576050	2	10569001	10576050	Sfmbt2	ENSMUSG00000061186	Scm-like with four mbt domains 2 [Source:MGI Symbol;Acc:MGI:2447794]	+	gene	overlapping	0	0.00546797	7.49185	7.25739	7.59442	7.46809	7.54479	6.8584	7.22993	7.07794	0.473289	UP
Chr2:76755301-76760550	2	76755301	76760550	Ttn	ENSMUSG00000051747	titin [Source:MGI Symbol;Acc:MGI:98864]	-	gene	overlapping	0	0.00212142	6.89482	6.94251	7.66825	7.51564	7.54479	7.04178	7.00941	7.23837	0.477638	UP
Chr13:11629051-11632800	13	11629051	11632800	Ryr2	ENSMUSG00000021313	ryanodine receptor 2, cardiac [Source:MGI Symbol;Acc:MGI:99685]	-	gene	overlapping	0	0.020459	6.24793	6.24793	6.75709	6.70999	6.6882	6.11642	6.27818	6.30926	0.481651	UP
Chr3:153500251-153504600	3	153500251	153504600	St6galnac3	ENSMUSG00000052544	ST6 (alpha-N-acetyl-neuraminyl-2,3-beta- galactosyl-1,3)-N-acetylgalactosaminide alpha-2,6- sialyltransferase 3 [Source:MGI Symbol;Acc:MGI:1341828]	-	gene	overlapping	0	0.0205781	6.62936	6.53916	6.88724	6.98586	6.86931	6.25813	6.32696	6.66545	0.486965	UP
Chr6:77877901-77881050	6	77877901	77881050	Ctnna2	ENSMUSG00000063063	catenin (cadherin associated protein), alpha 2 [Source:MGI Symbol;Acc:MGI:88275]	-	gene	overlapping	0	0.0492054	6.10852	6.14975	6.42971	6.1976	6.13827	5.80486	5.79612	5.71075	0.489569	UP
Chr8:38076001-38082000	8	38076001	38082000	Sgcz	ENSMUSG00000039539	sarcoglycan zeta [Source:MGI Symbol;Acc:MGI:2388820]	-	gene	overlapping	0	0.00438949	6.87036	6.75489	7.41675	7.25847	7.10428	6.79216	6.79027	6.73987	0.491172	UP
Chr8:31730101-31733850	8	31730101	31733850	Gm5117	ENSMUSG00000093862	predicted gene 5117 [Source:MGI Symbol;Acc:MGI:3648041]	-	gene	upstream	3358	0.0312596	6.45943	6.32193	6.85103	6.61273	6.7015	6.37352	6.00889	6.29352	0.491514	UP
Chr6:56181001-56184000	6	56181001	56184000	Pde1c	ENSMUSG00000004347	phosphodiesterase 1C [Source:MGI Symbol;Acc:MGI:108413]	-	gene	overlapping	0	0.0333302	5.85798	5.97728	6.24838	6.32778	6.21658	5.83232	5.75101	5.73433	0.491817	UP
Chr6:46096651-46100550	6	46096651	46100550	Cntnap2	ENSMUSG00000039419	contactin associated protein-like 2 [Source:MGI Symbol;Acc:MGI:1914047]	+	gene	overlapping	0	0.0369079	6.35755	6.56986	6.71831	6.49658	6.50732	6.18066	6.16056	5.89656	0.492793	UP
Chr15:49533451-49536600	15	49533451	49536600	Gm23848	ENSMUSG00000065760	predicted gene, 23848 [Source:MGI Symbol;Acc:MGI:5453625]	+	gene	downstream	1595	0.0304099	6.04439	5.93074	6.27562	6.38571	6.46062	5.77871	5.84056	6.01908	0.492887	UP
Chr17:69284251-69289650	17	69284251	69289650	Epb41l3	ENSMUSG00000024044	erythrocyte membrane protein band 4.1 like 3 [Source:MGI Symbol;Acc:MGI:103008]	+	gene	overlapping	0	0.00251419	6.9542	6.80736	7.44233	7.56961	7.31166	6.8584	6.99079	6.99998	0.493882	UP
Chr2:76730101-76751550	2	76730101	76751550	Ttn	ENSMUSG00000051747	titin [Source:MGI Symbol;Acc:MGI:98864]	-	gene	overlapping	0	1.72054e-05	9.02514	8.86109	9.75442	9.56408	9.47683	9.24706	8.96066	9.09971	0.495935	UP
Chr17:85283101-85294650	17	85283101	85294650	Camkmt	ENSMUSG00000071037	calmodulin-lysine N-methyltransferase [Source:MGI Symbol;Acc:MGI:1920832]	+	gene	overlapping	0	0.0172087	8.05528	7.94251	8.83869	8.85575	8.62258	8.27119	8.12153	8.41913	0.500444	UP
Chr7:10163551-10166250	7	10163551	10166250	Vmn2r52	ENSMUSG00000091930	vomeronasal 2, receptor 52 [Source:MGI Symbol;Acc:MGI:3695443]	-	gene	overlapping	0	0.0427744	5.85798	5.9542	6.3295	6.1451	6.17757	5.57481	5.75101	5.80523	0.505995	UP
Chr1:100192951-100196100	1	100192951	100196100	Cntnap5b	ENSMUSG00000067028	contactin associated protein-like 5B [Source:MGI Symbol;Acc:MGI:3664583]	+	gene	overlapping	0	0.0341903	6.18982	5.85798	6.65812	6.4555	6.4123	5.83232	6.1046	6.06069	0.50863	UP
Chr8:37960951-37964100	8	37960951	37964100	Sgcz	ENSMUSG00000039539	sarcoglycan zeta [Source:MGI Symbol;Acc:MGI:2388820]	-	gene	overlapping	0	0.026873	6.37504	6.22882	6.52699	6.41432	6.44598	5.88402	6.00889	5.95888	0.511709	UP
Chr13:67515451-67519350	13	67515451	67519350	Gm26965	ENSMUSG00000097565	predicted gene, 26965 [Source:MGI Symbol;Acc:MGI:5504080]	-	gene	overlapping	0	0.0120125	6.65821	6.82018	7.39156	7.47666	7.33899	6.8584	7.1546	6.60092	0.514452	UP
Chr3:38454601-38457900	3	38454601	38457900	Ankrd50	ENSMUSG00000044864	ankyrin repeat domain 50 [Source:MGI Symbol;Acc:MGI:2139777]	-	gene	overlapping	0	0.0389316	6.18982	6.14975	6.63621	7.217	6.97498	6.42637	6.29543	6.60092	0.515757	UP
Chr3:83836351-83839500	3	83836351	83839500	Tlr2	ENSMUSG00000027995	toll-like receptor 2 [Source:MGI Symbol;Acc:MGI:1346060]	-	gene	overlapping	0	0.00566198	6.44294	6.14975	6.99296	7.15151	7.15468	6.77772	6.37562	6.57497	0.516237	UP
Chr2:89072401-89075250	2	89072401	89075250	Olfr1219	ENSMUSG00000075104	olfactory receptor 1219 [Source:MGI Symbol;Acc:MGI:3031053]	-	gene	overlapping	0	0.0322488	5.75489	5.58496	6.16175	6.1976	6.17757	5.6938	5.62652	5.65999	0.518683	UP
Chr3:153297151-153300300	3	153297151	153300300	St6galnac3	ENSMUSG00000052544	ST6 (alpha-N-acetyl-neuraminyl-2,3-beta- galactosyl-1,3)-N-acetylgalactosaminide alpha-2,6- sialyltransferase 3 [Source:MGI Symbol;Acc:MGI:1341828]	-	gene	overlapping	0	0.0252297	6.12928	6.10852	6.3295	6.46878	6.29035	5.72179	5.70141	6.07927	0.520061	UP
Chr3:39801901-39805050	3	39801901	39805050	Gm23831	ENSMUSG00000089520	predicted gene, 23831 [Source:MGI Symbol;Acc:MGI:5453608]	-	gene	downstream	2185	0.0309387	6.20945	6.24793	6.52699	6.29655	6.17757	5.83232	5.75101	5.87337	0.521286	UP
Chr15:26364001-26367450	15	26364001	26367450	March11	ENSMUSG00000022269	membrane-associated ring finger (C3HC4) 11 [Source:MGI Symbol;Acc:MGI:3608327]	+	gene	overlapping	0	0.0170374	6.20945	5.97728	6.16175	6.53444	6.44598	5.85897	5.81912	5.91777	0.523435	UP
Chr13:60686101-60690600	13	60686101	60690600	Dapk1	ENSMUSG00000021559	death associated protein kinase 1 [Source:MGI Symbol;Acc:MGI:1916885]	+	gene	overlapping	0	0.0485953	6.61471	6.37504	7.00967	6.75604	7.22692	6.59351	6.142	6.63928	0.535249	UP
Chr16:70328251-70331400	16	70328251	70331400	Gbe1	ENSMUSG00000022707	glucan (1,4-alpha-), branching enzyme 1 [Source:MGI Symbol;Acc:MGI:1921435]	+	gene	overlapping	0	0.0148723	6.02237	6.02237	6.61482	6.52326	6.61682	6.19995	5.79612	6.11795	0.537358	UP
ChrX:76598401-76599300	X	76598401	76599300	Cldn34d	ENSMUSG00000079525	claudin 34D [Source:MGI Symbol;Acc:MGI:1922237]	-	gene	overlapping	0	0.0203341	6.44294	6.75489	6.97602	7.0237	6.60108	6.33584	6.142	6.52177	0.537411	UP
Chr10:119886901-119893500	10	119886901	119893500	Grip1	ENSMUSG00000034813	glutamate receptor interacting protein 1 [Source:MGI Symbol;Acc:MGI:1921303]	+	gene	overlapping	0	0.0113204	7.26679	7.09803	7.39156	7.58818	7.64006	7.11194	6.65252	7.17666	0.545332	UP
Chr1:25382551-25386150	1	25382551	25386150	Adgrb3	ENSMUSG00000033569	adhesion G protein-coupled receptor B3 [Source:MGI Symbol;Acc:MGI:2441837]	-	gene	overlapping	0	0.0106264	6.04439	6.26679	6.54968	6.4555	6.46062	5.88402	6.00889	5.91777	0.551392	UP
Chr13:60646951-60658650	13	60646951	60658650	Dapk1	ENSMUSG00000021559	death associated protein kinase 1 [Source:MGI Symbol;Acc:MGI:1916885]	+	gene	overlapping	0	0.00576381	7.76818	7.60733	8.35113	8.27396	8.43258	7.838	7.5122	7.9847	0.562491	UP
Chr4:110998501-111001200	4	110998501	111001200	Agbl4	ENSMUSG00000061298	ATP/GTP binding protein-like 4 [Source:MGI Symbol;Acc:MGI:1918244]	+	gene	overlapping	0	0.0200016	5.58496	6.04439	6.16175	6.05694	6.11967	5.44417	5.79612	5.34229	0.5725	UP
Chr11:65094601-65098350	11	65094601	65098350	Arhgap44	ENSMUSG00000033389	Rho GTPase activating protein 44 [Source:MGI Symbol;Acc:MGI:2144423]	-	gene	overlapping	0	0.0114181	6.64386	5.78136	6.52699	6.48156	6.52434	5.66655	5.90746	6.19139	0.573333	UP
Chr13:62595901-62598900	13	62595901	62598900	6720489N17Rik	ENSMUSG00000072066	RIKEN cDNA 6720489N17 gene [Source:MGI Symbol;Acc:MGI:2443901]	-	gene	upstream	4113	0.0373711	5.9542	6.02237	6.13182	6.59895	6.2349	5.54317	6.06866	5.60517	0.577462	UP
Chr3:86545951-86548050	3	86545951	86548050	Lrba	ENSMUSG00000028080	LPS-responsive beige-like anchor [Source:MGI Symbol;Acc:MGI:1933162]	+	gene	overlapping	0	0.035414	5.85798	5.52356	6.10185	6.1285	6.15882	5.80486	5.09789	5.65999	0.578272	UP
Chr10:87256501-87260100	10	87256501	87260100	AC123074.1	ENSMUSG00000112213	No description	+	gene	overlapping	0	0.00537733	6.02237	6.12928	6.47888	6.65046	6.53984	6.00697	5.77273	6.13638	0.578375	UP
Chr1:70370251-70372650	1	70370251	70372650	Spag16	ENSMUSG00000053153	sperm associated antigen 16 [Source:MGI Symbol;Acc:MGI:1913972]	+	gene	overlapping	0	0.0489045	5.9542	5.64386	6.06974	6.03791	6.11967	5.22151	5.33838	5.85199	0.578672	UP
Chr16:65168701-65171400	16	65168701	65171400	Gm22429	ENSMUSG00000089178	predicted gene, 22429 [Source:MGI Symbol;Acc:MGI:5452206]	-	gene	overlapping	0	0.0139329	5.97728	6.02237	6.19024	6.18134	6.05815	5.37224	5.77273	5.52286	0.579005	UP
Chr3:153280351-153283050	3	153280351	153283050	St6galnac3	ENSMUSG00000052544	ST6 (alpha-N-acetyl-neuraminyl-2,3-beta- galactosyl-1,3)-N-acetylgalactosaminide alpha-2,6- sialyltransferase 3 [Source:MGI Symbol;Acc:MGI:1341828]	-	gene	overlapping	0	0.0205964	5.88264	5.88264	5.97348	6.26344	6.46062	5.47728	5.72373	5.78233	0.579158	UP
Chr17:21395701-21398250	17	21395701	21398250	Zfp677	ENSMUSG00000062743	zinc finger protein 677 [Source:MGI Symbol;Acc:MGI:3053207]	+	gene	overlapping	0	0.0140577	6.14975	5.85798	6.406	6.16262	6.13827	5.54317	5.84056	5.57938	0.580222	UP
Chr5:105479251-105482100	5	105479251	105482100	Lrrc8b	ENSMUSG00000070639	leucine rich repeat containing 8 family, member B [Source:MGI Symbol;Acc:MGI:2141353]	+	gene	overlapping	0	0.0424326	6.12928	6	6.3295	6.88558	6.7015	5.93502	5.79612	6.41787	0.58194	UP
Chr17:59227801-59230050	17	59227801	59230050	Gm23769	ENSMUSG00000077629	predicted gene, 23769 [Source:MGI Symbol;Acc:MGI:5453546]	-	gene	downstream	1958	0.0282101	5.83289	5.61471	6.0054	5.85975	5.94503	5.57481	5.13867	5.30938	0.585747	UP
Chr17:23816101-23820000	17	23816101	23820000	Srrm2	ENSMUSG00000039218	serine/arginine repetitive matrix 2 [Source:MGI Symbol;Acc:MGI:1923206]	+	gene	overlapping	0	0.00489108	6.79442	6.33985	6.59412	6.76612	7.0095	6.23954	6.34264	6.03919	0.587482	UP
Chr2:76765201-76768350	2	76765201	76768350	Ttn	ENSMUSG00000051747	titin [Source:MGI Symbol;Acc:MGI:98864]	-	gene	overlapping	0	0.0185206	6.12928	6.35755	6.71831	6.48156	6.29035	6.11642	5.98979	5.60517	0.5877	UP
Chr16:41799001-41801250	16	41799001	41801250	Lsamp	ENSMUSG00000061080	limbic system-associated membrane protein [Source:MGI Symbol;Acc:MGI:1261760]	+	gene	overlapping	0	0.0339418	5.72792	5.49185	6.06974	5.92109	5.92201	5.37224	5.09789	5.63422	0.587991	UP
Chr3:153286951-153289800	3	153286951	153289800	St6galnac3	ENSMUSG00000052544	ST6 (alpha-N-acetyl-neuraminyl-2,3-beta- galactosyl-1,3)-N-acetylgalactosaminide alpha-2,6- sialyltransferase 3 [Source:MGI Symbol;Acc:MGI:1341828]	-	gene	overlapping	0	0.00598434	5.9542	6.14975	6.45461	6.58567	6.35956	5.95894	5.62652	6.01908	0.591381	UP
Chr5:110102401-110106600	5	110102401	110106600	Plcxd1	ENSMUSG00000064247	phosphatidylinositol-specific phospholipase C, X domain containing 1 [Source:MGI Symbol;Acc:MGI:2685422]	+	gene	overlapping	0	0.01093	6.47573	6.30378	6.7758	7.3227	7.29116	6.33584	6.57396	6.73987	0.591391	UP
Chr2:96401101-96403350	2	96401101	96403350	Lrrc4c	ENSMUSG00000050587	leucine rich repeat containing 4C [Source:MGI Symbol;Acc:MGI:2442636]	+	gene	overlapping	0	0.029805	5.45943	5.78136	5.86979	5.87918	5.94503	5.09438	5.45872	5.34229	0.592058	UP
Chr18:69431101-69435150	18	69431101	69435150	Tcf4	ENSMUSG00000053477	transcription factor 4 [Source:MGI Symbol;Acc:MGI:98506]	+	gene	overlapping	0	0.00101864	6.47573	6.37504	7.19594	7.61492	7.40992	6.95905	6.80071	6.70315	0.592192	UP
Chr8:32724901-32728800	8	32724901	32728800	Nrg1	ENSMUSG00000062991	neuregulin 1 [Source:MGI Symbol;Acc:MGI:96083]	-	gene	overlapping	0	0.00193824	6	6.22882	6.67947	6.70999	6.7015	6.00697	6.06866	6.2258	0.593597	UP
Chr1:102155401-102158400	1	102155401	102158400	Gm28623	ENSMUSG00000099770	predicted gene 28623 [Source:MGI Symbol;Acc:MGI:5579329]	+	gene	downstream	2967	0.00775271	5.70044	6.2854	6.38109	6.16262	6.2349	5.6938	5.77273	5.52286	0.59556	UP
Chr10:119847001-119859900	10	119847001	119859900	Grip1	ENSMUSG00000034813	glutamate receptor interacting protein 1 [Source:MGI Symbol;Acc:MGI:1921303]	+	gene	overlapping	0	0.0159055	8.24793	7.93074	8.75839	8.68439	8.55903	8.29919	7.64931	8.19178	0.596084	UP
Chr2:76751701-76755000	2	76751701	76755000	Ttn	ENSMUSG00000051747	titin [Source:MGI Symbol;Acc:MGI:98864]	-	gene	overlapping	0	0.00322617	6.39232	5.93074	6.54968	6.63745	6.46062	6.07236	5.96995	5.80523	0.597714	UP
Chr8:15650251-15652500	8	15650251	15652500	Gm45408	ENSMUSG00000110217	predicted gene 45408 [Source:MGI Symbol;Acc:MGI:5791244]	+	gene	overlapping	0	0.0218146	5.32193	5.42626	6.13182	6.05694	5.97004	5.26043	5.72373	5.34229	0.597799	UP
Chr13:113761051-113763450	13	113761051	113763450	AC126939.4	ENSMUSG00000114962	No description	-	gene	overlapping	0	0.0124598	5.90689	5.80736	6.13182	6.54786	6.47737	5.63622	5.62652	6.07927	0.6002	UP
Chr8:48497851-48500400	8	48497851	48500400	Tenm3	ENSMUSG00000031561	teneurin transmembrane protein 3 [Source:MGI Symbol;Acc:MGI:1345183]	-	gene	overlapping	0	0.0413241	5.93074	5.39232	6.406	5.90102	5.99215	5.44417	5.45872	5.63422	0.601945	UP
Chr1:129429751-129432000	1	129429751	129432000	Thsd7b	ENSMUSG00000042581	thrombospondin, type I, domain containing 7B [Source:MGI Symbol;Acc:MGI:2443925]	+	gene	overlapping	0	0.0234541	5.58496	5.52356	6.06974	5.98095	5.72262	5.37224	5.4287	5.16977	0.604021	UP
Chr2:42537601-42539700	2	42537601	42539700	Lrp1b	ENSMUSG00000049252	low density lipoprotein-related protein 1B (deleted in tumors) [Source:MGI Symbol;Acc:MGI:2151136]	-	gene	overlapping	0	0.037736	5.52356	5.08746	5.90568	5.6563	5.77665	5.09438	5.06161	5.34229	0.611501	UP
Chr1:34176151-34183050	1	34176151	34183050	Dst	ENSMUSG00000026131	dystonin [Source:MGI Symbol;Acc:MGI:104627]	+	gene	overlapping	0	6.03279e-06	7.41785	7.16993	8.28933	8.33032	8.07554	7.59517	7.56496	7.70509	0.612975	UP
Chr10:120100051-120107100	10	120100051	120107100	Helb	ENSMUSG00000020228	helicase (DNA) B [Source:MGI Symbol;Acc:MGI:2152895]	-	gene	overlapping	0	0.00242529	7.25739	7.11894	8.05078	8.41024	8.30517	7.80085	7.3636	7.7378	0.616563	UP
Chr3:125484301-125486700	3	125484301	125486700	Ndst4	ENSMUSG00000027971	N-deacetylase/N-sulfotransferase (heparin glucosaminyl) 4 [Source:MGI Symbol;Acc:MGI:1932545]	+	gene	overlapping	0	0.00801922	5.61471	5.72792	5.93987	6.16262	6.17757	5.33586	5.67691	5.4064	0.616692	UP
Chr10:64893001-64894800	10	64893001	64894800	Ctnna3	ENSMUSG00000060843	catenin (cadherin associated protein), alpha 3 [Source:MGI Symbol;Acc:MGI:2661445]	+	gene	overlapping	0	0.0339418	5.39232	5.58496	5.7581	5.67986	5.80135	5.00819	5.40199	4.93568	0.617073	UP
Chr4:55009201-55011750	4	55009201	55011750	Zfp462	ENSMUSG00000060206	zinc finger protein 462 [Source:MGI Symbol;Acc:MGI:107690]	+	gene	overlapping	0	0.0389604	5.90689	5.85798	5.97348	6.48156	5.97004	5.40932	5.40199	5.78233	0.619981	UP
Chr3:156951151-156953400	3	156951151	156953400	Negr1	ENSMUSG00000040037	neuronal growth regulator 1 [Source:MGI Symbol;Acc:MGI:2444846]	+	gene	overlapping	0	0.0173374	5.93074	5.9542	6.03778	6.01914	5.94503	5.47728	4.98124	5.60517	0.62256	UP
Chr6:110986351-110988450	6	110986351	110988450	Grm7	ENSMUSG00000056755	glutamate receptor, metabotropic 7 [Source:MGI Symbol;Acc:MGI:1351344]	+	gene	overlapping	0	0.0413041	5.35755	5.49185	6.06974	5.63315	5.85138	5.26043	5.06161	5.37276	0.625134	UP
Chr11:47947051-47948850	11	47947051	47948850	Sgcd	ENSMUSG00000020354	sarcoglycan, delta (dystrophin-associated glycoprotein) [Source:MGI Symbol;Acc:MGI:1346525]	-	gene	overlapping	0	0.0427594	5.67243	5.16993	5.55087	5.6563	5.58603	4.91255	4.85551	5.13573	0.625325	UP
Chr5:104471101-104473950	5	104471101	104473950	Pkd2	ENSMUSG00000034462	polycystic kidney disease 2 [Source:MGI Symbol;Acc:MGI:1099818]	+	gene	overlapping	0	0.00132146	6.10852	6.12928	6.45461	6.61273	6.57092	5.90907	6.04875	5.78233	0.630135	UP
Chr10:92398801-92401050	10	92398801	92401050	AC151843.1	ENSMUSG00000110794	No description	+	gene	overlapping	0	0.0259494	5.61471	5.2854	6.24838	5.92109	5.77665	5.14108	5.48768	5.43622	0.632885	UP
Chr10:119756101-119764500	10	119756101	119764500	Grip1	ENSMUSG00000034813	glutamate receptor interacting protein 1 [Source:MGI Symbol;Acc:MGI:1921303]	+	gene	overlapping	0	0.00297757	7.40088	7.47573	7.97528	8.33695	8.22083	7.67805	7.22993	7.69912	0.634132	UP
Chr16:59577001-59580000	16	59577001	59580000	Crybg3	ENSMUSG00000091562	beta-gamma crystallin domain containing 3 [Source:MGI Symbol;Acc:MGI:2676311]	-	gene	overlapping	0	0.0289603	5.97728	5.70044	6.30269	6.62521	6.37806	5.66655	5.40199	6.2258	0.635347	UP
Chr8:102861001-102862650	8	102861001	102862650	Gm8730	ENSMUSG00000063696	predicted pseudogene 8730 [Source:MGI Symbol;Acc:MGI:3644565]	-	gene	upstream	2195	0.0439249	5.61471	5.20945	5.31159	5.72683	5.85138	4.86357	4.98124	5.16977	0.637383	UP
Chr1:22702201-22704150	1	22702201	22704150	Rims1	ENSMUSG00000041670	regulating synaptic membrane exocytosis 1 [Source:MGI Symbol;Acc:MGI:2152971]	-	gene	overlapping	0	0.0484745	5	5.39232	5.7581	5.6053	5.55357	5.09438	5.2417	4.60178	0.637413	UP
Chr14:96584851-96586950	14	96584851	96586950	Gm25133	ENSMUSG00000064581	predicted gene, 25133 [Source:MGI Symbol;Acc:MGI:5454910]	+	gene	downstream	1877	0.0304413	5.04439	5.55459	5.86979	6.03791	5.58603	5.29925	4.98124	5.30938	0.638655	UP
Chr10:119970001-119973900	10	119970001	119973900	Grip1	ENSMUSG00000034813	glutamate receptor interacting protein 1 [Source:MGI Symbol;Acc:MGI:1921303]	+	gene	overlapping	0	0.0462805	6.2854	6.10852	6.81356	7.15151	6.52434	6.52945	5.70141	6.27729	0.643326	UP
Chr16:89510551-89516700	16	89510551	89516700	Krtap7-1	ENSMUSG00000056706	keratin associated protein 7-1 [Source:MGI Symbol;Acc:MGI:1918613]	-	gene	downstream	2228	0.00478209	6.88264	6.94251	7.50025	7.64708	7.41885	6.88489	6.46189	7.18641	0.65075	UP
Chr10:110758201-110776950	10	110758201	110776950	E2f7	ENSMUSG00000020185	E2F transcription factor 7 [Source:MGI Symbol;Acc:MGI:1289147]	+	gene	overlapping	0	0.000161477	8.72792	8.6865	9.44838	9.64936	9.69895	8.96402	8.81021	9.06269	0.653548	UP
Chr6:46124251-46126050	6	46124251	46126050	Cntnap2	ENSMUSG00000039419	contactin associated protein-like 2 [Source:MGI Symbol;Acc:MGI:1914047]	+	gene	overlapping	0	0.0229307	5.39232	5.45943	5.45927	5.63315	5.80135	4.86357	5.02153	5.05773	0.654628	UP
Chr10:120082201-120098250	10	120082201	120098250	Grip1	ENSMUSG00000034813	glutamate receptor interacting protein 1 [Source:MGI Symbol;Acc:MGI:1921303]	+	gene	overlapping	0	0.00101147	8.59246	8.36632	9.64913	9.77338	9.79617	9.17849	8.76325	9.24952	0.661857	UP
Chr10:98967151-98970450	10	98967151	98970450	Atp2b1	ENSMUSG00000019943	ATPase, Ca++ transporting, plasma membrane 1 [Source:MGI Symbol;Acc:MGI:104653]	+	gene	overlapping	0	0.00380709	6.02237	6.32193	6.3295	6.68661	6.34257	6.00697	5.4287	5.87337	0.672488	UP
Chr5:105439951-105445500	5	105439951	105445500	Lrrc8b	ENSMUSG00000070639	leucine rich repeat containing 8 family, member B [Source:MGI Symbol;Acc:MGI:2141353]	+	gene	overlapping	0	0.000959578	6.84549	6.87036	7.39156	7.67019	7.51469	6.91087	6.49145	7.09793	0.67493	UP
Chr15:71913601-71915100	15	71913601	71915100	Col22a1	ENSMUSG00000079022	collagen, type XXII, alpha 1 [Source:MGI Symbol;Acc:MGI:1916950]	-	gene	overlapping	0	0.0414172	4.64386	5.20945	5.5057	5.30282	5.523	4.45085	4.81021	4.97488	0.685737	UP
Chr10:99109051-99110400	10	99109051	99110400	Poc1b	ENSMUSG00000019952	POC1 centriolar protein B [Source:MGI Symbol;Acc:MGI:1918511]	+	gene	overlapping	0	0.0238514	5	5.16993	5.45927	5.6563	5.55357	4.57774	4.89653	5.09431	0.68699	UP
Chr12:38543251-38544900	12	38543251	38544900	Dgkb	ENSMUSG00000036095	diacylglycerol kinase, beta [Source:MGI Symbol;Acc:MGI:2442474]	+	gene	overlapping	0	0.0496315	5.35755	4.90689	5.31159	5.36356	5.523	4.38273	4.66432	5.01758	0.690535	UP
Chr16:28819801-28837650	16	28819801	28837650	Mb21d2	ENSMUSG00000051065	Mab-21 domain containing 2 [Source:MGI Symbol;Acc:MGI:1917028]	-	gene	overlapping	0	0.00128174	8.61838	8.55842	9.50208	9.54398	9.52238	8.85338	8.49722	9.084	0.691544	UP
Chr17:85235251-85237200	17	85235251	85237200	Camkmt	ENSMUSG00000071037	calmodulin-lysine N-methyltransferase [Source:MGI Symbol;Acc:MGI:1920832]	+	gene	overlapping	0	0.00200427	5.67243	5.16993	5.90568	6.23215	6.07787	5.40932	5.2417	5.49616	0.691821	UP
Chr9:73880701-73882350	9	73880701	73882350	Unc13c	ENSMUSG00000062151	unc-13 homolog C (C. elegans) [Source:MGI Symbol;Acc:MGI:2149021]	-	gene	overlapping	0	0.0397135	5.24793	4.90689	5.5936	5.36356	5.523	4.699	4.71782	4.97488	0.693736	UP
Chr13:60623551-60628500	13	60623551	60628500	Dapk1	ENSMUSG00000021559	death associated protein kinase 1 [Source:MGI Symbol;Acc:MGI:1916885]	+	gene	overlapping	0	0.0007321	6.62936	6.75489	7.16892	6.70999	7.12474	6.39055	6.12442	6.41787	0.698622	UP
Chr10:119966851-119969850	10	119966851	119969850	Grip1	ENSMUSG00000034813	glutamate receptor interacting protein 1 [Source:MGI Symbol;Acc:MGI:1921303]	+	gene	overlapping	0	0.000211419	6.14975	6.14975	6.3295	6.49658	6.39526	5.85897	5.51456	5.73433	0.699188	UP
Chr2:89309851-89311950	2	89309851	89311950	Olfr1231	ENSMUSG00000075093	olfactory receptor 1231 [Source:MGI Symbol;Acc:MGI:3031065]	-	gene	downstream	2777	0.00213304	5.61471	5.32193	6.03778	6.01914	5.94503	5.44417	5.30779	5.13573	0.699814	UP
Chr2:168754351-168757350	2	168754351	168757350	Sall4	ENSMUSG00000027547	sal-like 4 (Drosophila) [Source:MGI Symbol;Acc:MGI:2139360]	-	gene	overlapping	0	0.00801913	5.83289	6.02237	6.3295	6.86532	6.61682	5.40932	6.00889	6.20912	0.706474	UP
Chr15:13161151-13162500	15	13161151	13162500	Cdh6	ENSMUSG00000039385	cadherin 6 [Source:MGI Symbol;Acc:MGI:107435]	-	gene	overlapping	0	0.0392847	5.08746	5.12928	5.36023	5.30282	5.46037	4.95962	4.32343	4.65463	0.706829	UP
Chr2:41531851-41533200	2	41531851	41533200	Lrp1b	ENSMUSG00000049252	low density lipoprotein-related protein 1B (deleted in tumors) [Source:MGI Symbol;Acc:MGI:2151136]	-	gene	overlapping	0	0.0487813	4.16993	5.12928	5.41065	5.39408	5.13775	4.699	4.38746	4.70587	0.714561	UP
Chr1:11903551-11905650	1	11903551	11905650	A830018L16Rik	ENSMUSG00000057715	RIKEN cDNA A830018L16 gene [Source:MGI Symbol;Acc:MGI:2444149]	+	gene	overlapping	0	0.0139791	5.61471	5.45943	5.71648	5.6053	6.05815	5.26043	4.98124	5.01758	0.714617	UP
Chr2:57110701-57112650	2	57110701	57112650	Nr4a2	ENSMUSG00000026826	nuclear receptor subfamily 4, group A, member 2 [Source:MGI Symbol;Acc:MGI:1352456]	-	gene	overlapping	0	0.00701806	5.55459	5.70044	5.83338	6.16262	5.82814	4.95962	5.13867	5.52286	0.72352	UP
Chr4:77725051-77726550	4	77725051	77726550	Ptprd	ENSMUSG00000028399	protein tyrosine phosphatase, receptor type, D [Source:MGI Symbol;Acc:MGI:97812]	-	gene	overlapping	0	0.0151762	5.08746	4.52356	5.5936	5.41905	5.69697	4.75485	4.81021	4.97488	0.724685	UP
Chr10:120015601-120017100	10	120015601	120017100	Grip1	ENSMUSG00000034813	glutamate receptor interacting protein 1 [Source:MGI Symbol;Acc:MGI:1921303]	+	gene	overlapping	0	0.0320957	5.58496	5.52356	5.20107	5.70531	5.94503	4.95962	4.61492	5.13573	0.730027	UP
Chr15:40715851-40717200	15	40715851	40717200	Zfpm2	ENSMUSG00000022306	zinc finger protein, multitype 2 [Source:MGI Symbol;Acc:MGI:1334444]	+	gene	overlapping	0	0.0354781	4.16993	4.64386	5.20107	5.26779	5.49284	4.45085	4.32343	4.93568	0.731197	UP
Chr13:14259001-14260350	13	14259001	14260350	Hecw1	ENSMUSG00000021301	HECT, C2 and WW domain containing E3 ubiquitin protein ligase 1 [Source:MGI Symbol;Acc:MGI:2444115]	-	gene	overlapping	0	0.0497307	5.08746	4.80736	5.0825	5.23755	5.2529	4.3093	4.56338	4.4906	0.73468	UP
Chr10:119895001-119902200	10	119895001	119902200	Grip1	ENSMUSG00000034813	glutamate receptor interacting protein 1 [Source:MGI Symbol;Acc:MGI:1921303]	+	gene	overlapping	0	0.000317691	7.39232	7.30378	7.76584	7.99379	7.81394	7.4363	6.75354	7.10603	0.735872	UP
Chr10:118859401-118861050	10	118859401	118861050	Dyrk2	ENSMUSG00000028630	dual-specificity tyrosine-(Y)- phosphorylation regulated kinase 2 [Source:MGI Symbol;Acc:MGI:1330301]	-	gene	overlapping	0	0.0190064	5.45943	5.32193	5.41065	5.50389	5.85138	5.09438	4.56338	4.88979	0.735913	UP
Chr1:103235551-103236900	1	103235551	103236900	Gm18728	ENSMUSG00000100955	predicted gene, 18728 [Source:MGI Symbol;Acc:MGI:5010913]	+	gene	overlapping	0	0.0473109	5.2854	4.58496	5.31159	5.09653	5.17588	4.75485	4.32343	4.23824	0.740327	UP
Chr5:77000701-77001900	5	77000701	77001900	Srp72	ENSMUSG00000036323	signal recognition particle 72 [Source:MGI Symbol;Acc:MGI:1333795]	+	gene	upstream	764	0.0371591	4.90689	4.75489	4.88518	5.33228	5.42681	4.15401	4.61492	4.65463	0.741669	UP
Chr5:127071751-127073250	5	127071751	127073250	4933438B17Rik	ENSMUSG00000105490	RIKEN cDNA 4933438B17 gene [Source:MGI Symbol;Acc:MGI:1918497]	+	gene	overlapping	0	0.0248268	5.04439	5.24793	5.5057	5.23755	5.39403	4.699	4.56338	4.65463	0.743159	UP
Chr2:168925501-168927600	2	168925501	168927600	Zfp64	ENSMUSG00000027551	zinc finger protein 64 [Source:MGI Symbol;Acc:MGI:107342]	-	gene	overlapping	0	0.0178765	5.83289	5.83289	5.7581	6.75604	6.4123	5.54317	5.4287	5.85199	0.746381	UP
Chr4:84897001-84898350	4	84897001	84898350	Cntln	ENSMUSG00000038070	centlein, centrosomal protein [Source:MGI Symbol;Acc:MGI:2443104]	+	gene	overlapping	0	0.0333302	4.9542	4.75489	5.25805	5.26779	5.28798	4.51558	4.26216	4.75221	0.747526	UP
Chr8:99421801-99423300	8	99421801	99423300	Gm15680	ENSMUSG00000090116	predicted gene 15680 [Source:MGI Symbol;Acc:MGI:3783122]	-	gene	overlapping	0	0.0137039	5.2854	4.9542	5.25805	5.39408	5.64067	4.64151	4.56338	4.8459	0.751145	UP
Chr10:119020801-119022150	10	119020801	119022150	AC160060.1	ENSMUSG00000112540	No description	-	gene	overlapping	0	0.0209051	5.24793	4.64386	5.14706	5.6563	5.61387	4.57774	4.56338	5.01758	0.754672	UP
Chr13:60707701-60711150	13	60707701	60711150	Dapk1	ENSMUSG00000021559	death associated protein kinase 1 [Source:MGI Symbol;Acc:MGI:1916885]	+	gene	overlapping	0	0.00311228	6.35755	5.97728	6.57223	6.2483	6.94142	5.83232	5.72373	5.97794	0.766679	UP
Chr8:48133201-48134400	8	48133201	48134400	Dctd	ENSMUSG00000031562	dCMP deaminase [Source:MGI Symbol;Acc:MGI:2444529]	+	gene	overlapping	0	0.0313522	4.80736	4.58496	5.02196	5.23755	5.13775	4.3093	4.04627	4.65463	0.776746	UP
Chr16:89489851-89493900	16	89489851	89493900	Krtap8-1	ENSMUSG00000059632	keratin associated protein 8-1 [Source:MGI Symbol;Acc:MGI:1330293]	-	gene	downstream	1899	0.00168727	6.40939	6.33985	6.85103	6.58567	7.04102	6.40792	5.62652	6.03919	0.778406	UP
Chr2:88682851-88684350	2	88682851	88684350	Olfr1195	ENSMUSG00000075121	olfactory receptor 1195 [Source:MGI Symbol;Acc:MGI:3031029]	-	gene	overlapping	0	0.0312601	4.32193	4.70044	5.90568	5.33228	5.35929	4.86357	4.85551	4.60178	0.778891	UP
Chr17:62664601-62666400	17	62664601	62666400	Efna5	ENSMUSG00000048915	ephrin A5 [Source:MGI Symbol;Acc:MGI:107444]	-	gene	overlapping	0	0.00217192	5.20945	5.08746	5.71648	5.72683	5.80135	4.81121	5.13867	4.93568	0.780502	UP
Chr10:103960801-103962000	10	103960801	103962000	Gm25143	ENSMUSG00000064630	predicted gene, 25143 [Source:MGI Symbol;Acc:MGI:5454920]	+	gene	upstream	1150	0.0471921	4.45943	4.45943	5.0825	5.13756	4.96391	4.06452	4.66432	4.01282	0.78436	UP
Chr16:89564701-89567400	16	89564701	89567400	Krtap11-1	ENSMUSG00000091212	keratin associated protein 11-1 [Source:MGI Symbol;Acc:MGI:99447]	-	gene	upstream	2776	0.000241076	5.75489	5.61471	6.27562	6.21646	6.4123	5.6938	5.13867	5.65999	0.784941	UP
Chr13:60684001-60685650	13	60684001	60685650	Dapk1	ENSMUSG00000021559	death associated protein kinase 1 [Source:MGI Symbol;Acc:MGI:1916885]	+	gene	overlapping	0	0.00410147	5.24793	4.64386	5.31159	5.7517	5.69697	4.91255	4.76209	4.75221	0.788782	UP
Chr15:99470101-99471600	15	99470101	99471600	Bcdin3d	ENSMUSG00000037525	BCDIN3 domain containing [Source:MGI Symbol;Acc:MGI:1922534]	-	gene	overlapping	0	0.00688727	5.24793	5.42626	5.71648	5.58196	5.39403	4.81121	4.85551	4.65463	0.793851	UP
Chr10:119468701-119472450	10	119468701	119472450	Grip1	ENSMUSG00000034813	glutamate receptor interacting protein 1 [Source:MGI Symbol;Acc:MGI:1921303]	+	gene	overlapping	0	0.000762425	6.33985	6.26679	6.85103	7.05318	6.8564	6.23954	5.54534	6.45085	0.795835	UP
Chr17:70516201-70519050	17	70516201	70519050	Dlgap1	ENSMUSG00000003279	discs, large (Drosophila) homolog-associated protein 1 [Source:MGI Symbol;Acc:MGI:1346065]	+	gene	overlapping	0	2.49513e-05	6.22882	5.55459	6.63621	6.57327	6.37806	5.54317	5.67691	5.95888	0.796435	UP
Chr17:58028251-58029900	17	58028251	58029900	Cntnap5c	ENSMUSG00000038048	contactin associated protein-like 5C [Source:MGI Symbol;Acc:MGI:3646013]	+	gene	overlapping	0	0.00647886	5.49185	5	5.5936	5.41905	5.64067	4.75485	4.81021	4.70587	0.796607	UP
Chr8:65699851-65701200	8	65699851	65701200	March1	ENSMUSG00000036469	membrane-associated ring finger (C3HC4) 1 [Source:MGI Symbol;Acc:MGI:1920175]	+	gene	overlapping	0	0.0239885	4.75489	5.20945	5.0825	5.36356	5.75157	4.45085	4.81021	4.60178	0.79698	UP
Chr19:36356101-36360600	19	36356101	36360600	Pcgf5	ENSMUSG00000024805	polycomb group ring finger 5 [Source:MGI Symbol;Acc:MGI:1923505]	+	gene	overlapping	0	0.000114184	6.16993	6.53916	6.63621	7.17512	6.86931	6.21989	5.86487	6.2258	0.797409	UP
Chr12:115551001-115552800	12	115551001	115552800	Gm9238	ENSMUSG00000105599	predicted gene 9238 [Source:MGI Symbol;Acc:MGI:3645306]	-	gene	downstream	4604	0.0395248	5.42626	5.35755	5.31159	6.07376	5.61387	4.91255	5.27294	4.37365	0.801784	UP
Chr1:175294201-175295850	1	175294201	175295850	Rgs7	ENSMUSG00000026527	regulator of G protein signaling 7 [Source:MGI Symbol;Acc:MGI:1346089]	-	gene	overlapping	0	0.0106264	5.20945	5.16993	5.5936	5.30282	5.49284	4.45085	4.85551	4.65463	0.804966	UP
Chr16:66833101-66834300	16	66833101	66834300	Cadm2	ENSMUSG00000064115	cell adhesion molecule 2 [Source:MGI Symbol;Acc:MGI:2442722]	-	gene	overlapping	0	0.0338856	4.85798	5.04439	5.14706	5.09653	5.32255	4.86357	4.11874	4.01282	0.808231	UP
Chr16:28878901-28891950	16	28878901	28891950	Mb21d2	ENSMUSG00000051065	Mab-21 domain containing 2 [Source:MGI Symbol;Acc:MGI:1917028]	-	gene	overlapping	0	0.00106058	8.15987	8.09803	8.83079	9.01207	8.80853	8.15179	7.64331	8.35039	0.808651	UP
Chr12:57548851-57551100	12	57548851	57551100	Foxa1	ENSMUSG00000035451	forkhead box A1 [Source:MGI Symbol;Acc:MGI:1347472]	-	gene	downstream	1935	0.0033455	5.97728	5.58496	6.27562	6.56051	6.11967	5.26043	5.20666	5.95888	0.812374	UP
Chr7:70914151-70915350	7	70914151	70915350	Gm42397	ENSMUSG00000109532	predicted gene, 42397 [Source:MGI Symbol;Acc:MGI:5625282]	+	gene	overlapping	0	0.0169427	4.08746	4.24793	5.20107	5.30282	5.17588	4.15401	4.26216	4.75221	0.813938	UP
Chr16:89781151-89797200	16	89781151	89797200	Tiam1	ENSMUSG00000002489	T cell lymphoma invasion and metastasis 1 [Source:MGI Symbol;Acc:MGI:103306]	-	gene	overlapping	0	0.04703	8.40088	8.24793	9.12759	9.11074	9.12544	8.61551	7.42002	8.59506	0.814193	UP
Chr18:69676651-69679200	18	69676651	69679200	Tcf4	ENSMUSG00000053477	transcription factor 4 [Source:MGI Symbol;Acc:MGI:98506]	+	gene	overlapping	0	0.00212142	5.88264	6.24793	5.97348	6.53444	6.03597	5.47728	5.06161	5.57938	0.814345	UP
Chr13:15707251-15708450	13	15707251	15708450	Gli3	ENSMUSG00000021318	GLI-Kruppel family member GLI3 [Source:MGI Symbol;Acc:MGI:95729]	+	gene	overlapping	0	0.0411929	4.39232	4.80736	4.73628	5.39408	5.0927	4.64151	4.18775	3.92694	0.816375	UP
Chr13:114036751-114040200	13	114036751	114040200	Arl15	ENSMUSG00000042348	ADP-ribosylation factor-like 15 [Source:MGI Symbol;Acc:MGI:2442308]	+	gene	overlapping	0	0.000105769	6.24793	6.26679	7.02547	7.0425	7.0207	6.59351	5.72373	6.19139	0.816914	UP
Chr9:21943351-21944700	9	21943351	21944700	Plppr2	ENSMUSG00000040563	phospholipid phosphatase related 2 [Source:MGI Symbol;Acc:MGI:2384575]	+	gene	overlapping	0	0.0206442	4.9542	4.80736	5.25805	5.50389	5.80135	4.51558	4.38746	5.13573	0.820173	UP
Chr8:48135001-48145200	8	48135001	48145200	Dctd	ENSMUSG00000031562	dCMP deaminase [Source:MGI Symbol;Acc:MGI:2444529]	+	gene	overlapping	0	2.26168e-05	7.74819	7.49185	8.28933	8.58739	8.61284	7.87763	7.3487	7.76549	0.822519	UP
Chr8:48703351-48706200	8	48703351	48706200	Tenm3	ENSMUSG00000031561	teneurin transmembrane protein 3 [Source:MGI Symbol;Acc:MGI:1345183]	-	gene	overlapping	0	1.48493e-05	6.20945	6.10852	6.3295	6.32778	6.4123	5.26043	5.70141	5.60517	0.822648	UP
Chr16:89506351-89508300	16	89506351	89508300	Krtap7-1	ENSMUSG00000056706	keratin associated protein 7-1 [Source:MGI Symbol;Acc:MGI:1918613]	-	gene	overlapping	0	0.0188534	5.49185	5.20945	5.7581	5.63315	6.11967	5.26043	4.38746	5.27392	0.823021	UP
Chr2:87837001-87838350	2	87837001	87838350	Olfr1148	ENSMUSG00000061875	olfactory receptor 1148 [Source:MGI Symbol;Acc:MGI:3030982]	+	gene	upstream	1198	0.0148938	4.80736	5	5.14706	5.41905	5.01153	4.3093	4.5053	4.30362	0.826794	UP
Chr10:110777101-110783850	10	110777101	110783850	E2f7	ENSMUSG00000020185	E2F transcription factor 7 [Source:MGI Symbol;Acc:MGI:1289147]	+	gene	overlapping	0	2.44928e-06	7.08746	7.13955	7.99863	8.18497	8.38571	7.45487	7.11207	7.50898	0.82939	UP
Chr10:119823751-119826750	10	119823751	119826750	Grip1	ENSMUSG00000034813	glutamate receptor interacting protein 1 [Source:MGI Symbol;Acc:MGI:1921303]	+	gene	overlapping	0	0.000168149	6.02237	6.10852	6.45461	6.46878	6.60108	5.83232	5.13867	5.93874	0.832123	UP
Chr17:62852701-62853750	17	62852701	62853750	Efna5	ENSMUSG00000048915	ephrin A5 [Source:MGI Symbol;Acc:MGI:107444]	-	gene	overlapping	0	0.039994	4.9542	4.64386	5.31159	4.98755	5.01153	4.51558	4.45027	3.73935	0.83602	UP
Chr10:119814751-119817150	10	119814751	119817150	Grip1	ENSMUSG00000034813	glutamate receptor interacting protein 1 [Source:MGI Symbol;Acc:MGI:1921303]	+	gene	overlapping	0	0.00239475	5.64386	5.39232	6.03778	6.10938	6.19598	5.37224	4.61492	5.65999	0.836791	UP
Chr5:19770001-19771200	5	19770001	19771200	Magi2	ENSMUSG00000040003	membrane associated guanylate kinase, WW and PDZ domain containing 2 [Source:MGI Symbol;Acc:MGI:1354953]	+	gene	overlapping	0	0.0149755	4.52356	4.80736	5.0825	5.26779	5.0927	3.97337	4.26216	4.60178	0.848196	UP
Chr6:72424351-72425700	6	72424351	72425700	Ggcx	ENSMUSG00000053460	gamma-glutamyl carboxylase [Source:MGI Symbol;Acc:MGI:1927655]	+	gene	overlapping	0	0.00855792	4.80736	5.24793	5.55087	5.6053	6.05815	4.699	4.66432	5.27392	0.849357	UP
Chr12:63607501-63608550	12	63607501	63608550	Gm24921	ENSMUSG00000064958	predicted gene, 24921 [Source:MGI Symbol;Acc:MGI:5454698]	+	gene	downstream	1318	0.016069	3.90689	4.75489	5.0825	5.23755	5.01153	4.15401	4.32343	4.30362	0.851328	UP
Chr18:21807151-21808200	18	21807151	21808200	Ccdc178	ENSMUSG00000024306	coiled coil domain containing 178 [Source:MGI Symbol;Acc:MGI:1918200]	-	gene	upstream	2697	0.0184664	4.52356	4.75489	4.88518	5.06366	5.0927	3.8795	4.18775	4.37365	0.855594	UP
Chr13:113605501-113606700	13	113605501	113606700	Snx18	ENSMUSG00000042364	sorting nexin 18 [Source:MGI Symbol;Acc:MGI:2137642]	-	gene	overlapping	0	0.00906951	4.75489	4.80736	4.95399	5.30282	5.2529	4.51558	4.5053	3.83366	0.859811	UP
Chr13:113867551-113932650	13	113867551	113932650	Arl15	ENSMUSG00000042348	ADP-ribosylation factor-like 15 [Source:MGI Symbol;Acc:MGI:2442308]	+	gene	overlapping	0	0.0236082	10.5196	10.403	11.7466	11.7466	11.6321	11.0031	9.96144	11.2772	0.860966	UP
Chr7:42104401-42105300	7	42104401	42105300	Ccnb1-ps	ENSMUSG00000048574	cyclin B1, pseudogene [Source:MGI Symbol;Acc:MGI:3648694]	-	gene	upstream	599	0.0429459	4.52356	4.64386	5.0825	4.94956	4.72001	3.97337	4.11874	4.08899	0.863315	UP
Chr13:103283251-103284150	13	103283251	103284150	Mast4	ENSMUSG00000034751	microtubule associated serine/threonine kinase family member 4 [Source:MGI Symbol;Acc:MGI:1918885]	-	gene	overlapping	0	0.0373338	4.24793	4.45943	4.65692	5.02487	4.66221	3.77341	4.04627	3.92694	0.87204	UP
Chr4:77705701-77706600	4	77705701	77706600	Ptprd	ENSMUSG00000028399	protein tyrosine phosphatase, receptor type, D [Source:MGI Symbol;Acc:MGI:97812]	-	gene	overlapping	0	0.0348705	4	4.24793	4.95399	4.86919	4.77182	4.23273	3.95987	3.73935	0.87544	UP
Chr16:89846101-89858400	16	89846101	89858400	Tiam1	ENSMUSG00000002489	T cell lymphoma invasion and metastasis 1 [Source:MGI Symbol;Acc:MGI:103306]	-	gene	overlapping	0	0.000831346	8.24793	7.96	8.78024	8.96951	8.8928	8.14147	7.45735	8.28771	0.878022	UP
Chr8:45017101-45056100	8	45017101	45056100	Fat1	ENSMUSG00000070047	FAT atypical cadherin 1 [Source:MGI Symbol;Acc:MGI:109168]	+	gene	overlapping	0	2.03869e-10	9.78463	9.73809	11.0538	11.1915	11.1582	10.3171	10.1553	10.2792	0.883524	UP
Chr8:60280051-60281250	8	60280051	60281250	Gm34623	ENSMUSG00000109966	predicted gene, 34623 [Source:MGI Symbol;Acc:MGI:5593782]	+	gene	overlapping	0	0.0175849	4.85798	4.32193	5.55087	5.02487	5.13775	4.15401	4.5053	4.4332	0.884071	UP
Chr18:83359501-83360700	18	83359501	83360700	Gm24720	ENSMUSG00000088143	predicted gene, 24720 [Source:MGI Symbol;Acc:MGI:5454497]	-	gene	downstream	4137	0.0440053	4.75489	4.39232	5.25805	4.82212	5.42681	4.64151	3.67837	4.4332	0.884178	UP
Chr10:119826901-119828700	10	119826901	119828700	Grip1	ENSMUSG00000034813	glutamate receptor interacting protein 1 [Source:MGI Symbol;Acc:MGI:1921303]	+	gene	overlapping	0	0.018852	5.24793	5.24793	5.5057	5.6563	5.97004	5.05211	3.95987	5.20588	0.888489	UP
Chr13:36727951-36728850	13	36727951	36728850	Nrn1	ENSMUSG00000039114	neuritin 1 [Source:MGI Symbol;Acc:MGI:1915654]	-	gene	overlapping	0	0.0344348	4.58496	4	4.812	5.09653	4.72001	3.53595	4.26216	4.08899	0.8911	UP
Chr10:23238151-23239350	10	23238151	23239350	Eya4	ENSMUSG00000010461	EYA transcriptional coactivator and phosphatase 4 [Source:MGI Symbol;Acc:MGI:1337104]	-	gene	overlapping	0	0.0128774	4.9542	4.39232	4.95399	5.09653	5.13775	4.3093	4.32343	3.83366	0.892178	UP
Chr10:119843401-119846700	10	119843401	119846700	Grip1	ENSMUSG00000034813	glutamate receptor interacting protein 1 [Source:MGI Symbol;Acc:MGI:1921303]	+	gene	overlapping	0	0.000225867	6.04439	6.16993	6.57223	6.70999	6.25276	5.57481	5.20666	6.00045	0.893652	UP
Chr17:43624801-43629450	17	43624801	43629450	Tdrd6	ENSMUSG00000040140	tudor domain containing 6 [Source:MGI Symbol;Acc:MGI:2679727]	-	gene	overlapping	0	5.17697e-06	6.79442	6.65821	7.226	7.66491	7.30056	6.25813	6.46189	6.77586	0.89573	UP
Chr18:37819801-37821450	18	37819801	37821450	Gm42416	ENSMUSG00000103458	predicted gene, 42416 [Source:MGI Symbol;Acc:MGI:5649001]	+	gene	overlapping	0	0.00317052	5.35755	4.58496	5.36023	5.92109	5.69697	4.45085	4.61492	5.16977	0.898482	UP
Chr1:148327501-148328700	1	148327501	148328700	Gm22966	ENSMUSG00000088582	predicted gene, 22966 [Source:MGI Symbol;Acc:MGI:5452743]	-	gene	downstream	393	0.0202806	3.80735	4.90689	5.63568	5.26779	5.13775	4.38273	3.95987	4.88979	0.901895	UP
Chr7:87809401-87810450	7	87809401	87810450	Grm5	ENSMUSG00000049583	glutamate receptor, metabotropic 5 [Source:MGI Symbol;Acc:MGI:1351342]	+	gene	overlapping	0	0.0419355	4.32193	4.64386	5.14706	4.5853	5.01153	3.77341	4.04627	4.23824	0.902061	UP
Chr1:11280001-11281050	1	11280001	11281050	Prex2	ENSMUSG00000048960	phosphatidylinositol-3,4,5-trisphosphate- dependent Rac exchange factor 2 [Source:MGI Symbol;Acc:MGI:1923385]	+	gene	overlapping	0	0.013774	4.16993	4.16993	5.02196	4.82212	5.21284	4.15401	4.04627	4.16857	0.903795	UP
Chr9:29717251-29718450	9	29717251	29718450	Ntm	ENSMUSG00000059974	neurotrimin [Source:MGI Symbol;Acc:MGI:2446259]	-	gene	overlapping	0	0.00722306	4.64386	4.80736	5.25805	5.13756	5.17588	4.15401	4.45027	4.23824	0.905087	UP
Chr10:119877601-119885250	10	119877601	119885250	Grip1	ENSMUSG00000034813	glutamate receptor interacting protein 1 [Source:MGI Symbol;Acc:MGI:1921303]	+	gene	overlapping	0	0.00254203	7.33985	7.22882	7.89294	7.91516	7.67966	7.05396	6.17855	7.31657	0.907418	UP
Chr10:119479651-119481450	10	119479651	119481450	Grip1	ENSMUSG00000034813	glutamate receptor interacting protein 1 [Source:MGI Symbol;Acc:MGI:1921303]	+	gene	overlapping	0	0.0135946	5.58496	5.45943	5.36023	5.67986	5.85138	4.91255	3.87717	5.13573	0.908174	UP
Chr7:67849201-67852200	7	67849201	67852200	Gm39027	ENSMUSG00000109193	predicted gene, 39027 [Source:MGI Symbol;Acc:MGI:5621912]	-	gene	overlapping	0	2.49708e-06	6.40939	5.93074	6.75709	7.005	6.81924	5.57481	6.29543	5.87337	0.919248	UP
Chr10:119912551-119914650	10	119912551	119914650	Grip1	ENSMUSG00000034813	glutamate receptor interacting protein 1 [Source:MGI Symbol;Acc:MGI:1921303]	+	gene	overlapping	0	0.00149282	5.67243	5.35755	5.7581	6.1285	5.94503	5.29925	4.32343	5.27392	0.920747	UP
Chr3:148819351-148820700	3	148819351	148820700	Adgrl2	ENSMUSG00000028184	adhesion G protein-coupled receptor L2 [Source:MGI Symbol;Acc:MGI:2139714]	-	gene	overlapping	0	0.0326254	4.85798	4.75489	5.14706	5.36356	5.42681	5.05211	4.04627	3.73935	0.923824	UP
Chr9:26521351-26522400	9	26521351	26522400	AC126267.1	ENSMUSG00000111066	No description	-	gene	overlapping	0	0.0127148	4.80736	4.39232	5.20107	4.90762	4.96391	3.65504	4.38746	4.16857	0.928083	UP
Chr9:16171351-16172400	9	16171351	16172400	Fat3	ENSMUSG00000074505	FAT atypical cadherin 3 [Source:MGI Symbol;Acc:MGI:2444314]	-	gene	overlapping	0	0.0486798	4.24793	4.45943	5.41065	4.5853	4.87425	4.15401	3.95987	4.08899	0.92821	UP
Chr9:106156951-106158000	9	106156951	106158000	D030055H07Rik	ENSMUSG00000086296	RIKEN cDNA D030055H07 gene [Source:MGI Symbol;Acc:MGI:3605036]	+	gene	overlapping	0	0.0163992	4.70044	4.08746	5.02196	5.47562	4.82163	4.38273	4.18775	4.01282	0.930579	UP
Chr13:113987701-113992650	13	113987701	113992650	Arl15	ENSMUSG00000042348	ADP-ribosylation factor-like 15 [Source:MGI Symbol;Acc:MGI:2442308]	+	gene	overlapping	0	8.92504e-09	6.6865	6.67243	7.35344	7.43273	7.24405	6.51334	6.06866	6.60092	0.933043	UP
Chr1:46707301-46708350	1	46707301	46708350	Dnah7c	ENSMUSG00000101337	dynein, axonemal, heavy chain 7C [Source:MGI Symbol;Acc:MGI:3639762]	+	gene	overlapping	0	0.0109866	4.39232	3.90689	5.31159	5.02487	5.46037	3.77341	4.45027	4.65463	0.937542	UP
Chr10:119952601-119954550	10	119952601	119954550	Grip1	ENSMUSG00000034813	glutamate receptor interacting protein 1 [Source:MGI Symbol;Acc:MGI:1921303]	+	gene	overlapping	0	0.00193144	5.58496	5.70044	5.71648	6.1976	5.72262	4.38273	5.27294	5.05773	0.945502	UP
Chr17:85321951-85323150	17	85321951	85323150	Camkmt	ENSMUSG00000071037	calmodulin-lysine N-methyltransferase [Source:MGI Symbol;Acc:MGI:1920832]	+	gene	overlapping	0	0.0101099	5.16993	4.64386	5.41065	5.47562	4.87425	4.64151	4.04627	4.23824	0.947117	UP
Chr13:113826601-113833500	13	113826601	113833500	Arl15	ENSMUSG00000042348	ADP-ribosylation factor-like 15 [Source:MGI Symbol;Acc:MGI:2442308]	+	gene	overlapping	0	0.000282132	7.36632	7.36632	7.99069	8.23997	8.00886	7.37539	6.47761	7.38486	0.947256	UP
Chr10:119686051-119687400	10	119686051	119687400	Grip1	ENSMUSG00000034813	glutamate receptor interacting protein 1 [Source:MGI Symbol;Acc:MGI:1921303]	+	gene	overlapping	0	0.0438671	4.45943	5.04439	5.45927	5.39408	5.32255	4.86357	3.05571	4.8027	0.948174	UP
Chr12:11832001-11832900	12	11832001	11832900	AC155241.3	ENSMUSG00000113330	No description	+	gene	overlapping	0	0.0309174	4.45943	4	5.0825	4.68727	4.66221	4.23273	3.78241	3.51492	0.949657	UP
Chr17:85237501-85245150	17	85237501	85245150	Camkmt	ENSMUSG00000071037	calmodulin-lysine N-methyltransferase [Source:MGI Symbol;Acc:MGI:1920832]	+	gene	overlapping	0	0.000147865	7.42626	7.24793	7.83096	8.09775	8.02059	7.01835	6.50455	7.43824	0.950798	UP
Chr4:14671201-14672400	4	14671201	14672400	Lrrc69	ENSMUSG00000023151	leucine rich repeat containing 69 [Source:MGI Symbol;Acc:MGI:1920564]	-	gene	overlapping	0	0.00259509	5.04439	4.58496	5.14706	5.36356	5.13775	4.3093	4.32343	4.16857	0.951182	UP
Chr7:96204451-96205350	7	96204451	96205350	Tenm4	ENSMUSG00000048078	teneurin transmembrane protein 4 [Source:MGI Symbol;Acc:MGI:2447063]	+	gene	overlapping	0	0.0406695	3.90689	4.32193	4.65692	4.68727	5.32255	3.53595	4.11874	4.16857	0.954723	UP
Chr14:39664201-39665400	14	39664201	39665400	1700109I08Rik	ENSMUSG00000101261	RIKEN cDNA 1700109I08 gene [Source:MGI Symbol;Acc:MGI:1920841]	+	gene	overlapping	0	0.00546608	4.24793	4.45943	5.02196	4.98755	5.2529	4.45085	4.11874	3.73935	0.960406	UP
Chr3:154069501-154070550	3	154069501	154070550	Slc44a5	ENSMUSG00000028360	solute carrier family 44, member 5 [Source:MGI Symbol;Acc:MGI:3035141]	+	gene	overlapping	0	0.0124529	4.24793	3.90689	5.0825	4.82212	4.96391	3.65504	4.11874	4.16857	0.961502	UP
Chr10:119915401-119916900	10	119915401	119916900	Grip1	ENSMUSG00000034813	glutamate receptor interacting protein 1 [Source:MGI Symbol;Acc:MGI:1921303]	+	gene	overlapping	0	0.0357029	5.2854	5.04439	5.02196	5.67986	5.64067	5.00819	3.32757	4.70587	0.968031	UP
Chr16:28893901-28895550	16	28893901	28895550	Mb21d2	ENSMUSG00000051065	Mab-21 domain containing 2 [Source:MGI Symbol;Acc:MGI:1917028]	-	gene	overlapping	0	0.00117859	5.24793	4.80736	5.67701	5.77309	5.42681	4.45085	4.32343	5.09431	0.968936	UP
Chr12:11831101-11831850	12	11831101	11831850	AC155241.3	ENSMUSG00000113330	No description	+	gene	overlapping	0	0.0392847	4.45943	4.24793	4.88518	4.5853	4.60664	3.53595	3.45865	4.08899	0.976101	UP
Chr16:89800351-89802900	16	89800351	89802900	Tiam1	ENSMUSG00000002489	T cell lymphoma invasion and metastasis 1 [Source:MGI Symbol;Acc:MGI:103306]	-	gene	overlapping	0	0.030926	6.26679	5.83289	6.30269	6.54786	6.35956	5.72179	4.04627	5.89656	0.982429	UP
Chr4:141474451-141480150	4	141474451	141480150	Spen	ENSMUSG00000040761	SPEN homolog, transcriptional regulator (Drosophila) [Source:MGI Symbol;Acc:MGI:1891706]	-	gene	overlapping	0	1.99811e-07	6.98868	6.55459	7.79367	8.19465	7.88645	7.07606	6.65252	7.17666	0.982963	UP
Chr10:119805601-119811900	10	119805601	119811900	Grip1	ENSMUSG00000034813	glutamate receptor interacting protein 1 [Source:MGI Symbol;Acc:MGI:1921303]	+	gene	overlapping	0	0.000577494	6.96578	7.07682	7.62622	7.87403	7.98897	7.11194	6.04875	7.10603	1.00345	UP
Chr10:119785801-119788200	10	119785801	119788200	Grip1	ENSMUSG00000034813	glutamate receptor interacting protein 1 [Source:MGI Symbol;Acc:MGI:1921303]	+	gene	overlapping	0	0.0302673	5.64386	5.52356	6.45461	6.21646	5.94503	5.75248	3.87717	5.4064	1.01063	UP
Chr16:89859001-89861850	16	89859001	89861850	Tiam1	ENSMUSG00000002489	T cell lymphoma invasion and metastasis 1 [Source:MGI Symbol;Acc:MGI:103306]	-	gene	overlapping	0	0.00107362	6.14975	5.42626	6.50287	6.34223	6.60108	5.6938	4.5053	5.87337	1.01463	UP
Chr8:44967451-44969400	8	44967451	44969400	Fat1	ENSMUSG00000070047	FAT atypical cadherin 1 [Source:MGI Symbol;Acc:MGI:109168]	+	gene	overlapping	0	7.05928e-05	5.72792	5.42626	5.7581	6.09381	5.61387	4.699	4.76209	4.97488	1.0193	UP
Chr5:64925851-64927350	5	64925851	64927350	Tlr1	ENSMUSG00000044827	toll-like receptor 1 [Source:MGI Symbol;Acc:MGI:1341295]	-	gene	overlapping	0	1.01659e-05	5.04439	4.52356	5.79523	5.72683	6.03597	4.75485	4.94337	4.8027	1.02298	UP
Chr17:85312501-85316700	17	85312501	85316700	Camkmt	ENSMUSG00000071037	calmodulin-lysine N-methyltransferase [Source:MGI Symbol;Acc:MGI:1920832]	+	gene	overlapping	0	3.02352e-08	6.65821	6.64386	7.19594	7.13547	7.0207	6.27898	5.5727	6.30926	1.02786	UP
Chr10:80834401-80835900	10	80834401	80835900	Lingo3	ENSMUSG00000051067	leucine rich repeat and Ig domain containing 3 [Source:MGI Symbol;Acc:MGI:3609246]	-	gene	overlapping	0	0.000285644	4.52356	5.04439	5.36023	6.00153	5.58603	4.81121	4.5053	4.60178	1.02898	UP
Chr15:79894651-79895700	15	79894651	79895700	Apobec3	ENSMUSG00000009585	apolipoprotein B mRNA editing enzyme, catalytic polypeptide 3 [Source:MGI Symbol;Acc:MGI:1933111]	+	gene	overlapping	0	0.000544667	4.75489	5.04439	5.25805	5.23755	5.49284	4.06452	4.38746	4.4332	1.03007	UP
Chr5:70983001-70984200	5	70983001	70984200	Gabra2	ENSMUSG00000000560	gamma-aminobutyric acid (GABA) A receptor, subunit alpha 2 [Source:MGI Symbol;Acc:MGI:95614]	-	gene	overlapping	0	0.0010377	4.90689	4.39232	5.0825	5.39408	5.05249	4.15401	4.04627	4.23824	1.03651	UP
Chr16:28857751-28864800	16	28857751	28864800	Mb21d2	ENSMUSG00000051065	Mab-21 domain containing 2 [Source:MGI Symbol;Acc:MGI:1917028]	-	gene	overlapping	0	0.000218504	7.19967	7.15987	7.89294	8.13208	7.98897	7.00754	6.27818	7.40405	1.03973	UP
Chr2:92400301-92401800	2	92400301	92401800	Mapk8ip1	ENSMUSG00000027223	mitogen-activated protein kinase 8 interacting protein 1 [Source:MGI Symbol;Acc:MGI:1309464]	-	gene	overlapping	0	6.61552e-06	5.20945	5.08746	5.86979	6.03791	5.77665	4.81121	4.56338	5.13573	1.04295	UP
Chr2:106732951-106733700	2	106732951	106733700	Mpped2	ENSMUSG00000016386	metallophosphoesterase domain containing 2 [Source:MGI Symbol;Acc:MGI:1924265]	+	gene	overlapping	0	0.0439751	4.52356	3.90689	5.02196	4.5853	4.28054	3.26024	3.67837	3.83366	1.0512	UP
Chr1:34302151-34303350	1	34302151	34303350	Dst	ENSMUSG00000026131	dystonin [Source:MGI Symbol;Acc:MGI:104627]	+	gene	overlapping	0	0.00199416	4.85798	4.45943	5.5057	5.39408	5.67104	4.45085	3.67837	4.97488	1.06607	UP
Chr17:85252801-85255050	17	85252801	85255050	Camkmt	ENSMUSG00000071037	calmodulin-lysine N-methyltransferase [Source:MGI Symbol;Acc:MGI:1920832]	+	gene	overlapping	0	5.57748e-05	5.83289	5.32193	6.19024	6.42902	5.82814	5.29925	4.61492	5.27392	1.0744	UP
Chr10:119792551-119803800	10	119792551	119803800	Grip1	ENSMUSG00000034813	glutamate receptor interacting protein 1 [Source:MGI Symbol;Acc:MGI:1921303]	+	gene	overlapping	0	2.29237e-05	7.97728	7.81378	8.44266	8.583	8.44991	7.53191	6.79027	7.76549	1.0745	UP
Chr1:116408851-116409600	1	116408851	116409600	Cntnap5a	ENSMUSG00000070695	contactin associated protein-like 5A [Source:MGI Symbol;Acc:MGI:3643623]	+	gene	overlapping	0	0.0114452	3.80735	3.90689	4.57093	4.73493	4.77182	3.53595	3.57476	3.73935	1.07576	UP
Chr5:105432001-105433650	5	105432001	105433650	Lrrc8b	ENSMUSG00000070639	leucine rich repeat containing 8 family, member B [Source:MGI Symbol;Acc:MGI:2141353]	+	gene	overlapping	0	7.94331e-06	5	4.9542	5.63568	5.87918	5.58603	4.75485	4.38746	4.70587	1.08107	UP
Chr10:119923351-119925000	10	119923351	119925000	Grip1	ENSMUSG00000034813	glutamate receptor interacting protein 1 [Source:MGI Symbol;Acc:MGI:1921303]	+	gene	overlapping	0	7.33048e-06	5.49185	5.2854	5.5057	5.85975	5.85138	4.86357	4.71782	4.37365	1.08215	UP
Chr13:114058801-114066450	13	114058801	114066450	Arl15	ENSMUSG00000042348	ADP-ribosylation factor-like 15 [Source:MGI Symbol;Acc:MGI:2442308]	+	gene	overlapping	0	6.24106e-12	7.39232	7.48382	8.03511	8.13913	8.05223	7.08829	6.6007	7.19584	1.09231	UP
Chr10:119820901-119821950	10	119820901	119821950	Grip1	ENSMUSG00000034813	glutamate receptor interacting protein 1 [Source:MGI Symbol;Acc:MGI:1921303]	+	gene	overlapping	0	0.033112	4.64386	4.45943	4.95399	5.50389	4.82163	4.38273	2.69966	4.4332	1.09588	UP
Chr16:59561251-59562150	16	59561251	59562150	Crybg3	ENSMUSG00000091562	beta-gamma crystallin domain containing 3 [Source:MGI Symbol;Acc:MGI:2676311]	-	gene	overlapping	0	0.00333207	3.80735	4.58496	4.812	4.86919	4.87425	3.53595	3.57476	4.08899	1.09604	UP
Chr10:119804101-119805150	10	119804101	119805150	Grip1	ENSMUSG00000034813	glutamate receptor interacting protein 1 [Source:MGI Symbol;Acc:MGI:1921303]	+	gene	overlapping	0	0.00320284	5.04439	4.45943	4.95399	5.41905	5.13775	4.45085	3.19529	4.30362	1.10191	UP
Chr17:85297951-85299600	17	85297951	85299600	Camkmt	ENSMUSG00000071037	calmodulin-lysine N-methyltransferase [Source:MGI Symbol;Acc:MGI:1920832]	+	gene	overlapping	0	0.000425999	5.08746	5.2854	5.5057	5.85975	5.42681	4.45085	3.95987	4.93568	1.10675	UP
Chr17:67550701-67551450	17	67550701	67551450	Gm22277	ENSMUSG00000087829	predicted gene, 22277 [Source:MGI Symbol;Acc:MGI:5452054]	+	gene	downstream	157	0.00790366	4	3.80735	4.38745	4.64162	4.96391	3.40457	3.67837	3.63279	1.10691	UP
Chr10:119910901-119911650	10	119910901	119911650	Grip1	ENSMUSG00000034813	glutamate receptor interacting protein 1 [Source:MGI Symbol;Acc:MGI:1921303]	+	gene	overlapping	0	0.00690615	3.90689	4.08746	4.95399	5.02487	4.54891	4.06452	3.05571	3.92694	1.11112	UP
Chr10:119835751-119836650	10	119835751	119836650	Grip1	ENSMUSG00000034813	glutamate receptor interacting protein 1 [Source:MGI Symbol;Acc:MGI:1921303]	+	gene	overlapping	0	0.00470058	3.90689	4.39232	4.812	4.98755	4.87425	4.06452	2.69966	4.16857	1.1131	UP
Chr4:141464251-141465600	4	141464251	141465600	Zbtb17	ENSMUSG00000006215	zinc finger and BTB domain containing 17 [Source:MGI Symbol;Acc:MGI:107410]	+	gene	overlapping	0	0.00023645	5.2854	4.64386	5.14706	5.7517	5.55357	3.8795	4.5053	4.65463	1.12199	UP
Chr10:119999251-120000150	10	119999251	120000150	Grip1	ENSMUSG00000034813	glutamate receptor interacting protein 1 [Source:MGI Symbol;Acc:MGI:1921303]	+	gene	overlapping	0	0.00188837	4.70044	4	4.48007	5.13756	5.32255	3.97337	3.95987	3.73935	1.12811	UP
Chr13:113950801-113956800	13	113950801	113956800	Arl15	ENSMUSG00000042348	ADP-ribosylation factor-like 15 [Source:MGI Symbol;Acc:MGI:2442308]	+	gene	overlapping	0	5.56488e-06	7.10852	7.03342	7.77576	7.95923	7.5687	6.79216	5.96995	6.98056	1.13382	UP
Chr14:66355051-66356250	14	66355051	66356250	Stmn4	ENSMUSG00000022044	stathmin-like 4 [Source:MGI Symbol;Acc:MGI:1931224]	+	gene	overlapping	0	0.000351234	4.75489	3.70044	5.25805	5.7517	5.17588	3.97337	4.38746	4.4332	1.1394	UP
Chr5:64923901-64925250	5	64923901	64925250	Tlr1	ENSMUSG00000044827	toll-like receptor 1 [Source:MGI Symbol;Acc:MGI:1341295]	-	gene	overlapping	0	0.000493329	5.2854	5.08746	5.86979	5.23755	5.2529	4.38273	4.38746	4.23824	1.14695	UP
Chr16:59552851-59561250	16	59552851	59561250	Crybg3	ENSMUSG00000022723	beta-gamma crystallin domain containing 3 [Source:MGI Symbol;Acc:MGI:2676311]	-	gene	overlapping	0	3.33711e-06	7.58496	7.54689	7.97528	8.19232	7.98897	6.79216	6.35852	7.37021	1.15549	UP
Chr3:138808501-138809550	3	138808501	138809550	Tspan5	ENSMUSG00000028152	tetraspanin 5 [Source:MGI Symbol;Acc:MGI:1928096]	+	gene	overlapping	0	0.00161864	5.08746	4.24793	4.812	5.44972	4.96391	3.77341	3.67837	4.30362	1.15596	UP
Chr10:120077101-120081450	10	120077101	120081450	Grip1	ENSMUSG00000034813	glutamate receptor interacting protein 1 [Source:MGI Symbol;Acc:MGI:1921303]	+	gene	overlapping	0	2.54164e-12	6.58496	6.56986	7.08801	7.25099	7.13537	6.23954	5.598	6.07927	1.16269	UP
Chr17:85265851-85267500	17	85265851	85267500	Camkmt	ENSMUSG00000071037	calmodulin-lysine N-methyltransferase [Source:MGI Symbol;Acc:MGI:1920832]	+	gene	overlapping	0	1.99897e-05	5.35755	5.35755	5.5057	5.81783	5.523	4.75485	3.87717	4.60178	1.16389	UP
Chr4:66214951-66216000	4	66214951	66216000	Astn2	ENSMUSG00000028373	astrotactin 2 [Source:MGI Symbol;Acc:MGI:1889277]	-	gene	overlapping	0	0.000394464	5	4.32193	4.88518	5.13756	5.17588	3.40457	4.26216	3.92694	1.16535	UP
Chr10:119928301-119931750	10	119928301	119931750	Grip1	ENSMUSG00000034813	glutamate receptor interacting protein 1 [Source:MGI Symbol;Acc:MGI:1921303]	+	gene	overlapping	0	5.48316e-07	6.26679	6.08746	7.00967	7.0237	6.63218	6.19995	5.20666	5.60517	1.17055	UP
Chr16:28875151-28876950	16	28875151	28876950	Mb21d2	ENSMUSG00000051065	Mab-21 domain containing 2 [Source:MGI Symbol;Acc:MGI:1917028]	-	gene	overlapping	0	0.0145631	5.45943	5.04439	5.67701	5.85975	5.97004	4.45085	3.32757	5.46484	1.17625	UP
Chr10:119918401-119920500	10	119918401	119920500	Grip1	ENSMUSG00000034813	glutamate receptor interacting protein 1 [Source:MGI Symbol;Acc:MGI:1921303]	+	gene	overlapping	0	5.69856e-05	5.64386	5.80736	5.90568	6.32778	6.11967	5.29925	3.95987	5.20588	1.1918	UP
Chr10:110784001-110786250	10	110784001	110786250	E2f7	ENSMUSG00000020185	E2F transcription factor 7 [Source:MGI Symbol;Acc:MGI:1289147]	+	gene	overlapping	0	3.5003e-07	5.75489	5.88264	6.35469	6.61273	6.57092	4.51558	5.54534	5.65999	1.19358	UP
Chr15:26695501-26696250	15	26695501	26696250	Fbxl7	ENSMUSG00000043556	F-box and leucine-rich repeat protein 7 [Source:MGI Symbol;Acc:MGI:3052506]	-	gene	overlapping	0	0.0096118	2.32193	4.32193	4.57093	4.64162	4.41972	3.53595	2.50291	3.73935	1.19546	UP
Chr1:116074951-116075550	1	116074951	116075550	Cntnap5a	ENSMUSG00000070695	contactin associated protein-like 5A [Source:MGI Symbol;Acc:MGI:3643623]	+	gene	overlapping	0	0.0104752	3.90689	4.16993	4.28317	4.42277	4.82163	3.26024	3.78241	2.74488	1.20358	UP
Chr13:114133201-114134250	13	114133201	114134250	Arl15	ENSMUSG00000042348	ADP-ribosylation factor-like 15 [Source:MGI Symbol;Acc:MGI:2442308]	+	gene	overlapping	0	0.000924384	5.04439	4.58496	4.812	5.52993	5.21284	3.97337	3.45865	4.4332	1.20525	UP
Chr3:15842851-15843600	3	15842851	15843600	Sirpb1c	ENSMUSG00000074677	signal-regulatory protein beta 1C [Source:MGI Symbol;Acc:MGI:3807521]	-	gene	overlapping	0	0.000710371	3.90689	3.45943	4.95399	4.86919	4.96391	3.53595	3.95987	3.63279	1.20847	UP
Chr13:113933401-113940900	13	113933401	113940900	Arl15	ENSMUSG00000042348	ADP-ribosylation factor-like 15 [Source:MGI Symbol;Acc:MGI:2442308]	+	gene	overlapping	0	8.12994e-06	7.18982	7.3837	8.53312	8.61146	8.48761	7.51301	6.58763	7.68631	1.20866	UP
Chr8:40016701-40017300	8	40016701	40017300	Gm7082	ENSMUSG00000109815	predicted gene 7082 [Source:MGI Symbol;Acc:MGI:3647792]	+	gene	overlapping	0	0.011507	3.70044	3.90689	4.48007	4.30086	4.66221	2.43161	3.45865	3.63279	1.22587	UP
Chr16:28876951-28878450	16	28876951	28878450	Mb21d2	ENSMUSG00000051065	Mab-21 domain containing 2 [Source:MGI Symbol;Acc:MGI:1917028]	-	gene	overlapping	0	0.000266153	4.70044	5.67243	5.67701	5.67986	5.46037	4.45085	3.32757	4.93568	1.22822	UP
Chr10:119937301-119938500	10	119937301	119938500	Grip1	ENSMUSG00000034813	glutamate receptor interacting protein 1 [Source:MGI Symbol;Acc:MGI:1921303]	+	gene	overlapping	0	6.03322e-05	4.45943	4.58496	5.20107	5.13756	5.35929	3.77341	3.78241	4.37365	1.23075	UP
Chr17:85260451-85264200	17	85260451	85264200	Camkmt	ENSMUSG00000071037	calmodulin-lysine N-methyltransferase [Source:MGI Symbol;Acc:MGI:1920832]	+	gene	overlapping	0	1.53637e-09	6.47573	6.33985	6.81356	6.84415	6.7015	5.83232	4.85551	5.78233	1.23347	UP
Chr8:114476251-114478650	8	114476251	114478650	Wwox	ENSMUSG00000004637	WW domain-containing oxidoreductase [Source:MGI Symbol;Acc:MGI:1931237]	+	gene	overlapping	0	3.15852e-10	6.02237	5.64386	6.406	6.52326	6.25276	5.09438	4.85551	5.46484	1.23798	UP
ChrX:56466751-56467200	X	56466751	56467200	Ints6l	ENSMUSG00000035967	integrator complex subunit 6 like [Source:MGI Symbol;Acc:MGI:2442593]	+	gene	overlapping	0	0.0414297	1.58496	3	4.05808	4.23866	4.12836	2.12115	2.50291	3.63279	1.24167	UP
Chr13:114105751-114108450	13	114105751	114108450	Arl15	ENSMUSG00000042348	ADP-ribosylation factor-like 15 [Source:MGI Symbol;Acc:MGI:2442308]	+	gene	overlapping	0	5.91929e-09	6.20945	6	6.3295	6.48156	6.46062	5.14108	4.61492	5.60517	1.24928	UP
Chr10:119840851-119842350	10	119840851	119842350	Grip1	ENSMUSG00000034813	glutamate receptor interacting protein 1 [Source:MGI Symbol;Acc:MGI:1921303]	+	gene	overlapping	0	1.09485e-05	4.75489	5.32193	5.41065	5.70531	5.49284	4.64151	3.45865	4.4332	1.27972	UP
Chr13:60705301-60705750	13	60705301	60705750	Dapk1	ENSMUSG00000021559	death associated protein kinase 1 [Source:MGI Symbol;Acc:MGI:1916885]	+	gene	overlapping	0	0.0172334	3.70044	3	4.17591	4.09856	4.35241	3.40457	3.05571	1.9564	1.28783	UP
Chr13:114018601-114036600	13	114018601	114036600	Arl15	ENSMUSG00000042348	ADP-ribosylation factor-like 15 [Source:MGI Symbol;Acc:MGI:2442308]	+	gene	overlapping	0	0.000131193	8.47167	8.66534	9.51869	9.56955	9.28604	8.40105	7.27026	8.55003	1.28798	UP
Chr17:85255051-85259550	17	85255051	85259550	Camkmt	ENSMUSG00000071037	calmodulin-lysine N-methyltransferase [Source:MGI Symbol;Acc:MGI:1920832]	+	gene	overlapping	0	4.79247e-12	6.78136	6.52356	7.46704	7.56186	7.1968	6.25813	5.65073	6.37339	1.28959	UP
Chr16:28896001-28897350	16	28896001	28897350	Mb21d2	ENSMUSG00000051065	Mab-21 domain containing 2 [Source:MGI Symbol;Acc:MGI:1917028]	-	gene	overlapping	0	0.000153132	5	4.64386	5.45927	5.70531	5.17588	4.51558	3.19529	4.4332	1.30275	UP
Chr13:113932651-113933250	13	113932651	113933250	Arl15	ENSMUSG00000042348	ADP-ribosylation factor-like 15 [Source:MGI Symbol;Acc:MGI:2442308]	+	gene	overlapping	0	0.0307541	3.16993	3.58496	3.79104	4.94956	4.48538	3.26024	2.0565	3.73935	1.30911	UP
Chr17:85307101-85311150	17	85307101	85311150	Camkmt	ENSMUSG00000071037	calmodulin-lysine N-methyltransferase [Source:MGI Symbol;Acc:MGI:1920832]	+	gene	overlapping	0	0.000138287	6.24793	6.52356	6.79504	7.28323	6.58519	5.63622	4.66432	6.15618	1.30927	UP
Chr10:119474551-119476200	10	119474551	119476200	Grip1	ENSMUSG00000034813	glutamate receptor interacting protein 1 [Source:MGI Symbol;Acc:MGI:1921303]	+	gene	overlapping	0	0.0346809	5.2854	5.20945	5.41065	6.34223	4.96391	4.81121	2.88337	4.70587	1.33129	UP
Chr13:113834101-113858400	13	113834101	113858400	Arl15	ENSMUSG00000042348	ADP-ribosylation factor-like 15 [Source:MGI Symbol;Acc:MGI:2442308]	+	gene	overlapping	0	7.35855e-05	9.08746	9.09011	9.96144	10.0504	9.88346	8.78884	7.7172	9.07112	1.33423	UP
Chr18:69483451-69490650	18	69483451	69490650	Tcf4	ENSMUSG00000053477	transcription factor 4 [Source:MGI Symbol;Acc:MGI:98506]	+	gene	overlapping	0	2.7661e-15	7.61471	7.35755	7.853	8.25173	7.92935	6.75027	6.42039	6.8431	1.33957	UP
Chr13:113809801-113820900	13	113809801	113820900	Arl15	ENSMUSG00000042348	ADP-ribosylation factor-like 15 [Source:MGI Symbol;Acc:MGI:2442308]	+	gene	overlapping	0	1.48506e-08	8	7.74819	8.88663	8.83168	8.82086	7.69361	6.82326	7.81046	1.34221	UP
Chr13:113957251-113974350	13	113957251	113974350	Arl15	ENSMUSG00000042348	ADP-ribosylation factor-like 15 [Source:MGI Symbol;Acc:MGI:2442308]	+	gene	overlapping	0	0.000413319	8.59991	8.5157	9.56646	9.66896	9.37828	8.47518	7.12895	8.58598	1.3463	UP
Chr16:89839501-89842350	16	89839501	89842350	Tiam1	ENSMUSG00000002489	T cell lymphoma invasion and metastasis 1 [Source:MGI Symbol;Acc:MGI:103306]	-	gene	overlapping	0	0.000623167	6	6.02237	6.59412	6.63745	6.57092	5.60466	3.57476	5.71075	1.36654	UP
Chr10:119934751-119936850	10	119934751	119936850	Grip1	ENSMUSG00000034813	glutamate receptor interacting protein 1 [Source:MGI Symbol;Acc:MGI:1921303]	+	gene	overlapping	0	9.06181e-07	5.58496	5.32193	6.03778	6.29655	6.15882	4.81121	3.87717	5.34229	1.37233	UP
Chr11:35126101-35127000	11	35126101	35127000	Slit3	ENSMUSG00000056427	slit homolog 3 (Drosophila) [Source:MGI Symbol;Acc:MGI:1315202]	+	gene	overlapping	0	0.000609489	4.16993	3.90689	4.73628	4.78012	5.28798	3.40457	3.05571	4.08899	1.37545	UP
Chr13:114017401-114018600	13	114017401	114018600	Arl15	ENSMUSG00000042348	ADP-ribosylation factor-like 15 [Source:MGI Symbol;Acc:MGI:2442308]	+	gene	overlapping	0	0.000130369	4.52356	5.04439	5.63568	5.39408	5.58603	4.51558	2.69966	4.60178	1.38173	UP
Chr16:28841851-28845000	16	28841851	28845000	Mb21d2	ENSMUSG00000051065	Mab-21 domain containing 2 [Source:MGI Symbol;Acc:MGI:1917028]	-	gene	overlapping	0	5.09323e-06	6	5.70044	6.81356	7.01288	6.76901	5.57481	4.38746	6.03919	1.38416	UP
Chr18:69494101-69497250	18	69494101	69497250	Tcf4	ENSMUSG00000053477	transcription factor 4 [Source:MGI Symbol;Acc:MGI:98506]	+	gene	overlapping	0	3.66949e-16	6.06609	5.93074	7.00967	7.01288	6.93051	5.54317	5.20666	5.93874	1.39093	UP
Chr11:42536401-42536700	11	42536401	42536700	Gabrb2	ENSMUSG00000007653	gamma-aminobutyric acid (GABA) A receptor, subunit beta 2 [Source:MGI Symbol;Acc:MGI:95620]	+	gene	overlapping	0	0.0497548	1.58496	2.32193	4.17591	4.23866	3.29006	2.43161	2.50291	2.74488	1.39533	UP
Chr13:113992801-113999400	13	113992801	113999400	Arl15	ENSMUSG00000042348	ADP-ribosylation factor-like 15 [Source:MGI Symbol;Acc:MGI:2442308]	+	gene	overlapping	0	0.000133112	7.34873	7.24793	7.94073	8.07834	7.97748	6.6943	5.45872	7.16774	1.39854	UP
Chr17:67551601-67551900	17	67551601	67551900	Gm22277	ENSMUSG00000087829	predicted gene, 22277 [Source:MGI Symbol;Acc:MGI:5452054]	+	gene	overlapping	0	0.0254698	2	2.32193	4.05808	3.68109	4.12836	2.68284	2.69966	2.26249	1.40678	UP
Chr10:119818951-119819700	10	119818951	119819700	Grip1	ENSMUSG00000034813	glutamate receptor interacting protein 1 [Source:MGI Symbol;Acc:MGI:1921303]	+	gene	overlapping	0	0.00541385	3.58496	3.80735	4.05808	5.02487	4.87425	3.40457	2.25459	3.83366	1.40694	UP
Chr8:114789301-114791550	8	114789301	114791550	Wwox	ENSMUSG00000004637	WW domain-containing oxidoreductase [Source:MGI Symbol;Acc:MGI:1931237]	+	gene	overlapping	0	1.5543e-10	5.49185	5.45943	6.0054	6.23215	6.25276	4.51558	4.45027	5.16977	1.41764	UP
Chr17:85295101-85296600	17	85295101	85296600	Camkmt	ENSMUSG00000071037	calmodulin-lysine N-methyltransferase [Source:MGI Symbol;Acc:MGI:1920832]	+	gene	overlapping	0	0.000355915	5.16993	4.90689	6.0054	5.72683	5.13775	3.77341	3.67837	4.88979	1.44124	UP
Chr13:114116851-114132750	13	114116851	114132750	Arl15	ENSMUSG00000042348	ADP-ribosylation factor-like 15 [Source:MGI Symbol;Acc:MGI:2442308]	+	gene	overlapping	0	6.36353e-20	8.44294	8.32643	9.21746	9.23816	9.09422	7.95024	7.3487	7.85392	1.44395	UP
Chr13:114150151-114156000	13	114150151	114156000	Arl15	ENSMUSG00000042348	ADP-ribosylation factor-like 15 [Source:MGI Symbol;Acc:MGI:2442308]	+	gene	overlapping	0	2.9878e-13	7.11894	6.96578	7.853	8.12289	7.79077	6.51334	5.96995	6.80939	1.45821	UP
Chr13:113941651-113942850	13	113941651	113942850	Arl15	ENSMUSG00000042348	ADP-ribosylation factor-like 15 [Source:MGI Symbol;Acc:MGI:2442308]	+	gene	overlapping	0	1.40941e-05	4.39232	4.58496	5.5057	5.44972	5.42681	4.57774	2.50291	4.16857	1.47527	UP
Chr13:114115801-114116550	13	114115801	114116550	Arl15	ENSMUSG00000042348	ADP-ribosylation factor-like 15 [Source:MGI Symbol;Acc:MGI:2442308]	+	gene	overlapping	0	3.57957e-05	4.70044	3.70044	4.95399	4.98755	4.66221	3.26024	3.45865	3.3954	1.50135	UP
Chr8:44945401-44954850	8	44945401	44954850	Fat1	ENSMUSG00000070047	FAT atypical cadherin 1 [Source:MGI Symbol;Acc:MGI:109168]	+	gene	overlapping	0	6.50878e-14	8.14975	7.72792	8.98353	9.32457	9.0165	7.548	7.25538	7.92739	1.51327	UP
Chr13:114050551-114056400	13	114050551	114056400	Arl15	ENSMUSG00000042348	ADP-ribosylation factor-like 15 [Source:MGI Symbol;Acc:MGI:2442308]	+	gene	overlapping	0	6.01267e-10	7.12928	6.76818	7.65905	7.80077	7.40992	6.18066	5.36861	6.56198	1.51436	UP
Chr8:45009601-45010650	8	45009601	45010650	Fat1	ENSMUSG00000070047	FAT atypical cadherin 1 [Source:MGI Symbol;Acc:MGI:109168]	+	gene	overlapping	0	4.81903e-07	4.64386	4.52356	5.25805	5.70531	5.32255	3.97337	3.32757	4.30362	1.51986	UP
Chr13:114002551-114014250	13	114002551	114014250	Arl15	ENSMUSG00000042348	ADP-ribosylation factor-like 15 [Source:MGI Symbol;Acc:MGI:2442308]	+	gene	overlapping	0	1.14603e-05	8.01681	8.03342	9.02388	8.92285	8.80853	7.59517	6.32696	7.86269	1.52192	UP
Chr10:119978251-119978850	10	119978251	119978850	Grip1	ENSMUSG00000034813	glutamate receptor interacting protein 1 [Source:MGI Symbol;Acc:MGI:1921303]	+	gene	overlapping	0	0.000893351	4.16993	3.58496	4.812	4.78012	4.12836	3.08796	3.05571	3.0976	1.52542	UP
Chr10:120004651-120007800	10	120004651	120007800	Grip1	ENSMUSG00000034813	glutamate receptor interacting protein 1 [Source:MGI Symbol;Acc:MGI:1921303]	+	gene	overlapping	0	3.92496e-15	6.20945	6.16993	6.81356	6.87429	6.78057	5.72179	4.61492	5.34229	1.52752	UP
Chr16:28864801-28866000	16	28864801	28866000	Mb21d2	ENSMUSG00000051065	Mab-21 domain containing 2 [Source:MGI Symbol;Acc:MGI:1917028]	-	gene	overlapping	0	0.00011689	4.90689	4.90689	5.41065	5.41905	5.21284	3.26024	2.88337	4.65463	1.5382	UP
Chr17:85311151-85312200	17	85311151	85312200	Camkmt	ENSMUSG00000071037	calmodulin-lysine N-methyltransferase [Source:MGI Symbol;Acc:MGI:1920832]	+	gene	overlapping	0	4.17355e-06	4.52356	4.32193	5.20107	5.47562	5.01153	3.65504	3.05571	4.16857	1.54551	UP
Chr13:114046201-114048600	13	114046201	114048600	Arl15	ENSMUSG00000042348	ADP-ribosylation factor-like 15 [Source:MGI Symbol;Acc:MGI:2442308]	+	gene	overlapping	0	0.000238373	5.70044	5.58496	6.35469	6.65046	6.60108	5.09438	3.19529	5.68336	1.5606	UP
Chr10:119842501-119843400	10	119842501	119843400	Grip1	ENSMUSG00000034813	glutamate receptor interacting protein 1 [Source:MGI Symbol;Acc:MGI:1921303]	+	gene	overlapping	0	6.4273e-06	4.32193	4	5.20107	4.78012	5.13775	3.53595	2.88337	3.83366	1.58151	UP
Chr18:69444601-69452100	18	69444601	69452100	Tcf4	ENSMUSG00000053477	transcription factor 4 [Source:MGI Symbol;Acc:MGI:98506]	+	gene	overlapping	0	5.26589e-19	7.46761	7.35755	8.20072	8.43252	8.23633	6.6943	6.27818	7.02974	1.59383	UP
Chr18:69523051-69528450	18	69523051	69528450	Tcf4	ENSMUSG00000053477	transcription factor 4 [Source:MGI Symbol;Acc:MGI:98506]	+	gene	overlapping	0	3.98734e-22	6.85798	6.98868	7.68039	8.00293	7.76348	6.18066	5.86487	6.47933	1.62554	UP
Chr13:114109051-114109800	13	114109051	114109800	Arl15	ENSMUSG00000042348	ADP-ribosylation factor-like 15 [Source:MGI Symbol;Acc:MGI:2442308]	+	gene	overlapping	0	0.00205386	3.80735	4.39232	4.38745	5.2044	4.54891	3.97337	2.25459	2.52547	1.63001	UP
Chr18:69519151-69519750	18	69519151	69519750	Tcf4	ENSMUSG00000053477	transcription factor 4 [Source:MGI Symbol;Acc:MGI:98506]	+	gene	overlapping	0	0.00250723	3	3	4.812	4.30086	5.13775	2.89917	1.82598	3.92694	1.66281	UP
Chr10:119985901-119986800	10	119985901	119986800	Grip1	ENSMUSG00000034813	glutamate receptor interacting protein 1 [Source:MGI Symbol;Acc:MGI:1921303]	+	gene	overlapping	0	4.72571e-08	5	4.24793	5.14706	5.26779	5.28798	3.77341	3.19529	3.63279	1.68149	UP
Chr13:113977651-113982300	13	113977651	113982300	Arl15	ENSMUSG00000042348	ADP-ribosylation factor-like 15 [Source:MGI Symbol;Acc:MGI:2442308]	+	gene	overlapping	0	3.26172e-07	6.82018	6.64386	7.35344	7.86299	7.44549	6.11642	4.71782	6.34155	1.69057	UP
Chr13:114156001-114158850	13	114156001	114158850	Arl15	ENSMUSG00000042348	ADP-ribosylation factor-like 15 [Source:MGI Symbol;Acc:MGI:2442308]	+	gene	overlapping	0	5.17388e-19	5.9542	6.18982	6.83208	6.87429	6.44598	5.14108	4.81021	5.05773	1.72018	UP
Chr13:113820901-113826600	13	113820901	113826600	Arl15	ENSMUSG00000042348	ADP-ribosylation factor-like 15 [Source:MGI Symbol;Acc:MGI:2442308]	+	gene	overlapping	0	2.22695e-10	6.97728	7.13955	7.87331	8.03017	7.79916	6.33584	5.09789	6.57497	1.77237	UP
Chr18:46166401-46167600	18	46166401	46167600	Trim36	ENSMUSG00000033949	tripartite motif-containing 36 [Source:MGI Symbol;Acc:MGI:106264]	-	gene	overlapping	0	8.08574e-07	5.32193	4.85798	5.02196	6.01914	5.99215	3.77341	4.5053	3.3954	1.77915	UP
Chr2:111674401-111674700	2	111674401	111674700	Gm44840	ENSMUSG00000109071	predicted gene 44840 [Source:MGI Symbol;Acc:MGI:5753416]	+	gene	overlapping	0	0.00844314	2.58496	2.58496	4.28317	3.68109	3.86869	2.43161	2.50291	1.37152	1.78077	UP
Chr8:44940601-44945400	8	44940601	44945400	Fat1	ENSMUSG00000070047	FAT atypical cadherin 1 [Source:MGI Symbol;Acc:MGI:109168]	+	gene	overlapping	0	8.74463e-25	6.90689	6.39232	7.52345	7.66491	7.5687	5.66655	5.27294	6.20912	1.81925	UP
Chr13:113983351-113984550	13	113983351	113984550	Arl15	ENSMUSG00000042348	ADP-ribosylation factor-like 15 [Source:MGI Symbol;Acc:MGI:2442308]	+	gene	overlapping	0	8.76611e-11	4.85798	4.70044	5.67701	5.47562	5.35929	3.97337	2.88337	3.92694	1.83584	UP
Chr13:113999401-114000450	13	113999401	114000450	Arl15	ENSMUSG00000042348	ADP-ribosylation factor-like 15 [Source:MGI Symbol;Acc:MGI:2442308]	+	gene	overlapping	0	1.11747e-07	4.75489	4.45943	5.67701	5.23755	5.39403	4.15401	2.0565	3.83366	1.85405	UP
Chr5:35388301-35389350	5	35388301	35389350	E130018O15Rik	ENSMUSG00000055944	RIKEN cDNA E130018O15 gene [Source:MGI Symbol;Acc:MGI:3045238]	-	gene	overlapping	0	1.31361e-10	4.9542	4.08746	5.25805	5.50389	5.39403	3.08796	3.45865	3.92694	1.85663	UP
Chr18:69477601-69479250	18	69477601	69479250	Tcf4	ENSMUSG00000053477	transcription factor 4 [Source:MGI Symbol;Acc:MGI:98506]	+	gene	overlapping	0	3.49934e-11	5.04439	5.64386	5.55087	6.10938	5.99215	4.23273	3.19529	4.4332	1.8572	UP
Chr13:114093001-114093600	13	114093001	114093600	Arl15	ENSMUSG00000042348	ADP-ribosylation factor-like 15 [Source:MGI Symbol;Acc:MGI:2442308]	+	gene	overlapping	0	5.16068e-06	3.16993	3.32193	4.48007	4.78012	4.66221	2.89917	3.05571	2.26249	1.86831	UP
Chr13:114138151-114140700	13	114138151	114140700	Arl15	ENSMUSG00000042348	ADP-ribosylation factor-like 15 [Source:MGI Symbol;Acc:MGI:2442308]	+	gene	overlapping	0	7.21585e-13	5.97728	5.58496	6.45461	6.68661	6.19598	5.05211	3.57476	4.75221	1.87377	UP
Chr13:113986651-113987250	13	113986651	113987250	Arl15	ENSMUSG00000042348	ADP-ribosylation factor-like 15 [Source:MGI Symbol;Acc:MGI:2442308]	+	gene	overlapping	0	3.06053e-05	3.90689	3.90689	4.38745	5.13756	4.54891	3.08796	1.82598	3.25972	1.87886	UP
Chr13:113949151-113950650	13	113949151	113950650	Arl15	ENSMUSG00000042348	ADP-ribosylation factor-like 15 [Source:MGI Symbol;Acc:MGI:2442308]	+	gene	overlapping	0	1.79584e-11	5	5.04439	5.5936	5.96184	5.69697	3.77341	3.05571	4.4332	1.89821	UP
Chr13:114068701-114069300	13	114068701	114069300	Arl15	ENSMUSG00000042348	ADP-ribosylation factor-like 15 [Source:MGI Symbol;Acc:MGI:2442308]	+	gene	overlapping	0	3.55057e-05	4.08746	3.58496	4.28317	4.5853	5.21284	3.26024	2.0565	2.9338	1.91368	UP
Chr13:113861551-113867550	13	113861551	113867550	Arl15	ENSMUSG00000042348	ADP-ribosylation factor-like 15 [Source:MGI Symbol;Acc:MGI:2442308]	+	gene	overlapping	0	1.31166e-06	7	6.94251	8.14477	8.11218	7.83762	6.13736	4.66432	6.78747	1.9349	UP
Chr18:69453751-69456450	18	69453751	69456450	Tcf4	ENSMUSG00000053477	transcription factor 4 [Source:MGI Symbol;Acc:MGI:98506]	+	gene	overlapping	0	7.65212e-26	5.85798	6	6.59412	6.82311	6.76901	4.699	4.45027	5.13573	1.94208	UP
Chr18:69469201-69475950	18	69469201	69475950	Tcf4	ENSMUSG00000053477	transcription factor 4 [Source:MGI Symbol;Acc:MGI:98506]	+	gene	overlapping	0	2.36944e-21	7.43463	7.2384	7.80202	8.17001	8.03541	5.75248	5.5727	6.50663	2.00716	UP
Chr13:114080851-114083700	13	114080851	114083700	Arl15	ENSMUSG00000042348	ADP-ribosylation factor-like 15 [Source:MGI Symbol;Acc:MGI:2442308]	+	gene	overlapping	0	8.43627e-21	5.9542	5.52356	6.67947	6.84415	6.61682	4.38273	4.11874	5.30938	2.01835	UP
Chr13:113858851-113861550	13	113858851	113861550	Arl15	ENSMUSG00000042348	ADP-ribosylation factor-like 15 [Source:MGI Symbol;Acc:MGI:2442308]	+	gene	overlapping	0	2.12445e-11	5.90689	5.80736	6.99296	7.18336	6.71571	5.50961	3.45865	5.16977	2.02948	UP
Chr13:114148651-114149100	13	114148651	114149100	Arl15	ENSMUSG00000042348	ADP-ribosylation factor-like 15 [Source:MGI Symbol;Acc:MGI:2442308]	+	gene	overlapping	0	4.5241e-05	3.32193	3.45943	4.65692	4.82212	3.9566	2.43161	1.82598	2.9338	2.05787	UP
Chr18:69511801-69518850	18	69511801	69518850	Tcf4	ENSMUSG00000053477	transcription factor 4 [Source:MGI Symbol;Acc:MGI:98506]	+	gene	overlapping	0	6.4846e-35	7.34873	6.98868	7.82067	8.25756	7.98332	5.77871	5.86487	6.15618	2.08943	UP
Chr13:114083701-114085050	13	114083701	114085050	Arl15	ENSMUSG00000042348	ADP-ribosylation factor-like 15 [Source:MGI Symbol;Acc:MGI:2442308]	+	gene	overlapping	0	4.7246e-13	5.08746	4.52356	5.79523	5.87918	5.523	3.77341	2.25459	4.16857	2.13824	UP
Chr13:113945551-113947200	13	113945551	113947200	Arl15	ENSMUSG00000042348	ADP-ribosylation factor-like 15 [Source:MGI Symbol;Acc:MGI:2442308]	+	gene	overlapping	0	7.0456e-14	4.80736	5.12928	5.63568	6.31101	6.03597	4.23273	3.05571	4.08899	2.14152	UP
Chr18:69452101-69453750	18	69452101	69453750	Tcf4	ENSMUSG00000053477	transcription factor 4 [Source:MGI Symbol;Acc:MGI:98506]	+	gene	overlapping	0	4.0252e-16	5.20945	5.49185	6.06974	6.1451	6.11967	4.23273	2.25459	4.55062	2.14196	UP
Chr13:114077251-114078150	13	114077251	114078150	Arl15	ENSMUSG00000042348	ADP-ribosylation factor-like 15 [Source:MGI Symbol;Acc:MGI:2442308]	+	gene	overlapping	0	1.66102e-06	4.45943	4.08746	4.73628	5.6053	4.82163	2.12115	2.69966	3.63279	2.15583	UP
Chr13:114071551-114072150	13	114071551	114072150	Arl15	ENSMUSG00000042348	ADP-ribosylation factor-like 15 [Source:MGI Symbol;Acc:MGI:2442308]	+	gene	overlapping	0	2.91207e-07	3.45943	3.70044	4.95399	4.68727	4.48538	2.12115	2.25459	3.0976	2.16244	UP
Chr13:114141301-114142650	13	114141301	114142650	Arl15	ENSMUSG00000042348	ADP-ribosylation factor-like 15 [Source:MGI Symbol;Acc:MGI:2442308]	+	gene	overlapping	0	1.6269e-09	5.12928	5.32193	6.13182	5.81783	5.28798	3.8795	2.0565	4.08899	2.20583	UP
Chr18:69457801-69459450	18	69457801	69459450	Tcf4	ENSMUSG00000053477	transcription factor 4 [Source:MGI Symbol;Acc:MGI:98506]	+	gene	overlapping	0	1.31931e-15	5.67243	5.08746	6.10185	6.4015	5.75157	4.06452	3.57476	4.01282	2.20904	UP
Chr13:113598301-113600250	13	113598301	113600250	Snx18	ENSMUSG00000042364	sorting nexin 18 [Source:MGI Symbol;Acc:MGI:2137642]	-	gene	overlapping	0	7.1371e-26	5.55459	5.58496	6.24838	6.32778	6.19598	3.53595	3.87717	4.4332	2.2615	UP
Chr16:28838401-28840200	16	28838401	28840200	Mb21d2	ENSMUSG00000051065	Mab-21 domain containing 2 [Source:MGI Symbol;Acc:MGI:1917028]	-	gene	overlapping	0	2.78816e-12	5.32193	5.24793	5.97348	6.2483	5.87464	3.08796	2.69966	4.65463	2.29726	UP
Chr18:69465451-69469200	18	69465451	69469200	Tcf4	ENSMUSG00000053477	transcription factor 4 [Source:MGI Symbol;Acc:MGI:98506]	+	gene	overlapping	0	1.28e-43	6.70044	6.62936	7.04031	7.24244	7.15468	4.91255	4.5053	4.88979	2.36725	UP
Chr13:114078901-114080100	13	114078901	114080100	Arl15	ENSMUSG00000042348	ADP-ribosylation factor-like 15 [Source:MGI Symbol;Acc:MGI:2442308]	+	gene	overlapping	0	3.25144e-14	4.9542	4.39232	5.79523	5.70531	5.35929	3.08796	2.25459	3.92694	2.38469	UP
Chr13:114071101-114071550	13	114071101	114071550	Arl15	ENSMUSG00000042348	ADP-ribosylation factor-like 15 [Source:MGI Symbol;Acc:MGI:2442308]	+	gene	overlapping	0	2.26785e-06	3.16993	3	5.02196	4.48127	4.35241	0.111111	2.0565	3.0976	2.44712	UP
Chr13:114142951-114143850	13	114142951	114143850	Arl15	ENSMUSG00000042348	ADP-ribosylation factor-like 15 [Source:MGI Symbol;Acc:MGI:2442308]	+	gene	overlapping	0	2.69104e-07	4.64386	4.24793	5.5057	5.58196	4.54891	1.54298	2.25459	3.63279	2.53875	UP
Chr13:114145051-114145800	13	114145051	114145800	Arl15	ENSMUSG00000042348	ADP-ribosylation factor-like 15 [Source:MGI Symbol;Acc:MGI:2442308]	+	gene	overlapping	0	1.21497e-11	4.08746	4.16993	5.02196	4.98755	5.05249	2.43161	3.19529	0.813565	2.578	UP
Chr18:69520051-69523050	18	69520051	69523050	Tcf4	ENSMUSG00000053477	transcription factor 4 [Source:MGI Symbol;Acc:MGI:98506]	+	gene	overlapping	0	0	6.26679	5.85798	6.99296	7.15871	6.96368	4.3093	4.18775	4.23824	2.79508	UP
Chr8:44956201-44958750	8	44956201	44958750	Fat1	ENSMUSG00000070047	FAT atypical cadherin 1 [Source:MGI Symbol;Acc:MGI:109168]	+	gene	overlapping	0	0	5.83289	5.90689	6.85103	7.0237	6.97498	4.06452	2.88337	3.92694	3.23948	UP
Chr1:74401801-74415300	1	74401801	74415300	Vil1	ENSMUSG00000026175	villin 1 [Source:MGI Symbol;Acc:MGI:98930]	+	gene	overlapping	0	0	11.683	8.20945	12.3411	11.9693	12.2107	5.57481	5.36861	5.49616	6.69946	UP
Chr8:94179151-94180650	8	94179151	94180650	Mt1	ENSMUSG00000031765	metallothionein 1 [Source:MGI Symbol;Acc:MGI:97171]	+	gene	overlapping	0	0	8.2384	5.32193	9.82177	10.3673	10.3673	2.43161	2.25459	2.52547	7.79914	UP
Chr17:34830601-34831950	17	34830601	34831950	Stk19	ENSMUSG00000061207	serine/threonine kinase 19 [Source:MGI Symbol;Acc:MGI:1860085]	-	gene	overlapping	0	1.62762e-14	4.90689	4	3.47114	3.24805	3.66013	5.47728	6.19459	5.80523	-2.386	DOWN
Chr7:131004901-131006100	7	131004901	131006100	Fgfr2	ENSMUSG00000030849	fibroblast growth factor receptor 2 [Source:MGI Symbol;Acc:MGI:95523]	-	gene	overlapping	0	2.26627e-16	4.70044	4.90689	3.79104	3.36675	3.54855	6.07236	5.5727	6.06069	-2.34063	DOWN
Chr4:53015701-53017650	4	53015701	53017650	Nipsnap3b	ENSMUSG00000015247	nipsnap homolog 3B [Source:MGI Symbol;Acc:MGI:1913786]	+	gene	overlapping	0	1.139e-27	5.90689	5.55459	3.63437	4.68727	4.54891	6.62199	6.74017	6.45085	-2.24954	DOWN
Chr7:18329701-18330750	7	18329701	18330750	Gm33626	ENSMUSG00000108374	predicted gene, 33626 [Source:MGI Symbol;Acc:MGI:5592785]	-	gene	downstream	2505	8.62304e-13	4.58496	4.64386	3.63437	3.24805	2.76691	5.33586	5.27294	5.52286	-2.12188	DOWN
Chr10:18673351-18675900	10	18673351	18675900	Arfgef3	ENSMUSG00000019852	ARFGEF family member 3 [Source:MGI Symbol;Acc:MGI:106387]	-	gene	overlapping	0	2.24711e-26	5.67243	6.02237	4.65692	5.06366	4.91979	6.76373	6.87797	7.15157	-2.0506	DOWN
Chr10:127817551-127822650	10	127817551	127822650	Rdh16	ENSMUSG00000069456	retinol dehydrogenase 16 [Source:MGI Symbol;Acc:MGI:1201375]	+	gene	overlapping	0	1.355e-42	6.6865	6.67243	5.7581	6.18134	6.11967	8.0533	8.17292	7.82079	-1.99155	DOWN
Chr14:34364251-34365900	14	34364251	34365900	Sncg	ENSMUSG00000023064	synuclein, gamma [Source:MGI Symbol;Acc:MGI:1298397]	-	gene	upstream	4374	1.53705e-11	5.61471	5.45943	4.17591	4.48127	3.77239	5.63622	6.42039	6.19139	-1.94677	DOWN
Chr6:61486951-61488450	6	61486951	61488450	Ccser1	ENSMUSG00000039578	coiled-coil serine rich 1 [Source:MGI Symbol;Acc:MGI:3045354]	+	gene	overlapping	0	1.76213e-13	4.75489	5.42626	2.84686	4.23866	3.86869	5.6938	5.75101	5.60517	-1.92326	DOWN
Chr17:47355151-47355900	17	47355151	47355900	Trerf1	ENSMUSG00000064043	transcriptional regulating factor 1 [Source:MGI Symbol;Acc:MGI:2442086]	+	gene	overlapping	0	3.4258e-06	3.90689	3.70044	0.819251	3.58895	2.96329	4.57774	4.76209	4.93568	-1.91811	DOWN
Chr2:167285551-167285850	2	167285551	167285850	Gm11473	ENSMUSG00000083661	predicted gene 11473 [Source:MGI Symbol;Acc:MGI:3650296]	-	gene	downstream	3774	0.00170398	2.32193	3.45943	2.24524	1.99759	1.70545	4.38273	3.57476	3.63279	-1.91318	DOWN
Chr15:86223601-86224050	15	86223601	86224050	Tbc1d22a	ENSMUSG00000051864	TBC1 domain family, member 22a [Source:MGI Symbol;Acc:MGI:1289265]	+	gene	overlapping	0	1.46561e-05	3	3.32193	1.71298	2.55235	2.96329	4.45085	4.26216	4.4906	-1.90692	DOWN
Chr12:21351301-21353400	12	21351301	21353400	Adam17	ENSMUSG00000052593	a disintegrin and metallopeptidase domain 17 [Source:MGI Symbol;Acc:MGI:1096335]	-	gene	overlapping	0	1.48855e-22	5.42626	5.58496	4.28317	4.42277	4.77182	6.35479	6.50455	6.37339	-1.90495	DOWN
Chr9:120060901-120061650	9	120060901	120061650	Cx3cr1	ENSMUSG00000052336	chemokine (C-X3-C motif) receptor 1 [Source:MGI Symbol;Acc:MGI:1333815]	-	gene	overlapping	0	2.42075e-05	4	4.16993	3.28922	1.468	3.54855	4.91255	4.45027	5.20588	-1.8744	DOWN
Chr11:94744501-94746300	11	94744501	94746300	Cdc34b	ENSMUSG00000020870	cell division cycle 34B [Source:MGI Symbol;Acc:MGI:1858429]	+	gene	upstream	1468	1.15028e-12	5.52356	5.32193	3.79104	5.06366	4.35241	6.21989	6.17855	6.62699	-1.86001	DOWN
Chr5:122712451-122713800	5	122712451	122713800	P2rx4	ENSMUSG00000029470	purinergic receptor P2X, ligand-gated ion channel 4 [Source:MGI Symbol;Acc:MGI:1338859]	+	gene	overlapping	0	9.35844e-14	5.12928	4.64386	4.57093	3.68109	4.04752	5.75248	6.17855	6.00045	-1.84114	DOWN
Chr11:83097751-83099250	11	83097751	83099250	AL669916.2	ENSMUSG00000111016	No description	+	gene	overlapping	0	1.81127e-13	5.24793	5.24793	3.47114	4.94956	4.12836	6.00697	6.21255	6.20912	-1.83668	DOWN
Chr9:65872651-65873850	9	65872651	65873850	Trip4	ENSMUSG00000032386	thyroid hormone receptor interactor 4 [Source:MGI Symbol;Acc:MGI:1928469]	-	gene	overlapping	0	6.60462e-10	4.45943	5.12928	2.58387	3.68109	3.86869	5.22151	5.27294	5.43622	-1.83504	DOWN
Chr15:100544551-100546200	15	100544551	100546200	Tfcp2	ENSMUSG00000009733	transcription factor CP2 [Source:MGI Symbol;Acc:MGI:98509]	-	gene	overlapping	0	4.16158e-10	5.16993	4.9542	2.58387	4.78012	4.12836	5.77871	5.98979	5.91777	-1.81171	DOWN
Chr9:72271801-72274500	9	72271801	72274500	Gm27253	ENSMUSG00000098340	predicted gene 27253 [Source:MGI Symbol;Acc:MGI:5521096]	-	gene	overlapping	0	4.03085e-25	5.83289	6.18982	4.57093	4.94956	5.21284	6.6518	6.79027	6.78747	-1.80986	DOWN
Chr14:27531601-27532800	14	27531601	27532800	Gm25697	ENSMUSG00000064836	predicted gene, 25697 [Source:MGI Symbol;Acc:MGI:5455474]	-	gene	downstream	3753	2.24341e-11	4.70044	4.64386	3.92555	3.7788	3.54855	5.6938	5.33838	5.63422	-1.80442	DOWN
Chr10:40221301-40222950	10	40221301	40222950	Gm37786	ENSMUSG00000102632	predicted gene, 37786 [Source:MGI Symbol;Acc:MGI:5611014]	-	gene	overlapping	0	3.23097e-14	5.42626	5.04439	3.28922	4.48127	4.35241	5.90907	5.92866	5.91777	-1.78819	DOWN
Chr11:5840101-5844750	11	5840101	5844750	Polm	ENSMUSG00000020474	polymerase (DNA directed), mu [Source:MGI Symbol;Acc:MGI:1860191]	-	gene	downstream	2085	6.4846e-35	6.58496	6.39232	5.5057	5.96184	5.75157	7.47122	7.50486	7.61115	-1.77865	DOWN
Chr5:100687951-100689000	5	100687951	100689000	Hpse	ENSMUSG00000035273	heparanase [Source:MGI Symbol;Acc:MGI:1343124]	-	gene	overlapping	0	9.41695e-11	4	4.58496	3.92555	3.58895	3.54855	5.63622	5.40199	5.37276	-1.7774	DOWN
Chr15:96582601-96584100	15	96582601	96584100	Slc38a1	ENSMUSG00000023169	solute carrier family 38, member 1 [Source:MGI Symbol;Acc:MGI:2145895]	-	gene	overlapping	0	9.14613e-09	4.9542	4.70044	3.47114	4.09856	3.77239	5.22151	5.54534	5.85199	-1.75902	DOWN
Chr6:128940301-128942550	6	128940301	128942550	Clec2g	ENSMUSG00000000248	C-type lectin domain family 2, member g [Source:MGI Symbol;Acc:MGI:1918059]	+	gene	overlapping	0	4.67637e-20	5.08746	5.04439	4.48007	4.86919	5.01153	6.63686	6.38977	6.62699	-1.75173	DOWN
Chr10:42667051-42667800	10	42667051	42667800	Ostm1	ENSMUSG00000038280	osteopetrosis associated transmembrane protein 1 [Source:MGI Symbol;Acc:MGI:2655574]	+	gene	overlapping	0	3.26757e-06	3.16993	4.08746	2.84686	3.68109	2.2088	4.699	4.89653	4.75221	-1.74681	DOWN
Chr5:32536351-32537400	5	32536351	32537400	Gm15614	ENSMUSG00000085234	predicted gene 15614 [Source:MGI Symbol;Acc:MGI:3783059]	-	gene	overlapping	0	9.68046e-06	4.08746	4.39232	3.28922	3.7788	3.13504	4.51558	5.36861	5.46484	-1.74675	DOWN
Chr15:77058601-77059350	15	77058601	77059350	Apol6	ENSMUSG00000033576	apolipoprotein L 6 [Source:MGI Symbol;Acc:MGI:1919189]	+	gene	upstream	1494	7.64601e-05	4.64386	4	1.71298	2.75956	4.12836	4.75485	4.85551	5.16977	-1.7393	DOWN
Chr10:58516651-58517550	10	58516651	58517550	Ccdc138	ENSMUSG00000038010	coiled-coil domain containing 138 [Source:MGI Symbol;Acc:MGI:1923388]	+	gene	overlapping	0	5.67522e-08	4.45943	4.70044	3.47114	3.58895	3.29006	5.05211	5.02153	5.46484	-1.73883	DOWN
Chr5:33913201-33914700	5	33913201	33914700	Nelfa	ENSMUSG00000029111	negative elongation factor complex member A, Whsc2 [Source:MGI Symbol;Acc:MGI:1346098]	-	gene	overlapping	0	1.6269e-09	5.20945	4.85798	4.28317	4.30086	3.66013	5.66655	5.62652	6.17328	-1.73382	DOWN
Chr19:44560201-44560800	19	44560201	44560800	Hif1an	ENSMUSG00000036450	hypoxia-inducible factor 1, alpha subunit inhibitor [Source:MGI Symbol;Acc:MGI:2442345]	+	gene	downstream	2050	8.29565e-05	3.80735	3.58496	2.84686	2.75956	2.52573	3.97337	4.61492	4.65463	-1.72923	DOWN
Chr10:42663601-42665550	10	42663601	42665550	Ostm1	ENSMUSG00000038280	osteopetrosis associated transmembrane protein 1 [Source:MGI Symbol;Acc:MGI:2655574]	+	gene	overlapping	0	5.69513e-12	5.24793	5.39232	4.05808	4.73493	5.13775	6.07236	6.68939	6.47933	-1.72634	DOWN
Chr6:100784401-100785300	6	100784401	100785300	Gxylt2	ENSMUSG00000030074	glucoside xylosyltransferase 2 [Source:MGI Symbol;Acc:MGI:2682940]	+	gene	overlapping	0	2.6059e-05	4.75489	4.24793	1.71298	4.09856	3.66013	5.29925	4.76209	5.4064	-1.72053	DOWN
Chr3:90133351-90134550	3	90133351	90134550	Nup210l	ENSMUSG00000027939	nucleoporin 210-like [Source:MGI Symbol;Acc:MGI:1924845]	+	gene	overlapping	0	3.4187e-07	5.20945	4.90689	3.79104	4.30086	3.54855	5.66655	5.17331	5.95888	-1.71997	DOWN
Chr1:136901251-136902000	1	136901251	136902000	Nr5a2	ENSMUSG00000026398	nuclear receptor subfamily 5, group A, member 2 [Source:MGI Symbol;Acc:MGI:1346834]	-	gene	overlapping	0	9.72675e-07	3.90689	4.24793	3.79104	2.29619	2.96329	4.75485	5.02153	4.8027	-1.71859	DOWN
Chr3:94593151-94594950	3	94593151	94594950	Gm15235	ENSMUSG00000105522	predicted gene 15235 [Source:MGI Symbol;Acc:MGI:3705756]	+	gene	upstream	3492	2.63992e-18	5.12928	5.12928	4.17591	5.23755	4.91979	6.49726	6.50455	6.66545	-1.71536	DOWN
Chr1:192674251-192676200	1	192674251	192676200	Hhat	ENSMUSG00000037375	hedgehog acyltransferase [Source:MGI Symbol;Acc:MGI:2444681]	-	gene	overlapping	0	3.09127e-19	5.90689	5.52356	4.88518	4.78012	4.41972	6.54617	6.35852	6.35705	-1.71496	DOWN
Chr15:89051401-89052000	15	89051401	89052000	Mov10l1	ENSMUSG00000015365	Moloney leukemia virus 10-like 1 [Source:MGI Symbol;Acc:MGI:1891384]	+	gene	overlapping	0	0.000554224	3.32193	3.80735	2.24524	3.47877	2.2088	4.51558	4.04627	4.8027	-1.7142	DOWN
Chr2:129085051-129087150	2	129085051	129087150	Ttl	ENSMUSG00000027394	tubulin tyrosine ligase [Source:MGI Symbol;Acc:MGI:1916987]	+	gene	overlapping	0	5.18735e-23	5.70044	5.67243	5.14706	4.86919	4.66221	6.57754	6.68939	6.58868	-1.71285	DOWN
Chr10:62121001-62122050	10	62121001	62122050	2010107G23Rik	ENSMUSG00000020083	RIKEN cDNA 2010107G23 gene [Source:MGI Symbol;Acc:MGI:1917144]	-	gene	overlapping	0	2.49079e-08	4.24793	4.45943	3.63437	3.24805	3.66013	4.95962	5.30779	5.4064	-1.71089	DOWN
Chr1:86073751-86075400	1	86073751	86075400	Psmd1	ENSMUSG00000026229	proteasome (prosome, macropain) 26S subunit, non-ATPase, 1 [Source:MGI Symbol;Acc:MGI:1917497]	+	gene	overlapping	0	4.13826e-15	5.20945	5.04439	4.38745	4.36811	4.66221	6.00697	6.16056	6.37339	-1.7092	DOWN
Chr15:100367851-100369500	15	100367851	100369500	Methig1	ENSMUSG00000093789	methyltransferase hypoxia inducible domain containing 1 [Source:MGI Symbol;Acc:MGI:3845761]	+	gene	overlapping	0	6.52097e-19	5.52356	4.90689	4.88518	4.82212	5.0927	6.39055	6.77714	6.73987	-1.70803	DOWN
Chr15:100372951-100374750	15	100372951	100374750	Methig1	ENSMUSG00000093789	methyltransferase hypoxia inducible domain containing 1 [Source:MGI Symbol;Acc:MGI:3845761]	+	gene	overlapping	0	3.84177e-18	6.02237	4.80736	4.73628	5.33228	5.17588	6.56116	6.82326	6.99069	-1.69959	DOWN
Chr1:156404551-156406200	1	156404551	156406200	Axdnd1	ENSMUSG00000026601	axonemal dynein light chain domain containing 1 [Source:MGI Symbol;Acc:MGI:1924602]	-	gene	overlapping	0	7.6828e-12	5.64386	5.20945	4.65692	4.30086	4.12836	5.72179	6.17855	6.26075	-1.69331	DOWN
Chr18:34090801-34092150	18	34090801	34092150	Gm24432	ENSMUSG00000077263	predicted gene, 24432 [Source:MGI Symbol;Acc:MGI:5454209]	+	gene	downstream	1295	1.14675e-14	5.39232	4.64386	4.05808	4.64162	4.41972	5.90907	6.17855	6.11795	-1.68027	DOWN
Chr18:32126551-32127750	18	32126551	32127750	Proc	ENSMUSG00000024386	protein C [Source:MGI Symbol;Acc:MGI:97771]	-	gene	overlapping	0	2.03032e-07	4.58496	4.32193	3.63437	3.58895	4.04752	5.57481	5.67691	5.01758	-1.67868	DOWN
Chr8:11605651-11608200	8	11605651	11608200	Ankrd10	ENSMUSG00000031508	ankyrin repeat domain 10 [Source:MGI Symbol;Acc:MGI:1921840]	-	gene	upstream	3383	3.2844e-18	5.70044	5.49185	4.65692	5.36356	5.17588	6.60794	6.74017	6.9517	-1.67841	DOWN
Chr5:135746701-135749100	5	135746701	135749100	Styxl1	ENSMUSG00000019178	serine/threonine/tyrosine interacting-like 1 [Source:MGI Symbol;Acc:MGI:1923821]	-	gene	overlapping	0	2.55309e-16	5.78136	5.9542	5.02196	4.78012	4.91979	6.49726	6.40552	6.82021	-1.67485	DOWN
Chr8:68159851-68161050	8	68159851	68161050	Psd3	ENSMUSG00000030465	pleckstrin and Sec7 domain containing 3 [Source:MGI Symbol;Acc:MGI:1918215]	-	gene	overlapping	0	3.3654e-07	4.64386	4.85798	3.47114	4.23866	3.9566	5.54317	5.94745	5.20588	-1.67478	DOWN
Chr19:25560601-25561200	19	25560601	25561200	Dmrt1	ENSMUSG00000024837	doublesex and mab-3 related transcription factor 1 [Source:MGI Symbol;Acc:MGI:1354733]	+	gene	overlapping	0	3.29072e-05	3.32193	4.32193	3.28922	2.75956	2.52573	4.64151	4.38746	4.65463	-1.67191	DOWN
Chr10:42742951-42744600	10	42742951	42744600	Gm15199	ENSMUSG00000086428	predicted gene 15199 [Source:MGI Symbol;Acc:MGI:3705141]	-	gene	overlapping	0	4.16906e-08	4.16993	4.64386	4.38745	4.09856	2.96329	5.75248	5.33838	5.68336	-1.66826	DOWN
Chr6:73056001-73058400	6	73056001	73058400	Dnah6	ENSMUSG00000052861	dynein, axonemal, heavy chain 6 [Source:MGI Symbol;Acc:MGI:107744]	-	gene	overlapping	0	5.27521e-23	5.67243	5.67243	5.02196	5.09653	4.91979	6.63686	6.7646	6.63928	-1.66692	DOWN
Chr10:127792951-127794450	10	127792951	127794450	Rdh9	ENSMUSG00000056148	retinol dehydrogenase 9 [Source:MGI Symbol;Acc:MGI:2143528]	+	gene	upstream	254	1.35655e-10	4.32193	4.32193	3.47114	4.53654	4.28054	5.60466	5.86487	5.97794	-1.6614	DOWN
Chr7:123139201-123140400	7	123139201	123140400	Gm45846	ENSMUSG00000110230	predicted gene 45846 [Source:MGI Symbol;Acc:MGI:5804961]	+	gene	overlapping	0	4.35421e-07	5.16993	4.16993	3.63437	3.24805	4.28054	5.29925	5.75101	5.20588	-1.65399	DOWN
Chr13:95028001-95029200	13	95028001	95029200	Pde8b	ENSMUSG00000021684	phosphodiesterase 8B [Source:MGI Symbol;Acc:MGI:2443999]	-	gene	overlapping	0	5.84601e-07	5.55459	4.90689	3.28922	4.30086	4.12836	5.33586	5.4287	6.00045	-1.65057	DOWN
Chr17:27352651-27353850	17	27352651	27353850	Mir7217	ENSMUSG00000106578	microRNA 7217 [Source:MGI Symbol;Acc:MGI:5562748]	+	gene	downstream	1888	0.00265857	2.58496	2.80735	4.38745	3.7788	3.43003	4.23273	6.19459	5.65999	-1.65021	DOWN
Chr14:47679451-47680950	14	47679451	47680950	Ktn1	ENSMUSG00000021843	kinectin 1 [Source:MGI Symbol;Acc:MGI:109153]	+	gene	overlapping	0	1.19253e-08	4.90689	5.49185	3.92555	4.03094	4.28054	5.44417	5.62652	6.06069	-1.64737	DOWN
Chr5:103350901-103352550	5	103350901	103352550	5430427N15Rik	ENSMUSG00000104684	RIKEN cDNA 5430427N15 gene [Source:MGI Symbol;Acc:MGI:2441699]	-	gene	upstream	1756	5.3632e-16	5.61471	4.52356	4.38745	4.98755	4.48538	6.18066	6.29543	6.37339	-1.64044	DOWN
Chr16:31373701-31374900	16	31373701	31374900	1700007E05Rik	ENSMUSG00000101234	RIKEN cDNA 1700007E05 gene [Source:MGI Symbol;Acc:MGI:2149745]	-	gene	upstream	1606	2.52495e-10	5.20945	4.9542	3.63437	3.94621	4.28054	5.50961	5.65073	5.68336	-1.63872	DOWN
Chr15:81753751-81754650	15	81753751	81754650	Zc3h7b	ENSMUSG00000022390	zinc finger CCCH type containing 7B [Source:MGI Symbol;Acc:MGI:1328310]	+	gene	overlapping	0	3.8246e-05	4.75489	4.08746	2.84686	3.36675	3.77239	4.91255	4.61492	5.4064	-1.6381	DOWN
Chr19:30045901-30047400	19	30045901	30047400	Uhrf2	ENSMUSG00000024817	ubiquitin-like, containing PHD and RING finger domains 2 [Source:MGI Symbol;Acc:MGI:1923718]	+	gene	overlapping	0	5.84594e-07	4.90689	5.32193	3.63437	3.7788	4.35241	5.63622	5.90746	5.13573	-1.63773	DOWN
Chr9:51297451-51298800	9	51297451	51298800	1810046K07Rik	ENSMUSG00000036027	RIKEN cDNA 1810046K07 gene [Source:MGI Symbol;Acc:MGI:1917059]	-	gene	overlapping	0	9.34213e-09	5.08746	4.85798	3.07715	4.48127	3.9566	5.44417	5.5727	5.71075	-1.63197	DOWN
Chr2:20256151-20256450	2	20256151	20256450	Etl4	ENSMUSG00000036617	enhancer trap locus 4 [Source:MGI Symbol;Acc:MGI:95454]	+	gene	overlapping	0	0.00456031	0	2.80735	1.71298	2.75956	2.2088	4.15401	4.04627	3.3954	-1.61181	DOWN
Chr8:68300851-68301900	8	68300851	68301900	Sh2d4a	ENSMUSG00000053886	SH2 domain containing 4A [Source:MGI Symbol;Acc:MGI:1919531]	+	gene	overlapping	0	7.88935e-07	4.39232	4.32193	3.07715	3.09502	3.9566	4.86357	5.17331	5.09431	-1.61177	DOWN
Chr13:54668701-54669600	13	54668701	54669600	Faf2	ENSMUSG00000025873	Fas associated factor family member 2 [Source:MGI Symbol;Acc:MGI:1923827]	+	gene	upstream	4638	4.47866e-07	4.24793	3.90689	3.47114	3.09502	3.86869	5.05211	5.2417	5.05773	-1.60716	DOWN
Chr19:12548101-12549900	19	12548101	12549900	A330040F15Rik	ENSMUSG00000086213	RIKEN cDNA A330040F15 gene [Source:MGI Symbol;Acc:MGI:3698434]	-	gene	overlapping	0	1.97586e-12	5.72792	5.49185	3.63437	4.64162	4.60664	5.93502	6.06866	5.89656	-1.60541	DOWN
Chr10:116940751-116941800	10	116940751	116941800	Rab3ip	ENSMUSG00000064181	RAB3A interacting protein [Source:MGI Symbol;Acc:MGI:105933]	-	gene	overlapping	0	3.0556e-06	4.9542	4.58496	2.84686	4.30086	3.66013	4.95962	5.48768	5.46484	-1.60325	DOWN
Chr19:53765101-53767050	19	53765101	53767050	Rbm20	ENSMUSG00000043639	RNA binding motif protein 20 [Source:MGI Symbol;Acc:MGI:1920963]	+	gene	overlapping	0	1.58032e-15	5.49185	5.2854	4.57093	4.23866	4.91979	6.19995	6.27818	6.13638	-1.60281	DOWN
Chr12:7824151-7828200	12	7824151	7828200	AC124134.1	ENSMUSG00000112323	No description	-	gene	overlapping	0	5.21712e-37	6.62936	6.2854	6.13182	6.35666	6.29035	7.859	7.96225	7.74811	-1.59644	DOWN
Chr8:26053951-26055150	8	26053951	26055150	Hook3	ENSMUSG00000037234	hook microtubule tethering protein 3 [Source:MGI Symbol;Acc:MGI:2443554]	-	gene	overlapping	0	1.97333e-08	4.64386	4.16993	4.05808	3.58895	3.54855	5.47728	5.33838	5.20588	-1.59376	DOWN
Chr10:127870201-127871550	10	127870201	127871550	Rdh16f2	ENSMUSG00000074639	RDH16 family member 2 [Source:MGI Symbol;Acc:MGI:3583955]	+	gene	overlapping	0	2.68184e-11	5.20945	5.32193	4.17591	4.48127	3.86869	5.66655	5.84056	5.85199	-1.59194	DOWN
Chr9:99256351-99258750	9	99256351	99258750	Cep70	ENSMUSG00000056267	centrosomal protein 70 [Source:MGI Symbol;Acc:MGI:1915371]	+	gene	overlapping	0	1.77281e-20	5.9542	5.9542	5.02196	5.47562	5.17588	6.79216	6.84635	6.8431	-1.59046	DOWN
Chr3:94745251-94747650	3	94745251	94747650	Gm15264	ENSMUSG00000081355	predicted gene 15264 [Source:MGI Symbol;Acc:MGI:3705845]	-	gene	overlapping	0	5.50731e-16	6	5.70044	4.88518	5.58196	5.17588	6.59351	7.01989	6.8538	-1.59007	DOWN
Chr7:44066851-44068500	7	44066851	44068500	Gm45197	ENSMUSG00000108538	predicted gene 45197 [Source:MGI Symbol;Acc:MGI:5753773]	-	gene	upstream	1355	1.11046e-09	4.90689	4.58496	4.812	4.73493	3.9566	5.85897	6.43343	6.06069	-1.58826	DOWN
Chr13:98800201-98802150	13	98800201	98802150	Fcho2	ENSMUSG00000041685	FCH domain only 2 [Source:MGI Symbol;Acc:MGI:3505790]	-	gene	overlapping	0	3.01569e-21	5.72792	5.64386	5.25805	5.17059	4.87425	6.63686	6.68939	6.73987	-1.57922	DOWN
Chr14:118672351-118673400	14	118672351	118673400	Abcc4	ENSMUSG00000032849	ATP-binding cassette, sub-family C (CFTR/MRP), member 4 [Source:MGI Symbol;Acc:MGI:2443111]	-	gene	overlapping	0	1.67334e-08	5.12928	4.9542	4.05808	3.94621	3.9566	5.40932	5.84056	5.4064	-1.5791	DOWN
Chr1:181388251-181389450	1	181388251	181389450	Cnih3	ENSMUSG00000026514	cornichon family AMPA receptor auxiliary protein 3 [Source:MGI Symbol;Acc:MGI:1920228]	+	gene	overlapping	0	5.94081e-08	4.85798	4.80736	3.79104	3.36675	3.9566	5.14108	5.27294	5.46484	-1.57359	DOWN
Chr17:13513951-13514400	17	13513951	13514400	Tcte2	ENSMUSG00000038347	t-complex-associated testis expressed 2 [Source:MGI Symbol;Acc:MGI:98641]	-	gene	overlapping	0	0.00282711	2.80735	2.58496	1.71298	3.09502	2.76691	3.77341	4.18775	4.55062	-1.57057	DOWN
Chr10:40542301-40544550	10	40542301	40544550	AC157652.2	ENSMUSG00000111251	No description	+	gene	downstream	4342	1.80064e-15	5.67243	5.49185	5.63568	5.36356	5.17588	6.6518	7.00941	7.20398	-1.56866	DOWN
Chr11:57762601-57763650	11	57762601	57763650	Galnt10	ENSMUSG00000020520	UDP-N-acetyl-alpha-D- galactosamine:polypeptide N- acetylgalactosaminyltransferase 10 [Source:MGI Symbol;Acc:MGI:1890480]	+	gene	overlapping	0	2.4849e-07	4.64386	4.9542	3.63437	3.68109	3.54855	5.14108	5.06161	5.34229	-1.56418	DOWN
Chr9:21712651-21713400	9	21712651	21713400	Gm26511	ENSMUSG00000097155	predicted gene, 26511 [Source:MGI Symbol;Acc:MGI:5477005]	-	gene	upstream	4216	0.00284458	4	3	2.84686	3.36675	2.96329	4.699	3.87717	5.09431	-1.56397	DOWN
Chr3:142713301-142714950	3	142713301	142714950	Kyat3	ENSMUSG00000040213	kynurenine aminotransferase 3 [Source:MGI Symbol;Acc:MGI:2677849]	+	gene	overlapping	0	1.5155e-12	5.39232	5.58496	4.17591	4.48127	4.54891	5.90907	5.90746	6.09944	-1.56391	DOWN
Chr12:83805601-83807400	12	83805601	83807400	Numb	ENSMUSG00000021224	numb homolog (Drosophila) [Source:MGI Symbol;Acc:MGI:107423]	-	gene	overlapping	0	3.1285e-15	5.78136	5.16993	4.88518	4.53654	4.60664	6.18066	6.38977	6.15618	-1.56194	DOWN
Chr17:55675501-55676850	17	55675501	55676850	Pot1b	ENSMUSG00000024174	protection of telomeres 1B [Source:MGI Symbol;Acc:MGI:1920086]	-	gene	overlapping	0	1.1215e-09	4.16993	4.16993	4.05808	4.90762	3.86869	5.85897	6.0304	5.83038	-1.55693	DOWN
Chr3:94707451-94707750	3	94707451	94707750	Selenbp2	ENSMUSG00000068877	selenium binding protein 2 [Source:MGI Symbol;Acc:MGI:104859]	+	gene	upstream	3038	0.00585295	3	0	0.819251	2.55235	2.96329	3.77341	4.11874	3.83366	-1.55398	DOWN
Chr10:89047201-89047650	10	89047201	89047650	Ano4	ENSMUSG00000035189	anoctamin 4 [Source:MGI Symbol;Acc:MGI:2443344]	-	gene	overlapping	0	0.00214108	3	3.16993	3.07715	2.93468	0.984423	3.97337	4.26216	4.16857	-1.54958	DOWN
Chr6:128772151-128775900	6	128772151	128775900	Klrb1c	ENSMUSG00000030325	killer cell lectin-like receptor subfamily B member 1C [Source:MGI Symbol;Acc:MGI:107538]	-	gene	upstream	2585	2.771e-26	6.6865	6.61471	5.93987	6.4015	6.03597	7.548	7.8029	7.69209	-1.54493	DOWN
Chr9:122001151-122002050	9	122001151	122002050	AC164092.5	ENSMUSG00000111873	No description	+	gene	overlapping	0	0.000508398	4.24793	4.24793	3.92555	3.7788	2.2088	4.45085	5.30779	5.16977	-1.539	DOWN
Chr1:128089351-128090400	1	128089351	128090400	Zranb3	ENSMUSG00000036086	zinc finger, RAN-binding domain containing 3 [Source:MGI Symbol;Acc:MGI:1918362]	-	gene	overlapping	0	3.96357e-07	4.08746	3.80735	3.63437	3.94621	3.43003	4.95962	5.33838	5.34229	-1.53828	DOWN
Chr17:71360251-71361900	17	71360251	71361900	Gm26561	ENSMUSG00000097625	predicted gene, 26561 [Source:MGI Symbol;Acc:MGI:5477055]	+	gene	overlapping	0	7.60981e-10	5.16993	5.08746	4.38745	4.64162	4.41972	5.72179	6.29543	6.00045	-1.53745	DOWN
Chr4:86647351-86648100	4	86647351	86648100	Plin2	ENSMUSG00000028494	perilipin 2 [Source:MGI Symbol;Acc:MGI:87920]	-	gene	upstream	286	5.36763e-05	4.08746	4.32193	3.07715	3.24805	3.66013	4.45085	5.06161	5.05773	-1.53417	DOWN
Chr10:61514851-61515150	10	61514851	61515150	Lrrc20	ENSMUSG00000037151	leucine rich repeat containing 20 [Source:MGI Symbol;Acc:MGI:2387182]	+	gene	overlapping	0	0.00419249	2.58496	1.58496	2.24524	2.93468	2.2088	3.97337	4.04627	4.08899	-1.53365	DOWN
Chr16:10165201-10165950	16	10165201	10165950	Rpl39l	ENSMUSG00000039209	ribosomal protein L39-like [Source:MGI Symbol;Acc:MGI:1915422]	+	gene	downstream	4276	1.25271e-05	4.16993	4.08746	3.28922	3.36675	3.43003	5.05211	4.61492	4.97488	-1.52969	DOWN
Chr4:98524351-98524950	4	98524351	98524950	Patj	ENSMUSG00000061859	PATJ, crumbs cell polarity complex component [Source:MGI Symbol;Acc:MGI:1277960]	+	gene	overlapping	0	9.20404e-05	4.08746	3.80735	3.07715	3.24805	2.96329	4.45085	4.5053	4.88979	-1.52797	DOWN
Chr9:110300401-110302800	9	110300401	110302800	Elp6	ENSMUSG00000054836	elongator acetyltransferase complex subunit 6 [Source:MGI Symbol;Acc:MGI:1919349]	+	gene	downstream	2373	8.43627e-21	6.14975	5.72792	5.14706	5.63315	5.58603	6.93473	7.07534	6.98056	-1.52667	DOWN
Chr2:72809101-72809700	2	72809101	72809700	6430710C18Rik	ENSMUSG00000085427	RIKEN cDNA 6430710C18 gene [Source:MGI Symbol;Acc:MGI:1923468]	-	gene	overlapping	0	0.000182715	3	3.58496	2.58387	2.75956	3.43003	4.3093	4.5053	4.65463	-1.52421	DOWN
Chr8:104746051-104747250	8	104746051	104747250	Ces2a	ENSMUSG00000055730	carboxylesterase 2A [Source:MGI Symbol;Acc:MGI:2142491]	+	gene	upstream	4417	6.87901e-07	4.39232	5.04439	3.79104	4.03094	4.04752	5.05211	5.75101	5.55106	-1.51907	DOWN
Chr14:60886201-60887550	14	60886201	60887550	Mipep	ENSMUSG00000021993	mitochondrial intermediate peptidase [Source:MGI Symbol;Acc:MGI:1917728]	+	gene	overlapping	0	1.13836e-08	5.08746	4.9542	3.63437	4.42277	3.9566	5.50961	5.5727	5.57938	-1.513	DOWN
Chr15:74947351-74948550	15	74947351	74948550	Gm29126	ENSMUSG00000099600	predicted gene 29126 [Source:MGI Symbol;Acc:MGI:5579832]	-	gene	upstream	4780	1.64663e-08	4.45943	4.64386	3.92555	3.86843	4.12836	5.60466	5.48768	5.37276	-1.51299	DOWN
Chr7:101588851-101589150	7	101588851	101589150	Art2b	ENSMUSG00000030651	ADP-ribosyltransferase 2b [Source:MGI Symbol;Acc:MGI:107545]	-	gene	downstream	3251	0.0336117	3.16993	2.32193	1.71298	2.75956	2.2088	3.8795	2.88337	4.30362	-1.51185	DOWN
Chr17:83744701-83745900	17	83744701	83745900	Mta3	ENSMUSG00000055817	metastasis associated 3 [Source:MGI Symbol;Acc:MGI:2151172]	+	gene	overlapping	0	1.85285e-08	4.70044	5.20945	4.05808	3.86843	3.9566	5.40932	5.5727	5.43622	-1.51142	DOWN
Chr13:100346401-100347450	13	100346401	100347450	Naip3	ENSMUSG00000082956	NLR family, apoptosis inhibitory protein 3 [Source:MGI Symbol;Acc:MGI:1298225]	-	gene	overlapping	0	1.15934e-05	4	4.39232	3.63437	3.7788	4.12836	5.18218	5.77273	5.05773	-1.51018	DOWN
Chr9:22234801-22243800	9	22234801	22243800	Zfp809	ENSMUSG00000057982	zinc finger protein 809 [Source:MGI Symbol;Acc:MGI:2143362]	+	gene	overlapping	0	2.69343e-26	7.83289	7.66534	6.35469	6.93811	6.74225	8.11689	8.34676	8.1473	-1.50909	DOWN
Chr17:12592351-12593550	17	12592351	12593550	Slc22a2	ENSMUSG00000040966	solute carrier family 22 (organic cation transporter), member 2 [Source:MGI Symbol;Acc:MGI:1335072]	+	gene	overlapping	0	3.25483e-06	4.75489	4.64386	3.92555	4.5853	3.43003	5.57481	5.27294	5.80523	-1.50899	DOWN
Chr17:87027751-87029250	17	87027751	87029250	Cript	ENSMUSG00000024146	cysteine-rich PDZ-binding protein [Source:MGI Symbol;Acc:MGI:1929655]	+	gene	overlapping	0	2.91342e-11	5.35755	5.42626	4.95399	4.17159	4.2035	6.11642	5.98979	5.87337	-1.50603	DOWN
Chr3:32567401-32568750	3	32567401	32568750	Mfn1	ENSMUSG00000027668	mitofusin 1 [Source:MGI Symbol;Acc:MGI:1914664]	+	gene	overlapping	0	4.07792e-08	4.90689	4.64386	3.79104	4.03094	4.28054	5.72179	5.598	5.30938	-1.50521	DOWN
Chr9:87190351-87193500	9	87190351	87193500	Cep162	ENSMUSG00000056919	centrosomal protein 162 [Source:MGI Symbol;Acc:MGI:1925343]	-	gene	overlapping	0	6.99625e-27	6.40939	6.40939	5.83338	6.03791	5.80135	7.33165	7.41189	7.44475	-1.50213	DOWN
Chr7:130995601-130996800	7	130995601	130996800	Fgfr2	ENSMUSG00000030849	fibroblast growth factor receptor 2 [Source:MGI Symbol;Acc:MGI:95523]	-	gene	overlapping	0	4.02865e-06	4.85798	5.35755	3.28922	4.17159	4.72001	5.33586	5.62652	5.97794	-1.49675	DOWN
Chr16:13777651-13779750	16	13777651	13779750	Rrn3	ENSMUSG00000022682	RRN3 RNA polymerase I transcription factor homolog (yeast) [Source:MGI Symbol;Acc:MGI:1925255]	+	gene	downstream	949	6.58922e-07	5.52356	5.61471	4.17591	5.13756	5.05249	6.39055	6.7019	5.80523	-1.49627	DOWN
Chr10:127827151-127828950	10	127827151	127828950	Rdh16	ENSMUSG00000069456	retinol dehydrogenase 16 [Source:MGI Symbol;Acc:MGI:1201375]	+	gene	overlapping	0	1.48448e-12	5.61471	5.35755	4.48007	5.09653	5.05249	6.42637	6.17855	6.56198	-1.49524	DOWN
Chr6:127656451-127657200	6	127656451	127657200	Cracr2a	ENSMUSG00000061414	calcium release activated channel regulator 2A [Source:MGI Symbol;Acc:MGI:2685919]	+	gene	overlapping	0	0.00137065	3.32193	4.32193	2.84686	3.58895	3.29006	4.57774	4.32343	5.24218	-1.49471	DOWN
Chr7:90411751-90412350	7	90411751	90412350	Sytl2	ENSMUSG00000030616	synaptotagmin-like 2 [Source:MGI Symbol;Acc:MGI:1933366]	+	gene	upstream	1032	0.0010797	2.80735	1.58496	2.58387	3.47877	2.52573	4.45085	4.61492	4.16857	-1.49057	DOWN
Chr8:119372251-119374200	8	119372251	119374200	Gm45723	ENSMUSG00000110470	predicted gene 45723 [Source:MGI Symbol;Acc:MGI:5804838]	+	gene	downstream	4496	1.85994e-15	5.45943	5.45943	5.02196	4.86919	4.96391	6.54617	6.50455	6.26075	-1.48949	DOWN
Chr13:41413801-41414850	13	41413801	41414850	Nedd9	ENSMUSG00000021365	neural precursor cell expressed, developmentally down-regulated gene 9 [Source:MGI Symbol;Acc:MGI:97302]	-	gene	overlapping	0	3.75171e-06	4.80736	3.90689	2.84686	4.30086	4.12836	5.57481	5.27294	5.24218	-1.48399	DOWN
Chr2:4911901-4913400	2	4911901	4913400	Sephs1	ENSMUSG00000026662	selenophosphate synthetase 1 [Source:MGI Symbol;Acc:MGI:1923580]	+	gene	upstream	1344	2.20274e-10	5.45943	5.32193	4.57093	4.48127	4.72001	6.19995	5.79612	6.19139	-1.48027	DOWN
Chr13:4064851-4065600	13	4064851	4065600	Akr1c14	ENSMUSG00000033715	aldo-keto reductase family 1, member C14 [Source:MGI Symbol;Acc:MGI:2145458]	+	gene	overlapping	0	0.000327204	4.16993	3.80735	2.84686	2.75956	3.66013	4.81121	4.32343	4.70587	-1.47944	DOWN
Chr18:12712651-12713100	18	12712651	12713100	Ttc39c	ENSMUSG00000024424	tetratricopeptide repeat domain 39C [Source:MGI Symbol;Acc:MGI:1919997]	+	gene	overlapping	0	0.00452759	1.58496	3	2.24524	2.75956	2.96329	3.97337	3.87717	4.55062	-1.4791	DOWN
Chr11:77323651-77324700	11	77323651	77324700	Ssh2	ENSMUSG00000037926	slingshot homolog 2 (Drosophila) [Source:MGI Symbol;Acc:MGI:2679255]	+	gene	overlapping	0	2.32922e-05	4.45943	4.24793	4.17591	3.36675	3.43003	4.75485	5.40199	5.30938	-1.47571	DOWN
Chr17:12596251-12598200	17	12596251	12598200	Slc22a2	ENSMUSG00000040966	solute carrier family 22 (organic cation transporter), member 2 [Source:MGI Symbol;Acc:MGI:1335072]	+	gene	overlapping	0	1.03021e-07	5.80736	5.20945	4.28317	4.90762	4.91979	5.80486	6.57396	6.13638	-1.47379	DOWN
Chr17:12250051-12253650	17	12250051	12253650	Map3k4	ENSMUSG00000014426	mitogen-activated protein kinase kinase kinase 4 [Source:MGI Symbol;Acc:MGI:1346875]	-	gene	overlapping	0	3.09392e-18	6.20945	5.9542	5.5936	5.98095	6.01332	7.13295	7.3636	7.52268	-1.47372	DOWN
Chr10:40863301-40865550	10	40863301	40865550	Cdc40	ENSMUSG00000038446	cell division cycle 40 [Source:MGI Symbol;Acc:MGI:1918963]	-	gene	overlapping	0	1.48262e-12	5.75489	5.90689	4.73628	4.82212	4.87425	6.03064	6.43343	6.35705	-1.472	DOWN
Chr3:133377301-133378650	3	133377301	133378650	Ppa2	ENSMUSG00000028013	pyrophosphatase (inorganic) 2 [Source:MGI Symbol;Acc:MGI:1922026]	+	gene	overlapping	0	4.27063e-10	4.9542	4.9542	4.38745	4.03094	4.48538	5.83232	5.65073	5.85199	-1.46705	DOWN
Chr1:106232851-106234350	1	106232851	106234350	Phlpp1	ENSMUSG00000044340	PH domain and leucine rich repeat protein phosphatase 1 [Source:MGI Symbol;Acc:MGI:2138327]	+	gene	overlapping	0	1.09065e-07	5.24793	5.39232	4.73628	4.64162	4.28054	6.19995	6.24564	5.55106	-1.46601	DOWN
Chr4:139613251-139614450	4	139613251	139614450	Iffo2	ENSMUSG00000041025	intermediate filament family orphan 2 [Source:MGI Symbol;Acc:MGI:2140675]	+	gene	overlapping	0	2.84707e-08	4.85798	4.80736	3.79104	4.42277	4.28054	5.37224	5.79612	5.75823	-1.46533	DOWN
Chr5:115582051-115583400	5	115582051	115583400	Gcn1l1	ENSMUSG00000041638	GCN1 general control of amino-acid synthesis 1-like 1 (yeast) [Source:MGI Symbol;Acc:MGI:2444248]	+	gene	overlapping	0	3.97058e-06	4.52356	4.70044	3.92555	4.73493	3.9566	5.54317	5.48768	6.06069	-1.46433	DOWN
Chr10:77348401-77349150	10	77348401	77349150	Adarb1	ENSMUSG00000020262	adenosine deaminase, RNA-specific, B1 [Source:MGI Symbol;Acc:MGI:891999]	-	gene	overlapping	0	0.000114451	3.80735	4	3.07715	3.7788	3.29006	5.05211	5.02153	4.4906	-1.46411	DOWN
Chr5:113327101-113329950	5	113327101	113329950	Gm43353	ENSMUSG00000105174	predicted gene 43353 [Source:MGI Symbol;Acc:MGI:5663490]	+	gene	upstream	1621	4.5157e-12	5.75489	5.67243	5.41065	5.52993	5.64067	6.62199	6.97963	7.30094	-1.4638	DOWN
Chr3:88389451-88391850	3	88389451	88391850	Pmf1	ENSMUSG00000028066	polyamine-modulated factor 1 [Source:MGI Symbol;Acc:MGI:1914287]	-	gene	upstream	2293	1.09858e-20	5.80736	5.61471	5.7581	6.52326	6.25276	7.57202	7.73602	7.71187	-1.46333	DOWN
ChrX:49245751-49246050	X	49245751	49246050	Enox2	ENSMUSG00000031109	ecto-NOX disulfide-thiol exchanger 2 [Source:MGI Symbol;Acc:MGI:2384799]	-	gene	overlapping	0	0.0136025	2.32193	3.32193	2.24524	2.75956	2.2088	3.65504	3.78241	4.16857	-1.45835	DOWN
Chr1:58687201-58690050	1	58687201	58690050	Als2cr12	ENSMUSG00000047528	amyotrophic lateral sclerosis 2 (juvenile) chromosome region, candidate 12 (human) [Source:MGI Symbol;Acc:MGI:1918359]	-	gene	overlapping	0	5.04546e-13	5.83289	6.16993	4.48007	5.39408	5.75157	6.8056	6.7019	6.76335	-1.45691	DOWN
Chr3:40925251-40928700	3	40925251	40928700	Abhd18	ENSMUSG00000037818	abhydrolase domain containing 18 [Source:MGI Symbol;Acc:MGI:1915468]	+	gene	overlapping	0	1.90361e-20	6.16993	5.93074	5.90568	5.87918	6.03597	7.24609	7.3487	7.57827	-1.45587	DOWN
Chr6:48585151-48586800	6	48585151	48586800	Gm5111	ENSMUSG00000052730	predicted gene 5111 [Source:MGI Symbol;Acc:MGI:3645688]	+	gene	downstream	2645	6.31001e-09	5.49185	5.32193	4.38745	4.48127	4.48538	5.60466	6.142	5.91777	-1.45268	DOWN
Chr10:7613851-7616250	10	7613851	7616250	Lrp11	ENSMUSG00000019796	low density lipoprotein receptor-related protein 11 [Source:MGI Symbol;Acc:MGI:2442989]	+	gene	overlapping	0	7.0456e-14	5.12928	5.72792	5.41065	5.33228	5.32255	6.56116	7.07534	6.72895	-1.44893	DOWN
Chr5:136203901-136204350	5	136203901	136204350	Prkrip1	ENSMUSG00000039737	Prkr interacting protein 1 (IL11 inducible) [Source:MGI Symbol;Acc:MGI:1914051]	-	gene	downstream	4938	0.00329521	3.45943	2.32193	2.84686	2.93468	2.2088	4.15401	4.26216	4.01282	-1.44889	DOWN
Chr3:22018351-22019250	3	22018351	22019250	Gm43671	ENSMUSG00000106527	predicted gene 43671 [Source:MGI Symbol;Acc:MGI:5663808]	+	gene	downstream	1947	1.88925e-05	4.39232	4.64386	2.84686	4.03094	3.54855	4.95962	4.98124	5.05773	-1.44588	DOWN
Chr5:30229201-30230850	5	30229201	30230850	Selenoi	ENSMUSG00000075703	selenoprotein I [Source:MGI Symbol;Acc:MGI:107898]	+	gene	downstream	1731	9.63851e-10	4.75489	5.20945	4.38745	4.73493	5.28798	6.03064	6.49145	6.32651	-1.44345	DOWN
Chr9:70084351-70086000	9	70084351	70086000	Fam81a	ENSMUSG00000032224	family with sequence similarity 81, member A [Source:MGI Symbol;Acc:MGI:1924136]	-	gene	upstream	2511	6.67823e-11	5.04439	5.39232	4.28317	4.78012	5.35929	6.19995	6.31052	6.43283	-1.44317	DOWN
Chr8:34049851-34051500	8	34049851	34051500	Gm9951	ENSMUSG00000054618	predicted gene 9951 [Source:MGI Symbol;Acc:MGI:3641827]	+	gene	overlapping	0	1.32314e-08	5.04439	5.12928	4.17591	4.5853	4.41972	5.54317	6.04875	5.89656	-1.44132	DOWN
Chr5:33928651-33930900	5	33928651	33930900	Nelfa	ENSMUSG00000029111	negative elongation factor complex member A, Whsc2 [Source:MGI Symbol;Acc:MGI:1346098]	-	gene	overlapping	0	1.05399e-12	5.90689	6.04439	4.88518	5.06366	4.82163	6.52945	6.16056	6.38728	-1.43983	DOWN
Chr3:88400101-88401000	3	88400101	88401000	Pmf1	ENSMUSG00000028066	polyamine-modulated factor 1 [Source:MGI Symbol;Acc:MGI:1914287]	-	gene	overlapping	0	1.88925e-05	4.52356	4.39232	3.28922	3.68109	3.66013	4.81121	5.20666	4.93568	-1.43974	DOWN
Chr6:124950601-124954500	6	124950601	124954500	Gm32536	ENSMUSG00000107578	predicted gene, 32536 [Source:MGI Symbol;Acc:MGI:5591695]	-	gene	overlapping	0	1.31028e-11	6.33985	6.35755	5.55087	5.6053	6.27241	6.97107	7.38021	7.46563	-1.4394	DOWN
Chr5:38130001-38130300	5	38130001	38130300	Stx18	ENSMUSG00000029125	syntaxin 18 [Source:MGI Symbol;Acc:MGI:1918366]	+	gene	overlapping	0	0.0167843	2.80735	3.80735	3.07715	1.468	2.52573	4.3093	3.67837	3.73935	-1.4386	DOWN
Chr2:71115751-71116650	2	71115751	71116650	Cybrd1	ENSMUSG00000027015	cytochrome b reductase 1 [Source:MGI Symbol;Acc:MGI:2654575]	+	gene	downstream	1273	0.000160749	4.45943	3.70044	3.63437	3.24805	3.43003	4.38273	5.06161	5.09431	-1.4352	DOWN
Chr9:22173151-22174500	9	22173151	22174500	Gm18227	ENSMUSG00000109765	predicted gene, 18227 [Source:MGI Symbol;Acc:MGI:5010412]	+	gene	upstream	2499	7.41358e-05	5	4.90689	4.28317	4.53654	4.2035	6.11642	5.06161	5.95888	-1.43298	DOWN
Chr16:14079751-14080500	16	14079751	14080500	2900011O08Rik	ENSMUSG00000044117	RIKEN cDNA 2900011O08 gene [Source:MGI Symbol;Acc:MGI:1914504]	+	gene	overlapping	0	0.000213289	4	3.80735	3.07715	3.68109	2.96329	4.699	4.45027	4.93568	-1.43228	DOWN
Chr1:132219151-132219600	1	132219151	132219600	Lemd1	ENSMUSG00000079330	LEM domain containing 1 [Source:MGI Symbol;Acc:MGI:1922403]	+	gene	overlapping	0	0.00292792	3.45943	2.58496	1.71298	3.36675	2.76691	4.23273	4.18775	4.16857	-1.43104	DOWN
Chr3:36587251-36588450	3	36587251	36588450	Bbs7	ENSMUSG00000037325	Bardet-Biedl syndrome 7 (human) [Source:MGI Symbol;Acc:MGI:1918742]	-	gene	overlapping	0	1.23881e-06	4.64386	4.52356	3.92555	3.47877	4.28054	5.09438	5.4287	5.52286	-1.42843	DOWN
Chr3:97092301-97093650	3	97092301	97093650	4930573H18Rik	ENSMUSG00000104766	RIKEN cDNA 4930573H18 gene [Source:MGI Symbol;Acc:MGI:1923138]	-	gene	overlapping	0	8.80825e-08	5.32193	5	4.38745	4.42277	3.86869	5.63622	5.45872	5.89656	-1.42757	DOWN
Chr7:81633901-81635700	7	81633901	81635700	Homer2	ENSMUSG00000025813	homer scaffolding protein 2 [Source:MGI Symbol;Acc:MGI:1347354]	-	gene	overlapping	0	4.88852e-12	5.12928	4.16993	4.48007	4.90762	4.72001	6.07236	6.08708	6.24513	-1.4239	DOWN
Chr5:149729701-149732100	5	149729701	149732100	B3glct	ENSMUSG00000051950	beta-3-glucosyltransferase [Source:MGI Symbol;Acc:MGI:2685903]	+	gene	overlapping	0	5.33695e-16	5.52356	5.83289	5.36023	5.13756	5.17588	6.46045	6.72867	6.73987	-1.42078	DOWN
Chr7:113970901-113972400	7	113970901	113972400	Spon1	ENSMUSG00000038156	spondin 1, (f-spondin) extracellular matrix protein [Source:MGI Symbol;Acc:MGI:2385287]	+	gene	overlapping	0	1.78451e-10	5.61471	5.24793	4.05808	4.68727	4.77182	6.03064	5.88555	5.95888	-1.42062	DOWN
Chr5:34385101-34386600	5	34385101	34386600	Fam193a	ENSMUSG00000037210	family with sequence similarity 193, member A [Source:MGI Symbol;Acc:MGI:2447768]	+	gene	overlapping	0	1.14665e-07	5.39232	4.75489	4.05808	4.94956	4.60664	5.90907	5.77273	6.27729	-1.41906	DOWN
Chr16:11452651-11454450	16	11452651	11454450	Snx29	ENSMUSG00000071669	sorting nexin 29 [Source:MGI Symbol;Acc:MGI:1921728]	+	gene	overlapping	0	2.51389e-10	5.64386	4.9542	4.05808	5.06366	5.17588	6.09546	6.29543	6.38728	-1.41898	DOWN
Chr7:84625651-84627900	7	84625651	84627900	Zfand6	ENSMUSG00000030629	zinc finger, AN1-type domain 6 [Source:MGI Symbol;Acc:MGI:1929510]	-	gene	overlapping	0	3.47235e-12	5.67243	5.55459	4.57093	4.86919	4.72001	6.13736	6.22808	6.06069	-1.41849	DOWN
Chr8:11871901-11875950	8	11871901	11875950	Gm39132	ENSMUSG00000109772	predicted gene, 39132 [Source:MGI Symbol;Acc:MGI:5622017]	+	gene	overlapping	0	7.86722e-28	6.49185	6.2854	6.03778	6.23215	6.19598	7.57202	7.55139	7.60444	-1.41838	DOWN
Chr18:74800051-74802750	18	74800051	74802750	Acaa2	ENSMUSG00000036880	acetyl-Coenzyme A acyltransferase 2 (mitochondrial 3-oxoacyl-Coenzyme A thiolase) [Source:MGI Symbol;Acc:MGI:1098623]	+	gene	overlapping	0	1.66813e-24	6.35755	6	5.86979	6.00153	6.19598	7.3664	7.48105	7.4807	-1.41502	DOWN
Chr9:22227751-22228650	9	22227751	22228650	Zfp809	ENSMUSG00000057982	zinc finger protein 809 [Source:MGI Symbol;Acc:MGI:2143362]	+	gene	overlapping	0	5.36991e-05	4.08746	3.90689	3.63437	3.58895	3.86869	5.44417	4.76209	5.05773	-1.41255	DOWN
Chr9:35001151-35002650	9	35001151	35002650	Kirrel3	ENSMUSG00000032036	kin of IRRE like 3 (Drosophila) [Source:MGI Symbol;Acc:MGI:1914953]	+	gene	overlapping	0	8.49248e-10	4.90689	5.35755	4.17591	4.23866	4.87425	5.93502	5.86487	5.83038	-1.41183	DOWN
Chr7:44127901-44129250	7	44127901	44129250	Gm45122	ENSMUSG00000108403	predicted gene 45122 [Source:MGI Symbol;Acc:MGI:5753698]	-	gene	overlapping	0	3.42326e-07	4.64386	4.24793	4.38745	3.68109	3.66013	5.29925	5.27294	5.49616	-1.40858	DOWN
Chr9:72266401-72269400	9	72266401	72269400	Gm27253	ENSMUSG00000098340	predicted gene 27253 [Source:MGI Symbol;Acc:MGI:5521096]	-	gene	overlapping	0	6.14857e-16	6.10852	6.02237	5.7581	5.98095	5.80135	7.05396	7.5122	7.16774	-1.408	DOWN
Chr5:32539051-32539350	5	32539051	32539350	Gm15614	ENSMUSG00000085234	predicted gene 15614 [Source:MGI Symbol;Acc:MGI:3783059]	-	gene	overlapping	0	0.0146008	2.58496	2.32193	2.84686	1.468	2.52573	3.8795	3.95987	3.51492	-1.40786	DOWN
Chr17:30619801-30623550	17	30619801	30623550	1700097N02Rik	ENSMUSG00000099474	RIKEN cDNA 1700097N02 gene [Source:MGI Symbol;Acc:MGI:1914772]	-	gene	overlapping	0	7.35179e-05	6.93074	6.45943	5.90568	5.6563	5.61387	6.09546	7.63204	7.27768	-1.40471	DOWN
Chr19:5575951-5577150	19	5575951	5577150	Ap5b1	ENSMUSG00000049562	adaptor-related protein complex 5, beta 1 subunit [Source:MGI Symbol;Acc:MGI:2685808]	+	gene	upstream	4690	1.55664e-07	4.75489	4.39232	3.79104	4.30086	4.12836	5.37224	5.51456	5.57938	-1.40266	DOWN
Chr10:44810551-44812200	10	44810551	44812200	AC158596.1	ENSMUSG00000110893	No description	+	gene	overlapping	0	1.52483e-05	5.35755	5.55459	3.92555	4.42277	4.28054	6.00697	5.2417	5.52286	-1.40131	DOWN
Chr2:177887701-177888300	2	177887701	177888300	Gm14323	ENSMUSG00000082901	predicted gene 14323 [Source:MGI Symbol;Acc:MGI:3650742]	+	gene	downstream	4338	0.00636106	2.58496	2	2.84686	3.68109	1.70545	4.3093	4.38746	4.37365	-1.40099	DOWN
Chr4:98919301-98920200	4	98919301	98920200	Usp1	ENSMUSG00000028560	ubiquitin specific peptidase 1 [Source:MGI Symbol;Acc:MGI:2385198]	+	gene	downstream	3610	3.4877e-05	4.90689	4.08746	3.07715	4.03094	3.9566	5.40932	5.02153	4.97488	-1.40057	DOWN
Chr13:98105101-98107050	13	98105101	98107050	Arhgef28	ENSMUSG00000021662	Rho guanine nucleotide exchange factor (GEF) 28 [Source:MGI Symbol;Acc:MGI:1346016]	-	gene	overlapping	0	1.43565e-07	5.83289	5.52356	4.05808	4.73493	4.77182	6.09546	5.598	6.11795	-1.39952	DOWN
Chr13:54463951-54465150	13	54463951	54465150	Thoc3	ENSMUSG00000025872	THO complex 3 [Source:MGI Symbol;Acc:MGI:1920916]	-	gene	overlapping	0	0.000544667	4.70044	5.04439	4.48007	3.24805	3.77239	4.81121	5.27294	5.73433	-1.39936	DOWN
Chr14:32146501-32148600	14	32146501	32148600	Msmb	ENSMUSG00000021907	beta-microseminoprotein [Source:MGI Symbol;Acc:MGI:97166]	+	gene	overlapping	0	7.58492e-07	5.64386	5.2854	5.02196	5.70531	5.39403	6.49726	6.46189	7.27768	-1.39675	DOWN
Chr10:42432901-42435000	10	42432901	42435000	Afg1l	ENSMUSG00000038302	AFG1 like ATPase [Source:MGI Symbol;Acc:MGI:2148801]	-	gene	overlapping	0	1.54514e-15	5.72792	5.67243	4.88518	5.30282	5.32255	6.49726	6.57396	6.66545	-1.39674	DOWN
Chr14:61562851-61563600	14	61562851	61563600	CT009550.1	ENSMUSG00000114902	No description	+	gene	upstream	3190	0.000579216	3.70044	4.08746	3.47114	3.58895	2.96329	4.45085	4.66432	5.09431	-1.3962	DOWN
Chr8:95779651-95780850	8	95779651	95780850	Cnot1	ENSMUSG00000036550	CCR4-NOT transcription complex, subunit 1 [Source:MGI Symbol;Acc:MGI:2442402]	-	gene	overlapping	0	5.68265e-05	4.9542	4.80736	3.47114	4.30086	4.12836	5.22151	5.79612	5.09431	-1.39551	DOWN
Chr2:146964451-146965800	2	146964451	146965800	Kiz	ENSMUSG00000074749	kizuna centrosomal protein [Source:MGI Symbol;Acc:MGI:2684960]	+	gene	overlapping	0	3.23699e-07	5.16993	4.9542	4.17591	3.86843	4.66221	5.66655	5.45872	5.85199	-1.39497	DOWN
Chr8:85888951-85891350	8	85888951	85891350	Phkb	ENSMUSG00000036879	phosphorylase kinase beta [Source:MGI Symbol;Acc:MGI:97578]	+	gene	overlapping	0	5.92858e-12	5.61471	5.88264	5.36023	5.47562	4.41972	6.62199	6.547	6.47933	-1.39445	DOWN
Chr3:85165951-85166700	3	85165951	85166700	Gm37240	ENSMUSG00000102805	predicted gene, 37240 [Source:MGI Symbol;Acc:MGI:5610468]	-	gene	overlapping	0	0.00547201	4.45943	3.58496	3.47114	3.47877	2.76691	4.45085	4.26216	5.13573	-1.3918	DOWN
Chr14:19063201-19063950	14	19063201	19063950	AC154527.3	ENSMUSG00000114580	No description	-	gene	downstream	1378	0.000567478	4.32193	4.32193	3.79104	3.09502	3.13504	4.91255	4.94337	4.37365	-1.3886	DOWN
Chr3:75314551-75316500	3	75314551	75316500	Wdr49	ENSMUSG00000104301	WD repeat domain 49 [Source:MGI Symbol;Acc:MGI:3645287]	-	gene	overlapping	0	0.00596332	4.58496	4.75489	5.20107	3.68109	4.60664	6.25813	4.98124	6.41787	-1.38815	DOWN
Chr12:87149101-87156300	12	87149101	87156300	Gstz1	ENSMUSG00000021033	glutathione transferase zeta 1 (maleylacetoacetate isomerase) [Source:MGI Symbol;Acc:MGI:1341859]	+	gene	overlapping	0	1.50089e-19	7.2384	7.24793	6.63621	7.13547	7.26223	8.40872	8.33764	8.51861	-1.388	DOWN
Chr15:39134251-39136350	15	39134251	39136350	Dcaf13	ENSMUSG00000022300	DDB1 and CUL4 associated factor 13 [Source:MGI Symbol;Acc:MGI:2684929]	+	gene	overlapping	0	5.31177e-06	5.67243	5.93074	4.57093	5.17059	4.87425	6.54617	6.49145	5.63422	-1.38721	DOWN
Chr11:118305451-118308600	11	118305451	118308600	Timp2	ENSMUSG00000017466	tissue inhibitor of metalloproteinase 2 [Source:MGI Symbol;Acc:MGI:98753]	-	gene	overlapping	0	1.97728e-14	5.72792	6.26679	5.45927	6.35666	5.77665	7.34044	7.35547	7.19584	-1.38601	DOWN
Chr5:144376951-144378150	5	144376951	144378150	Bri3	ENSMUSG00000047843	brain protein I3 [Source:MGI Symbol;Acc:MGI:1933174]	+	gene	overlapping	0	2.19379e-05	4.90689	5.16993	3.07715	4.23866	4.48538	5.57481	5.13867	5.55106	-1.38422	DOWN
Chr11:45828001-45829050	11	45828001	45829050	F630206G17Rik	ENSMUSG00000086686	RIKEN cDNA F630206G17 gene [Source:MGI Symbol;Acc:MGI:3665471]	+	gene	overlapping	0	0.000759906	4	4.64386	4.05808	2.75956	4.41972	5.14108	5.65073	4.97488	-1.38359	DOWN
Chr3:144864601-144866850	3	144864601	144866850	Clca4c-ps	ENSMUSG00000074196	chloride channel accessory 4C, pseudogene [Source:MGI Symbol;Acc:MGI:3643218]	-	gene	overlapping	0	2.95994e-15	5.64386	5.90689	5.14706	5.87918	5.39403	6.84565	6.93826	6.87549	-1.38085	DOWN
Chr10:18198901-18200250	10	18198901	18200250	Ect2l	ENSMUSG00000071392	epithelial cell transforming sequence 2 oncogene-like [Source:MGI Symbol;Acc:MGI:3641723]	-	gene	overlapping	0	0.000117034	5.12928	5.20945	4.05808	4.23866	4.2035	5.22151	6.0304	5.24218	-1.38085	DOWN
Chr13:59694601-59695350	13	59694601	59695350	4921517D22Rik	ENSMUSG00000049902	RIKEN cDNA 4921517D22 gene [Source:MGI Symbol;Acc:MGI:1918150]	-	gene	downstream	493	0.00464728	4.16993	4.39232	2.58387	3.58895	3.86869	4.3093	4.71782	5.27392	-1.37811	DOWN
Chr4:132846751-132848250	4	132846751	132848250	Ppp1r8	ENSMUSG00000028882	protein phosphatase 1, regulatory (inhibitor) subunit 8 [Source:MGI Symbol;Acc:MGI:2140494]	-	gene	downstream	3582	2.68184e-11	5.49185	4.9542	4.65692	4.53654	4.96391	6.11642	5.98979	6.20912	-1.37735	DOWN
Chr14:73581901-73583850	14	73581901	73583850	Sucla2	ENSMUSG00000022110	succinate-Coenzyme A ligase, ADP-forming, beta subunit [Source:MGI Symbol;Acc:MGI:1306775]	+	gene	overlapping	0	3.42813e-08	5.49185	5.70044	4.95399	4.94956	4.77182	6.62199	6.08708	6.01908	-1.37459	DOWN
Chr3:35729701-35731050	3	35729701	35731050	Gm25696	ENSMUSG00000064834	predicted gene, 25696 [Source:MGI Symbol;Acc:MGI:5455473]	+	gene	downstream	4323	3.64842e-07	5.16993	5	4.28317	4.42277	4.35241	5.57481	6.0304	5.52286	-1.37405	DOWN
Chr3:87887551-87889650	3	87887551	87889650	Prcc	ENSMUSG00000004895	papillary renal cell carcinoma (translocation-associated) [Source:MGI Symbol;Acc:MGI:2137738]	-	gene	downstream	1943	7.95119e-15	5.42626	5.39232	5.20107	5.50389	5.61387	6.8182	6.67736	6.96112	-1.3736	DOWN
Chr1:171077101-171077550	1	171077101	171077550	Gm27844	ENSMUSG00000098965	predicted gene, 27844 [Source:MGI Symbol;Acc:MGI:5531226]	-	gene	upstream	2290	0.0077755	3.32193	3.70044	3.07715	2.55235	2.52573	3.8795	4.04627	4.37365	-1.37305	DOWN
Chr4:125080801-125081550	4	125080801	125081550	Gm12932	ENSMUSG00000086342	predicted gene 12932 [Source:MGI Symbol;Acc:MGI:3651151]	-	gene	upstream	1307	0.00018896	4.45943	3.70044	3.47114	2.93468	3.66013	4.75485	4.94337	4.55062	-1.37181	DOWN
Chr11:116125501-116126400	11	116125501	116126400	Trim47	ENSMUSG00000020773	tripartite motif-containing 47 [Source:MGI Symbol;Acc:MGI:1917374]	-	gene	overlapping	0	2.9737e-05	4.80736	4.45943	2.84686	4.03094	3.9566	5.14108	5.02153	5.05773	-1.37141	DOWN
Chr19:8512801-8513850	19	8512801	8513850	Gm8189	ENSMUSG00000110298	predicted gene 8189 [Source:MGI Symbol;Acc:MGI:3779786]	-	gene	overlapping	0	0.000123585	4	4	3.28922	3.86843	3.66013	4.91255	5.27294	4.75221	-1.37058	DOWN
Chr14:8383501-8385150	14	8383501	8385150	Oit1	ENSMUSG00000021749	oncoprotein induced transcript 1 [Source:MGI Symbol;Acc:MGI:1201784]	-	gene	downstream	4747	7.75588e-11	5.75489	5.39232	4.95399	4.82212	4.66221	6.00697	6.142	6.38728	-1.36974	DOWN
Chr16:96106801-96107550	16	96106801	96107550	Gm15341	ENSMUSG00000086093	predicted gene 15341 [Source:MGI Symbol;Acc:MGI:3705258]	+	gene	overlapping	0	0.000111903	4.9542	3.70044	3.28922	3.7788	3.43003	4.81121	4.76209	5.05773	-1.3686	DOWN
Chr3:93532201-93533850	3	93532201	93533850	Gm29950	ENSMUSG00000103031	predicted gene, 29950 [Source:MGI Symbol;Acc:MGI:5589109]	-	gene	downstream	1456	7.3998e-07	5.49185	5.49185	3.92555	5.23755	4.72001	6.29892	6.08708	5.85199	-1.36694	DOWN
Chr1:171543901-171545250	1	171543901	171545250	Gm37450	ENSMUSG00000103980	predicted gene, 37450 [Source:MGI Symbol;Acc:MGI:5610678]	+	gene	upstream	2040	3.20205e-08	5.32193	5.45943	4.65692	4.09856	4.41972	5.50961	5.86487	5.91777	-1.36549	DOWN
Chr4:151920601-151923150	4	151920601	151923150	Gm37141	ENSMUSG00000104142	predicted gene, 37141 [Source:MGI Symbol;Acc:MGI:5610369]	-	gene	downstream	4187	2.78816e-12	6.30378	5.45943	5.20107	5.6563	5.17588	6.46045	6.87797	6.80939	-1.36533	DOWN
Chr3:144741301-144741750	3	144741301	144741750	Clca3a1	ENSMUSG00000056025	chloride channel accessory 3A1 [Source:MGI Symbol;Acc:MGI:1316732]	-	gene	overlapping	0	0.00971102	2.80735	3.70044	3.47114	2.75956	1.70545	4.38273	3.95987	4.16857	-1.36494	DOWN
Chr19:57919651-57920400	19	57919651	57920400	Atrnl1	ENSMUSG00000054843	attractin like 1 [Source:MGI Symbol;Acc:MGI:2147749]	+	gene	overlapping	0	0.00215005	4	4.08746	3.07715	3.58895	3.43003	5.14108	4.71782	4.23824	-1.36465	DOWN
Chr2:22839301-22840350	2	22839301	22840350	Apbb1ip	ENSMUSG00000026786	amyloid beta (A4) precursor protein-binding, family B, member 1 interacting protein [Source:MGI Symbol;Acc:MGI:1861354]	+	gene	overlapping	0	0.000500484	4.08746	3.16993	3.63437	3.58895	3.43003	5.26043	4.5053	4.88979	-1.36413	DOWN
Chr4:63573301-63574200	4	63573301	63574200	Tmem268	ENSMUSG00000045917	transmembrane protein 268 [Source:MGI Symbol;Acc:MGI:1913920]	+	gene	overlapping	0	4.70871e-05	4	4.08746	3.28922	3.7788	3.86869	5.00819	5.02153	5.05773	-1.36219	DOWN
Chr7:45925051-45926100	7	45925051	45926100	Ccdc114	ENSMUSG00000040189	coiled-coil domain containing 114 [Source:MGI Symbol;Acc:MGI:2446120]	+	gene	overlapping	0	6.4657e-05	4.85798	4.9542	3.28922	4.17159	4.35241	4.95962	5.40199	5.65999	-1.36208	DOWN
Chr3:96710101-96711600	3	96710101	96711600	Polr3c	ENSMUSG00000028099	polymerase (RNA) III (DNA directed) polypeptide C [Source:MGI Symbol;Acc:MGI:1921664]	-	gene	overlapping	0	8.02055e-10	5.83289	4.90689	4.28317	5.2044	4.87425	6.09546	6.12442	6.35705	-1.3614	DOWN
Chr10:127837201-127840350	10	127837201	127840350	Rdh16	ENSMUSG00000069456	retinol dehydrogenase 16 [Source:MGI Symbol;Acc:MGI:1201375]	+	gene	overlapping	0	2.35034e-11	6.52356	6.22882	5.36023	5.92109	5.67104	6.72191	7.01989	7.28562	-1.35855	DOWN
Chr17:32961451-32962800	17	32961451	32962800	Cyp4f41-ps	ENSMUSG00000024295	cytochrome P450, family 4, subfamily f, polypeptide 41 pseudogene [Source:MGI Symbol;Acc:MGI:1925125]	-	gene	downstream	2756	0.00123916	5.20945	5.35755	3.28922	4.03094	5.28798	6.00697	5.48768	5.85199	-1.35655	DOWN
Chr6:128874001-128876100	6	128874001	128876100	BC035044	ENSMUSG00000090164	cDNA sequence BC035044 [Source:MGI Symbol;Acc:MGI:2448540]	-	gene	overlapping	0	5.40959e-15	5.75489	5.67243	5.5057	5.81783	5.32255	6.83159	7.07534	6.83192	-1.35425	DOWN
Chr7:28695151-28695900	7	28695151	28695900	Fbxo27	ENSMUSG00000037463	F-box protein 27 [Source:MGI Symbol;Acc:MGI:2685007]	+	gene	overlapping	0	0.00471698	3.80735	3.45943	3.07715	3.58895	3.29006	4.57774	4.18775	5.13573	-1.3526	DOWN
Chr14:51010951-51012900	14	51010951	51012900	Rnase10	ENSMUSG00000021872	ribonuclease, RNase A family, 10 (non- active) [Source:MGI Symbol;Acc:MGI:1922269]	+	gene	upstream	193	1.42218e-10	5.80736	5.61471	4.812	4.94956	4.96391	6.00697	6.4496	6.29352	-1.35139	DOWN
Chr19:9161101-9161700	19	9161101	9161700	Gm9750	ENSMUSG00000024658	predicted gene 9750 [Source:MGI Symbol;Acc:MGI:3642669]	+	gene	overlapping	0	0.00361367	3.90689	3	3.28922	3.36675	2.2088	4.15401	4.56338	4.4332	-1.35115	DOWN
Chr2:144042001-144043350	2	144042001	144043350	Banf2	ENSMUSG00000037307	barrier to autointegration factor 2 [Source:MGI Symbol;Acc:MGI:2684961]	+	gene	overlapping	0	4.09136e-06	5.52356	5.16993	4.57093	4.78012	4.28054	5.44417	5.92866	6.24513	-1.35107	DOWN
Chr7:25532701-25536300	7	25532701	25536300	4732471J01Rik	ENSMUSG00000053714	RIKEN cDNA 4732471J01 gene [Source:MGI Symbol;Acc:MGI:3603586]	+	gene	overlapping	0	3.30626e-19	5.85798	6.67243	5.5936	5.96184	5.92201	7.25668	7.17141	7.12514	-1.35045	DOWN
Chr11:113358901-113359950	11	113358901	113359950	Slc39a11	ENSMUSG00000041654	solute carrier family 39 (metal ion transporter), member 11 [Source:MGI Symbol;Acc:MGI:1917056]	-	gene	overlapping	0	8.39753e-05	4.64386	4	3.47114	4.03094	3.77239	5.14108	4.81021	5.37276	-1.35007	DOWN
Chr1:155798551-155799750	1	155798551	155799750	Qsox1	ENSMUSG00000033684	quiescin Q6 sulfhydryl oxidase 1 [Source:MGI Symbol;Acc:MGI:1330818]	-	gene	overlapping	0	9.80699e-06	5.08746	4.75489	4.28317	3.86843	3.86869	5.09438	5.65073	5.30938	-1.34949	DOWN
Chr4:126586801-126588150	4	126586801	126588150	Clspn	ENSMUSG00000042489	claspin [Source:MGI Symbol;Acc:MGI:2445153]	+	gene	overlapping	0	5.00989e-05	5.20945	4.39232	4.28317	4.09856	4.04752	4.95962	5.84056	5.55106	-1.34844	DOWN
Chr7:28081051-28083450	7	28081051	28083450	Fcgbp	ENSMUSG00000047730	Fc fragment of IgG binding protein [Source:MGI Symbol;Acc:MGI:2444336]	+	gene	overlapping	0	7.96812e-11	5.42626	5.32193	4.95399	5.39408	5.01153	6.33584	6.35852	6.71654	-1.34767	DOWN
Chr5:23847901-23849100	5	23847901	23849100	2700038G22Rik	ENSMUSG00000097180	RIKEN cDNA 2700038G22 gene [Source:MGI Symbol;Acc:MGI:1914444]	+	gene	downstream	1497	4.59135e-05	4.90689	4.39232	3.92555	4.09856	3.86869	5.00819	5.65073	5.20588	-1.34623	DOWN
Chr4:117733801-117735300	4	117733801	117735300	Gm12844	ENSMUSG00000084260	predicted gene 12844 [Source:MGI Symbol;Acc:MGI:3651053]	-	gene	downstream	4502	8.24929e-08	4.70044	5.08746	4.48007	4.68727	4.12836	5.98318	5.77273	5.60517	-1.34535	DOWN
Chr14:8074051-8075400	14	8074051	8075400	Rpp14	ENSMUSG00000023156	ribonuclease P 14 subunit [Source:MGI Symbol;Acc:MGI:1914303]	+	gene	downstream	4967	1.27755e-07	4.58496	4.9542	3.92555	4.98755	4.28054	5.80486	5.79612	5.83038	-1.34336	DOWN
Chr6:128902801-128904750	6	128902801	128904750	Clec2i	ENSMUSG00000030365	C-type lectin domain family 2, member i [Source:MGI Symbol;Acc:MGI:2136650]	+	gene	upstream	4634	2.62493e-13	5.35755	5.2854	5.20107	5.26779	5.01153	6.66556	6.43343	6.40357	-1.34153	DOWN
Chr14:56833651-56835600	14	56833651	56835600	AC154361.1	ENSMUSG00000114420	No description	-	gene	upstream	692	1.80985e-07	5.80736	5.45943	4.73628	5.55455	5.32255	6.09546	6.86815	6.67878	-1.33946	DOWN
Chr4:138869851-138870750	4	138869851	138870750	Gm13030	ENSMUSG00000078518	predicted gene 13030 [Source:MGI Symbol;Acc:MGI:3651765]	-	gene	upstream	242	9.79837e-05	4.08746	4.32193	3.07715	4.30086	3.9566	5.05211	5.45872	5.05773	-1.33865	DOWN
Chr8:4782451-4784250	8	4782451	4784250	Shcbp1	ENSMUSG00000022322	Shc SH2-domain binding protein 1 [Source:MGI Symbol;Acc:MGI:1338802]	-	gene	downstream	2884	1.43988e-08	5.12928	5.52356	3.79104	4.73493	4.96391	5.93502	5.88555	5.91777	-1.33437	DOWN
Chr1:57862051-57863850	1	57862051	57863850	Spats2l	ENSMUSG00000038305	spermatogenesis associated, serine-rich 2- like [Source:MGI Symbol;Acc:MGI:1914448]	+	gene	overlapping	0	1.12664e-11	5.35755	5.20945	4.57093	5.13756	5.46037	6.42637	6.53219	6.34155	-1.33398	DOWN
Chr17:84623551-84624150	17	84623551	84624150	Gm26066	ENSMUSG00000065319	predicted gene, 26066 [Source:MGI Symbol;Acc:MGI:5455843]	+	gene	downstream	252	0.00279064	3.80735	4.24793	3.07715	3.09502	3.43003	4.86357	4.45027	4.23824	-1.33106	DOWN
Chr2:60174001-60175050	2	60174001	60175050	Baz2b	ENSMUSG00000026987	bromodomain adjacent to zinc finger domain, 2B [Source:MGI Symbol;Acc:MGI:2442782]	-	gene	overlapping	0	0.000232583	4.58496	4.45943	3.47114	4.03094	4.28054	4.75485	5.48768	5.52286	-1.33015	DOWN
Chr2:30184801-30185550	2	30184801	30185550	Kyat1	ENSMUSG00000039648	kynurenine aminotransferase 1 [Source:MGI Symbol;Acc:MGI:1917516]	-	gene	overlapping	0	0.000458005	4.39232	4.08746	3.28922	3.68109	3.9566	5.14108	4.56338	5.20588	-1.32975	DOWN
Chr16:21917701-21918900	16	21917701	21918900	Map3k13	ENSMUSG00000033618	mitogen-activated protein kinase kinase kinase 13 [Source:MGI Symbol;Acc:MGI:2444243]	+	gene	overlapping	0	0.00217715	4.80736	4.45943	2.84686	4.42277	4.12836	4.91255	5.06161	5.71075	-1.32891	DOWN
Chr10:18676201-18676950	10	18676201	18676950	Arfgef3	ENSMUSG00000019852	ARFGEF family member 3 [Source:MGI Symbol;Acc:MGI:106387]	-	gene	overlapping	0	0.000260859	4.16993	4.08746	3.63437	3.09502	3.43003	4.86357	4.76209	4.55062	-1.32794	DOWN
Chr16:20201101-20202450	16	20201101	20202450	Yeats2	ENSMUSG00000041215	YEATS domain containing 2 [Source:MGI Symbol;Acc:MGI:2447762]	+	gene	overlapping	0	3.44199e-05	5.16993	4.9542	3.63437	4.94956	4.35241	6.03064	5.62652	5.49616	-1.32687	DOWN
Chr19:7385251-7386750	19	7385251	7386750	1700105P06Rik	ENSMUSG00000099923	RIKEN cDNA 1700105P06 gene [Source:MGI Symbol;Acc:MGI:1915479]	+	gene	upstream	943	1.75881e-10	5.16993	4.64386	4.57093	5.06366	4.87425	6.07236	6.34264	6.09944	-1.32635	DOWN
Chr7:101491501-101492400	7	101491501	101492400	Gm45837	ENSMUSG00000030653	predicted gene 45837 [Source:MGI Symbol;Acc:MGI:5804952]	+	gene	overlapping	0	0.000129727	4.24793	4.90689	3.47114	4.09856	3.43003	5.14108	4.76209	5.13573	-1.32314	DOWN
Chr5:10182451-10183050	5	10182451	10183050	Gm10482	ENSMUSG00000073226	predicted gene 10482 [Source:MGI Symbol;Acc:MGI:3644444]	+	gene	downstream	4816	0.00434688	3.90689	3.80735	2.58387	3.68109	2.76691	4.23273	4.45027	4.55062	-1.32249	DOWN
Chr15:81754951-81757200	15	81754951	81757200	Zc3h7b	ENSMUSG00000022390	zinc finger CCCH type containing 7B [Source:MGI Symbol;Acc:MGI:1328310]	+	gene	overlapping	0	2.30848e-09	5.83289	5.85798	5.0825	5.55455	5.49284	6.44389	6.58763	7.04013	-1.32222	DOWN
Chr5:100723351-100725000	5	100723351	100725000	Hpse	ENSMUSG00000035273	heparanase [Source:MGI Symbol;Acc:MGI:1343124]	-	gene	downstream	3635	7.65704e-10	5.2854	5.20945	4.65692	4.64162	5.0927	5.93502	6.19459	6.24513	-1.31847	DOWN
Chr19:5772151-5773200	19	5772151	5773200	Scyl1	ENSMUSG00000024941	SCY1-like 1 (S. cerevisiae) [Source:MGI Symbol;Acc:MGI:1931787]	-	gene	downstream	750	0.000261802	4.58496	4.16993	2.84686	4.17159	4.60664	5.22151	5.62652	5.20588	-1.31815	DOWN
Chr11:74845201-74846100	11	74845201	74846100	Mnt	ENSMUSG00000000282	max binding protein [Source:MGI Symbol;Acc:MGI:109150]	+	gene	overlapping	0	2.99888e-05	4	4.32193	3.79104	4.23866	3.29006	4.95962	5.20666	5.24218	-1.317	DOWN
Chr1:39470101-39470850	1	39470101	39470850	Tbc1d8	ENSMUSG00000003134	TBC1 domain family, member 8 [Source:MGI Symbol;Acc:MGI:1927225]	-	gene	overlapping	0	0.00302154	3.58496	4.39232	3.07715	2.75956	4.2035	5.05211	4.66432	4.65463	-1.31562	DOWN
Chr9:42496351-42497400	9	42496351	42497400	Tbcel	ENSMUSG00000037287	tubulin folding cofactor E-like [Source:MGI Symbol;Acc:MGI:1925543]	-	gene	overlapping	0	0.000179889	4.64386	5.12928	3.28922	3.86843	4.54891	5.57481	5.06161	5.24218	-1.3151	DOWN
Chr7:140492851-140494800	7	140492851	140494800	Olfr535	ENSMUSG00000063230	olfactory receptor 535 [Source:MGI Symbol;Acc:MGI:3030369]	+	gene	overlapping	0	2.46124e-07	4.32193	5	4.28317	4.36811	5.01153	5.98318	6.04875	5.65999	-1.31455	DOWN
Chr14:65800801-65802000	14	65800801	65802000	Pbk	ENSMUSG00000022033	PDZ binding kinase [Source:MGI Symbol;Acc:MGI:1289156]	+	gene	downstream	3837	2.09424e-06	5.45943	4.24793	3.92555	3.86843	4.41972	5.44417	5.4287	5.34229	-1.31254	DOWN
Chr10:77808901-77810100	10	77808901	77810100	Tspear	ENSMUSG00000069581	thrombospondin type laminin G domain and EAR repeats [Source:MGI Symbol;Acc:MGI:2671932]	+	gene	overlapping	0	6.51792e-06	4	3.90689	4.05808	3.7788	4.54891	5.18218	5.62652	5.57938	-1.31168	DOWN
Chr12:112016551-112016850	12	112016551	112016850	Tdrd9	ENSMUSG00000054003	tudor domain containing 9 [Source:MGI Symbol;Acc:MGI:1921941]	+	gene	overlapping	0	0.0346809	3.45943	3.32193	2.58387	2.29619	2.52573	3.40457	4.04627	3.83366	-1.31165	DOWN
Chr10:24022351-24023850	10	24022351	24023850	Gm15136	ENSMUSG00000082437	predicted gene 15136 [Source:MGI Symbol;Acc:MGI:3705838]	+	gene	upstream	590	1.56807e-06	5.32193	4.90689	4.05808	4.36811	3.9566	5.29925	5.5727	5.46484	-1.31153	DOWN
Chr18:12089401-12090300	18	12089401	12090300	Tmem241	ENSMUSG00000049411	transmembrane protein 241 [Source:MGI Symbol;Acc:MGI:2442435]	-	gene	overlapping	0	0.000132633	4.32193	4.32193	3.07715	3.68109	3.86869	4.699	4.98124	4.97488	-1.31098	DOWN
Chr8:25882051-25883100	8	25882051	25883100	Kcnu1	ENSMUSG00000031576	potassium channel, subfamily U, member 1 [Source:MGI Symbol;Acc:MGI:1202300]	+	gene	overlapping	0	0.000233198	4.75489	4.58496	3.47114	4.17159	3.9566	5.29925	4.76209	5.46484	-1.31006	DOWN
Chr8:12969151-12970800	8	12969151	12970800	Mcf2l	ENSMUSG00000031442	mcf.2 transforming sequence-like [Source:MGI Symbol;Acc:MGI:103263]	+	gene	overlapping	0	1.75706e-10	5.08746	5.16993	4.65692	4.82212	4.87425	5.95894	6.08708	6.2258	-1.30736	DOWN
Chr11:103957351-103958550	11	103957351	103958550	Nsf	ENSMUSG00000034187	N-ethylmaleimide sensitive fusion protein [Source:MGI Symbol;Acc:MGI:104560]	-	gene	downstream	3295	2.67542e-07	4.9542	5.08746	3.79104	4.5853	4.48538	5.72179	5.51456	5.65999	-1.30684	DOWN
ChrX:12161701-12162750	X	12161701	12162750	Bcor	ENSMUSG00000040363	BCL6 interacting corepressor [Source:MGI Symbol;Acc:MGI:1918708]	-	gene	downstream	1346	0.000407989	3.70044	3.45943	3.47114	4.64162	3.66013	5.00819	5.33838	5.57938	-1.30672	DOWN
Chr4:141800851-141801750	4	141800851	141801750	Casp9	ENSMUSG00000028914	caspase 9 [Source:MGI Symbol;Acc:MGI:1277950]	+	gene	overlapping	0	0.000585955	3.58496	4	3.07715	3.58895	3.66013	4.64151	4.56338	5.05773	-1.30657	DOWN
Chr13:44143201-44146650	13	44143201	44146650	AC098839.3	ENSMUSG00000113458	No description	+	gene	downstream	3945	2.01254e-15	6.44294	6.32193	5.5057	5.83711	6.2349	7.15417	7.17141	7.26061	-1.30605	DOWN
Chr11:22519951-22521450	11	22519951	22521450	Tmem17	ENSMUSG00000049904	transmembrane protein 17 [Source:MGI Symbol;Acc:MGI:2144205]	+	gene	upstream	717	2.46277e-07	4.85798	4.64386	4.17591	4.5853	4.96391	5.83232	5.75101	6.13638	-1.30572	DOWN
Chr3:122994301-122995200	3	122994301	122995200	Gm43285	ENSMUSG00000105478	predicted gene 43285 [Source:MGI Symbol;Acc:MGI:5663422]	+	gene	downstream	211	5.76856e-05	4.52356	4.16993	3.79104	3.58895	3.9566	5.22151	5.02153	5.01758	-1.30341	DOWN
Chr5:124271401-124272300	5	124271401	124272300	Mphosph9	ENSMUSG00000038126	M-phase phosphoprotein 9 [Source:MGI Symbol;Acc:MGI:2443138]	-	gene	overlapping	0	3.80741e-05	4.52356	4.70044	3.79104	4.09856	3.43003	4.86357	5.17331	5.24218	-1.30337	DOWN
Chr15:4160101-4160400	15	4160101	4160400	Oxct1	ENSMUSG00000022186	3-oxoacid CoA transferase 1 [Source:MGI Symbol;Acc:MGI:1914291]	+	gene	upstream	4757	0.0254698	2.32193	2.80735	2.24524	2.93468	2.52573	4.06452	3.78241	3.83366	-1.30224	DOWN
Chr6:143213551-143216400	6	143213551	143216400	Etnk1	ENSMUSG00000030275	ethanolamine kinase 1 [Source:MGI Symbol;Acc:MGI:1922570]	+	gene	overlapping	0	2.1048e-16	6.24793	5.80736	5.71648	5.79616	5.97004	7.28616	7.06665	7.02974	-1.30055	DOWN
Chr17:34771951-34774350	17	34771951	34774350	Tnxa	ENSMUSG00000092200	tenascin XA (pseudogene) [Source:MGI Symbol;Acc:MGI:2148489]	+	gene	overlapping	0	2.72103e-13	5.85798	5.78136	5.14706	5.67986	5.77665	6.8182	7.00941	6.73987	-1.30044	DOWN
Chr10:127785301-127786650	10	127785301	127786650	Rdh16f1	ENSMUSG00000099009	RDH16 family member 1 [Source:MGI Symbol;Acc:MGI:5547782]	+	gene	overlapping	0	1.62876e-06	4.80736	5.04439	4.38745	4.09856	4.12836	5.29925	5.45872	5.73433	-1.29802	DOWN
Chr5:103258201-103259100	5	103258201	103259100	4930429D17Rik	ENSMUSG00000104956	RIKEN cDNA 4930429D17 gene [Source:MGI Symbol;Acc:MGI:1921874]	-	gene	overlapping	0	5.612e-05	4.08746	4	3.79104	3.7788	3.66013	5.00819	5.02153	5.09431	-1.29733	DOWN
Chr19:8514451-8515500	19	8514451	8515500	Gm8189	ENSMUSG00000110298	predicted gene 8189 [Source:MGI Symbol;Acc:MGI:3779786]	-	gene	overlapping	0	1.31347e-05	4.52356	4.39232	3.79104	4.30086	3.77239	5.26043	5.17331	5.37276	-1.29486	DOWN
Chr17:56122351-56123250	17	56122351	56123250	Sema6b	ENSMUSG00000001227	sema domain, transmembrane domain (TM), and cytoplasmic domain, (semaphorin) 6B [Source:MGI Symbol;Acc:MGI:1202889]	-	gene	overlapping	0	0.000421179	5	3.90689	3.07715	4.42277	3.77239	5.22151	4.85551	5.34229	-1.29449	DOWN
Chr5:125373151-125375400	5	125373151	125375400	Gm40323	ENSMUSG00000104932	predicted gene, 40323 [Source:MGI Symbol;Acc:MGI:5623208]	+	gene	upstream	2391	1.89869e-11	5.93074	5.64386	5.36023	5.44972	5.55357	6.44389	6.8344	6.92952	-1.29408	DOWN
Chr14:54349351-54350400	14	54349351	54350400	5330426L24Rik	ENSMUSG00000105501	RIKEN cDNA 5330426L24 gene [Source:MGI Symbol;Acc:MGI:1925535]	-	gene	overlapping	0	1.09707e-05	5	4.32193	3.47114	4.36811	4.41972	5.26043	5.40199	5.63422	-1.29367	DOWN
Chr11:83097001-83097450	11	83097001	83097450	AL669916.2	ENSMUSG00000111016	No description	+	gene	overlapping	0	0.0478257	3.90689	2.80735	2.24524	1.99759	3.86869	3.8795	4.61492	4.16857	-1.29317	DOWN
Chr3:37948951-37950600	3	37948951	37950600	Gm20755	ENSMUSG00000106461	predicted gene, 20755 [Source:MGI Symbol;Acc:MGI:5434111]	+	gene	overlapping	0	6.88209e-06	5.39232	4.80736	4.05808	4.5853	4.48538	5.75248	5.92866	5.30938	-1.29254	DOWN
Chr6:137651251-137652450	6	137651251	137652450	Eps8	ENSMUSG00000015766	epidermal growth factor receptor pathway substrate 8 [Source:MGI Symbol;Acc:MGI:104684]	-	gene	overlapping	0	9.42227e-05	4.75489	4.75489	4.38745	3.86843	4.28054	5.54317	5.79612	5.01758	-1.29185	DOWN
Chr5:29813101-29815050	5	29813101	29815050	Dnajb6	ENSMUSG00000029131	DnaJ heat shock protein family (Hsp40) member B6 [Source:MGI Symbol;Acc:MGI:1344381]	+	gene	overlapping	0	1.76447e-11	5.2854	5.64386	5.0825	5.23755	5.21284	6.23954	6.5189	6.62699	-1.29165	DOWN
Chr8:72101851-72103650	8	72101851	72103650	Olfr373	ENSMUSG00000061561	olfactory receptor 373 [Source:MGI Symbol;Acc:MGI:3030207]	+	gene	overlapping	0	1.81031e-08	4.9542	5.12928	4.48007	5.23755	4.91979	5.95894	6.38977	6.2258	-1.29036	DOWN
Chr6:92178901-92180100	6	92178901	92180100	Mrps25	ENSMUSG00000014551	mitochondrial ribosomal protein S25 [Source:MGI Symbol;Acc:MGI:1928140]	-	gene	overlapping	0	1.51782e-05	4.85798	4.39232	3.63437	4.03094	4.12836	5.22151	5.13867	5.34229	-1.29005	DOWN
Chr5:38438851-38440350	5	38438851	38440350	Slc2a9	ENSMUSG00000005107	solute carrier family 2 (facilitated glucose transporter), member 9 [Source:MGI Symbol;Acc:MGI:2152844]	-	gene	overlapping	0	1.4163e-05	5.39232	5.16993	4.17591	4.53654	4.77182	5.44417	5.72373	6.15618	-1.28958	DOWN
Chr10:75430951-75432300	10	75430951	75432300	Gucd1	ENSMUSG00000033416	guanylyl cyclase domain containing 1 [Source:MGI Symbol;Acc:MGI:1916028]	-	gene	overlapping	0	4.95787e-07	5.35755	4.90689	3.63437	4.5853	4.91979	5.80486	5.77273	5.71075	-1.2888	DOWN
Chr11:40699351-40701000	11	40699351	40701000	Hmmr	ENSMUSG00000020330	hyaluronan mediated motility receptor (RHAMM) [Source:MGI Symbol;Acc:MGI:104667]	-	gene	upstream	395	8.31828e-08	5.35755	4.85798	3.92555	4.78012	4.96391	6.03064	5.84056	5.85199	-1.28822	DOWN
Chr4:33013351-33015600	4	33013351	33015600	Rragd	ENSMUSG00000028278	Ras-related GTP binding D [Source:MGI Symbol;Acc:MGI:1098604]	+	gene	overlapping	0	1.09749e-13	5.45943	5.20945	5.25805	5.6053	5.64067	6.68009	6.80071	6.90796	-1.28788	DOWN
Chr16:33291601-33292950	16	33291601	33292950	Snx4	ENSMUSG00000022808	sorting nexin 4 [Source:MGI Symbol;Acc:MGI:1916400]	+	gene	overlapping	0	9.55612e-07	5.16993	4.90689	4.05808	4.68727	5.05249	5.83232	6.17855	5.78233	-1.28662	DOWN
Chr11:3813601-3814800	11	3813601	3814800	Osbp2	ENSMUSG00000020435	oxysterol binding protein 2 [Source:MGI Symbol;Acc:MGI:1921559]	-	gene	overlapping	0	0.00020874	4.24793	4.70044	3.92555	4.73493	3.43003	5.18218	5.40199	5.63422	-1.28583	DOWN
Chr10:36981601-36982650	10	36981601	36982650	Hdac2	ENSMUSG00000019777	histone deacetylase 2 [Source:MGI Symbol;Acc:MGI:1097691]	+	gene	overlapping	0	3.77133e-05	4.64386	4.64386	3.92555	4.03094	3.66013	4.91255	5.2417	5.30938	-1.28419	DOWN
ChrX:23773201-23773800	X	23773201	23773800	Wdr44	ENSMUSG00000036769	WD repeat domain 44 [Source:MGI Symbol;Acc:MGI:1919654]	+	gene	overlapping	0	0.00468042	2	2.32193	3.07715	2.55235	3.54855	4.3093	4.32343	4.55062	-1.28293	DOWN
Chr12:85002751-85003950	12	85002751	85003950	Ylpm1	ENSMUSG00000021244	YLP motif containing 1 [Source:MGI Symbol;Acc:MGI:1926195]	+	gene	overlapping	0	4.86875e-05	4.45943	5	3.92555	4.48127	3.54855	5.14108	5.51456	5.27392	-1.28167	DOWN
Chr6:37995751-37996650	6	37995751	37996650	Svopl	ENSMUSG00000029830	SV2 related protein homolog (rat)-like [Source:MGI Symbol;Acc:MGI:2444335]	-	gene	overlapping	0	0.000214597	4.16993	4.39232	3.28922	4.03094	3.43003	4.95962	4.89653	4.8459	-1.28082	DOWN
Chr7:127267951-127269450	7	127267951	127269450	Sephs2	ENSMUSG00000049091	selenophosphate synthetase 2 [Source:MGI Symbol;Acc:MGI:108388]	-	gene	upstream	2429	2.92204e-09	5.32193	5.35755	4.57093	4.82212	4.72001	5.93502	5.94745	6.07927	-1.28072	DOWN
Chr7:45657151-45659700	7	45657151	45659700	Fut2	ENSMUSG00000055978	fucosyltransferase 2 [Source:MGI Symbol;Acc:MGI:109374]	-	gene	overlapping	0	2.48738e-11	5.90689	5.75489	5.63568	6.35666	5.80135	7.03022	7.27026	7.41197	-1.2807	DOWN
Chr1:60130501-60131700	1	60130501	60131700	Carf	ENSMUSG00000026017	calcium response factor [Source:MGI Symbol;Acc:MGI:2182269]	+	gene	overlapping	0	8.24052e-05	4.75489	5.20945	4.57093	4.64162	2.96329	5.50961	5.5727	5.46484	-1.28046	DOWN
ChrX:94788001-94788450	X	94788001	94788450	Rpl13-ps5	ENSMUSG00000082964	ribosomal protein L13, pseudogene 5 [Source:MGI Symbol;Acc:MGI:3648527]	+	gene	downstream	1267	0.00811101	3.32193	2.58496	2.84686	2.75956	3.13504	4.3093	3.87717	4.37365	-1.28002	DOWN
Chr10:75861901-75863550	10	75861901	75863550	Mif	ENSMUSG00000033307	macrophage migration inhibitory factor (glycosylation-inhibiting factor) [Source:MGI Symbol;Acc:MGI:96982]	-	gene	downstream	1661	1.03787e-07	5.24793	4.80736	4.28317	5.41905	4.96391	6.07236	6.21255	6.41787	-1.27989	DOWN
Chr5:97895401-97896150	5	97895401	97896150	Antxr2	ENSMUSG00000029338	anthrax toxin receptor 2 [Source:MGI Symbol;Acc:MGI:1919164]	-	gene	overlapping	0	0.000989165	4.08746	3.16993	3.92555	3.47877	2.96329	5.05211	4.66432	4.60178	-1.27832	DOWN
Chr4:19720351-19721550	4	19720351	19721550	Gm12354	ENSMUSG00000086071	predicted gene 12354 [Source:MGI Symbol;Acc:MGI:3649534]	-	gene	downstream	152	3.44234e-08	5.08746	5	4.17591	4.78012	4.72001	5.90907	5.75101	5.91777	-1.27821	DOWN
Chr9:63670951-63671700	9	63670951	63671700	Smad3	ENSMUSG00000032402	SMAD family member 3 [Source:MGI Symbol;Acc:MGI:1201674]	-	gene	overlapping	0	0.000702468	4.16993	4.16993	3.28922	3.68109	3.54855	4.86357	4.89653	4.60178	-1.27787	DOWN
Chr16:19887751-19889700	16	19887751	19889700	Gm27883	ENSMUSG00000099233	predicted gene, 27883 [Source:MGI Symbol;Acc:MGI:5531265]	-	gene	downstream	3851	1.34168e-09	5.70044	4.80736	5.02196	4.90762	5.35929	6.09546	6.49145	6.5345	-1.27759	DOWN
Chr7:110112901-110113800	7	110112901	110113800	1600010M07Rik	ENSMUSG00000101585	RIKEN cDNA 1600010M07 gene [Source:MGI Symbol;Acc:MGI:1917031]	-	gene	overlapping	0	0.00288924	4.52356	4	2.84686	3.58895	3.9566	4.57774	5.17331	4.60178	-1.27745	DOWN
Chr10:75161851-75162600	10	75161851	75162600	Bcr	ENSMUSG00000009681	breakpoint cluster region [Source:MGI Symbol;Acc:MGI:88141]	+	gene	overlapping	0	0.00108208	4.24793	3.90689	4.05808	3.36675	3.54855	5.33586	4.76209	4.70587	-1.27548	DOWN
Chr8:34057351-34059000	8	34057351	34059000	Gm9951	ENSMUSG00000054618	predicted gene 9951 [Source:MGI Symbol;Acc:MGI:3641827]	+	gene	upstream	305	3.25738e-09	5.32193	5.32193	4.65692	4.94956	4.48538	5.83232	6.0304	6.07927	-1.2744	DOWN
Chr5:39673501-39675450	5	39673501	39675450	Hs3st1	ENSMUSG00000051022	heparan sulfate (glucosamine) 3-O- sulfotransferase 1 [Source:MGI Symbol;Acc:MGI:1201606]	-	gene	overlapping	0	2.94815e-09	5.58496	5.70044	5.02196	4.78012	4.82163	6.0516	6.37562	6.00045	-1.27385	DOWN
Chr4:140642251-140643150	4	140642251	140643150	Arhgef10l	ENSMUSG00000040964	Rho guanine nucleotide exchange factor (GEF) 10-like [Source:MGI Symbol;Acc:MGI:1920004]	-	gene	overlapping	0	1.14603e-05	4.58496	4.39232	4.17591	4.17159	3.66013	5.33586	5.27294	5.27392	-1.27255	DOWN
Chr1:178308301-178309350	1	178308301	178309350	B230369F24Rik	ENSMUSG00000086350	RIKEN cDNA B230369F24 gene [Source:MGI Symbol;Acc:MGI:2443392]	-	gene	upstream	3978	3.2604e-05	4.90689	4.64386	3.92555	3.86843	3.9566	5.18218	5.02153	5.34229	-1.27061	DOWN
Chr8:117618301-117619200	8	117618301	117619200	Plcg2	ENSMUSG00000034330	phospholipase C, gamma 2 [Source:MGI Symbol;Acc:MGI:97616]	+	gene	overlapping	0	2.06783e-05	4.80736	4.39232	4.05808	4.03094	3.77239	5.05211	5.30779	5.30938	-1.26863	DOWN
Chr7:66052351-66053400	7	66052351	66053400	Gm45213	ENSMUSG00000108793	predicted gene 45213 [Source:MGI Symbol;Acc:MGI:5753789]	+	gene	overlapping	0	2.6047e-06	4.80736	4.70044	4.05808	4.30086	4.28054	5.47728	5.51456	5.46484	-1.26844	DOWN
Chr9:110711701-110713350	9	110711701	110713350	Ccdc12	ENSMUSG00000019659	coiled-coil domain containing 12 [Source:MGI Symbol;Acc:MGI:1919904]	+	gene	upstream	95	1.65753e-06	5.52356	5	3.92555	5.09653	4.96391	6.21989	5.84056	5.95888	-1.26718	DOWN
Chr5:53144701-53145600	5	53144701	53145600	Sel1l3	ENSMUSG00000029189	sel-1 suppressor of lin-12-like 3 (C. elegans) [Source:MGI Symbol;Acc:MGI:1916941]	-	gene	overlapping	0	0.000190248	4.75489	4.32193	3.47114	3.68109	3.9566	4.86357	5.09789	4.97488	-1.26525	DOWN
Chr2:94364851-94365900	2	94364851	94365900	Ttc17	ENSMUSG00000027194	tetratricopeptide repeat domain 17 [Source:MGI Symbol;Acc:MGI:1921819]	-	gene	overlapping	0	0.00012422	4.39232	4.90689	3.07715	4.09856	4.04752	5.14108	5.13867	4.93568	-1.26396	DOWN
Chr10:58263751-58264950	10	58263751	58264950	Gcc2	ENSMUSG00000038039	GRIP and coiled-coil domain containing 2 [Source:MGI Symbol;Acc:MGI:1917547]	+	gene	overlapping	0	4.80508e-06	4.39232	5.32193	3.79104	4.30086	4.35241	5.60466	5.36861	5.30938	-1.2639	DOWN
Chr5:134475001-134479350	5	134475001	134479350	Gm42885	ENSMUSG00000106802	predicted gene 42885 [Source:MGI Symbol;Acc:MGI:5663022]	-	gene	upstream	1883	1.89836e-15	6.55459	6.55459	6.19024	6.66189	6.58519	7.87152	7.86154	7.50898	-1.26349	DOWN
Chr14:76241251-76243200	14	76241251	76243200	Rps2-ps6	ENSMUSG00000095427	ribosomal protein S2, pseudogene 6 [Source:MGI Symbol;Acc:MGI:3644876]	-	gene	downstream	3898	1.05098e-07	5.58496	5.24793	4.88518	5.52993	4.41972	6.19995	6.29543	6.34155	-1.26288	DOWN
Chr13:43527301-43528200	13	43527301	43528200	AC124171.1	ENSMUSG00000112983	No description	+	gene	downstream	2020	0.000295386	4.64386	4.39232	3.79104	3.94621	3.66013	4.64151	5.27294	5.20588	-1.26268	DOWN
Chr12:79424551-79425750	12	79424551	79425750	Rad51b	ENSMUSG00000059060	RAD51 paralog B [Source:MGI Symbol;Acc:MGI:1099436]	+	gene	overlapping	0	0.00055542	5.39232	4.9542	3.63437	3.86843	4.82163	5.37224	5.17331	5.78233	-1.26103	DOWN
Chr14:122548801-122550000	14	122548801	122550000	Pcca	ENSMUSG00000041650	propionyl-Coenzyme A carboxylase, alpha polypeptide [Source:MGI Symbol;Acc:MGI:97499]	+	gene	overlapping	0	2.73766e-05	5	5.12928	4.48007	4.42277	4.12836	5.93502	5.33838	5.49616	-1.26073	DOWN
Chr19:57946801-57947700	19	57946801	57947700	Atrnl1	ENSMUSG00000054843	attractin like 1 [Source:MGI Symbol;Acc:MGI:2147749]	+	gene	overlapping	0	9.02784e-05	4.24793	4	4.05808	3.58895	3.66013	5.05211	5.13867	4.93568	-1.26031	DOWN
Chr16:13596751-13598850	16	13596751	13598850	Parn	ENSMUSG00000022685	poly(A)-specific ribonuclease (deadenylation nuclease) [Source:MGI Symbol;Acc:MGI:1921358]	-	gene	overlapping	0	2.27946e-10	5.58496	5.61471	5.25805	5.23755	4.87425	6.44389	6.17855	6.5345	-1.25967	DOWN
Chr7:99770401-99771600	7	99770401	99771600	Olfr521	ENSMUSG00000073997	olfactory receptor 521 [Source:MGI Symbol;Acc:MGI:3030355]	+	gene	upstream	1080	9.42227e-05	4.9542	4.9542	4.17591	4.53654	4.28054	5.26043	5.45872	5.97794	-1.25923	DOWN
Chr1:9995101-9996150	1	9995101	9996150	Ppp1r42	ENSMUSG00000025916	protein phosphatase 1, regulatory subunit 42 [Source:MGI Symbol;Acc:MGI:1921138]	-	gene	overlapping	0	7.99885e-05	4.39232	4.70044	3.63437	3.7788	4.12836	5.29925	4.94337	5.09431	-1.25735	DOWN
Chr7:25570201-25570800	7	25570201	25570800	4732471J01Rik	ENSMUSG00000053714	RIKEN cDNA 4732471J01 gene [Source:MGI Symbol;Acc:MGI:3603586]	+	gene	upstream	3784	0.015502	1	2	3.07715	2.55235	3.43003	3.8795	4.32343	4.65463	-1.25645	DOWN
Chr10:58531801-58536750	10	58531801	58536750	Ccdc138	ENSMUSG00000038010	coiled-coil domain containing 138 [Source:MGI Symbol;Acc:MGI:1923388]	+	gene	overlapping	0	3.27602e-21	6.85798	6.83289	6.73694	7.1083	6.8564	8.33814	8.06168	8.07934	-1.2564	DOWN
Chr11:70360651-70362900	11	70360651	70362900	Gm12312	ENSMUSG00000082145	predicted gene 12312 [Source:MGI Symbol;Acc:MGI:3649321]	+	gene	upstream	1870	4.34947e-12	5.83289	5.75489	5.55087	5.33228	5.2529	6.40792	6.68939	6.79702	-1.25632	DOWN
Chr10:62613001-62614800	10	62613001	62614800	Ddx50	ENSMUSG00000020076	DEAD (Asp-Glu-Ala-Asp) box polypeptide 50 [Source:MGI Symbol;Acc:MGI:2182303]	-	gene	upstream	1095	1.64638e-05	4.90689	5.35755	4.48007	4.48127	4.54891	5.29925	5.81912	6.06069	-1.25631	DOWN
Chr10:42667951-42670200	10	42667951	42670200	Ostm1	ENSMUSG00000038280	osteopetrosis associated transmembrane protein 1 [Source:MGI Symbol;Acc:MGI:2655574]	+	gene	overlapping	0	6.34788e-07	5.24793	5.61471	4.95399	5.33228	5.46037	6.27898	6.91877	6.26075	-1.25559	DOWN
Chr5:29722201-29724300	5	29722201	29724300	Gm43117	ENSMUSG00000105032	predicted gene 43117 [Source:MGI Symbol;Acc:MGI:5663254]	-	gene	downstream	2495	2.48738e-11	5.80736	5.2854	4.88518	5.6563	5.523	6.6943	6.5189	6.71654	-1.25398	DOWN
Chr11:53129851-53130600	11	53129851	53130600	Fstl4	ENSMUSG00000036264	follistatin-like 4 [Source:MGI Symbol;Acc:MGI:2443199]	+	gene	overlapping	0	0.00143043	4.32193	4.16993	3.07715	3.86843	3.43003	4.51558	4.66432	5.01758	-1.25318	DOWN
Chr3:94748101-94750650	3	94748101	94750650	Gm15264	ENSMUSG00000081355	predicted gene 15264 [Source:MGI Symbol;Acc:MGI:3705845]	-	gene	overlapping	0	2.62216e-13	5.78136	5.12928	5.45927	5.77309	5.42681	6.70817	6.80071	6.91947	-1.25035	DOWN
Chr1:180080551-180082500	1	180080551	180082500	Cdc42bpa	ENSMUSG00000026490	CDC42 binding protein kinase alpha [Source:MGI Symbol;Acc:MGI:2441841]	+	gene	overlapping	0	9.90249e-10	5.45943	5.24793	4.812	5.26779	5.13775	6.52945	6.26109	6.19139	-1.24985	DOWN
Chr1:60724501-60724950	1	60724501	60724950	Cd28	ENSMUSG00000026012	CD28 antigen [Source:MGI Symbol;Acc:MGI:88327]	+	gene	overlapping	0	0.0129043	3.45943	3.90689	2.58387	3.36675	2.76691	4.15401	4.26216	4.16857	-1.24976	DOWN
Chr8:46101451-46103250	8	46101451	46103250	Snx25	ENSMUSG00000038291	sorting nexin 25 [Source:MGI Symbol;Acc:MGI:2142610]	-	gene	overlapping	0	6.52906e-12	5.75489	5.39232	5.31159	5.33228	4.87425	6.42637	6.34264	6.5345	-1.24905	DOWN
Chr14:121935301-121936200	14	121935301	121936200	Ubac2	ENSMUSG00000041765	ubiquitin associated domain containing 2 [Source:MGI Symbol;Acc:MGI:1916139]	+	gene	overlapping	0	0.00229547	4	4.58496	3.47114	3.7788	3.9566	5.14108	4.45027	5.27392	-1.24836	DOWN
Chr8:117602701-117603750	8	117602701	117603750	Plcg2	ENSMUSG00000034330	phospholipase C, gamma 2 [Source:MGI Symbol;Acc:MGI:97616]	+	gene	overlapping	0	0.00149134	4.70044	4.70044	2.84686	4.53654	4.04752	4.95962	5.13867	5.49616	-1.24795	DOWN
Chr17:34704301-34705050	17	34704301	34705050	Tnxb	ENSMUSG00000033327	tenascin XB [Source:MGI Symbol;Acc:MGI:1932137]	+	gene	overlapping	0	0.00196804	4	3.70044	3.07715	3.58895	3.29006	4.64151	4.76209	4.30362	-1.2477	DOWN
Chr12:82899301-82900500	12	82899301	82900500	Rgs6	ENSMUSG00000021219	regulator of G-protein signaling 6 [Source:MGI Symbol;Acc:MGI:1354730]	+	gene	overlapping	0	0.000307612	4.90689	5.04439	3.92555	4.5853	4.12836	5.22151	5.27294	5.87337	-1.24749	DOWN
Chr7:83333101-83334150	7	83333101	83334150	Gm44724	ENSMUSG00000109506	predicted gene 44724 [Source:MGI Symbol;Acc:MGI:5753300]	-	gene	overlapping	0	0.000233141	4.39232	3.70044	4.17591	3.24805	3.77239	4.95962	4.85551	5.24218	-1.24749	DOWN
Chr17:24316501-24317400	17	24316501	24317400	Abca17	ENSMUSG00000035435	ATP-binding cassette, sub-family A (ABC1), member 17 [Source:MGI Symbol;Acc:MGI:3625331]	-	gene	overlapping	0	0.00176671	4.45943	4.58496	4.05808	4.03094	3.43003	4.51558	5.27294	5.4064	-1.24747	DOWN
Chr17:53696551-53698050	17	53696551	53698050	Gm31532	ENSMUSG00000107430	predicted gene, 31532 [Source:MGI Symbol;Acc:MGI:5590691]	+	gene	downstream	1656	3.524e-08	4.70044	5	4.28317	4.82212	4.82163	5.88402	5.96995	5.87337	-1.24611	DOWN
Chr1:119738851-119742000	1	119738851	119742000	Ptpn4	ENSMUSG00000026384	protein tyrosine phosphatase, non-receptor type 4 [Source:MGI Symbol;Acc:MGI:1099792]	-	gene	overlapping	0	1.81127e-13	6.16993	6.30378	6.0054	6.3722	6.13827	7.6632	7.3487	7.22864	-1.24536	DOWN
Chr1:171067951-171068400	1	171067951	171068400	Fcgr3	ENSMUSG00000059498	Fc receptor, IgG, low affinity III [Source:MGI Symbol;Acc:MGI:95500]	-	gene	downstream	3016	0.0222846	3.16993	3.16993	2.24524	3.24805	2.52573	3.8795	4.04627	4.01282	-1.2443	DOWN
Chr17:34402051-34403850	17	34402051	34403850	BC051142	ENSMUSG00000057246	cDNA sequence BC051142 [Source:MGI Symbol;Acc:MGI:3039565]	+	gene	overlapping	0	2.30541e-06	5.70044	5.04439	3.92555	5.33228	5.0927	5.93502	6.22808	6.24513	-1.24235	DOWN
Chr9:103129501-103130700	9	103129501	103130700	Rab6b	ENSMUSG00000032549	RAB6B, member RAS oncogene family [Source:MGI Symbol;Acc:MGI:107283]	+	gene	overlapping	0	1.02035e-05	4.64386	4.58496	3.79104	4.78012	4.28054	5.50961	5.48768	5.73433	-1.24166	DOWN
Chr18:55021651-55023000	18	55021651	55023000	Gm4221	ENSMUSG00000096948	predicted gene 4221 [Source:MGI Symbol;Acc:MGI:3782397]	+	gene	overlapping	0	1.0434e-06	4.85798	5.2854	5.0825	4.23866	4.41972	5.95894	6.00889	5.60517	-1.24084	DOWN
Chr14:10168651-10170300	14	10168651	10170300	Fhit	ENSMUSG00000060579	fragile histidine triad gene [Source:MGI Symbol;Acc:MGI:1277947]	-	gene	overlapping	0	2.6189e-07	5.12928	5.24793	4.05808	5.09653	4.66221	5.95894	5.90746	5.85199	-1.24019	DOWN
Chr17:21495751-21496800	17	21495751	21496800	Zfp53	ENSMUSG00000057409	zinc finger protein 53 [Source:MGI Symbol;Acc:MGI:99200]	+	gene	overlapping	0	0.00045089	4.45943	5.08746	4.05808	4.03094	3.9566	5.63622	5.06161	4.97488	-1.23941	DOWN
Chr6:34390651-34391850	6	34390651	34391850	Akr1b10	ENSMUSG00000061758	aldo-keto reductase family 1, member B10 (aldose reductase) [Source:MGI Symbol;Acc:MGI:1915111]	+	gene	overlapping	0	8.86183e-06	5.45943	4.90689	3.79104	4.23866	4.41972	5.33586	5.33838	5.55106	-1.23879	DOWN
Chr1:63069451-63070800	1	63069451	63070800	Ino80d	ENSMUSG00000040865	INO80 complex subunit D [Source:MGI Symbol;Acc:MGI:3027003]	-	gene	overlapping	0	1.67922e-06	5.16993	4.75489	4.05808	4.23866	4.66221	5.50961	5.67691	5.55106	-1.2386	DOWN
Chr7:139425751-139427250	7	139425751	139427250	Inpp5a	ENSMUSG00000025477	inositol polyphosphate-5-phosphatase A [Source:MGI Symbol;Acc:MGI:2686961]	+	gene	overlapping	0	0.000122315	4.16993	4.58496	4.17591	4.53654	4.04752	5.22151	5.36861	5.85199	-1.23809	DOWN
Chr5:67317601-67318650	5	67317601	67318650	Slc30a9	ENSMUSG00000029221	solute carrier family 30 (zinc transporter), member 9 [Source:MGI Symbol;Acc:MGI:1923690]	+	gene	overlapping	0	0.000150958	4.85798	3.90689	3.28922	4.53654	4.28054	5.14108	5.33838	5.57938	-1.23708	DOWN
Chr18:34631851-34633200	18	34631851	34633200	Kif20a	ENSMUSG00000003779	kinesin family member 20A [Source:MGI Symbol;Acc:MGI:1201682]	+	gene	overlapping	0	0.000119912	4.70044	5.64386	4.88518	4.23866	4.72001	5.54317	5.65073	6.30926	-1.23613	DOWN
Chr5:150473251-150474000	5	150473251	150474000	Fry	ENSMUSG00000056602	FRY microtubule binding protein [Source:MGI Symbol;Acc:MGI:2443895]	+	gene	overlapping	0	0.0146679	3.80735	4	4.05808	3.09502	2.2088	4.23273	4.61492	4.75221	-1.23608	DOWN
Chr1:35964451-35965950	1	35964451	35965950	Gm8022	ENSMUSG00000103096	predicted gene 8022 [Source:MGI Symbol;Acc:MGI:3647993]	+	gene	upstream	4629	4.79366e-08	5.08746	5.08746	4.57093	5.13756	4.66221	5.90907	5.98979	6.2258	-1.2356	DOWN
Chr13:24227851-24228600	13	24227851	24228600	Carmil1	ENSMUSG00000021338	capping protein regulator and myosin 1 linker 1 [Source:MGI Symbol;Acc:MGI:1915982]	-	gene	overlapping	0	0.0233452	1.58496	2	3.63437	3.24805	3.13504	4.45085	5.09789	4.01282	-1.23475	DOWN
Chr17:85097251-85099800	17	85097251	85099800	Camkmt	ENSMUSG00000071037	calmodulin-lysine N-methyltransferase [Source:MGI Symbol;Acc:MGI:1920832]	+	gene	overlapping	0	9.84675e-13	6.12928	6.06609	5.7581	5.90102	5.77665	6.88489	6.95867	7.26983	-1.23431	DOWN
Chr13:32301901-32302350	13	32301901	32302350	Gmds	ENSMUSG00000038372	GDP-mannose 4, 6-dehydratase [Source:MGI Symbol;Acc:MGI:1891112]	-	gene	overlapping	0	0.0433405	3.45943	3	3.47114	1.468	2.76691	4.23273	4.11874	3.63279	-1.23328	DOWN
Chr11:44569201-44570400	11	44569201	44570400	Rnf145	ENSMUSG00000019189	ring finger protein 145 [Source:MGI Symbol;Acc:MGI:1921565]	+	gene	upstream	3681	8.05878e-07	5.12928	4.39232	4.17591	4.5853	4.54891	5.77871	5.598	5.65999	-1.23266	DOWN
Chr11:78989851-78994200	11	78989851	78994200	Lgals9	ENSMUSG00000001123	lectin, galactose binding, soluble 9 [Source:MGI Symbol;Acc:MGI:109496]	-	gene	downstream	4905	1.76039e-13	6.62936	6.67243	5.97348	6.63745	6.79354	7.67805	7.82684	7.71693	-1.23249	DOWN
Chr10:117428701-117429300	10	117428701	117429300	Gm9002	ENSMUSG00000095826	predicted gene 9002 [Source:MGI Symbol;Acc:MGI:3647170]	+	gene	downstream	318	0.00548227	2.58496	2.32193	3.47114	3.24805	2.76691	4.45085	4.32343	4.4906	-1.23239	DOWN
Chr10:61561051-61561950	10	61561051	61561950	Lrrc20	ENSMUSG00000037151	leucine rich repeat containing 20 [Source:MGI Symbol;Acc:MGI:2387182]	+	gene	overlapping	0	0.00297757	4.58496	4.45943	4.05808	3.47877	3.54855	4.95962	4.45027	5.30938	-1.2294	DOWN
Chr7:29403301-29404650	7	29403301	29404650	Sipa1l3	ENSMUSG00000030583	signal-induced proliferation-associated 1 like 3 [Source:MGI Symbol;Acc:MGI:1921456]	-	gene	overlapping	0	3.86959e-07	5.2854	5	4.38745	4.68727	4.35241	5.75248	5.72373	5.65999	-1.22887	DOWN
Chr17:34276051-34277850	17	34276051	34277850	H2-Aa	ENSMUSG00000036594	histocompatibility 2, class II antigen A, alpha [Source:MGI Symbol;Acc:MGI:95895]	-	gene	upstream	4894	1.18186e-09	5.12928	5.75489	4.812	5.26779	4.66221	6.19995	6.12442	6.17328	-1.22861	DOWN
Chr1:181782151-181782600	1	181782151	181782600	Dnah14	ENSMUSG00000047369	dynein, axonemal, heavy chain 14 [Source:MGI Symbol;Acc:MGI:2444525]	+	gene	overlapping	0	0.0197977	3.58496	3.58496	3.28922	2.75956	2.52573	4.15401	3.95987	4.23824	-1.2276	DOWN
Chr19:59280001-59281350	19	59280001	59281350	Slc18a2	ENSMUSG00000025094	solute carrier family 18 (vesicular monoamine), member 2 [Source:MGI Symbol;Acc:MGI:106677]	+	gene	overlapping	0	1.17457e-07	4.85798	4.90689	4.28317	4.73493	4.82163	5.98318	5.75101	5.83038	-1.22627	DOWN
Chr14:54501001-54503250	14	54501001	54503250	Prmt5	ENSMUSG00000023110	protein arginine N-methyltransferase 5 [Source:MGI Symbol;Acc:MGI:1351645]	-	gene	upstream	3937	6.56335e-13	6	5.88264	5.71648	6.16262	5.523	6.95905	7.04947	7.14224	-1.22607	DOWN
Chr3:122995351-122997300	3	122995351	122997300	Gm43285	ENSMUSG00000105478	predicted gene 43285 [Source:MGI Symbol;Acc:MGI:5663422]	+	gene	overlapping	0	1.55049e-08	5.32193	5.61471	5.31159	4.98755	4.35241	6.21989	6.0304	6.2258	-1.225	DOWN
Chr8:22550551-22551450	8	22550551	22551450	Slc20a2	ENSMUSG00000037656	solute carrier family 20, member 2 [Source:MGI Symbol;Acc:MGI:97851]	+	gene	overlapping	0	0.000144026	3.90689	4.45943	3.63437	4.03094	3.86869	4.91255	5.09789	5.20588	-1.22338	DOWN
Chr5:8889001-8892300	5	8889001	8892300	Abcb4	ENSMUSG00000042476	ATP-binding cassette, sub-family B (MDR/TAP), member 4 [Source:MGI Symbol;Acc:MGI:97569]	+	gene	downstream	1417	4.79493e-18	5.72792	6.40939	6.406	6.46878	6.01332	7.41219	7.61387	7.5617	-1.22211	DOWN
Chr12:74115451-74115900	12	74115451	74115900	Syt16	ENSMUSG00000044912	synaptotagmin XVI [Source:MGI Symbol;Acc:MGI:2673872]	+	gene	overlapping	0	0.0148379	3.32193	3.80735	2.84686	2.93468	2.96329	3.97337	4.18775	4.23824	-1.22182	DOWN
Chr11:100086751-100087350	11	100086751	100087350	Krt32	ENSMUSG00000046095	keratin 32 [Source:MGI Symbol;Acc:MGI:1309995]	-	gene	overlapping	0	0.00355759	4	3.58496	2.84686	3.36675	3.66013	4.699	4.45027	4.4906	-1.2216	DOWN
Chr7:122213701-122215650	7	122213701	122215650	Chp2	ENSMUSG00000030865	calcineurin-like EF hand protein 2 [Source:MGI Symbol;Acc:MGI:1917511]	+	gene	downstream	3846	1.76469e-11	5.72792	5.61471	5.31159	5.33228	5.13775	6.31701	6.47761	6.63928	-1.22082	DOWN
Chr10:77806501-77808150	10	77806501	77808150	Tspear	ENSMUSG00000069581	thrombospondin type laminin G domain and EAR repeats [Source:MGI Symbol;Acc:MGI:2671932]	+	gene	overlapping	0	1.97728e-05	5	4.70044	3.63437	4.94956	4.35241	5.60466	5.65073	5.63422	-1.2207	DOWN
Chr2:49949251-49950150	2	49949251	49950150	Lypd6b	ENSMUSG00000026765	LY6/PLAUR domain containing 6B [Source:MGI Symbol;Acc:MGI:1919147]	+	gene	upstream	402	0.000397887	4.24793	4.16993	3.79104	3.36675	3.86869	4.86357	4.89653	4.97488	-1.22065	DOWN
Chr5:147953401-147954300	5	147953401	147954300	Gm15721	ENSMUSG00000085565	predicted gene 15721 [Source:MGI Symbol;Acc:MGI:3783165]	-	gene	overlapping	0	0.000270803	4	3.58496	3.79104	4.17159	3.66013	4.81121	5.33838	5.13573	-1.22024	DOWN
ChrX:77560501-77561700	X	77560501	77561700	Tbl1x	ENSMUSG00000025246	transducin (beta)-like 1 X-linked [Source:MGI Symbol;Acc:MGI:1336172]	+	gene	overlapping	0	4.87156e-05	3.70044	4.45943	4.57093	3.68109	4.12836	5.09438	5.54534	5.49616	-1.22014	DOWN
Chr15:77555701-77556450	15	77555701	77556450	1700025B11Rik	ENSMUSG00000101113	RIKEN cDNA 1700025B11 gene [Source:MGI Symbol;Acc:MGI:1923659]	-	gene	upstream	1789	0.00109527	4.08746	2	3.63437	3.58895	3.29006	4.51558	4.85551	4.8027	-1.2198	DOWN
Chr19:9124051-9125850	19	9124051	9125850	Asrgl1	ENSMUSG00000024654	asparaginase like 1 [Source:MGI Symbol;Acc:MGI:1913764]	-	gene	overlapping	0	2.56839e-08	5.12928	5.35755	4.38745	5.13756	4.72001	6.03064	6.0304	5.93874	-1.21946	DOWN
Chr19:44345701-44347650	19	44345701	44347650	Scd4	ENSMUSG00000050195	stearoyl-coenzyme A desaturase 4 [Source:MGI Symbol;Acc:MGI:2670997]	+	gene	overlapping	0	9.37374e-08	5.2854	5.35755	4.95399	5.17059	5.01153	6.03064	6.56023	6.15618	-1.21885	DOWN
Chr12:41032351-41033250	12	41032351	41033250	Immp2l	ENSMUSG00000056899	IMP2 inner mitochondrial membrane peptidase- like (S. cerevisiae) [Source:MGI Symbol;Acc:MGI:2135611]	+	gene	overlapping	0	0.000397887	4.75489	3.45943	3.28922	3.94621	3.77239	4.86357	4.76209	5.09431	-1.21837	DOWN
Chr11:3948301-3949350	11	3948301	3949350	4930556J24Rik	ENSMUSG00000034493	RIKEN cDNA 4930556J24 gene [Source:MGI Symbol;Acc:MGI:1922592]	-	gene	overlapping	0	0.000263116	3.70044	4.39232	4.05808	4.30086	3.66013	5.29925	5.48768	4.88979	-1.21656	DOWN
Chr6:115568401-115569300	6	115568401	115569300	Tsen2	ENSMUSG00000042389	tRNA splicing endonuclease subunit 2 [Source:MGI Symbol;Acc:MGI:2141599]	+	gene	overlapping	0	0.00985836	4.45943	4.32193	3.47114	3.68109	4.2035	5.09438	4.38746	5.43622	-1.21649	DOWN
Chr11:20285851-20286750	11	20285851	20286750	Rpl12-ps2	ENSMUSG00000083792	ribosomal proteimn L12-ps2 [Source:MGI Symbol;Acc:MGI:3649989]	-	gene	upstream	3313	0.000533669	4.16993	4.39232	3.63437	3.94621	3.43003	4.95962	4.85551	4.88979	-1.21633	DOWN
Chr2:31658701-31659900	2	31658701	31659900	Gm13424	ENSMUSG00000083143	predicted gene 13424 [Source:MGI Symbol;Acc:MGI:3649648]	+	gene	downstream	570	9.3417e-06	4.80736	4.52356	4.17591	4.82212	4.54891	5.40932	5.96995	5.83038	-1.21601	DOWN
Chr19:38607751-38608350	19	38607751	38608350	Plce1	ENSMUSG00000024998	phospholipase C, epsilon 1 [Source:MGI Symbol;Acc:MGI:1921305]	+	gene	overlapping	0	0.0128548	4.08746	3.16993	2.58387	3.7788	2.96329	4.06452	4.61492	4.4906	-1.21117	DOWN
Chr14:74800951-74802900	14	74800951	74802900	Lrch1	ENSMUSG00000068015	leucine-rich repeats and calponin homology (CH) domain containing 1 [Source:MGI Symbol;Acc:MGI:2443390]	-	gene	overlapping	0	1.26994e-07	5.61471	5.42626	5.0825	5.02487	5.13775	5.98318	6.26109	6.57497	-1.2109	DOWN
ChrX:160572151-160573050	X	160572151	160573050	Phka2	ENSMUSG00000031295	phosphorylase kinase alpha 2 [Source:MGI Symbol;Acc:MGI:97577]	+	gene	overlapping	0	0.0016532	3	3.45943	3.92555	3.36675	3.29006	4.95962	4.85551	4.4332	-1.21046	DOWN
Chr15:34403251-34404150	15	34403251	34404150	Matn2	ENSMUSG00000022324	matrilin 2 [Source:MGI Symbol;Acc:MGI:109613]	+	gene	overlapping	0	0.000949984	4.70044	4.58496	2.84686	3.86843	4.48538	5.22151	5.06161	4.97488	-1.20867	DOWN
Chr11:94510501-94511850	11	94510501	94511850	Mycbpap	ENSMUSG00000039110	MYCBP associated protein [Source:MGI Symbol;Acc:MGI:2388726]	-	gene	overlapping	0	0.0047964	4.90689	5.2854	3.92555	4.17159	4.48538	4.95962	5.09789	5.97794	-1.20701	DOWN
Chr7:100567051-100567800	7	100567051	100567800	Mrpl48	ENSMUSG00000030706	mitochondrial ribosomal protein L48 [Source:MGI Symbol;Acc:MGI:1289321]	-	gene	overlapping	0	0.00113327	4	4.32193	2.58387	4.09856	3.77239	4.81121	4.85551	4.8027	-1.20698	DOWN
Chr8:61366651-61367100	8	61366651	61367100	Sh3rf1	ENSMUSG00000031642	SH3 domain containing ring finger 1 [Source:MGI Symbol;Acc:MGI:1913066]	+	gene	overlapping	0	0.034801	3	4.08746	2.58387	2.75956	2.96329	3.97337	3.78241	4.16857	-1.20614	DOWN
Chr9:115918651-115919700	9	115918651	115919700	Gadl1	ENSMUSG00000056880	glutamate decarboxylase-like 1 [Source:MGI Symbol;Acc:MGI:1920998]	+	gene	overlapping	0	0.000438898	4.24793	5	3.47114	4.17159	3.9566	4.81121	5.30779	5.13573	-1.20414	DOWN
Chr13:48614551-48617400	13	48614551	48617400	Ptpdc1	ENSMUSG00000038042	protein tyrosine phosphatase domain containing 1 [Source:MGI Symbol;Acc:MGI:2145430]	-	gene	overlapping	0	2.0354e-16	5.97728	6.02237	5.93987	6.1285	5.89963	7.1973	7.12895	7.26061	-1.20379	DOWN
Chr14:59817451-59818950	14	59817451	59818950	Atp8a2	ENSMUSG00000021983	ATPase, aminophospholipid transporter-like, class I, type 8A, member 2 [Source:MGI Symbol;Acc:MGI:1354710]	-	gene	overlapping	0	1.64501e-06	5	5.42626	4.95399	4.48127	4.48538	5.60466	6.1046	5.83038	-1.20323	DOWN
Chr9:35036551-35038050	9	35036551	35038050	Kirrel3	ENSMUSG00000032036	kin of IRRE like 3 (Drosophila) [Source:MGI Symbol;Acc:MGI:1914953]	+	gene	overlapping	0	9.78461e-08	4.85798	5.35755	4.48007	5.06366	5.05249	6.19995	5.88555	6.17328	-1.20321	DOWN
Chr16:90432751-90434250	16	90432751	90434250	Hunk	ENSMUSG00000053414	hormonally upregulated Neu-associated kinase [Source:MGI Symbol;Acc:MGI:1347352]	+	gene	overlapping	0	0.000532702	5.16993	4.75489	4.28317	4.03094	4.60664	5.29925	5.2417	5.93874	-1.20307	DOWN
Chr4:34779601-34781550	4	34779601	34781550	Smim8	ENSMUSG00000028295	small integral membrane protein 8 [Source:MGI Symbol;Acc:MGI:1913541]	-	gene	downstream	1178	0.000337076	5.24793	5.61471	4.88518	5.06366	4.12836	5.37224	6.08708	6.24513	-1.20272	DOWN
Chr5:52987351-52989000	5	52987351	52989000	5033403H07Rik	ENSMUSG00000106352	RIKEN cDNA 5033403H07 gene [Source:MGI Symbol;Acc:MGI:1923204]	-	gene	overlapping	0	1.94138e-07	5.39232	5.61471	4.88518	4.5853	5.35929	5.98318	6.19459	6.34155	-1.20163	DOWN
Chr8:93388351-93390600	8	93388351	93390600	Gm45765	ENSMUSG00000110718	predicted gene 45765 [Source:MGI Symbol;Acc:MGI:5804880]	+	gene	overlapping	0	2.29373e-10	6.14975	5.78136	5.45927	5.50389	5.28798	6.33584	6.7019	6.78747	-1.20129	DOWN
Chr15:8238601-8240100	15	8238601	8240100	2410089E03Rik	ENSMUSG00000039801	RIKEN cDNA 2410089E03 gene [Source:MGI Symbol;Acc:MGI:1920942]	+	gene	overlapping	0	3.73628e-10	5.2854	4.70044	5.14706	5.06366	4.91979	6.31701	6.12442	6.29352	-1.20096	DOWN
Chr10:60712801-60715650	10	60712801	60715650	Slc29a3	ENSMUSG00000020100	solute carrier family 29 (nucleoside transporters), member 3 [Source:MGI Symbol;Acc:MGI:1918529]	-	gene	overlapping	0	1.52495e-08	5.42626	5.64386	5.67701	5.7517	5.21284	6.46045	6.74017	7.04013	-1.20021	DOWN
Chr5:148743751-148744950	5	148743751	148744950	2210417A02Rik	ENSMUSG00000086494	RIKEN cDNA 2210417A02 gene [Source:MGI Symbol;Acc:MGI:1917388]	+	gene	upstream	612	3.54645e-05	5.16993	5.04439	3.79104	4.42277	4.48538	5.40932	5.27294	5.68336	-1.20016	DOWN
Chr7:98363851-98365500	7	98363851	98365500	Tsku	ENSMUSG00000049580	tsukushi, small leucine rich proteoglycan [Source:MGI Symbol;Acc:MGI:2443855]	-	gene	downstream	2523	1.24817e-07	6.02237	5.2854	4.28317	4.86919	5.28798	5.98318	6.16056	6.06069	-1.19935	DOWN
Chr19:37331401-37332900	19	37331401	37332900	Ide	ENSMUSG00000056999	insulin degrading enzyme [Source:MGI Symbol;Acc:MGI:96412]	-	gene	overlapping	0	6.03324e-07	4.70044	5.24793	4.38745	4.82212	4.35241	5.72179	5.67691	5.80523	-1.19865	DOWN
Chr5:114187201-114187950	5	114187201	114187950	Acacb	ENSMUSG00000042010	acetyl-Coenzyme A carboxylase beta [Source:MGI Symbol;Acc:MGI:2140940]	+	gene	overlapping	0	0.0030459	4.16993	3.70044	2.24524	3.94621	3.77239	4.75485	4.61492	4.70587	-1.19818	DOWN
Chr2:126533851-126534750	2	126533851	126534750	Gm26697	ENSMUSG00000097458	predicted gene, 26697 [Source:MGI Symbol;Acc:MGI:5477191]	-	gene	overlapping	0	0.000533669	4.24793	3.90689	3.79104	3.94621	3.29006	4.91255	4.89653	4.88979	-1.19779	DOWN
Chr4:43336051-43337850	4	43336051	43337850	Atp8b5	ENSMUSG00000028457	ATPase, class I, type 8B, member 5 [Source:MGI Symbol;Acc:MGI:2444287]	+	gene	overlapping	0	8.57177e-11	5.72792	5.70044	5.25805	5.13756	5.2529	6.37352	6.29543	6.56198	-1.19746	DOWN
Chr10:128782351-128785200	10	128782351	128785200	AC131081.1	ENSMUSG00000112429	No description	-	gene	upstream	4229	1.4222e-13	6.35755	5.80736	5.97348	6.1285	5.99215	7.21586	7.04947	7.40405	-1.19736	DOWN
Chr11:118388551-118389600	11	118388551	118389600	Lgals3bp	ENSMUSG00000033880	lectin, galactoside-binding, soluble, 3 binding protein [Source:MGI Symbol;Acc:MGI:99554]	-	gene	upstream	3151	0.0238552	4.39232	4.85798	3.28922	4.23866	4.12836	4.81121	4.61492	5.73433	-1.19735	DOWN
Chr3:97133551-97139250	3	97133551	97139250	Gm24435	ENSMUSG00000088511	predicted gene, 24435 [Source:MGI Symbol;Acc:MGI:5454212]	-	gene	upstream	1302	1.2871e-27	7	7.05528	6.81356	6.98586	6.95292	8.08246	8.10475	8.15915	-1.19646	DOWN
Chr8:70818001-70819500	8	70818001	70819500	Il12rb1	ENSMUSG00000000791	interleukin 12 receptor, beta 1 [Source:MGI Symbol;Acc:MGI:104579]	+	gene	overlapping	0	6.0673e-07	5.2854	4.9542	4.28317	4.94956	4.87425	5.93502	5.75101	6.07927	-1.19645	DOWN
Chr15:81770101-81771000	15	81770101	81771000	Zc3h7b	ENSMUSG00000022390	zinc finger CCCH type containing 7B [Source:MGI Symbol;Acc:MGI:1328310]	+	gene	overlapping	0	0.000461551	4.52356	3.80735	3.07715	3.94621	4.12836	4.81121	5.09789	5.01758	-1.19594	DOWN
Chr6:37884751-37887600	6	37884751	37887600	Trim24	ENSMUSG00000029833	tripartite motif-containing 24 [Source:MGI Symbol;Acc:MGI:109275]	+	gene	overlapping	0	5.72791e-13	5.90689	6.12928	5.41065	5.87918	5.75157	6.94603	6.88799	6.83192	-1.19571	DOWN
Chr10:39203701-39205800	10	39203701	39205800	AC129016.2	ENSMUSG00000111877	No description	+	gene	upstream	4400	1.06536e-09	5.67243	5.45943	5.0825	5.17059	5.0927	6.13736	6.29543	6.47933	-1.19502	DOWN
Chr17:73320151-73321200	17	73320151	73321200	Capn13	ENSMUSG00000043705	calpain 13 [Source:MGI Symbol;Acc:MGI:2685789]	-	gene	overlapping	0	0.0109792	4.32193	4.08746	3.63437	4.03094	3.77239	4.91255	4.45027	5.49616	-1.19459	DOWN
Chr8:22140001-22141200	8	22140001	22141200	Nek3	ENSMUSG00000031478	NIMA (never in mitosis gene a)-related expressed kinase 3 [Source:MGI Symbol;Acc:MGI:1344371]	-	gene	overlapping	0	6.44374e-05	4.9542	4.58496	3.47114	4.42277	4.41972	5.14108	5.48768	5.43622	-1.19456	DOWN
Chr12:33349201-33350700	12	33349201	33350700	Atxn7l1	ENSMUSG00000020564	ataxin 7-like 1 [Source:MGI Symbol;Acc:MGI:3584458]	+	gene	overlapping	0	1.39375e-05	5.16993	5.08746	4.05808	4.98755	4.41972	5.50961	5.88555	5.78233	-1.1945	DOWN
Chr17:33856501-33859350	17	33856501	33859350	Gm4134	ENSMUSG00000092571	predicted gene 4134 [Source:MGI Symbol;Acc:MGI:3782310]	-	gene	upstream	1952	9.81178e-13	5.97728	6.10852	5.45927	5.90102	5.97004	7.10093	6.99939	6.8538	-1.19438	DOWN
Chr8:33695551-33696450	8	33695551	33696450	Gsr	ENSMUSG00000031584	glutathione reductase [Source:MGI Symbol;Acc:MGI:95804]	+	gene	overlapping	0	0.000579809	5.08746	4.16993	3.63437	4.23866	3.77239	4.91255	5.36861	4.97488	-1.19422	DOWN
Chr8:4399651-4401900	8	4399651	4401900	Gm45118	ENSMUSG00000109356	predicted gene 45118 [Source:MGI Symbol;Acc:MGI:5753694]	-	gene	overlapping	0	2.05091e-07	5.70044	5.61471	5.0825	5.36356	4.96391	5.95894	6.50455	6.49395	-1.19408	DOWN
Chr8:77268601-77271450	8	77268601	77271450	Arhgap10	ENSMUSG00000037148	Rho GTPase activating protein 10 [Source:MGI Symbol;Acc:MGI:1925764]	-	gene	overlapping	0	4.96397e-14	6.02237	5.42626	5.67701	6.03791	5.82814	6.91087	7.12004	7.10603	-1.19344	DOWN
Chr19:44323651-44329350	19	44323651	44329350	Scd4	ENSMUSG00000050195	stearoyl-coenzyme A desaturase 4 [Source:MGI Symbol;Acc:MGI:2670997]	+	gene	downstream	3742	1.40813e-14	6.9542	6.97728	6.75709	6.9271	6.74225	7.95555	8.25303	7.7593	-1.19242	DOWN
Chr2:18354451-18356850	2	18354451	18356850	Dnajc1	ENSMUSG00000026740	DnaJ heat shock protein family (Hsp40) member C1 [Source:MGI Symbol;Acc:MGI:103268]	-	gene	overlapping	0	2.72227e-08	5.78136	5.93074	5.7581	5.55455	4.91979	6.75027	6.80071	6.34155	-1.19225	DOWN
Chr3:104708701-104710350	3	104708701	104710350	Gm29572	ENSMUSG00000100466	predicted gene 29572 [Source:MGI Symbol;Acc:MGI:5580278]	+	gene	overlapping	0	3.55101e-07	5.45943	5.49185	4.88518	5.06366	4.96391	5.88402	6.12442	6.43283	-1.19189	DOWN
Chr2:160931101-160931850	2	160931101	160931850	Gm14228	ENSMUSG00000087147	predicted gene 14228 [Source:MGI Symbol;Acc:MGI:3649960]	-	gene	downstream	4453	0.00920428	3.70044	4.08746	2.84686	3.09502	4.35241	4.91255	4.56338	4.8459	-1.19011	DOWN
Chr9:36786601-36787500	9	36786601	36787500	Ei24	ENSMUSG00000062762	etoposide induced 2.4 mRNA [Source:MGI Symbol;Acc:MGI:108090]	-	gene	overlapping	0	0.00146371	4.16993	4.08746	2.84686	4.09856	3.86869	4.91255	4.71782	5.01758	-1.18995	DOWN
Chr2:39134701-39135600	2	39134701	39135600	Scai	ENSMUSG00000035236	suppressor of cancer cell invasion [Source:MGI Symbol;Acc:MGI:2443716]	-	gene	overlapping	0	0.000533669	3.70044	4.39232	4.05808	3.47877	3.54855	5.05211	4.71782	4.93568	-1.18938	DOWN
Chr1:155724751-155725650	1	155724751	155725650	Lhx4	ENSMUSG00000026468	LIM homeobox protein 4 [Source:MGI Symbol;Acc:MGI:101776]	-	gene	overlapping	0	0.00014378	4.45943	4.08746	3.92555	4.03094	3.9566	5.14108	5.27294	5.05773	-1.18828	DOWN
Chr11:88175551-88176600	11	88175551	88176600	Cuedc1	ENSMUSG00000018378	CUE domain containing 1 [Source:MGI Symbol;Acc:MGI:2144281]	+	gene	overlapping	0	0.000772745	3.45943	3.58496	4.17591	4.53654	3.13504	5.00819	5.33838	5.37276	-1.18803	DOWN
Chr18:20581501-20586450	18	20581501	20586450	Dsg2	ENSMUSG00000044393	desmoglein 2 [Source:MGI Symbol;Acc:MGI:1196466]	+	gene	overlapping	0	3.60477e-22	6.84549	6.76818	6.61482	6.62521	6.75612	7.78641	7.82684	7.945	-1.1875	DOWN
Chr1:171069151-171070050	1	171069151	171070050	Gm27552	ENSMUSG00000098356	predicted gene, 27552 [Source:MGI Symbol;Acc:MGI:5530934]	-	gene	upstream	2176	0.000811792	5.12928	4.70044	4.812	3.68109	3.43003	5.50961	5.20666	5.13573	-1.18631	DOWN
Chr2:18189301-18191250	2	18189301	18191250	Mllt10	ENSMUSG00000026743	myeloid/lymphoid or mixed-lineage leukemia; translocated to, 10 [Source:MGI Symbol;Acc:MGI:1329038]	+	gene	overlapping	0	1.58693e-10	5.35755	5.70044	5.20107	4.86919	5.39403	6.25813	6.43343	6.37339	-1.18606	DOWN
Chr8:79213951-79214700	8	79213951	79214700	1700011L22Rik	ENSMUSG00000031682	RIKEN cDNA 1700011L22 gene [Source:MGI Symbol;Acc:MGI:1914937]	-	gene	overlapping	0	0.0115504	4.39232	4.16993	2.58387	3.86843	3.86869	4.23273	5.02153	4.8459	-1.18478	DOWN
Chr3:144740851-144741300	3	144740851	144741300	Clca3a1	ENSMUSG00000056025	chloride channel accessory 3A1 [Source:MGI Symbol;Acc:MGI:1316732]	-	gene	overlapping	0	0.0263321	3.45943	3.32193	3.28922	2.55235	2.76691	3.97337	3.95987	4.30362	-1.18436	DOWN
Chr17:27354151-27355650	17	27354151	27355650	Mir7217	ENSMUSG00000106578	microRNA 7217 [Source:MGI Symbol;Acc:MGI:5562748]	+	gene	downstream	88	0.0144422	4.80736	4.24793	5.7581	4.5853	4.54891	5.44417	6.86815	6.13638	-1.18408	DOWN
Chr14:62402251-62403000	14	62402251	62403000	Gucy1b2	ENSMUSG00000021933	guanylate cyclase 1, soluble, beta 2 [Source:MGI Symbol;Acc:MGI:2660873]	-	gene	overlapping	0	0.00311228	4.52356	3.70044	3.07715	3.94621	3.66013	4.699	4.56338	5.05773	-1.18407	DOWN
Chr8:25151401-25153350	8	25151401	25153350	Tacc1	ENSMUSG00000065954	transforming, acidic coiled-coil containing protein 1 [Source:MGI Symbol;Acc:MGI:2443510]	-	gene	upstream	1202	1.20676e-09	5.55459	5.35755	5.14706	5.79616	5.55357	6.66556	6.547	6.88675	-1.18349	DOWN
Chr7:126425851-126426600	7	126425851	126426600	Rabep2	ENSMUSG00000030727	rabaptin, RAB GTPase binding effector protein 2 [Source:MGI Symbol;Acc:MGI:1917564]	+	gene	downstream	2159	0.00445176	4.39232	4.08746	3.07715	3.7788	3.54855	4.45085	4.98124	4.55062	-1.18299	DOWN
Chr10:58242451-58243350	10	58242451	58243350	Gm19459	ENSMUSG00000093601	predicted gene, 19459 [Source:MGI Symbol;Acc:MGI:5011644]	-	gene	downstream	1790	0.0036946	3.90689	4.58496	3.79104	3.68109	3.13504	4.81121	4.38746	4.97488	-1.18216	DOWN
Chr19:16361701-16362600	19	16361701	16362600	Gnaq	ENSMUSG00000024639	guanine nucleotide binding protein, alpha q polypeptide [Source:MGI Symbol;Acc:MGI:95776]	+	gene	overlapping	0	0.00270414	4.70044	4.39232	3.79104	3.94621	3.9566	5.26043	4.5053	5.34229	-1.18202	DOWN
Chr11:3423451-3424800	11	3423451	3424800	Rnf185	ENSMUSG00000020448	ring finger protein 185 [Source:MGI Symbol;Acc:MGI:1922078]	-	gene	overlapping	0	1.14221e-06	4.80736	5.55459	4.38745	4.86919	4.60664	5.57481	5.94745	5.89656	-1.18089	DOWN
Chr7:34149751-34151250	7	34149751	34151250	Uba2	ENSMUSG00000052997	ubiquitin-like modifier activating enzyme 2 [Source:MGI Symbol;Acc:MGI:1858313]	-	gene	overlapping	0	2.19254e-06	5.12928	4.9542	4.28317	4.23866	4.96391	5.63622	5.70141	5.80523	-1.18079	DOWN
Chr15:39001051-39002250	15	39001051	39002250	Gm26704	ENSMUSG00000097875	predicted gene, 26704 [Source:MGI Symbol;Acc:MGI:5477198]	-	gene	overlapping	0	0.000314813	4.9542	4.85798	3.79104	4.30086	4.28054	5.63622	5.13867	5.13573	-1.18078	DOWN
Chr4:135500401-135501450	4	135500401	135501450	Stpg1	ENSMUSG00000028801	sperm tail PG rich repeat containing 1 [Source:MGI Symbol;Acc:MGI:1926056]	+	gene	overlapping	0	0.000637022	4.24793	4.64386	3.79104	4.42277	3.66013	4.91255	5.17331	5.4064	-1.18015	DOWN
Chr2:119220601-119221800	2	119220601	119221800	Ppp1r14d	ENSMUSG00000027317	protein phosphatase 1, regulatory (inhibitor) subunit 14D [Source:MGI Symbol;Acc:MGI:1919362]	-	gene	overlapping	0	0.000847697	4.9542	5.04439	3.28922	4.23866	4.54891	5.05211	5.20666	5.57938	-1.17951	DOWN
Chr9:67762501-67764000	9	67762501	67764000	C2cd4b	ENSMUSG00000091956	C2 calcium-dependent domain containing 4B [Source:MGI Symbol;Acc:MGI:1922947]	+	gene	upstream	1571	1.0508e-06	4.80736	4.80736	4.57093	5.06366	4.54891	5.77871	5.84056	6.13638	-1.17908	DOWN
Chr9:118127701-118128600	9	118127701	118128600	Cmc1	ENSMUSG00000039163	COX assembly mitochondrial protein 1 [Source:MGI Symbol;Acc:MGI:1915149]	-	gene	overlapping	0	0.00700916	3.58496	4.24793	2.84686	3.94621	4.12836	4.64151	4.76209	5.27392	-1.17895	DOWN
Chr8:86906551-86907600	8	86906551	86907600	Gm27167	ENSMUSG00000098534	predicted gene 27167 [Source:MGI Symbol;Acc:MGI:5521010]	+	gene	overlapping	0	4.49368e-05	4.58496	4.45943	4.05808	4.17159	4.2035	5.22151	5.20666	5.52286	-1.1788	DOWN
Chr6:6968551-6969750	6	6968551	6969750	Sdhaf3	ENSMUSG00000042505	succinate dehydrogenase complex assembly factor 3 [Source:MGI Symbol;Acc:MGI:1913288]	+	gene	overlapping	0	0.000354901	5.16993	4.64386	4.17591	4.64162	4.04752	5.50961	5.09789	5.78233	-1.17856	DOWN
Chr13:107880301-107881050	13	107880301	107881050	Zswim6	ENSMUSG00000032846	zinc finger SWIM-type containing 6 [Source:MGI Symbol;Acc:MGI:1914513]	-	gene	overlapping	0	0.00110189	4.24793	4.24793	3.63437	3.24805	3.86869	4.95962	4.56338	4.8027	-1.17841	DOWN
Chr7:14591701-14592600	7	14591701	14592600	Nlrp5-ps	ENSMUSG00000041596	NLR family, pyrin domain containing 5, pseudogene [Source:MGI Symbol;Acc:MGI:5010941]	-	gene	overlapping	0	0.00332212	4.80736	4.24793	3.47114	3.58895	4.04752	5.22151	4.85551	4.55062	-1.17742	DOWN
Chr6:128474551-128475450	6	128474551	128475450	Gm10069	ENSMUSG00000059659	predicted gene 10069 [Source:MGI Symbol;Acc:MGI:3641875]	+	gene	overlapping	0	0.000592915	4.64386	4.24793	3.47114	3.68109	4.35241	4.86357	5.02153	5.27392	-1.1773	DOWN
Chr11:113075701-113076600	11	113075701	113076600	2610035D17Rik	ENSMUSG00000087259	RIKEN cDNA 2610035D17 gene [Source:MGI Symbol;Acc:MGI:1919636]	-	gene	overlapping	0	0.00384218	4	4.58496	4.28317	4.03094	2.52573	4.81121	4.94337	5.13573	-1.17693	DOWN
Chr17:29471551-29472600	17	29471551	29472600	Gm26885	ENSMUSG00000097125	predicted gene, 26885 [Source:MGI Symbol;Acc:MGI:5477379]	-	gene	overlapping	0	0.000123585	5.04439	4.64386	3.63437	4.09856	4.35241	5.22151	5.09789	5.37276	-1.1769	DOWN
Chr12:98625001-98626800	12	98625001	98626800	Spata7	ENSMUSG00000021007	spermatogenesis associated 7 [Source:MGI Symbol;Acc:MGI:2144877]	+	gene	downstream	1357	3.49445e-11	5.52356	5.20945	5.45927	5.09653	5.21284	6.40792	6.35852	6.54887	-1.17647	DOWN
Chr17:56866051-56868000	17	56866051	56868000	Acsbg2	ENSMUSG00000024207	acyl-CoA synthetase bubblegum family member 2 [Source:MGI Symbol;Acc:MGI:3587728]	-	gene	overlapping	0	3.90317e-06	5.64386	5.45943	5.36023	5.50389	5.49284	6.60794	6.16056	6.99998	-1.17593	DOWN
Chr8:11684851-11686500	8	11684851	11686500	1700016D06Rik	ENSMUSG00000031509	RIKEN cDNA 1700016D06 gene [Source:MGI Symbol;Acc:MGI:1923663]	-	gene	overlapping	0	9.91809e-07	5.12928	5.61471	4.38745	5.02487	5.35929	6.15961	5.96995	6.30926	-1.1751	DOWN
Chr1:171510001-171511050	1	171510001	171511050	Gm9765	ENSMUSG00000038218	predicted gene 9765 [Source:MGI Symbol;Acc:MGI:3642721]	+	gene	downstream	4183	0.000158165	5.12928	4.45943	3.47114	4.03094	4.48538	5.33586	5.27294	5.05773	-1.17287	DOWN
Chr14:86891701-86894100	14	86891701	86894100	Diaph3	ENSMUSG00000022021	diaphanous related formin 3 [Source:MGI Symbol;Acc:MGI:1927222]	-	gene	overlapping	0	7.76763e-08	5.83289	5.70044	4.48007	5.33228	5.58603	6.46045	6.31052	6.35705	-1.1726	DOWN
Chr11:3280501-3283950	11	3280501	3283950	Patz1	ENSMUSG00000020453	POZ (BTB) and AT hook containing zinc finger 1 [Source:MGI Symbol;Acc:MGI:1891832]	+	gene	downstream	4924	4.23681e-18	6.35755	6	6.35469	6.4555	6.15882	7.53956	7.57179	7.37806	-1.17072	DOWN
Chr1:181057051-181058250	1	181057051	181058250	9130409I23Rik	ENSMUSG00000038768	RIKEN cDNA 9130409I23 gene [Source:MGI Symbol;Acc:MGI:3588271]	+	gene	overlapping	0	4.75191e-05	4.58496	4.58496	4.38745	4.64162	4.60664	5.29925	5.77273	6.00045	-1.1699	DOWN
Chr13:75965701-75968400	13	75965701	75968400	Spata9	ENSMUSG00000021590	spermatogenesis associated 9 [Source:MGI Symbol;Acc:MGI:1922821]	+	gene	overlapping	0	1.5155e-12	6	5.72792	5.5057	6.23215	6.09956	7.21586	7.13691	7.08839	-1.16936	DOWN
Chr11:70363051-70365750	11	70363051	70365750	Gm12312	ENSMUSG00000082145	predicted gene 12312 [Source:MGI Symbol;Acc:MGI:3649321]	+	gene	upstream	4270	5.22854e-05	5.35755	5.70044	4.48007	6.01914	5.35929	6.73632	6.62639	6.37339	-1.16904	DOWN
Chr1:37423051-37425000	1	37423051	37425000	Coa5	ENSMUSG00000026112	cytochrome C oxidase assembly factor 5 [Source:MGI Symbol;Acc:MGI:1923428]	-	gene	overlapping	0	1.06953e-09	5.72792	5.58496	4.88518	5.33228	5.05249	6.33584	6.21255	6.26075	-1.16871	DOWN
Chr15:73132801-73133850	15	73132801	73133850	Ago2	ENSMUSG00000036698	argonaute RISC catalytic subunit 2 [Source:MGI Symbol;Acc:MGI:2446632]	-	gene	overlapping	0	0.0019054	4.80736	4.52356	4.05808	4.23866	3.29006	4.75485	5.06161	5.37276	-1.16804	DOWN
Chr4:155430451-155431350	4	155430451	155431350	Cfap74	ENSMUSG00000078490	cilia and flagella associated protein 74 [Source:MGI Symbol;Acc:MGI:1917130]	+	gene	overlapping	0	0.00172086	3.90689	4.52356	3.47114	3.94621	3.77239	4.75485	4.71782	5.20588	-1.16741	DOWN
Chr7:101944501-101944950	7	101944501	101944950	Numa1	ENSMUSG00000066306	nuclear mitotic apparatus protein 1 [Source:MGI Symbol;Acc:MGI:2443665]	+	gene	overlapping	0	0.015009	2.32193	3.45943	3.07715	3.24805	2.76691	3.97337	4.45027	4.16857	-1.16658	DOWN
Chr12:33240151-33241050	12	33240151	33241050	Atxn7l1	ENSMUSG00000020564	ataxin 7-like 1 [Source:MGI Symbol;Acc:MGI:3584458]	+	gene	overlapping	0	0.00373925	4.32193	4.52356	3.47114	3.7788	3.66013	5.14108	4.66432	4.55062	-1.16653	DOWN
Chr2:94204951-94206900	2	94204951	94206900	Mir670hg	ENSMUSG00000075020	MIR670 host gene (non-protein coding) [Source:MGI Symbol;Acc:MGI:3041234]	-	gene	overlapping	0	1.87331e-08	5.49185	5.55459	4.57093	5.2044	4.96391	5.98318	6.16056	6.15618	-1.1661	DOWN
Chr12:30960601-30962250	12	30960601	30962250	Sh3yl1	ENSMUSG00000020669	Sh3 domain YSC-like 1 [Source:MGI Symbol;Acc:MGI:1346118]	+	gene	upstream	439	2.214e-07	5.04439	5.32193	4.88518	5.09653	4.82163	6.33584	5.92866	6.01908	-1.16601	DOWN
Chr4:108141151-108143550	4	108141151	108143550	Scp2	ENSMUSG00000028603	sterol carrier protein 2, liver [Source:MGI Symbol;Acc:MGI:98254]	-	gene	overlapping	0	1.05898e-10	6.02237	5.67243	5.41065	5.96184	5.61387	6.99498	6.81282	6.71654	-1.1658	DOWN
Chr17:55981501-55982400	17	55981501	55982400	Fsd1	ENSMUSG00000011589	fibronectin type 3 and SPRY domain- containing protein [Source:MGI Symbol;Acc:MGI:1934858]	+	gene	downstream	4111	0.00100041	4.39232	4	3.92555	3.94621	3.66013	4.699	5.33838	4.93568	-1.16579	DOWN
ChrX:152637451-152638050	X	152637451	152638050	Shroom2	ENSMUSG00000045180	shroom family member 2 [Source:MGI Symbol;Acc:MGI:107194]	-	gene	overlapping	0	0.0318696	3.16993	3.58496	2.84686	2.93468	3.66013	4.38273	3.87717	4.70587	-1.16569	DOWN
Chr12:112685701-112686600	12	112685701	112686600	Zbtb42	ENSMUSG00000037638	zinc finger and BTB domain containing 42 [Source:MGI Symbol;Acc:MGI:3644133]	+	gene	upstream	2954	0.000953129	4.39232	4.24793	3.79104	3.68109	3.66013	5.00819	4.94337	4.65463	-1.16482	DOWN
Chr3:135368101-135369300	3	135368101	135369300	Slc9b1	ENSMUSG00000050150	solute carrier family 9, subfamily B (NHA1, cation proton antiporter 1), member 1 [Source:MGI Symbol;Acc:MGI:1921696]	+	gene	overlapping	0	2.87576e-05	4.9542	4.16993	4.05808	3.94621	4.60664	5.29925	5.51456	5.37276	-1.16476	DOWN
Chr5:100271701-100273200	5	100271701	100273200	Gm8091	ENSMUSG00000085915	predicted gene 8091 [Source:MGI Symbol;Acc:MGI:3643169]	-	gene	overlapping	0	6.6202e-07	5.55459	4.90689	4.88518	4.78012	4.35241	5.63622	5.94745	5.95888	-1.16473	DOWN
Chr13:22129801-22131300	13	22129801	22131300	AL590614.1	ENSMUSG00000114620	No description	+	gene	upstream	2764	3.03952e-06	5	5	4.17591	4.78012	4.91979	5.60466	5.88555	5.95888	-1.1647	DOWN
Chr10:126879451-126881400	10	126879451	126881400	Atp23	ENSMUSG00000025436	ATP23 metallopeptidase and ATP synthase assembly factor homolog [Source:MGI Symbol;Acc:MGI:1916984]	-	gene	overlapping	0	0.011509	4	5.24793	3.92555	4.78012	5.46037	5.57481	6.57396	5.68336	-1.16434	DOWN
ChrX:152289001-152289900	X	152289001	152289900	Kantr	ENSMUSG00000087403	Kdm5c adjacent non-coding transcript [Source:MGI Symbol;Acc:MGI:1920247]	-	gene	upstream	4928	0.00104136	3.32193	3.58496	3.63437	3.36675	4.12836	4.75485	5.13867	4.8027	-1.16413	DOWN
Chr6:71140201-71140950	6	71140201	71140950	Thnsl2	ENSMUSG00000054474	threonine synthase-like 2 (bacterial) [Source:MGI Symbol;Acc:MGI:3041254]	-	gene	overlapping	0	0.0367787	4.45943	4.16993	2.58387	4.17159	3.77239	5.00819	5.09789	4.16857	-1.16361	DOWN
Chr8:85980751-85981200	8	85980751	85981200	Phkb	ENSMUSG00000036879	phosphorylase kinase beta [Source:MGI Symbol;Acc:MGI:97578]	+	gene	overlapping	0	0.0389393	2.32193	3.58496	2.58387	3.09502	3.13504	4.3093	4.32343	3.63279	-1.16357	DOWN
Chr15:74801401-74803500	15	74801401	74803500	Gm17189	ENSMUSG00000091709	predicted gene 17189 [Source:MGI Symbol;Acc:MGI:4938016]	+	gene	upstream	761	5.88155e-11	5.49185	5.64386	5.41065	5.50389	5.67104	6.57754	6.65252	6.8431	-1.16285	DOWN
Chr6:38303251-38305950	6	38303251	38305950	Zc3hav1	ENSMUSG00000029826	zinc finger CCCH type, antiviral 1 [Source:MGI Symbol;Acc:MGI:1926031]	-	gene	overlapping	0	4.22544e-09	6.08746	6.12928	5.0825	5.94134	5.49284	6.62199	6.84635	6.65364	-1.16272	DOWN
Chr13:53137951-53139000	13	53137951	53139000	Ror2	ENSMUSG00000021464	receptor tyrosine kinase-like orphan receptor 2 [Source:MGI Symbol;Acc:MGI:1347521]	-	gene	overlapping	0	0.000121899	4.75489	4.90689	3.79104	4.53654	3.86869	5.18218	5.30779	5.30938	-1.1617	DOWN
Chr16:37558351-37559100	16	37558351	37559100	Rabl3	ENSMUSG00000022827	RAB, member RAS oncogene family-like 3 [Source:MGI Symbol;Acc:MGI:1914907]	+	gene	overlapping	0	0.00302154	4.52356	4.16993	3.28922	3.7788	3.66013	4.64151	4.85551	4.75221	-1.1617	DOWN
Chr5:143185501-143187300	5	143185501	143187300	Spdye4b	ENSMUSG00000029586	speedy/RINGO cell cycle regulator family, member E4B [Source:MGI Symbol;Acc:MGI:3612701]	+	gene	overlapping	0	5.88101e-07	5.12928	5.12928	4.812	5.2044	5.05249	5.98318	6.08708	6.46479	-1.16166	DOWN
Chr3:127588051-127589550	3	127588051	127589550	Zgrf1	ENSMUSG00000051278	zinc finger, GRF-type containing 1 [Source:MGI Symbol;Acc:MGI:1918893]	+	gene	overlapping	0	0.000190314	5.39232	4.9542	3.47114	4.53654	5.01153	5.47728	5.77273	5.63422	-1.16161	DOWN
Chr10:61349101-61350000	10	61349101	61350000	Pald1	ENSMUSG00000020092	phosphatase domain containing, paladin 1 [Source:MGI Symbol;Acc:MGI:1351623]	-	gene	overlapping	0	0.00110524	4.39232	3.70044	3.28922	3.86843	4.12836	5.00819	4.71782	5.13573	-1.16142	DOWN
Chr5:110198251-110199900	5	110198251	110199900	Golga3	ENSMUSG00000029502	golgi autoantigen, golgin subfamily a, 3 [Source:MGI Symbol;Acc:MGI:96958]	+	gene	overlapping	0	8.27125e-06	4.24793	4.45943	4.73628	4.48127	4.72001	5.44417	5.92866	6.00045	-1.16091	DOWN
Chr1:59348851-59350950	1	59348851	59350950	Cdk15	ENSMUSG00000026023	cyclin-dependent kinase 15 [Source:MGI Symbol;Acc:MGI:3583944]	+	gene	overlapping	0	1.28905e-06	5.42626	5.42626	5.79523	5.2044	5.17588	6.18066	6.58763	6.88675	-1.15897	DOWN
Chr7:80345101-80345850	7	80345101	80345850	Hddc3	ENSMUSG00000030532	HD domain containing 3 [Source:MGI Symbol;Acc:MGI:1915945]	+	gene	overlapping	0	0.00550306	3.90689	3.90689	3.47114	3.24805	3.43003	4.57774	4.38746	4.65463	-1.15797	DOWN
Chr1:164401801-164402850	1	164401801	164402850	Nme7	ENSMUSG00000026575	NME/NM23 family member 7 [Source:MGI Symbol;Acc:MGI:2449121]	+	gene	overlapping	0	0.000200308	4.85798	4.9542	4.05808	4.17159	4.35241	4.95962	5.54534	5.49616	-1.15783	DOWN
Chr1:179980501-179982150	1	179980501	179982150	Cdc42bpa	ENSMUSG00000026490	CDC42 binding protein kinase alpha [Source:MGI Symbol;Acc:MGI:2441841]	+	gene	overlapping	0	1.07933e-07	5.39232	5.24793	4.73628	5.06366	5.05249	6.31701	5.98979	6.01908	-1.15778	DOWN
Chr4:99238801-99240300	4	99238801	99240300	Atg4c	ENSMUSG00000028550	autophagy related 4C, cysteine peptidase [Source:MGI Symbol;Acc:MGI:2651854]	+	gene	overlapping	0	0.00013191	5.20945	4.90689	4.17591	5.09653	4.66221	6.00697	5.45872	6.01908	-1.15764	DOWN
Chr10:25549051-25551000	10	25549051	25551000	Gm29571	ENSMUSG00000101537	predicted gene 29571 [Source:MGI Symbol;Acc:MGI:5580277]	+	gene	overlapping	0	2.81829e-08	5.45943	5.67243	4.73628	5.09653	5.35929	6.11642	6.19459	6.40357	-1.15705	DOWN
Chr1:65065801-65067450	1	65065801	65067450	Crygd	ENSMUSG00000067299	crystallin, gamma D [Source:MGI Symbol;Acc:MGI:88524]	-	gene	downstream	2349	3.14809e-06	5.35755	5.08746	4.57093	5.41905	4.60664	6.18066	6.08708	5.95888	-1.15688	DOWN
Chr13:58585051-58586400	13	58585051	58586400	Slc28a3	ENSMUSG00000021553	solute carrier family 28 (sodium-coupled nucleoside transporter), member 3 [Source:MGI Symbol;Acc:MGI:2137361]	-	gene	overlapping	0	1.81186e-07	4.75489	5.04439	4.65692	4.78012	4.77182	5.85897	5.94745	5.87337	-1.15641	DOWN
Chr2:103189351-103193250	2	103189351	103193250	Gm13874	ENSMUSG00000087032	predicted gene 13874 [Source:MGI Symbol;Acc:MGI:3650729]	+	gene	upstream	2670	7.91803e-15	6.33985	6.50779	5.93987	6.16262	5.89963	7.24609	7.13691	7.09793	-1.15627	DOWN
Chr13:36043801-36045150	13	36043801	36045150	Lyrm4	ENSMUSG00000046573	LYR motif containing 4 [Source:MGI Symbol;Acc:MGI:2683538]	-	gene	overlapping	0	4.07299e-06	4.80736	5.32193	4.88518	4.17159	4.04752	5.54317	5.65073	5.52286	-1.15587	DOWN
Chr15:36096151-36098100	15	36096151	36098100	Rgs22	ENSMUSG00000037627	regulator of G-protein signalling 22 [Source:MGI Symbol;Acc:MGI:3613651]	-	gene	overlapping	0	4.2972e-06	5.80736	5.58496	4.73628	4.82212	4.54891	6.09546	5.598	5.85199	-1.15584	DOWN
Chr5:41658451-41659350	5	41658451	41659350	Rab28	ENSMUSG00000029128	RAB28, member RAS oncogene family [Source:MGI Symbol;Acc:MGI:1917285]	-	gene	overlapping	0	0.0116423	4.08746	4.24793	3.63437	3.58895	3.66013	5.00819	5.02153	4.16857	-1.1558	DOWN
Chr14:27343501-27344550	14	27343501	27344550	Arhgef3	ENSMUSG00000021895	Rho guanine nucleotide exchange factor (GEF) 3 [Source:MGI Symbol;Acc:MGI:1918954]	+	gene	overlapping	0	0.0158257	4.24793	4.70044	4.28317	4.30086	3.77239	5.18218	4.61492	5.83038	-1.15543	DOWN
Chr3:144733051-144734850	3	144733051	144734850	Clca3a1	ENSMUSG00000056025	chloride channel accessory 3A1 [Source:MGI Symbol;Acc:MGI:1316732]	-	gene	overlapping	0	1.31556e-06	4.80736	4.75489	4.95399	5.02487	5.32255	5.98318	6.57396	6.17328	-1.1554	DOWN
Chr17:30499501-30502800	17	30499501	30502800	Btbd9	ENSMUSG00000062202	BTB (POZ) domain containing 9 [Source:MGI Symbol;Acc:MGI:1916625]	-	gene	overlapping	0	0.000317236	6.40939	5.9542	6.24838	6.31101	6.25276	6.66556	7.99454	7.31657	-1.15514	DOWN
Chr19:8764651-8766000	19	8764651	8766000	Nxf1	ENSMUSG00000010097	nuclear RNA export factor 1 [Source:MGI Symbol;Acc:MGI:1858330]	+	gene	overlapping	0	7.34577e-05	5.16993	5.45943	4.57093	4.73493	4.66221	5.40932	5.77273	6.15618	-1.15395	DOWN
Chr14:120346051-120347100	14	120346051	120347100	Mbnl2	ENSMUSG00000022139	muscleblind like splicing factor 2 [Source:MGI Symbol;Acc:MGI:2145597]	+	gene	overlapping	0	0.00268966	4.64386	4.24793	4.17591	3.24805	4.04752	5.09438	5.27294	4.65463	-1.15186	DOWN
Chr2:4942801-4946850	2	4942801	4946850	Gm13194	ENSMUSG00000086670	predicted gene 13194 [Source:MGI Symbol;Acc:MGI:3651272]	+	gene	upstream	317	7.66907e-13	6.20945	6.08746	6.406	6.57327	5.87464	7.45487	7.39676	7.54231	-1.15181	DOWN
Chr3:144939001-144943200	3	144939001	144943200	Gm16233	ENSMUSG00000085773	predicted gene 16233 [Source:MGI Symbol;Acc:MGI:3802088]	+	gene	downstream	4361	1.40373e-19	6.58496	6.82018	6.61482	6.59895	6.32557	7.73734	7.58439	7.68631	-1.15166	DOWN
Chr15:81970051-81976500	15	81970051	81976500	Gm5805	ENSMUSG00000061848	predicted gene 5805 [Source:MGI Symbol;Acc:MGI:3644633]	+	gene	overlapping	0	9.40662e-34	6.82018	7.32193	7.25663	7.52248	7.39406	8.58113	8.59284	8.46002	-1.15077	DOWN
ChrX:73405801-73406550	X	73405801	73406550	Gm26726	ENSMUSG00000097110	predicted gene, 26726 [Source:MGI Symbol;Acc:MGI:5477220]	-	gene	overlapping	0	0.00470432	3	2.80735	3.07715	3.94621	3.29006	4.51558	4.56338	4.8027	-1.14584	DOWN
Chr4:100824751-100827000	4	100824751	100827000	Cachd1	ENSMUSG00000028532	cache domain containing 1 [Source:MGI Symbol;Acc:MGI:2444177]	+	gene	overlapping	0	2.98231e-09	5.83289	5.70044	4.95399	5.17059	5.13775	6.19995	6.19459	6.30926	-1.14503	DOWN
Chr16:17440201-17447400	16	17440201	17447400	Crkl	ENSMUSG00000006134	v-crk avian sarcoma virus CT10 oncogene homolog-like [Source:MGI Symbol;Acc:MGI:104686]	+	gene	downstream	4587	1.53121e-18	6.80736	6.40939	7.02547	7.24244	7.06215	8.08831	8.33764	8.33097	-1.1437	DOWN
Chr1:54320251-54322050	1	54320251	54322050	Ccdc150	ENSMUSG00000025983	coiled-coil domain containing 150 [Source:MGI Symbol;Acc:MGI:1925266]	+	gene	overlapping	0	5.52747e-09	5.08746	5.61471	5.0825	5.09653	5.01153	6.19995	6.142	6.27729	-1.14348	DOWN
Chr3:97789201-97790250	3	97789201	97790250	Pde4dip	ENSMUSG00000038170	phosphodiesterase 4D interacting protein (myomegalin) [Source:MGI Symbol;Acc:MGI:1891434]	-	gene	overlapping	0	0.000124633	4.45943	4.70044	4.28317	3.86843	3.9566	5.26043	5.17331	5.13573	-1.14344	DOWN
Chr10:126888001-126889650	10	126888001	126889650	Atp23	ENSMUSG00000025436	ATP23 metallopeptidase and ATP synthase assembly factor homolog [Source:MGI Symbol;Acc:MGI:1916984]	-	gene	overlapping	0	4.86236e-05	5.2854	4.75489	4.48007	5.06366	5.523	6.33584	5.86487	6.41787	-1.14214	DOWN
Chr7:16714501-16715550	7	16714501	16715550	Gm5586	ENSMUSG00000108366	predicted gene 5586 [Source:MGI Symbol;Acc:MGI:3645853]	-	gene	upstream	3566	0.00014378	4.24793	4.75489	4.28317	3.86843	3.86869	5.14108	4.98124	5.34229	-1.14206	DOWN
Chr1:166033351-166034400	1	166033351	166034400	Gm26665	ENSMUSG00000097196	predicted gene, 26665 [Source:MGI Symbol;Acc:MGI:5477159]	+	gene	overlapping	0	0.00139941	5.04439	4.85798	4.05808	3.7788	4.48538	4.91255	5.62652	5.20588	-1.14133	DOWN
Chr19:34635601-34636500	19	34635601	34636500	Ifit1bl2	ENSMUSG00000067297	interferon induced protein with tetratricopeptide repeats 1B like 2 [Source:MGI Symbol;Acc:MGI:2148249]	-	gene	overlapping	0	0.000592734	4.45943	4.9542	3.63437	4.09856	3.9566	4.86357	5.06161	5.20588	-1.14116	DOWN
Chr1:40697401-40698300	1	40697401	40698300	Slc9a2	ENSMUSG00000026062	solute carrier family 9 (sodium/hydrogen exchanger), member 2 [Source:MGI Symbol;Acc:MGI:105075]	+	gene	overlapping	0	0.000515198	4.52356	4.64386	3.79104	3.7788	4.2035	4.91255	5.17331	5.13573	-1.14002	DOWN
Chr9:14122051-14125500	9	14122051	14125500	AC154826.2	ENSMUSG00000111489	No description	+	gene	upstream	3750	1.23135e-12	6.44294	6.16993	6.65812	6.34223	6.01332	7.35798	7.47314	7.6567	-1.13944	DOWN
ChrX:76156951-76157550	X	76156951	76157550	Gm14710	ENSMUSG00000084831	predicted gene 14710 [Source:MGI Symbol;Acc:MGI:3642278]	-	gene	overlapping	0	0.0250475	3.45943	3.16993	3.07715	2.55235	3.9566	4.64151	4.45027	4.23824	-1.13892	DOWN
Chr9:54696001-54697050	9	54696001	54697050	Dnaja4	ENSMUSG00000032285	DnaJ heat shock protein family (Hsp40) member A4 [Source:MGI Symbol;Acc:MGI:1927638]	+	gene	downstream	1823	0.00414702	4.9542	4.24793	3.28922	4.30086	4.2035	5.09438	4.76209	5.46484	-1.13836	DOWN
Chr2:110026651-110029050	2	110026651	110029050	Ccdc34	ENSMUSG00000027160	coiled-coil domain containing 34 [Source:MGI Symbol;Acc:MGI:1915451]	+	gene	overlapping	0	1.60385e-05	4.9542	5.39232	5.31159	5.23755	4.72001	6.21989	6.57396	5.87337	-1.13798	DOWN
Chr2:181530301-181532550	2	181530301	181532550	Dnajc5	ENSMUSG00000000826	DnaJ heat shock protein family (Hsp40) member C5 [Source:MGI Symbol;Acc:MGI:892995]	+	gene	overlapping	0	3.96043e-07	5.90689	5.2854	4.95399	5.47562	5.13775	6.59351	6.26109	6.13638	-1.13795	DOWN
Chr5:52442101-52443750	5	52442101	52443750	Ccdc149	ENSMUSG00000045790	coiled-coil domain containing 149 [Source:MGI Symbol;Acc:MGI:2685293]	-	gene	overlapping	0	0.000126781	5.12928	5	4.05808	4.90762	4.54891	5.77871	5.36861	5.85199	-1.13561	DOWN
Chr11:86123401-86124900	11	86123401	86124900	Brip1	ENSMUSG00000034329	BRCA1 interacting protein C-terminal helicase 1 [Source:MGI Symbol;Acc:MGI:2442836]	-	gene	overlapping	0	1.12765e-05	4.85798	5.61471	4.38745	4.30086	4.66221	5.75248	5.51456	5.49616	-1.134	DOWN
Chr5:114820951-114822900	5	114820951	114822900	Gm20499	ENSMUSG00000092252	predicted gene 20499 [Source:MGI Symbol;Acc:MGI:5141964]	-	gene	overlapping	0	4.06297e-05	5.20945	5.2854	4.88518	5.13756	5.69697	6.11642	6.79027	6.24513	-1.13374	DOWN
Chr7:5002201-5003850	7	5002201	5003850	Fiz1	ENSMUSG00000061374	Flt3 interacting zinc finger protein 1 [Source:MGI Symbol;Acc:MGI:1344336]	-	gene	upstream	3209	0.000117622	5.32193	4.85798	4.95399	5.33228	5.13775	5.66655	6.40552	6.61418	-1.13289	DOWN
Chr5:141031351-141032250	5	141031351	141032250	Gm44385	ENSMUSG00000104683	predicted gene, 44385 [Source:MGI Symbol;Acc:MGI:5690777]	+	gene	upstream	1343	0.00219448	3.16993	4.64386	3.28922	3.86843	3.9566	4.81121	5.02153	4.75221	-1.13273	DOWN
Chr3:127933651-127938000	3	127933651	127938000	9830132P13Rik	ENSMUSG00000104763	RIKEN cDNA 9830132P13 gene [Source:MGI Symbol;Acc:MGI:5439414]	+	gene	overlapping	0	2.47623e-23	6.85798	6.70044	6.71831	6.93811	6.75612	7.91833	7.93487	7.96603	-1.13247	DOWN
Chr11:22768651-22770300	11	22768651	22770300	Gm12057	ENSMUSG00000101716	predicted gene 12057 [Source:MGI Symbol;Acc:MGI:3650030]	-	gene	overlapping	0	3.38844e-05	5.16993	4.52356	4.57093	4.36811	4.28054	5.22151	5.65073	5.71075	-1.13181	DOWN
Chr7:81780151-81781500	7	81780151	81781500	3110040N11Rik	ENSMUSG00000025102	RIKEN cDNA 3110040N11 gene [Source:MGI Symbol;Acc:MGI:1914540]	-	gene	upstream	682	1.09485e-05	5.20945	5.08746	4.65692	4.78012	4.77182	5.6938	5.70141	6.15618	-1.12981	DOWN
Chr8:119608501-119610150	8	119608501	119610150	Adad2	ENSMUSG00000024266	adenosine deaminase domain containing 2 [Source:MGI Symbol;Acc:MGI:1923023]	+	gene	downstream	2597	6.45849e-09	5.04439	5.16993	5.0825	4.86919	5.21284	6.09546	6.22808	6.24513	-1.12937	DOWN
Chr16:11179051-11179950	16	11179051	11179950	4930509G22Rik	ENSMUSG00000096959	RIKEN cDNA 4930509G22 gene [Source:MGI Symbol;Acc:MGI:1914984]	+	gene	overlapping	0	0.00193805	4.58496	3.80735	3.63437	4.03094	3.43003	4.75485	4.81021	4.97488	-1.12932	DOWN
Chr6:120816901-120818400	6	120816901	120818400	Atp6v1e1	ENSMUSG00000019210	ATPase, H+ transporting, lysosomal V1 subunit E1 [Source:MGI Symbol;Acc:MGI:894326]	-	gene	overlapping	0	1.15869e-06	4.16993	4.70044	5.0825	5.13756	4.66221	5.88402	6.04875	6.34155	-1.12817	DOWN
Chr5:28513501-28514250	5	28513501	28514250	9530036O11Rik	ENSMUSG00000097726	RIKEN cDNA 9530036O11Rik [Source:MGI Symbol;Acc:MGI:2444607]	+	gene	overlapping	0	0.0210372	3.90689	4	3.28922	3.36675	3.66013	4.81121	4.04627	4.75221	-1.12812	DOWN
Chr12:17759401-17760750	12	17759401	17760750	Hpcal1	ENSMUSG00000071379	hippocalcin-like 1 [Source:MGI Symbol;Acc:MGI:1855689]	+	gene	overlapping	0	2.04984e-05	5.2854	5.04439	4.38745	4.53654	4.2035	5.57481	5.51456	5.43622	-1.12742	DOWN
Chr10:96240451-96243900	10	96240451	96243900	AC131596.1	ENSMUSG00000112762	No description	+	gene	overlapping	0	1.0261e-19	6.18982	6.56986	6.45461	6.62521	6.57092	7.64029	7.65564	7.7378	-1.12656	DOWN
Chr2:177909451-177910050	2	177909451	177910050	Zfp972	ENSMUSG00000074529	zinc finger protein 972 [Source:MGI Symbol;Acc:MGI:1925953]	-	gene	overlapping	0	0.00828522	3.16993	2	3.28922	3.36675	3.54855	4.23273	4.71782	4.60178	-1.1262	DOWN
Chr8:46774051-46775100	8	46774051	46775100	Irf2	ENSMUSG00000031627	interferon regulatory factor 2 [Source:MGI Symbol;Acc:MGI:96591]	+	gene	overlapping	0	0.000340143	4.16993	4.16993	4.17591	3.94621	4.12836	5.18218	4.94337	5.46484	-1.12573	DOWN
Chr10:60057151-60058650	10	60057151	60058650	Ascc1	ENSMUSG00000044475	activating signal cointegrator 1 complex subunit 1 [Source:MGI Symbol;Acc:MGI:1916340]	+	gene	overlapping	0	2.22284e-06	5.42626	5.42626	4.57093	4.90762	5.2529	6.21989	5.84056	6.09944	-1.12458	DOWN
Chr3:142664401-142666650	3	142664401	142666650	Gbp2-ps	ENSMUSG00000105317	guanylate binding protein 2, pseudogene [Source:MGI Symbol;Acc:MGI:3647028]	+	gene	overlapping	0	3.76279e-06	5.49185	5.55459	5.20107	5.70531	5.0927	6.37352	6.22808	6.78747	-1.12441	DOWN
Chr2:168289801-168291300	2	168289801	168291300	Gm14262	ENSMUSG00000086783	predicted gene 14262 [Source:MGI Symbol;Acc:MGI:3651915]	-	gene	overlapping	0	9.75104e-06	4.9542	5.16993	4.48007	4.82212	4.82163	5.95894	5.54534	5.97794	-1.12405	DOWN
Chr17:29923501-29925600	17	29923501	29925600	Mdga1	ENSMUSG00000043557	MAM domain containing glycosylphosphatidylinositol anchor 1 [Source:MGI Symbol;Acc:MGI:1922012]	-	gene	overlapping	0	4.93704e-10	5.67243	5.78136	5.67701	5.50389	5.46037	6.56116	6.57396	6.86558	-1.12373	DOWN
Chr6:85890601-85892850	6	85890601	85892850	Gm43309	ENSMUSG00000106784	predicted gene 43309 [Source:MGI Symbol;Acc:MGI:5663446]	+	gene	upstream	640	6.56857e-11	5.70044	5.75489	5.41065	5.23755	5.523	6.46045	6.46189	6.62699	-1.12345	DOWN
ChrX:23773801-23774700	X	23773801	23774700	Wdr44	ENSMUSG00000036769	WD repeat domain 44 [Source:MGI Symbol;Acc:MGI:1919654]	+	gene	overlapping	0	0.00068797	3	2.58496	3.63437	3.58895	4.35241	4.91255	5.13867	5.01758	-1.12291	DOWN
Chr11:22966051-22968300	11	22966051	22968300	Gm28048	ENSMUSG00000098650	predicted gene, 28048 [Source:MGI Symbol;Acc:MGI:5547784]	-	gene	overlapping	0	4.70064e-09	5.80736	5.49185	5.20107	5.33228	5.82814	6.68009	6.4496	6.66545	-1.12226	DOWN
Chr18:67304401-67306200	18	67304401	67306200	Impa2	ENSMUSG00000024525	inositol (myo)-1(or 4)-monophosphatase 2 [Source:MGI Symbol;Acc:MGI:2149728]	+	gene	overlapping	0	4.72206e-07	5.75489	5.24793	4.48007	5.06366	4.82163	5.85897	5.88555	6.03919	-1.12209	DOWN
Chr11:115149001-115150500	11	115149001	115150500	Rab37	ENSMUSG00000020732	RAB37, member RAS oncogene family [Source:MGI Symbol;Acc:MGI:1929945]	+	gene	overlapping	0	5.14896e-07	5.32193	5.20945	4.812	5.09653	5.17588	5.88402	6.19459	6.35705	-1.12191	DOWN
Chr6:114842701-114843750	6	114842701	114843750	Atg7	ENSMUSG00000030314	autophagy related 7 [Source:MGI Symbol;Acc:MGI:1921494]	+	gene	overlapping	0	0.000372408	4.85798	4.39232	3.63437	4.53654	4.48538	5.18218	5.62652	5.34229	-1.12186	DOWN
Chr16:87621301-87624750	16	87621301	87624750	Gm22808	ENSMUSG00000064670	predicted gene, 22808 [Source:MGI Symbol;Acc:MGI:5452585]	-	gene	downstream	181	5.0036e-09	6.24793	6.80736	5.90568	6.79069	6.25276	7.4029	7.47314	7.5721	-1.12146	DOWN
Chr4:63576901-63577950	4	63576901	63577950	Tmem268	ENSMUSG00000045917	transmembrane protein 268 [Source:MGI Symbol;Acc:MGI:1913920]	+	gene	overlapping	0	7.62601e-05	4.45943	3.90689	4.28317	4.53654	3.86869	5.26043	5.51456	5.34229	-1.12121	DOWN
Chr17:42865501-42866550	17	42865501	42866550	Cd2ap	ENSMUSG00000061665	CD2-associated protein [Source:MGI Symbol;Acc:MGI:1330281]	-	gene	overlapping	0	0.000191264	5.2854	4.45943	4.17591	3.58895	4.54891	5.14108	5.33838	5.34229	-1.12	DOWN
Chr15:35476351-35477250	15	35476351	35477250	Vps13b	ENSMUSG00000037646	vacuolar protein sorting 13B [Source:MGI Symbol;Acc:MGI:1916380]	+	gene	overlapping	0	0.00143353	4.9542	4.08746	3.28922	4.03094	3.9566	4.91255	5.02153	4.8027	-1.11979	DOWN
Chr18:49836901-49838550	18	49836901	49838550	Dmxl1	ENSMUSG00000037416	Dmx-like 1 [Source:MGI Symbol;Acc:MGI:2443926]	+	gene	overlapping	0	4.75483e-08	5.52356	5.12928	5.45927	4.94956	4.66221	6.27898	6.16056	6.09944	-1.1196	DOWN
Chr7:119735401-119736900	7	119735401	119736900	Gm44866	ENSMUSG00000109233	predicted gene 44866 [Source:MGI Symbol;Acc:MGI:5753442]	-	gene	overlapping	0	3.99662e-06	5.2854	5.39232	4.88518	4.68727	4.91979	6.19995	5.72373	5.89656	-1.11935	DOWN
Chr9:96048601-96050850	9	96048601	96050850	Xrn1	ENSMUSG00000032410	5'-3' exoribonuclease 1 [Source:MGI Symbol;Acc:MGI:891964]	+	gene	overlapping	0	2.96052e-09	5.88264	6.18982	5.93987	5.6053	5.67104	6.63686	6.80071	7.11576	-1.11886	DOWN
Chr13:96484951-96486150	13	96484951	96486150	Polk	ENSMUSG00000021668	polymerase (DNA directed), kappa [Source:MGI Symbol;Acc:MGI:1349767]	-	gene	overlapping	0	3.17298e-05	5.32193	4.85798	4.28317	4.30086	4.48538	5.50961	5.45872	5.46484	-1.11849	DOWN
Chr8:80648251-80649150	8	80648251	80649150	Frem3	ENSMUSG00000042353	Fras1 related extracellular matrix protein 3 [Source:MGI Symbol;Acc:MGI:2685641]	+	gene	overlapping	0	0.0135812	4.85798	3.16993	3.47114	4.5853	3.13504	5.00819	5.06161	4.88979	-1.11777	DOWN
Chr1:58871401-58875750	1	58871401	58875750	Gm28802	ENSMUSG00000099719	predicted gene 28802 [Source:MGI Symbol;Acc:MGI:5579508]	-	gene	overlapping	0	1.83843e-13	6.32193	6.49185	6.0054	6.16262	5.89963	7.08829	7.07534	7.26061	-1.1173	DOWN
Chr6:88637401-88639050	6	88637401	88639050	Kbtbd12	ENSMUSG00000033182	kelch repeat and BTB (POZ) domain containing 12 [Source:MGI Symbol;Acc:MGI:1918481]	-	gene	overlapping	0	2.42354e-05	5.52356	5.04439	4.73628	5.30282	4.96391	6.0516	5.84056	6.45085	-1.11695	DOWN
Chr3:9656251-9657900	3	9656251	9657900	Gm17806	ENSMUSG00000103876	predicted gene, 17806 [Source:MGI Symbol;Acc:MGI:5009992]	+	gene	overlapping	0	6.3246e-07	5.2854	4.58496	4.57093	4.86919	5.39403	5.98318	6.142	6.17328	-1.1163	DOWN
Chr1:179266501-179270850	1	179266501	179270850	Smyd3	ENSMUSG00000055067	SET and MYND domain containing 3 [Source:MGI Symbol;Acc:MGI:1916976]	-	gene	overlapping	0	4.59908e-18	6.67243	6.65821	6.7758	6.61273	6.60108	7.70143	7.94719	7.68105	-1.11629	DOWN
Chr16:32788201-32789400	16	32788201	32789400	Muc20	ENSMUSG00000035638	mucin 20 [Source:MGI Symbol;Acc:MGI:2385039]	-	gene	overlapping	0	8.86394e-05	4.90689	4.70044	4.28317	4.30086	4.12836	5.18218	5.40199	5.46484	-1.11516	DOWN
Chr8:34119301-34120200	8	34119301	34120200	Mboat4	ENSMUSG00000071113	membrane bound O-acyltransferase domain containing 4 [Source:MGI Symbol;Acc:MGI:2685017]	+	gene	overlapping	0	0.010498	4.16993	4.75489	3.63437	4.30086	3.77239	5.00819	4.56338	5.43622	-1.11411	DOWN
Chr9:22205251-22207800	9	22205251	22207800	1810064F22Rik	ENSMUSG00000090925	RIKEN cDNA 1810064F22 gene [Source:MGI Symbol;Acc:MGI:1917112]	-	gene	overlapping	0	2.14077e-12	5.93074	6.08746	5.86979	5.90102	5.67104	7.00754	6.94826	6.83192	-1.11358	DOWN
Chr6:87638701-87639900	6	87638701	87639900	Aplf	ENSMUSG00000030051	aprataxin and PNKP like factor [Source:MGI Symbol;Acc:MGI:1919353]	-	gene	overlapping	0	0.00960973	4.90689	4.85798	3.79104	4.23866	3.9566	4.64151	4.98124	5.57938	-1.11307	DOWN
Chr14:54355201-54356700	14	54355201	54356700	5330426L24Rik	ENSMUSG00000105501	RIKEN cDNA 5330426L24 gene [Source:MGI Symbol;Acc:MGI:1925535]	-	gene	downstream	3565	5.83658e-06	5.32193	5.39232	4.17591	4.94956	4.60664	5.63622	5.75101	5.78233	-1.113	DOWN
Chr15:78550501-78552150	15	78550501	78552150	Gm6723	ENSMUSG00000068226	predicted pseudogene 6723 [Source:MGI Symbol;Acc:MGI:3648054]	-	gene	upstream	2258	1.04248e-05	5.39232	5.04439	4.48007	5.02487	5.55357	5.98318	6.22808	6.35705	-1.11245	DOWN
Chr16:23031601-23032800	16	23031601	23032800	Kng2	ENSMUSG00000060459	kininogen 2 [Source:MGI Symbol;Acc:MGI:3027157]	-	gene	downstream	2500	0.000117107	4.80736	4.80736	3.92555	4.36811	4.35241	5.37224	5.20666	5.43622	-1.11218	DOWN
Chr2:125104201-125107050	2	125104201	125107050	Myef2	ENSMUSG00000027201	myelin basic protein expression factor 2, repressor [Source:MGI Symbol;Acc:MGI:104592]	-	gene	overlapping	0	1.77425e-10	6.10852	6.18982	5.63568	5.36356	5.67104	6.66556	6.77714	6.57497	-1.11178	DOWN
Chr4:107531701-107533500	4	107531701	107533500	Glis1	ENSMUSG00000034762	GLIS family zinc finger 1 [Source:MGI Symbol;Acc:MGI:2386723]	+	gene	overlapping	0	0.00011642	5.04439	4.75489	4.28317	4.94956	5.46037	5.77871	6.1046	6.32651	-1.11149	DOWN
Chr5:27733951-27735450	5	27733951	27735450	Paxip1	ENSMUSG00000002221	PAX interacting (with transcription- activation domain) protein 1 [Source:MGI Symbol;Acc:MGI:1890430]	-	gene	upstream	4630	5.32548e-05	5.16993	4.64386	4.17591	5.06366	4.72001	5.77871	5.598	6.01908	-1.11086	DOWN
Chr1:53283151-53286300	1	53283151	53286300	Pms1	ENSMUSG00000026098	postmeiotic segregation increased 1 (S. cerevisiae) [Source:MGI Symbol;Acc:MGI:1202302]	-	gene	overlapping	0	1.00865e-10	6.12928	6.04439	5.71648	6.16262	5.75157	7.03022	7.12895	6.83192	-1.11073	DOWN
Chr13:98082151-98083200	13	98082151	98083200	Arhgef28	ENSMUSG00000021662	Rho guanine nucleotide exchange factor (GEF) 28 [Source:MGI Symbol;Acc:MGI:1346016]	-	gene	overlapping	0	0.00253762	4.58496	4.24793	3.63437	3.68109	4.41972	5.09438	5.30779	4.75221	-1.11052	DOWN
Chr4:132147301-132147900	4	132147301	132147900	Gm13215	ENSMUSG00000081394	predicted gene 13215 [Source:MGI Symbol;Acc:MGI:3650813]	-	gene	upstream	513	0.0339077	3.16993	3.90689	2.84686	3.09502	3.66013	4.64151	3.87717	4.4332	-1.10997	DOWN
Chr1:91026301-91027200	1	91026301	91027200	Lrrfip1	ENSMUSG00000026305	leucine rich repeat (in FLII) interacting protein 1 [Source:MGI Symbol;Acc:MGI:1342770]	+	gene	overlapping	0	0.00213434	4.70044	4.08746	3.28922	3.86843	4.12836	4.86357	4.98124	4.88979	-1.10954	DOWN
Chr17:48258601-48260400	17	48258601	48260400	Trem3	ENSMUSG00000041754	triggering receptor expressed on myeloid cells 3 [Source:MGI Symbol;Acc:MGI:1930003]	+	gene	overlapping	0	2.62709e-10	5.97728	5.32193	5.7581	5.33228	5.2529	6.47905	6.53219	6.70315	-1.10935	DOWN
Chr2:72818101-72821550	2	72818101	72821550	6430710C18Rik	ENSMUSG00000085427	RIKEN cDNA 6430710C18 gene [Source:MGI Symbol;Acc:MGI:1923468]	-	gene	downstream	4384	2.48506e-11	6.2854	6.20945	5.97348	6.05694	5.94503	7.16613	7.25538	6.8538	-1.10919	DOWN
Chr9:76947451-76950450	9	76947451	76950450	Tinag	ENSMUSG00000032357	tubulointerstitial nephritis antigen [Source:MGI Symbol;Acc:MGI:1349477]	-	gene	upstream	1243	1.14298e-13	5.52356	6.14975	5.83338	6.09381	6.03597	7.04178	7.18003	7.07794	-1.10914	DOWN
Chr11:109511101-109512000	11	109511101	109512000	Arsg	ENSMUSG00000020604	arylsulfatase G [Source:MGI Symbol;Acc:MGI:1921258]	+	gene	overlapping	0	0.00172086	5.04439	4.32193	4.38745	3.68109	3.54855	4.699	5.17331	5.16977	-1.10908	DOWN
Chr3:37954651-37955850	3	37954651	37955850	Gm20755	ENSMUSG00000106461	predicted gene, 20755 [Source:MGI Symbol;Acc:MGI:5434111]	+	gene	overlapping	0	1.12765e-05	5.04439	4.64386	4.65692	4.48127	4.28054	5.50961	5.51456	5.73433	-1.10896	DOWN
Chr6:23717251-23719950	6	23717251	23719950	Cadps2	ENSMUSG00000017978	Ca2+-dependent activator protein for secretion 2 [Source:MGI Symbol;Acc:MGI:2443963]	-	gene	overlapping	0	9.91277e-11	5.67243	6.04439	5.79523	5.47562	5.42681	6.60794	6.67736	6.76335	-1.10893	DOWN
Chr7:119747101-119748300	7	119747101	119748300	Gm19963	ENSMUSG00000109404	predicted gene, 19963 [Source:MGI Symbol;Acc:MGI:5012148]	-	gene	downstream	2991	1.24272e-05	5.16993	5.39232	4.28317	4.68727	4.54891	5.6938	5.48768	5.68336	-1.10864	DOWN
Chr9:109148551-109150350	9	109148551	109150350	Fbxw21	ENSMUSG00000047237	F-box and WD-40 domain protein 21 [Source:MGI Symbol;Acc:MGI:2443323]	-	gene	overlapping	0	6.18034e-05	5.16993	5.32193	4.48007	4.94956	5.0927	5.54317	6.22808	6.06069	-1.10862	DOWN
Chr9:8171701-8172150	9	8171701	8172150	AC155907.1	ENSMUSG00000111353	No description	+	gene	overlapping	0	0.0449482	2.32193	2.80735	2.58387	3.24805	3.13504	4.23273	4.04627	4.08899	-1.10808	DOWN
Chr12:79333501-79335150	12	79333501	79335150	Rad51b	ENSMUSG00000059060	RAD51 paralog B [Source:MGI Symbol;Acc:MGI:1099436]	+	gene	overlapping	0	2.5922e-07	5.67243	5.35755	5.20107	5.06366	4.96391	5.88402	6.32696	6.30926	-1.10793	DOWN
Chr18:74513401-74515050	18	74513401	74515050	Myo5b	ENSMUSG00000025885	myosin VB [Source:MGI Symbol;Acc:MGI:106598]	+	gene	overlapping	0	1.66165e-07	5.32193	5.49185	5.02196	4.78012	4.91979	6.13736	5.98979	5.91777	-1.10721	DOWN
Chr7:118273501-118273950	7	118273501	118273950	Gm45155	ENSMUSG00000108980	predicted gene 45155 [Source:MGI Symbol;Acc:MGI:5753731]	-	gene	overlapping	0	0.0355496	3.45943	3.32193	2.84686	2.75956	3.43003	4.23273	3.78241	4.37365	-1.10679	DOWN
Chr3:24023101-24023550	3	24023101	24023550	Naaladl2	ENSMUSG00000102758	N-acetylated alpha-linked acidic dipeptidase- like 2 [Source:MGI Symbol;Acc:MGI:2685867]	-	gene	overlapping	0	0.045838	3	2.80735	2.84686	2.75956	3.13504	3.8795	4.32343	3.83366	-1.10673	DOWN
Chr9:7840951-7842150	9	7840951	7842150	Birc2	ENSMUSG00000057367	baculoviral IAP repeat-containing 2 [Source:MGI Symbol;Acc:MGI:1197009]	-	gene	downstream	3887	0.000886167	4.58496	4.52356	3.79104	4.30086	3.66013	4.91255	5.20666	5.01758	-1.10609	DOWN
Chr17:31243501-31244700	17	31243501	31244700	Ubash3a	ENSMUSG00000042345	ubiquitin associated and SH3 domain containing, A [Source:MGI Symbol;Acc:MGI:1926074]	+	gene	upstream	1299	0.000640265	4.24793	4.85798	4.17591	4.03094	5.17588	5.54317	5.65073	5.78233	-1.10603	DOWN
Chr11:89044651-89046150	11	89044651	89046150	Dgke	ENSMUSG00000000276	diacylglycerol kinase, epsilon [Source:MGI Symbol;Acc:MGI:1889276]	-	gene	overlapping	0	0.000588146	5.32193	5.32193	3.92555	4.64162	5.32255	5.90907	5.598	6.00045	-1.10579	DOWN
Chr18:5111251-5112000	18	5111251	5112000	Svil	ENSMUSG00000024236	supervillin [Source:MGI Symbol;Acc:MGI:2147319]	+	gene	overlapping	0	0.00224652	2.32193	3	3.79104	3.68109	3.66013	4.699	5.02153	4.70587	-1.10492	DOWN
Chr4:57981451-57982500	4	57981451	57982500	Txndc8	ENSMUSG00000038709	thioredoxin domain containing 8 [Source:MGI Symbol;Acc:MGI:1914652]	-	gene	upstream	1527	0.00787921	4.39232	4.16993	3.92555	4.03094	4.12836	5.18218	5.51456	4.55062	-1.10489	DOWN
Chr13:76175401-76177050	13	76175401	76177050	Ttc37	ENSMUSG00000033991	tetratricopeptide repeat domain 37 [Source:MGI Symbol;Acc:MGI:2679923]	+	gene	overlapping	0	1.0459e-05	5.20945	5.70044	4.28317	4.86919	4.48538	5.60466	5.79612	5.60517	-1.10479	DOWN
ChrX:135601951-135602850	X	135601951	135602850	Nxf7	ENSMUSG00000031410	nuclear RNA export factor 7 [Source:MGI Symbol;Acc:MGI:2159343]	-	gene	downstream	3174	0.00163539	4	4.08746	3.63437	3.7788	4.04752	5.05211	4.85551	4.88979	-1.10454	DOWN
Chr10:66890551-66891450	10	66890551	66891450	AC153382.1	ENSMUSG00000112267	No description	-	gene	overlapping	0	0.000940952	4.52356	4	3.79104	3.86843	4.12836	5.26043	4.76209	5.05773	-1.10446	DOWN
Chr9:22252651-22256100	9	22252651	22256100	Zfp599	ENSMUSG00000062794	zinc finger protein 599 [Source:MGI Symbol;Acc:MGI:2679006]	-	gene	overlapping	0	1.00278e-12	6.30378	6.55459	5.93987	5.77309	5.77665	6.95905	6.90745	6.9408	-1.10393	DOWN
Chr5:21191701-21194250	5	21191701	21194250	Gsap	ENSMUSG00000039934	gamma-secretase activating protein [Source:MGI Symbol;Acc:MGI:2442259]	+	gene	overlapping	0	8.18539e-11	6.12928	5.88264	5.63568	5.6563	5.77665	6.89828	6.8344	6.63928	-1.10391	DOWN
Chr7:132907201-132908700	7	132907201	132908700	Fgfr2	ENSMUSG00000030849	fibroblast growth factor receptor 2 [Source:MGI Symbol;Acc:MGI:95523]	-	gene	overlapping	0	1.61065e-05	4.85798	4.39232	4.48007	4.5853	4.54891	5.72179	5.77273	5.4064	-1.10375	DOWN
Chr17:5545051-5545950	17	5545051	5545950	Zdhhc14	ENSMUSG00000034265	zinc finger, DHHC domain containing 14 [Source:MGI Symbol;Acc:MGI:2653229]	+	gene	overlapping	0	0.0192678	4.39232	4.45943	2.58387	3.68109	4.41972	5.05211	4.71782	4.75221	-1.10364	DOWN
Chr10:31577701-31578600	10	31577701	31578600	Rnf217	ENSMUSG00000063760	ring finger protein 217 [Source:MGI Symbol;Acc:MGI:3610311]	-	gene	overlapping	0	0.00508035	4.39232	3.58496	3.07715	4.03094	4.12836	4.95962	4.61492	5.13573	-1.10252	DOWN
Chr18:58852201-58852950	18	58852201	58852950	Adamts19	ENSMUSG00000053441	a disintegrin-like and metallopeptidase (reprolysin type) with thrombospondin type 1 motif, 19 [Source:MGI Symbol;Acc:MGI:2442875]	+	gene	overlapping	0	0.00606468	4.39232	4	3.07715	3.58895	3.9566	4.64151	4.66432	4.75221	-1.1019	DOWN
Chr10:42458851-42460500	10	42458851	42460500	Afg1l	ENSMUSG00000038302	AFG1 like ATPase [Source:MGI Symbol;Acc:MGI:2148801]	-	gene	overlapping	0	2.65125e-08	5.32193	5.70044	4.95399	5.09653	5.17588	6.23954	6.12442	6.17328	-1.10149	DOWN
Chr10:86214901-86215650	10	86214901	86215650	Syn3	ENSMUSG00000059602	synapsin III [Source:MGI Symbol;Acc:MGI:1351334]	-	gene	overlapping	0	0.00351711	4.39232	4.08746	3.63437	3.86843	3.66013	4.51558	4.81021	5.09431	-1.10112	DOWN
Chr14:58239151-58239900	14	58239151	58239900	AC139569.1	ENSMUSG00000114562	No description	+	gene	downstream	321	0.0127284	4	3.80735	3.47114	3.58895	3.86869	4.23273	5.02153	4.88979	-1.1009	DOWN
Chr3:55105801-55108050	3	55105801	55108050	Spg20	ENSMUSG00000036580	spastic paraplegia 20, spartin (Troyer syndrome) homolog (human) [Source:MGI Symbol;Acc:MGI:2139806]	+	gene	downstream	4058	4.07891e-09	5.61471	5.35755	5.20107	5.47562	5.21284	6.25813	6.56023	6.37339	-1.10047	DOWN
Chr17:6100351-6102000	17	6100351	6102000	Tulp4	ENSMUSG00000034377	tubby like protein 4 [Source:MGI Symbol;Acc:MGI:1916092]	+	gene	downstream	4437	6.67348e-05	5.24793	4.90689	4.73628	4.78012	5.17588	5.63622	5.96995	6.34155	-1.09996	DOWN
Chr1:58828651-58830150	1	58828651	58830150	Casp8	ENSMUSG00000026029	caspase 8 [Source:MGI Symbol;Acc:MGI:1261423]	+	gene	overlapping	0	0.00229335	5.49185	5.04439	3.92555	4.17159	4.96391	5.40932	5.27294	5.83038	-1.09963	DOWN
Chr16:18092101-18093900	16	18092101	18093900	Prodh	ENSMUSG00000003526	proline dehydrogenase [Source:MGI Symbol;Acc:MGI:97770]	-	gene	downstream	1898	6.52482e-10	5.67243	5.52356	5.20107	5.44972	5.39403	6.49726	6.40552	6.45085	-1.09955	DOWN
Chr12:4981201-4982700	12	4981201	4982700	Atad2b	ENSMUSG00000052812	ATPase family, AAA domain containing 2B [Source:MGI Symbol;Acc:MGI:2444798]	+	gene	overlapping	0	0.000403802	5.04439	5.2854	4.17591	4.90762	5.0927	6.19995	5.54534	5.80523	-1.0992	DOWN
Chr4:106395151-106396500	4	106395151	106396500	Usp24	ENSMUSG00000028514	ubiquitin specific peptidase 24 [Source:MGI Symbol;Acc:MGI:1919936]	+	gene	overlapping	0	0.000673358	4.75489	3.45943	4.17591	4.64162	3.54855	5.14108	5.27294	5.43622	-1.099	DOWN
Chr12:117317101-117317850	12	117317101	117317850	Gm5441	ENSMUSG00000101930	predicted gene 5441 [Source:MGI Symbol;Acc:MGI:3779489]	-	gene	overlapping	0	0.0120933	4.16993	4.45943	3.07715	3.58895	4.12836	4.45085	5.09789	4.65463	-1.09878	DOWN
Chr12:111477001-111478350	12	111477001	111478350	AC122190.1	ENSMUSG00000113029	No description	-	gene	overlapping	0	5.66597e-06	5.49185	4.9542	4.48007	4.68727	4.77182	5.66655	5.65073	5.91777	-1.09878	DOWN
Chr8:55896301-55897050	8	55896301	55897050	Adam29	ENSMUSG00000046258	a disintegrin and metallopeptidase domain 29 [Source:MGI Symbol;Acc:MGI:2676326]	-	gene	overlapping	0	0.0283405	4.08746	3.80735	3.28922	3.86843	3.43003	4.86357	4.04627	4.88979	-1.09837	DOWN
Chr6:31254451-31255350	6	31254451	31255350	2210408F21Rik	ENSMUSG00000087380	RIKEN cDNA 2210408F21 gene [Source:MGI Symbol;Acc:MGI:1920902]	+	gene	overlapping	0	0.000811792	4.24793	4.52356	4.28317	3.58895	3.54855	4.95962	4.94337	4.93568	-1.09813	DOWN
Chr11:102745501-102746850	11	102745501	102746850	Gm16342	ENSMUSG00000086162	predicted gene 16342 [Source:MGI Symbol;Acc:MGI:3840138]	+	gene	overlapping	0	1.41772e-06	4.75489	5.08746	4.65692	4.86919	4.96391	6.09546	5.94745	5.73433	-1.09766	DOWN
Chr15:94693951-94696950	15	94693951	94696950	Tmem117	ENSMUSG00000063296	transmembrane protein 117 [Source:MGI Symbol;Acc:MGI:2444580]	+	gene	overlapping	0	1.5233e-09	5.88264	5.58496	5.31159	6.00153	5.67104	6.75027	6.71589	6.88675	-1.09753	DOWN
Chr7:28000501-28002450	7	28000501	28002450	Zfp850	ENSMUSG00000096916	zinc finger protein 850 [Source:MGI Symbol;Acc:MGI:3036281]	-	gene	overlapping	0	1.53722e-06	5.35755	5.58496	4.73628	4.42277	4.96391	5.72179	5.90746	5.83038	-1.09739	DOWN
Chr4:57818101-57819900	4	57818101	57819900	Pakap	ENSMUSG00000089945	paralemmin A kinase anchor protein [Source:MGI Symbol;Acc:MGI:5141924]	+	gene	overlapping	0	1.10253e-06	4.75489	4.39232	4.95399	4.78012	4.72001	6.03064	5.70141	6.00045	-1.0968	DOWN
Chr5:91998001-91999950	5	91998001	91999950	Gm1045	ENSMUSG00000096035	predicted gene 1045 [Source:MGI Symbol;Acc:MGI:2685891]	+	gene	upstream	2681	4.47866e-07	5.75489	5.83289	5.36023	5.55455	5.69697	6.37352	6.53219	6.9517	-1.09644	DOWN
Chr3:97084351-97086300	3	97084351	97086300	4930573H18Rik	ENSMUSG00000104766	RIKEN cDNA 4930573H18 gene [Source:MGI Symbol;Acc:MGI:1923138]	-	gene	overlapping	0	2.40034e-09	5.32193	5.58496	5.31159	5.81783	5.42681	6.54617	6.74017	6.60092	-1.096	DOWN
Chr5:73606051-73606950	5	73606051	73606950	Lrrc66	ENSMUSG00000067206	leucine rich repeat containing 66 [Source:MGI Symbol;Acc:MGI:2387634]	-	gene	overlapping	0	0.00129404	4.52356	4.64386	4.05808	3.86843	3.77239	4.91255	4.81021	5.24218	-1.09577	DOWN
Chr18:73992451-73993800	18	73992451	73993800	Mapk4	ENSMUSG00000024558	mitogen-activated protein kinase 4 [Source:MGI Symbol;Acc:MGI:2444559]	-	gene	overlapping	0	6.91802e-07	4.64386	5.32193	4.88518	4.86919	4.82163	6.07236	5.75101	6.01908	-1.09527	DOWN
Chr7:136807801-136808400	7	136807801	136808400	Gm9347	ENSMUSG00000110126	predicted gene 9347 [Source:MGI Symbol;Acc:MGI:3648409]	+	gene	downstream	2509	0.0258652	3.32193	3.70044	3.47114	2.75956	3.13504	4.3093	4.18775	4.23824	-1.09504	DOWN
Chr5:64834501-64837350	5	64834501	64837350	Klf3	ENSMUSG00000029178	Kruppel-like factor 3 (basic) [Source:MGI Symbol;Acc:MGI:1342773]	+	gene	upstream	1600	3.38518e-13	6.02237	6.06609	5.86979	6.16262	5.92201	7.10093	7.06665	7.08839	-1.09485	DOWN
Chr1:58934851-58936050	1	58934851	58936050	Trak2	ENSMUSG00000026028	trafficking protein, kinesin binding 2 [Source:MGI Symbol;Acc:MGI:1918077]	-	gene	overlapping	0	7.05737e-05	4.45943	4.64386	4.17591	4.78012	4.12836	5.44417	5.40199	5.60517	-1.09323	DOWN
Chr5:110194201-110195250	5	110194201	110195250	Golga3	ENSMUSG00000029502	golgi autoantigen, golgin subfamily a, 3 [Source:MGI Symbol;Acc:MGI:96958]	+	gene	overlapping	0	0.00383005	4.39232	3.80735	3.92555	4.23866	2.96329	4.81121	4.89653	4.97488	-1.09278	DOWN
Chr16:93880501-93881700	16	93880501	93881700	Chaf1b	ENSMUSG00000022945	chromatin assembly factor 1, subunit B (p60) [Source:MGI Symbol;Acc:MGI:1314881]	+	gene	downstream	2201	0.00222149	4.70044	4.58496	3.92555	4.82212	3.77239	5.18218	5.27294	5.55106	-1.09241	DOWN
Chr18:74345401-74346750	18	74345401	74346750	Cfap53	ENSMUSG00000035394	cilia and flagella associated protein 53 [Source:MGI Symbol;Acc:MGI:1921703]	+	gene	overlapping	0	5.36763e-05	5.39232	4.80736	4.17591	4.73493	4.2035	5.47728	5.48768	5.49616	-1.09182	DOWN
Chr18:11706451-11707500	18	11706451	11707500	Rbbp8	ENSMUSG00000041238	retinoblastoma binding protein 8, endonuclease [Source:MGI Symbol;Acc:MGI:2442995]	+	gene	overlapping	0	0.00509783	4.80736	5.08746	3.92555	4.53654	3.9566	5.00819	5.65073	5.01758	-1.09016	DOWN
Chr5:33915301-33916500	5	33915301	33916500	Nelfa	ENSMUSG00000029111	negative elongation factor complex member A, Whsc2 [Source:MGI Symbol;Acc:MGI:1346098]	-	gene	overlapping	0	0.000238373	4.80736	4.39232	4.28317	4.23866	3.9566	5.18218	5.40199	5.16977	-1.08876	DOWN
Chr3:108241951-108242550	3	108241951	108242550	Gm40123	ENSMUSG00000105961	predicted gene, 40123 [Source:MGI Symbol;Acc:MGI:5623008]	+	gene	upstream	1704	0.0252871	2.80735	3.70044	2.84686	2.93468	3.77239	4.3093	4.26216	4.4332	-1.08852	DOWN
Chr2:6474901-6476400	2	6474901	6476400	Gm13391	ENSMUSG00000086109	predicted gene 13391 [Source:MGI Symbol;Acc:MGI:3651526]	+	gene	overlapping	0	2.84664e-06	5.08746	5.24793	4.95399	4.68727	4.28054	5.77871	5.67691	5.80523	-1.08803	DOWN
Chr5:94527601-94528200	5	94527601	94528200	Gm3139	ENSMUSG00000095074	predicted gene 3139 [Source:MGI Symbol;Acc:MGI:3781318]	+	gene	overlapping	0	0.0269376	3.32193	3	2.84686	3.09502	3.66013	4.15401	4.18775	4.60178	-1.08743	DOWN
Chr14:99924901-99926100	14	99924901	99926100	Klf12	ENSMUSG00000072294	Kruppel-like factor 12 [Source:MGI Symbol;Acc:MGI:1333796]	-	gene	overlapping	0	5.94315e-05	5.04439	4.70044	4.38745	4.48127	4.72001	5.60466	5.40199	5.83038	-1.0865	DOWN
Chr13:22167751-22175400	13	22167751	22175400	Vmn1r-ps99	ENSMUSG00000083348	vomeronasal 1 receptor, pseudogene 97 [Source:MGI Symbol;Acc:MGI:4439048]	-	gene	overlapping	0	7.55071e-19	7.39232	7.19967	7.32544	7.67019	7.25364	8.5075	8.5069	8.52644	-1.08549	DOWN
Chr16:9881401-9882300	16	9881401	9882300	Grin2a	ENSMUSG00000059003	glutamate receptor, ionotropic, NMDA2A (epsilon 1) [Source:MGI Symbol;Acc:MGI:95820]	-	gene	overlapping	0	0.00343943	3.80735	4.32193	3.79104	3.7788	3.86869	5.14108	4.94337	4.55062	-1.08532	DOWN
Chr1:151066801-151067400	1	151066801	151067400	Gm22756	ENSMUSG00000096851	predicted gene, 22756 [Source:MGI Symbol;Acc:MGI:5452533]	-	gene	downstream	4691	0.038518	3.58496	4	3.28922	3.36675	3.77239	4.91255	4.66432	4.01282	-1.08516	DOWN
Chr7:73732501-73733550	7	73732501	73733550	A830073O21Rik	ENSMUSG00000091890	RIKEN cDNA A830073O21 gene [Source:MGI Symbol;Acc:MGI:2443692]	-	gene	upstream	4379	0.000260597	5.04439	5	3.92555	4.36811	4.35241	5.47728	5.20666	5.24218	-1.08439	DOWN
Chr9:46355701-46356450	9	46355701	46356450	AC164105.2	ENSMUSG00000110864	No description	+	gene	overlapping	0	0.0491232	3.90689	3.45943	4.17591	4.09856	2.96329	4.3093	4.94337	5.34229	-1.08393	DOWN
Chr6:94795951-94797300	6	94795951	94797300	Gm43997	ENSMUSG00000107716	predicted gene, 43997 [Source:MGI Symbol;Acc:MGI:5690389]	+	gene	downstream	2132	4.33347e-07	5.20945	5.24793	4.812	4.78012	5.13775	6.09546	6.0304	5.87337	-1.0835	DOWN
Chr7:17053351-17054400	7	17053351	17054400	Hif3a	ENSMUSG00000004328	hypoxia inducible factor 3, alpha subunit [Source:MGI Symbol;Acc:MGI:1859778]	-	gene	overlapping	0	0.00133244	4.80736	4.9542	3.63437	3.94621	4.66221	5.37224	5.02153	5.27392	-1.08288	DOWN
Chr4:8578651-8580600	4	8578651	8580600	Rab2a	ENSMUSG00000047187	RAB2A, member RAS oncogene family [Source:MGI Symbol;Acc:MGI:1928750]	+	gene	overlapping	0	5.48316e-07	5.55459	4.90689	4.65692	5.26779	4.82163	5.93502	6.08708	6.03919	-1.0827	DOWN
Chr16:44504251-44505150	16	44504251	44505150	Boc	ENSMUSG00000022687	biregional cell adhesion molecule- related/down-regulated by oncogenes (Cdon) binding protein [Source:MGI Symbol;Acc:MGI:2151153]	-	gene	overlapping	0	0.00279064	4.58496	4.64386	3.47114	3.68109	4.2035	4.95962	4.89653	4.8459	-1.08243	DOWN
Chr7:116523151-116524200	7	116523151	116524200	Nucb2	ENSMUSG00000030659	nucleobindin 2 [Source:MGI Symbol;Acc:MGI:1858179]	+	gene	overlapping	0	0.000416815	4	4.16993	4.48007	4.03094	3.77239	5.37224	5.02153	5.20588	-1.0824	DOWN
Chr13:109450501-109452000	13	109450501	109452000	Pde4d	ENSMUSG00000021699	phosphodiesterase 4D, cAMP specific [Source:MGI Symbol;Acc:MGI:99555]	+	gene	overlapping	0	4.12128e-07	5.49185	5.24793	5.02196	4.90762	4.96391	6.18066	5.84056	6.09944	-1.08212	DOWN
Chr4:120439951-120442050	4	120439951	120442050	Scmh1	ENSMUSG00000000085	sex comb on midleg homolog 1 [Source:MGI Symbol;Acc:MGI:1352762]	+	gene	overlapping	0	8.16579e-09	5.24793	5.67243	5.36023	5.33228	5.28798	6.56116	6.24564	6.40357	-1.08206	DOWN
Chr18:53345401-53346600	18	53345401	53346600	Snx24	ENSMUSG00000024535	sorting nexing 24 [Source:MGI Symbol;Acc:MGI:1916476]	+	gene	overlapping	0	0.000207177	4.9542	4.90689	4.57093	3.94621	4.04752	5.33586	5.09789	5.43622	-1.08175	DOWN
Chr10:92724151-92727150	10	92724151	92727150	AC122335.3	ENSMUSG00000111740	No description	-	gene	downstream	463	1.57314e-12	6.35755	5.42626	5.86979	6.31101	6.01332	7.08829	7.1546	7.22864	-1.08174	DOWN
Chr3:28856551-28858050	3	28856551	28858050	Gm37867	ENSMUSG00000104275	predicted gene, 37867 [Source:MGI Symbol;Acc:MGI:5611095]	-	gene	downstream	2294	9.68077e-06	5.24793	4.75489	4.95399	4.5853	4.12836	5.6938	5.75101	5.57938	-1.08173	DOWN
Chr15:86468551-86470500	15	86468551	86470500	Tbc1d22a	ENSMUSG00000051864	TBC1 domain family, member 22a [Source:MGI Symbol;Acc:MGI:1289265]	+	gene	overlapping	0	1.50113e-06	5.67243	5.16993	5.02196	5.17059	5.05249	6.40792	5.96995	6.07927	-1.08152	DOWN
Chr4:40925851-40927050	4	40925851	40927050	Spink4	ENSMUSG00000028415	serine peptidase inhibitor, Kazal type 4 [Source:MGI Symbol;Acc:MGI:1341848]	+	gene	overlapping	0	1.96444e-05	5.12928	4.70044	4.65692	4.30086	4.48538	5.40932	5.65073	5.63422	-1.08052	DOWN
Chr9:57323551-57325500	9	57323551	57325500	AC122447.1	ENSMUSG00000111457	No description	-	gene	upstream	3161	1.45447e-06	5.67243	5.35755	4.88518	4.82212	4.66221	5.85897	5.90746	5.85199	-1.08017	DOWN
Chr1:179132401-179133600	1	179132401	179133600	Smyd3	ENSMUSG00000055067	SET and MYND domain containing 3 [Source:MGI Symbol;Acc:MGI:1916976]	-	gene	overlapping	0	7.80795e-05	4.52356	4.52356	4.48007	4.5853	4.48538	5.44417	5.45872	5.85199	-1.07995	DOWN
Chr6:29836651-29837700	6	29836651	29837700	Ahcyl2	ENSMUSG00000029772	S-adenosylhomocysteine hydrolase-like 2 [Source:MGI Symbol;Acc:MGI:1921590]	+	gene	overlapping	0	0.000175094	5.08746	3.90689	4.05808	4.64162	4.12836	5.54317	5.30779	5.27392	-1.07971	DOWN
Chr2:11578951-11581500	2	11578951	11581500	Rbm17	ENSMUSG00000037197	RNA binding motif protein 17 [Source:MGI Symbol;Acc:MGI:1924188]	-	gene	upstream	3937	1.3517e-06	5.88264	5.75489	5.71648	6.03791	5.2529	6.72191	6.56023	7.02974	-1.07966	DOWN
Chr9:111114301-111115650	9	111114301	111115650	Lrrfip2	ENSMUSG00000032497	leucine rich repeat (in FLII) interacting protein 2 [Source:MGI Symbol;Acc:MGI:1918518]	+	gene	downstream	1942	8.98187e-05	4.85798	4.75489	4.17591	4.78012	5.17588	5.80486	6.04875	5.65999	-1.07956	DOWN
Chr3:10409401-10411200	3	10409401	10411200	Chmp4c	ENSMUSG00000027536	charged multivesicular body protein 4C [Source:MGI Symbol;Acc:MGI:1913621]	+	gene	overlapping	0	0.0128548	5.35755	5.2854	4.17591	4.42277	5.75157	5.72179	6.21255	6.13638	-1.07876	DOWN
Chr14:50726851-50728050	14	50726851	50728050	Gm24316	ENSMUSG00000096731	predicted gene, 24316 [Source:MGI Symbol;Acc:MGI:5454093]	+	gene	downstream	3003	0.000136081	5.04439	4.16993	4.38745	4.53654	4.04752	5.22151	5.62652	5.37276	-1.07868	DOWN
Chr11:113318701-113320050	11	113318701	113320050	Slc39a11	ENSMUSG00000041654	solute carrier family 39 (metal ion transporter), member 11 [Source:MGI Symbol;Acc:MGI:1917056]	-	gene	overlapping	0	0.000253214	4.80736	4.45943	3.92555	4.78012	4.96391	5.44417	5.70141	5.91777	-1.07851	DOWN
Chr15:6805051-6805800	15	6805051	6805800	Rictor	ENSMUSG00000050310	RPTOR independent companion of MTOR, complex 2 [Source:MGI Symbol;Acc:MGI:1926007]	+	gene	upstream	4653	0.0105991	1.58496	3.16993	3.92555	3.36675	3.13504	4.81121	4.45027	4.4906	-1.07827	DOWN
Chr8:40745851-40747050	8	40745851	40747050	Gm5749	ENSMUSG00000110370	predicted gene 5749 [Source:MGI Symbol;Acc:MGI:3647304]	-	gene	upstream	953	0.00169093	4.85798	4.85798	4.38745	4.09856	4.12836	5.47728	5.45872	4.8459	-1.07816	DOWN
Chr8:11467051-11468250	8	11467051	11468250	Rab20	ENSMUSG00000031504	RAB20, member RAS oncogene family [Source:MGI Symbol;Acc:MGI:102789]	-	gene	overlapping	0	2.87576e-05	5.42626	4.45943	4.57093	4.94956	4.77182	5.50961	5.94745	6.03919	-1.07756	DOWN
Chr2:122135851-122137050	2	122135851	122137050	Patl2	ENSMUSG00000027233	protein associated with topoisomerase II homolog 2 (yeast) [Source:MGI Symbol;Acc:MGI:1914828]	-	gene	overlapping	0	0.000433301	4.75489	5.08746	4.17591	4.23866	4.28054	5.57481	5.17331	5.13573	-1.07635	DOWN
Chr5:21705301-21706950	5	21705301	21706950	Napepld	ENSMUSG00000044968	N-acyl phosphatidylethanolamine phospholipase D [Source:MGI Symbol;Acc:MGI:2140885]	-	gene	downstream	3905	1.62984e-06	5.24793	5.52356	4.73628	4.5853	5.05249	5.88402	5.88555	5.87337	-1.07629	DOWN
Chr4:98752201-98753550	4	98752201	98753550	Kank4	ENSMUSG00000035407	KN motif and ankyrin repeat domains 4 [Source:MGI Symbol;Acc:MGI:3043381]	-	gene	upstream	1348	5.32548e-05	5.08746	4.85798	4.48007	4.48127	4.66221	5.33586	5.65073	5.83038	-1.07613	DOWN
Chr10:40603651-40605450	10	40603651	40605450	Slc22a16	ENSMUSG00000019834	solute carrier family 22 (organic cation transporter), member 16 [Source:MGI Symbol;Acc:MGI:1918090]	+	gene	overlapping	0	2.14792e-08	5.45943	5.24793	5.14706	5.17059	5.13775	6.13736	6.17855	6.35705	-1.07565	DOWN
Chr14:79221001-79221900	14	79221001	79221900	Zfp957	ENSMUSG00000071262	zinc finger protein 957 [Source:MGI Symbol;Acc:MGI:2145729]	-	gene	overlapping	0	0.00654093	4.08746	4.24793	3.47114	4.36811	3.43003	4.91255	5.06161	4.70587	-1.07561	DOWN
Chr17:6987001-6987750	17	6987001	6987750	Rnaset2b	ENSMUSG00000094724	ribonuclease T2B [Source:MGI Symbol;Acc:MGI:3702087]	+	gene	overlapping	0	0.0240438	3.32193	3.16993	3.07715	4.03094	3.54855	4.38273	4.56338	5.01758	-1.07553	DOWN
Chr10:23860051-23864250	10	23860051	23864250	Vnn3	ENSMUSG00000020010	vanin 3 [Source:MGI Symbol;Acc:MGI:1347055]	+	gene	overlapping	0	7.40491e-12	5.42626	6.02237	6.63621	6.3722	5.87464	7.41219	7.48105	7.30969	-1.07487	DOWN
Chr6:88573351-88573800	6	88573351	88573800	Kbtbd12	ENSMUSG00000033182	kelch repeat and BTB (POZ) domain containing 12 [Source:MGI Symbol;Acc:MGI:1918481]	-	gene	overlapping	0	0.0299637	3.70044	3.90689	3.07715	2.93468	3.29006	3.8795	4.32343	4.30362	-1.07479	DOWN
Chr5:149217301-149217900	5	149217301	149217900	Uspl1	ENSMUSG00000041264	ubiquitin specific peptidase like 1 [Source:MGI Symbol;Acc:MGI:2442342]	+	gene	upstream	1867	0.0273895	4	3	3.07715	3.09502	3.77239	4.51558	4.26216	4.4906	-1.0744	DOWN
Chr10:127787101-127787850	10	127787101	127787850	Rdh16f1	ENSMUSG00000099009	RDH16 family member 1 [Source:MGI Symbol;Acc:MGI:5547782]	+	gene	overlapping	0	0.0115484	4.58496	3.16993	4.05808	2.93468	3.54855	4.3093	4.81021	4.8027	-1.07387	DOWN
Chr2:156785551-156787350	2	156785551	156787350	Gm14231	ENSMUSG00000082196	predicted gene 14231 [Source:MGI Symbol;Acc:MGI:3652156]	-	gene	upstream	2462	2.37935e-06	5.55459	5.49185	5.31159	5.09653	5.17588	6.09546	6.1046	6.56198	-1.07357	DOWN
Chr19:5183701-5185800	19	5183701	5185800	Pacs1	ENSMUSG00000024855	phosphofurin acidic cluster sorting protein 1 [Source:MGI Symbol;Acc:MGI:1277113]	-	gene	overlapping	0	2.13835e-07	5.39232	5.16993	5.36023	5.23755	5.32255	6.07236	6.57396	6.45085	-1.07337	DOWN
Chr13:35955901-35957400	13	35955901	35957400	AC134860.4	ENSMUSG00000114647	No description	-	gene	upstream	145	3.19093e-05	5.49185	5	4.57093	4.36811	4.60664	5.33586	5.77273	5.63422	-1.07324	DOWN
Chr1:135715951-135717150	1	135715951	135717150	Csrp1	ENSMUSG00000026421	cysteine and glycine-rich protein 1 [Source:MGI Symbol;Acc:MGI:88549]	+	gene	downstream	2911	6.03322e-05	5.16993	4.64386	4.57093	4.48127	4.2035	5.54317	5.36861	5.57938	-1.07307	DOWN
Chr3:86115751-86117250	3	86115751	86117250	Sh3d19	ENSMUSG00000028082	SH3 domain protein D19 [Source:MGI Symbol;Acc:MGI:1350923]	+	gene	overlapping	0	1.20498e-06	5.24793	5.2854	4.812	4.73493	4.96391	5.77871	5.88555	6.06069	-1.07293	DOWN
Chr1:136099651-136100550	1	136099651	136100550	Cacna1s	ENSMUSG00000026407	calcium channel, voltage-dependent, L type, alpha 1S subunit [Source:MGI Symbol;Acc:MGI:88294]	+	gene	overlapping	0	0.00389569	4.90689	4.45943	3.79104	3.86843	4.41972	4.86357	4.98124	5.46484	-1.07284	DOWN
Chr6:148165051-148166700	6	148165051	148166700	Far2	ENSMUSG00000030303	fatty acyl CoA reductase 2 [Source:MGI Symbol;Acc:MGI:2687035]	+	gene	overlapping	0	0.000967803	4.24793	5.20945	4.88518	4.09856	5.05249	5.33586	5.98979	6.00045	-1.07239	DOWN
Chr5:35590051-35591550	5	35590051	35591550	Acox3	ENSMUSG00000029098	acyl-Coenzyme A oxidase 3, pristanoyl [Source:MGI Symbol;Acc:MGI:1933156]	+	gene	overlapping	0	0.00916264	4.9542	5	3.63437	4.82212	4.66221	4.91255	5.84056	5.68336	-1.072	DOWN
Chr8:26642701-26644950	8	26642701	26644950	Gm45584	ENSMUSG00000110338	predicted gene 45584 [Source:MGI Symbol;Acc:MGI:5791420]	+	gene	upstream	2749	1.74055e-07	5.85798	5.52356	4.95399	5.23755	5.17588	6.19995	6.35852	6.01908	-1.07163	DOWN
Chr10:117442801-117443850	10	117442801	117443850	AC123694.1	ENSMUSG00000112344	No description	-	gene	upstream	2165	0.000652877	5.04439	4.64386	4.17591	4.23866	3.86869	4.91255	5.36861	5.20588	-1.07123	DOWN
Chr15:82498651-82501500	15	82498651	82501500	Gm27825	ENSMUSG00000098745	predicted gene, 27825 [Source:MGI Symbol;Acc:MGI:5531207]	+	gene	downstream	3096	1.59751e-10	5.75489	5.52356	6.13182	6.1451	6.35956	7.15417	7.18003	7.50072	-1.07112	DOWN
Chr11:120213001-120214650	11	120213001	120214650	Gm11770	ENSMUSG00000086750	predicted gene 11770 [Source:MGI Symbol;Acc:MGI:3651450]	-	gene	upstream	432	2.4849e-07	5.12928	5.35755	5.14706	5.06366	5.61387	6.51334	6.19459	6.37339	-1.07048	DOWN
Chr8:4734751-4736550	8	4734751	4736550	Shcbp1	ENSMUSG00000022322	Shc SH2-domain binding protein 1 [Source:MGI Symbol;Acc:MGI:1338802]	-	gene	overlapping	0	2.54545e-05	5.04439	5.32193	4.812	5.47562	4.87425	6.37352	6.16056	5.89656	-1.07036	DOWN
Chr5:92481901-92482650	5	92481901	92482650	Scarb2	ENSMUSG00000029426	scavenger receptor class B, member 2 [Source:MGI Symbol;Acc:MGI:1196458]	-	gene	overlapping	0	0.00345933	3.90689	4	3.79104	4.17159	3.29006	4.75485	4.81021	5.01758	-1.07027	DOWN
Chr1:53388751-53391150	1	53388751	53391150	Gm6801	ENSMUSG00000100069	predicted gene 6801 [Source:MGI Symbol;Acc:MGI:3643101]	+	gene	overlapping	0	1.16714e-09	5.67243	5.58496	5.36023	5.36356	5.69697	6.6518	6.5189	6.47933	-1.06947	DOWN
Chr1:60046351-60048150	1	60046351	60048150	Ica1l	ENSMUSG00000026018	islet cell autoantigen 1-like [Source:MGI Symbol;Acc:MGI:1917625]	-	gene	downstream	3167	3.53237e-05	5.32193	5.16993	4.812	5.13756	4.72001	5.72179	6.26109	5.87337	-1.06913	DOWN
Chr11:79872301-79873350	11	79872301	79873350	9130204K15Rik	ENSMUSG00000086474	RIKEN cDNA 9130204K15 gene [Source:MGI Symbol;Acc:MGI:2441733]	-	gene	overlapping	0	0.00746567	3	3.58496	3.92555	3.86843	3.29006	4.75485	4.5053	5.05773	-1.06855	DOWN
Chr12:30953701-30955200	12	30953701	30955200	Sh3yl1	ENSMUSG00000020669	Sh3 domain YSC-like 1 [Source:MGI Symbol;Acc:MGI:1346118]	+	gene	overlapping	0	1.33734e-06	5.16993	5.12928	4.88518	4.98755	4.66221	6.07236	5.79612	5.87337	-1.06742	DOWN
Chr8:123974551-123975450	8	123974551	123975450	Gm20388	ENSMUSG00000092329	predicted gene 20388 [Source:MGI Symbol;Acc:MGI:5141853]	+	gene	overlapping	0	0.00279064	4.24793	4.16993	3.79104	3.24805	4.28054	4.91255	4.81021	4.97488	-1.06697	DOWN
Chr13:96384901-96386700	13	96384901	96386700	Poc5	ENSMUSG00000021671	POC5 centriolar protein [Source:MGI Symbol;Acc:MGI:1914713]	+	gene	downstream	1594	4.8654e-07	5.24793	5.08746	5.0825	5.09653	5.17588	6.23954	5.94745	6.34155	-1.06675	DOWN
Chr3:138214351-138215250	3	138214351	138215250	0610031O16Rik	ENSMUSG00000099146	RIKEN cDNA 0610031O16 gene [Source:MGI Symbol;Acc:MGI:1915619]	-	gene	overlapping	0	0.00799469	4.64386	4.32193	4.05808	4.03094	3.43003	4.95962	4.56338	5.20588	-1.06609	DOWN
Chr10:42739651-42741600	10	42739651	42741600	Gm15199	ENSMUSG00000086428	predicted gene 15199 [Source:MGI Symbol;Acc:MGI:3705141]	-	gene	overlapping	0	4.67518e-06	5.16993	4.90689	5.20107	5.2044	5.523	6.23954	6.16056	6.69117	-1.06572	DOWN
Chr12:28756951-28757850	12	28756951	28757850	Tssc1	ENSMUSG00000036613	tumor suppressing subtransferable candidate 1 [Source:MGI Symbol;Acc:MGI:1289332]	+	gene	overlapping	0	0.00374927	4.32193	4.39232	3.92555	3.58895	3.77239	4.699	4.71782	5.05773	-1.06568	DOWN
Chr6:30957151-30958650	6	30957151	30958650	Klf14	ENSMUSG00000073209	Kruppel-like factor 14 [Source:MGI Symbol;Acc:MGI:3577024]	-	gene	overlapping	0	0.0114886	4.9542	5.24793	3.28922	4.82212	4.87425	5.47728	5.20666	5.89656	-1.06552	DOWN
Chr3:65674651-65676000	3	65674651	65676000	Lekr1	ENSMUSG00000074579	leucine, glutamate and lysine rich 1 [Source:MGI Symbol;Acc:MGI:3645902]	+	gene	overlapping	0	0.000571338	5.04439	5.04439	4.17591	5.30282	4.35241	5.66655	5.86487	5.75823	-1.06551	DOWN
Chr9:122847901-122851050	9	122847901	122851050	Zfp445	ENSMUSG00000047036	zinc finger protein 445 [Source:MGI Symbol;Acc:MGI:2143340]	-	gene	overlapping	0	4.3781e-07	6.26679	6.04439	5.31159	5.44972	5.97004	6.73632	6.82326	6.41787	-1.06352	DOWN
Chr19:46897201-46897800	19	46897201	46897800	Nt5c2	ENSMUSG00000025041	5'-nucleotidase, cytosolic II [Source:MGI Symbol;Acc:MGI:2178563]	-	gene	overlapping	0	0.00987302	3.90689	4.16993	3.28922	3.58895	3.9566	4.91255	4.5053	4.65463	-1.06325	DOWN
Chr16:8554951-8563350	16	8554951	8563350	Abat	ENSMUSG00000057880	4-aminobutyrate aminotransferase [Source:MGI Symbol;Acc:MGI:2443582]	+	gene	overlapping	0	5.42647e-18	7.63663	7.40939	7.64909	8.01193	8.08905	8.99555	9.05698	8.92085	-1.06313	DOWN
Chr5:114563251-114564600	5	114563251	114564600	Fam222a	ENSMUSG00000041930	family with sequence similarity 222, member A [Source:MGI Symbol;Acc:MGI:3605543]	+	gene	downstream	3416	0.0003896	5.35755	5.04439	5.02196	4.64162	4.41972	5.75248	5.40199	6.09944	-1.06309	DOWN
Chr17:55680301-55680900	17	55680301	55680900	Pot1b	ENSMUSG00000024174	protection of telomeres 1B [Source:MGI Symbol;Acc:MGI:1920086]	-	gene	overlapping	0	0.0283686	3.16993	3.80735	3.28922	2.93468	3.54855	4.51558	4.38746	4.08899	-1.06242	DOWN
Chr6:148058701-148061700	6	148058701	148061700	Far2	ENSMUSG00000030303	fatty acyl CoA reductase 2 [Source:MGI Symbol;Acc:MGI:2687035]	+	gene	overlapping	0	8.27059e-06	6.30378	6	5.5057	5.85975	6.21658	6.63686	6.87797	7.26983	-1.06237	DOWN
Chr13:37235101-37236000	13	37235101	37236000	AC154595.2	ENSMUSG00000114297	No description	-	gene	upstream	1649	0.00709065	4.24793	4.58496	3.28922	4.17159	3.86869	5.14108	4.71782	4.75221	-1.06231	DOWN
Chr18:23947201-23950350	18	23947201	23950350	Zfp397	ENSMUSG00000024276	zinc finger protein 397 [Source:MGI Symbol;Acc:MGI:1916506]	+	gene	downstream	4342	2.01819e-07	6.16993	6.37504	5.90568	6.03791	5.72262	6.95905	7.22993	6.61418	-1.06164	DOWN
Chr7:19805551-19807050	7	19805551	19807050	Bcl3	ENSMUSG00000053175	B cell leukemia/lymphoma 3 [Source:MGI Symbol;Acc:MGI:88140]	-	gene	upstream	1412	0.000165907	5	4.45943	3.79104	4.82212	4.87425	5.72179	5.54534	5.63422	-1.06149	DOWN
Chr16:91023451-91025100	16	91023451	91025100	Paxbp1	ENSMUSG00000022974	PAX3 and PAX7 binding protein 1 [Source:MGI Symbol;Acc:MGI:1914617]	-	gene	overlapping	0	1.94138e-07	5.67243	5.12928	4.812	5.02487	5.39403	6.15961	6.1046	6.20912	-1.06113	DOWN
Chr9:115980151-115982400	9	115980151	115982400	Gadl1	ENSMUSG00000056880	glutamate decarboxylase-like 1 [Source:MGI Symbol;Acc:MGI:1920998]	+	gene	overlapping	0	5.61722e-07	5.72792	5.90689	5.0825	5.23755	5.28798	6.11642	6.142	6.50663	-1.06102	DOWN
Chr17:55677001-55677750	17	55677001	55677750	Pot1b	ENSMUSG00000024174	protection of telomeres 1B [Source:MGI Symbol;Acc:MGI:1920086]	-	gene	overlapping	0	0.00829379	3.32193	4	4.05808	2.93468	4.04752	4.86357	4.56338	5.01758	-1.06004	DOWN
Chr12:24083401-24084000	12	24083401	24084000	9030624G23Rik	ENSMUSG00000073158	RIKEN cDNA 9030624G23 gene [Source:MGI Symbol;Acc:MGI:1914058]	-	gene	overlapping	0	0.0214076	0	2	3.28922	3.58895	3.13504	4.06452	4.45027	4.65463	-1.05985	DOWN
Chr18:61251451-61252800	18	61251451	61252800	Pde6a	ENSMUSG00000024575	phosphodiesterase 6A, cGMP-specific, rod, alpha [Source:MGI Symbol;Acc:MGI:97524]	+	gene	overlapping	0	2.55772e-07	5.35755	5.12928	5.31159	4.98755	4.66221	5.98318	6.04875	6.17328	-1.0592	DOWN
Chr2:72987301-72990900	2	72987301	72990900	Sp3os	ENSMUSG00000063714	trans-acting transcription factor 3, opposite strand [Source:MGI Symbol;Acc:MGI:1914936]	+	gene	overlapping	0	4.35096e-15	6.58496	6.35755	6.59412	6.59895	6.55529	7.53191	7.59973	7.78281	-1.05917	DOWN
Chr4:134417701-134418900	4	134417701	134418900	Pafah2	ENSMUSG00000037366	platelet-activating factor acetylhydrolase 2 [Source:MGI Symbol;Acc:MGI:2140321]	+	gene	overlapping	0	0.000814589	5	4.75489	4.38745	4.30086	4.04752	4.91255	5.51456	5.43622	-1.05908	DOWN
Chr7:27403201-27403950	7	27403201	27403950	Sptbn4	ENSMUSG00000011751	spectrin beta, non-erythrocytic 4 [Source:MGI Symbol;Acc:MGI:1890574]	-	gene	overlapping	0	0.00342572	4.45943	4	3.79104	3.94621	3.86869	4.86357	4.66432	5.20588	-1.05878	DOWN
Chr11:31979251-31982100	11	31979251	31982100	4930524B15Rik	ENSMUSG00000020299	RIKEN cDNA 4930524B15 gene [Source:MGI Symbol;Acc:MGI:1914842]	+	gene	overlapping	0	9.21463e-10	5.72792	5.67243	5.67701	5.90102	5.46037	6.70817	6.7019	6.83192	-1.05791	DOWN
Chr13:13848901-13851000	13	13848901	13851000	AC171200.1	ENSMUSG00000113493	No description	+	gene	upstream	4651	5.01154e-07	5.35755	5.2854	5.41065	5.06366	4.54891	6.11642	6.142	6.06069	-1.05672	DOWN
Chr14:54764101-54765600	14	54764101	54765600	Slc7a8	ENSMUSG00000022180	solute carrier family 7 (cationic amino acid transporter, y+ system), member 8 [Source:MGI Symbol;Acc:MGI:1355323]	-	gene	overlapping	0	5.76856e-05	4.80736	3.90689	4.73628	4.78012	4.12836	5.50961	5.81912	5.55106	-1.05594	DOWN
Chr4:59502001-59502900	4	59502001	59502900	Ptbp3	ENSMUSG00000028382	polypyrimidine tract binding protein 3 [Source:MGI Symbol;Acc:MGI:1923334]	-	gene	overlapping	0	0.036789	4.52356	4.39232	3.47114	4.03094	3.77239	4.15401	4.85551	5.27392	-1.05579	DOWN
Chr10:40403101-40404600	10	40403101	40404600	Cdk19	ENSMUSG00000038481	cyclin-dependent kinase 19 [Source:MGI Symbol;Acc:MGI:1925584]	+	gene	overlapping	0	1.43768e-06	5.20945	5.04439	4.65692	5.09653	5.13775	5.88402	6.0304	6.17328	-1.05453	DOWN
Chr7:45931201-45932700	7	45931201	45932700	Ccdc114	ENSMUSG00000040189	coiled-coil domain containing 114 [Source:MGI Symbol;Acc:MGI:2446120]	+	gene	overlapping	0	2.93355e-05	5.52356	5.35755	5.41065	5.33228	4.82163	5.93502	6.21255	6.57497	-1.05397	DOWN
Chr7:13355401-13356300	7	13355401	13356300	Pla2g4c	ENSMUSG00000033847	phospholipase A2, group IVC (cytosolic, calcium-independent) [Source:MGI Symbol;Acc:MGI:1196403]	+	gene	overlapping	0	0.00449355	4.85798	4.39232	3.63437	4.09856	4.35241	5.40932	4.98124	4.88979	-1.05353	DOWN
Chr19:47964151-47964900	19	47964151	47964900	Cfap58	ENSMUSG00000046585	cilia and flagella associated protein 58 [Source:MGI Symbol;Acc:MGI:2685815]	+	gene	overlapping	0	0.0145714	3.90689	4.08746	3.47114	3.86843	3.43003	4.75485	4.85551	4.30362	-1.05341	DOWN
Chr7:126190501-126191700	7	126190501	126191700	Xpo6	ENSMUSG00000000131	exportin 6 [Source:MGI Symbol;Acc:MGI:2429950]	-	gene	overlapping	0	0.00174947	5.16993	4.70044	3.79104	4.23866	4.82163	5.22151	5.27294	5.65999	-1.05269	DOWN
Chr6:128666851-128670000	6	128666851	128670000	Clec2h	ENSMUSG00000030364	C-type lectin domain family 2, member h [Source:MGI Symbol;Acc:MGI:2136934]	+	gene	overlapping	0	3.37767e-10	6.02237	6.45943	5.67701	5.85975	5.77665	6.70817	6.96904	6.78747	-1.05267	DOWN
Chr9:119211151-119212800	9	119211151	119212800	Slc22a14	ENSMUSG00000070280	solute carrier family 22 (organic cation transporter), member 14 [Source:MGI Symbol;Acc:MGI:2685974]	-	gene	overlapping	0	0.00439254	5.20945	5.39232	3.79104	5.41905	4.66221	5.77871	5.65073	6.01908	-1.05267	DOWN
Chr4:62310301-62311650	4	62310301	62311650	Fkbp15	ENSMUSG00000066151	FK506 binding protein 15 [Source:MGI Symbol;Acc:MGI:2444782]	-	gene	overlapping	0	0.000276392	4.85798	4.24793	4.28317	4.42277	4.35241	5.14108	5.40199	5.63422	-1.0525	DOWN
Chr10:61518301-61519350	10	61518301	61519350	Lrrc20	ENSMUSG00000037151	leucine rich repeat containing 20 [Source:MGI Symbol;Acc:MGI:2387182]	+	gene	overlapping	0	0.00171334	4.80736	4.16993	4.28317	3.7788	4.48538	5.09438	5.09789	5.55106	-1.05232	DOWN
Chr14:10460701-10462500	14	10460701	10462500	Fhit	ENSMUSG00000060579	fragile histidine triad gene [Source:MGI Symbol;Acc:MGI:1277947]	-	gene	overlapping	0	5.26836e-07	5.52356	5.24793	5.14706	4.94956	5.0927	6.09546	6.29543	5.93874	-1.0518	DOWN
Chr11:83763001-83764050	11	83763001	83764050	Heatr6	ENSMUSG00000000976	HEAT repeat containing 6 [Source:MGI Symbol;Acc:MGI:1919790]	+	gene	overlapping	0	0.00474798	4.70044	4.70044	4.17591	4.17159	3.54855	5.33586	4.94337	4.8027	-1.05149	DOWN
Chr12:116402101-116403300	12	116402101	116403300	CT030173.1	ENSMUSG00000112980	No description	-	gene	overlapping	0	0.0114241	4.64386	4.90689	3.79104	4.42277	4.41972	5.00819	5.75101	4.97488	-1.05123	DOWN
Chr19:44094751-44097150	19	44094751	44097150	Chuk	ENSMUSG00000025199	conserved helix-loop-helix ubiquitous kinase [Source:MGI Symbol;Acc:MGI:99484]	-	gene	overlapping	0	5.87778e-07	5.83289	6.16993	5.67701	4.98755	5.2529	6.18066	6.6007	6.34155	-1.05065	DOWN
Chr12:111082651-111083250	12	111082651	111083250	Rcor1	ENSMUSG00000037896	REST corepressor 1 [Source:MGI Symbol;Acc:MGI:106340]	+	gene	overlapping	0	0.0411152	4.32193	3.58496	2.84686	3.36675	3.9566	4.15401	4.5053	4.8027	-1.05046	DOWN
Chr7:127454701-127457250	7	127454701	127457250	B130055M24Rik	ENSMUSG00000086502	RIKEN cDNA B130055M24 gene [Source:MGI Symbol;Acc:MGI:3590645]	+	gene	overlapping	0	4.10894e-08	6.22882	5.64386	5.20107	5.7517	5.69697	6.49726	6.58763	6.76335	-1.05007	DOWN
Chr18:20064001-20065050	18	20064001	20065050	Dsc2	ENSMUSG00000024331	desmocollin 2 [Source:MGI Symbol;Acc:MGI:103221]	-	gene	downstream	4447	0.0010377	4.70044	4.39232	3.63437	4.53654	4.04752	5.09438	5.2417	5.16977	-1.04991	DOWN
Chr4:59622151-59623200	4	59622151	59623200	E130308A19Rik	ENSMUSG00000045071	RIKEN cDNA E130308A19 gene [Source:MGI Symbol;Acc:MGI:2442164]	+	gene	downstream	3011	0.000112173	4.32193	4.64386	4.48007	4.5853	4.04752	5.26043	5.45872	5.57938	-1.04971	DOWN
Chr3:144943201-144946650	3	144943201	144946650	Gm16233	ENSMUSG00000085773	predicted gene 16233 [Source:MGI Symbol;Acc:MGI:3802088]	+	gene	downstream	911	0.00907148	6.30378	6.58496	6.406	5.6053	5.35929	6.76373	7.46582	6.24513	-1.0497	DOWN
Chr1:4336501-4337250	1	4336501	4337250	Rp1	ENSMUSG00000025900	retinitis pigmentosa 1 (human) [Source:MGI Symbol;Acc:MGI:1341105]	-	gene	overlapping	0	0.0305682	4.32193	4	3.47114	3.7788	3.43003	4.95962	4.56338	4.23824	-1.04875	DOWN
Chr10:127857451-127858200	10	127857451	127858200	Rdh19	ENSMUSG00000054052	retinol dehydrogenase 19 [Source:MGI Symbol;Acc:MGI:2678390]	+	gene	overlapping	0	0.0182681	4.70044	4.16993	3.92555	2.93468	4.28054	5.09438	4.56338	4.88979	-1.04869	DOWN
Chr2:60064201-60064950	2	60064201	60064950	Baz2b	ENSMUSG00000026987	bromodomain adjacent to zinc finger domain, 2B [Source:MGI Symbol;Acc:MGI:2442782]	-	gene	overlapping	0	0.0118798	4.58496	3.32193	3.28922	3.86843	3.43003	4.57774	4.56338	4.65463	-1.04827	DOWN
Chr5:52234951-52235850	5	52234951	52235850	9230114K14Rik	ENSMUSG00000097145	RIKEN cDNA 9230114K14 gene [Source:MGI Symbol;Acc:MGI:3041212]	+	gene	overlapping	0	0.00688273	4.08746	4.39232	2.84686	4.03094	4.2035	4.81121	4.94337	4.8027	-1.04773	DOWN
Chr7:117772201-117773550	7	117772201	117773550	Gm24063	ENSMUSG00000088116	predicted gene, 24063 [Source:MGI Symbol;Acc:MGI:5453840]	+	gene	downstream	3244	8.48975e-05	5.35755	5	4.05808	4.90762	4.77182	5.54317	5.62652	5.83038	-1.04747	DOWN
Chr16:4742851-4743600	16	4742851	4743600	Hmox2	ENSMUSG00000004070	heme oxygenase 2 [Source:MGI Symbol;Acc:MGI:109373]	+	gene	overlapping	0	0.0102545	3.70044	4.08746	3.79104	3.68109	3.29006	4.57774	4.66432	4.70587	-1.04737	DOWN
Chr14:59428051-59430750	14	59428051	59430750	Setdb2	ENSMUSG00000071350	SET domain, bifurcated 2 [Source:MGI Symbol;Acc:MGI:2685139]	-	gene	overlapping	0	2.22827e-08	6.30378	5.9542	5.20107	5.58196	5.80135	6.72191	6.50455	6.54887	-1.04588	DOWN
Chr15:77706151-77707500	15	77706151	77707500	Apol7e	ENSMUSG00000071716	apolipoprotein L 7e [Source:MGI Symbol;Acc:MGI:3704456]	+	gene	overlapping	0	0.000608243	4.70044	4.64386	4.05808	4.53654	5.13775	5.60466	5.54534	5.89656	-1.0453	DOWN
ChrX:42128101-42130050	X	42128101	42130050	Gm14615	ENSMUSG00000082324	predicted gene 14615 [Source:MGI Symbol;Acc:MGI:3705656]	-	gene	overlapping	0	0.00565314	4.90689	4	4.17591	5.39408	5.46037	5.63622	6.142	6.56198	-1.04452	DOWN
Chr1:63703801-63705000	1	63703801	63705000	Mdh1b	ENSMUSG00000025963	malate dehydrogenase 1B, NAD (soluble) [Source:MGI Symbol;Acc:MGI:1923918]	-	gene	overlapping	0	0.0026444	4.70044	5.16993	4.05808	4.90762	4.72001	5.95894	5.2417	5.65999	-1.04423	DOWN
Chr13:49106401-49107450	13	49106401	49107450	Wnk2	ENSMUSG00000037989	WNK lysine deficient protein kinase 2 [Source:MGI Symbol;Acc:MGI:1922857]	-	gene	overlapping	0	0.00783621	4.16993	4.24793	3.28922	4.53654	4.2035	4.95962	5.02153	5.4064	-1.04414	DOWN
Chr3:122443801-122445150	3	122443801	122445150	Bcar3	ENSMUSG00000028121	breast cancer anti-estrogen resistance 3 [Source:MGI Symbol;Acc:MGI:1352501]	+	gene	overlapping	0	0.000625244	5	5.04439	3.92555	4.36811	4.66221	5.14108	5.62652	5.37276	-1.04405	DOWN
Chr2:163649851-163652400	2	163649851	163652400	0610039K10Rik	ENSMUSG00000058812	RIKEN cDNA 0610039K10 gene [Source:MGI Symbol;Acc:MGI:1915636]	+	gene	upstream	4050	3.63617e-11	5.67243	5.45943	6.19024	5.94134	5.87464	6.89828	7.05763	7.18641	-1.04366	DOWN
Chr17:83603701-83604900	17	83603701	83604900	Kcng3	ENSMUSG00000045053	potassium voltage-gated channel, subfamily G, member 3 [Source:MGI Symbol;Acc:MGI:2663923]	-	gene	overlapping	0	0.000338215	4.9542	4.90689	4.57093	4.68727	3.77239	5.29925	5.4287	5.57938	-1.04352	DOWN
Chr1:37208401-37209750	1	37208401	37209750	Cnga3	ENSMUSG00000026114	cyclic nucleotide gated channel alpha 3 [Source:MGI Symbol;Acc:MGI:1341818]	+	gene	downstream	4684	0.000288781	4.64386	4.52356	4.48007	4.36811	4.28054	5.09438	5.598	5.52286	-1.04297	DOWN
Chr10:70201351-70202400	10	70201351	70202400	Mrln	ENSMUSG00000019933	myoregulin [Source:MGI Symbol;Acc:MGI:1916813]	+	gene	downstream	2264	3.9949e-05	4.52356	4.32193	4.48007	4.36811	4.87425	5.66655	5.5727	5.65999	-1.04282	DOWN
Chr3:108662551-108663900	3	108662551	108663900	Clcc1	ENSMUSG00000027884	chloride channel CLIC-like 1 [Source:MGI Symbol;Acc:MGI:2385186]	+	gene	overlapping	0	1.05892e-05	4.90689	5.16993	4.812	4.64162	4.72001	5.75248	5.88555	5.65999	-1.04276	DOWN
Chr3:32701651-32704200	3	32701651	32704200	Actl6a	ENSMUSG00000027671	actin-like 6A [Source:MGI Symbol;Acc:MGI:1861453]	+	gene	downstream	2098	0.00320086	5.16993	5.58496	4.73628	5.87918	4.96391	6.56116	6.4496	5.87337	-1.04268	DOWN
Chr18:24212551-24213900	18	24212551	24213900	Galnt1	ENSMUSG00000000420	UDP-N-acetyl-alpha-D- galactosamine:polypeptide N- acetylgalactosaminyltransferase 1 [Source:MGI Symbol;Acc:MGI:894693]	+	gene	overlapping	0	3.82047e-05	4.9542	5.24793	4.48007	4.5853	4.77182	5.6938	5.54534	5.73433	-1.04261	DOWN
Chr5:8597251-8598150	5	8597251	8598150	Rundc3b	ENSMUSG00000040570	RUN domain containing 3B [Source:MGI Symbol;Acc:MGI:2685286]	-	gene	overlapping	0	0.0010377	4.52356	4.08746	4.05808	4.09856	4.2035	5.22151	5.2417	5.01758	-1.0424	DOWN
Chr11:77388601-77391150	11	77388601	77391150	Ssh2	ENSMUSG00000037926	slingshot homolog 2 (Drosophila) [Source:MGI Symbol;Acc:MGI:2679255]	+	gene	overlapping	0	1.43988e-08	5.83289	5.85798	5.79523	5.67986	5.42681	6.62199	6.53219	6.87549	-1.04196	DOWN
Chr8:80884501-80885700	8	80884501	80885700	Gm31105	ENSMUSG00000109587	predicted gene, 31105 [Source:MGI Symbol;Acc:MGI:5590264]	+	gene	upstream	3332	0.010909	4.64386	4.45943	3.28922	4.5853	4.91979	5.40932	5.13867	5.75823	-1.04162	DOWN
Chr17:34804801-34805850	17	34804801	34805850	Cyp21a1	ENSMUSG00000024365	cytochrome P450, family 21, subfamily a, polypeptide 1 [Source:MGI Symbol;Acc:MGI:88591]	-	gene	downstream	240	0.0062227	4.9542	4.45943	4.48007	4.30086	4.72001	5.40932	5.09789	6.00045	-1.0416	DOWN
Chr16:76884601-76885950	16	76884601	76885950	1700041M19Rik	ENSMUSG00000100857	RIKEN cDNA 1700041M19 gene [Source:MGI Symbol;Acc:MGI:1923851]	-	gene	overlapping	0	6.28537e-05	5	4.9542	4.48007	4.36811	4.72001	5.50961	5.598	5.60517	-1.04129	DOWN
Chr5:35598001-35599050	5	35598001	35599050	Acox3	ENSMUSG00000029098	acyl-Coenzyme A oxidase 3, pristanoyl [Source:MGI Symbol;Acc:MGI:1933156]	+	gene	overlapping	0	0.000534001	4.75489	3.16993	4.65692	3.86843	3.77239	5.14108	5.17331	5.27392	-1.04078	DOWN
Chr11:83644651-83646750	11	83644651	83646750	Rpl9-ps1	ENSMUSG00000081906	ribosomal protein L9, pseudogene 1 [Source:MGI Symbol;Acc:MGI:3649210]	-	gene	overlapping	0	1.33988e-08	5.78136	5.45943	5.25805	5.44972	5.85138	6.63686	6.50455	6.60092	-1.04055	DOWN
Chr17:80565001-80568300	17	80565001	80568300	Cdkl4	ENSMUSG00000033966	cyclin-dependent kinase-like 4 [Source:MGI Symbol;Acc:MGI:3587025]	-	gene	downstream	1167	2.21773e-12	6.04439	5.78136	6.03778	6.01914	5.94503	7.01835	7.08551	7.02021	-1.04049	DOWN
Chr17:31549501-31553250	17	31549501	31553250	4833413E03Rik	ENSMUSG00000013562	RIKEN cDNA 4833413E03 gene [Source:MGI Symbol;Acc:MGI:1925354]	+	gene	downstream	3876	1.53068e-10	6.45943	6.12928	6.10185	6.23215	5.99215	6.98292	7.11207	7.33967	-1.04044	DOWN
Chr13:24226051-24227850	13	24226051	24227850	Carmil1	ENSMUSG00000021338	capping protein regulator and myosin 1 linker 1 [Source:MGI Symbol;Acc:MGI:1915982]	-	gene	overlapping	0	0.00117859	4.58496	5.08746	5.25805	4.64162	4.60664	5.54317	6.32696	5.73433	-1.04028	DOWN
Chr5:135255901-135256950	5	135255901	135256950	Fzd9	ENSMUSG00000049551	frizzled class receptor 9 [Source:MGI Symbol;Acc:MGI:1313278]	-	gene	downstream	4671	0.000975473	5.08746	4.58496	4.73628	3.94621	4.96391	5.83232	5.33838	5.73433	-1.03996	DOWN
Chr11:51958801-51959700	11	51958801	51959700	Gm26551	ENSMUSG00000097219	predicted gene, 26551 [Source:MGI Symbol;Acc:MGI:5477045]	-	gene	overlapping	0	0.00221359	4.80736	4	3.63437	4.09856	4.48538	5.26043	4.89653	5.27392	-1.03985	DOWN
Chr17:63313051-63314400	17	63313051	63314400	Fbxl17	ENSMUSG00000023965	F-box and leucine-rich repeat protein 17 [Source:MGI Symbol;Acc:MGI:1354704]	-	gene	overlapping	0	0.000454084	5.20945	4.75489	5.0825	4.03094	4.12836	5.50961	5.40199	5.68336	-1.03981	DOWN
Chr12:107726251-107727300	12	107726251	107727300	4930465M20Rik	ENSMUSG00000085641	RIKEN cDNA 4930465M20 gene [Source:MGI Symbol;Acc:MGI:1922218]	-	gene	overlapping	0	0.00590801	4.39232	4.45943	4.28317	4.03094	3.77239	5.29925	4.61492	5.24218	-1.03977	DOWN
Chr1:52475251-52477350	1	52475251	52477350	Nab1	ENSMUSG00000002881	Ngfi-A binding protein 1 [Source:MGI Symbol;Acc:MGI:107564]	-	gene	overlapping	0	1.19016e-08	5.67243	5.39232	5.79523	5.55455	5.46037	6.6943	6.46189	6.77586	-1.03968	DOWN
Chr9:123787501-123789000	9	123787501	123789000	Gm17021	ENSMUSG00000091661	predicted gene 17021 [Source:MGI Symbol;Acc:MGI:4937848]	-	gene	overlapping	0	3.48148e-05	5.24793	4.64386	4.48007	4.73493	4.72001	5.77871	5.45872	5.80523	-1.03962	DOWN
Chr7:24740551-24742800	7	24740551	24742800	Cd177	ENSMUSG00000052212	CD177 antigen [Source:MGI Symbol;Acc:MGI:1916141]	-	gene	upstream	1183	1.11157e-05	5.64386	4.9542	5.31159	5.6563	5.46037	6.19995	6.42039	6.86558	-1.03937	DOWN
Chr10:13872151-13873350	10	13872151	13873350	AC134867.2	ENSMUSG00000112172	No description	+	gene	overlapping	0	9.47011e-05	4.45943	5.12928	4.28317	4.53654	4.66221	5.44417	5.72373	5.43622	-1.03858	DOWN
Chr13:56533651-56535750	13	56533651	56535750	Fbxl21	ENSMUSG00000035509	F-box and leucine-rich repeat protein 21 [Source:MGI Symbol;Acc:MGI:2442921]	+	gene	overlapping	0	1.18831e-05	5.52356	5.45943	5.36023	5.72683	5.35929	6.31701	6.32696	6.87549	-1.03822	DOWN
Chr10:19646701-19649250	10	19646701	19649250	9230106D20Rik	ENSMUSG00000042940	RIKEN cDNA 9230106D20 gene [Source:MGI Symbol;Acc:MGI:3045371]	+	gene	overlapping	0	4.16365e-09	6.06609	6.30378	5.79523	5.6053	6.11967	6.97107	6.96904	6.72895	-1.03819	DOWN
Chr9:123687451-123688800	9	123687451	123688800	Gm17200	ENSMUSG00000090608	predicted gene 17200 [Source:MGI Symbol;Acc:MGI:4938027]	+	gene	overlapping	0	1.28018e-05	4.85798	5.2854	4.65692	4.5853	5.0927	5.98318	5.77273	5.73433	-1.03803	DOWN
Chr2:165669601-165672750	2	165669601	165672750	Eya2	ENSMUSG00000017897	EYA transcriptional coactivator and phosphatase 2 [Source:MGI Symbol;Acc:MGI:109341]	+	gene	overlapping	0	1.1002e-07	5.9542	6.10852	5.5057	5.85975	5.61387	6.72191	6.90745	6.45085	-1.03797	DOWN
Chr11:94833901-94835400	11	94833901	94835400	Gm11543	ENSMUSG00000081007	predicted gene 11543 [Source:MGI Symbol;Acc:MGI:3705877]	-	gene	downstream	4971	6.39226e-06	4.52356	4.9542	5.14706	4.98755	4.72001	6.18066	6.00889	5.78233	-1.03763	DOWN
Chr4:119562751-119564100	4	119562751	119564100	Foxj3	ENSMUSG00000032998	forkhead box J3 [Source:MGI Symbol;Acc:MGI:2443432]	+	gene	overlapping	0	0.000138808	4.80736	5.16993	4.28317	4.23866	5.01153	5.60466	5.5727	5.60517	-1.03752	DOWN
Chr4:95955901-95957250	4	95955901	95957250	9530080O11Rik	ENSMUSG00000044125	RIKEN cDNA 9530080O11 gene [Source:MGI Symbol;Acc:MGI:2441751]	-	gene	upstream	2465	0.000672656	5.35755	5.04439	4.48007	4.42277	4.60664	5.66655	5.75101	5.13573	-1.03708	DOWN
Chr17:56777251-56778150	17	56777251	56778150	Rfx2	ENSMUSG00000024206	regulatory factor X, 2 (influences HLA class II expression) [Source:MGI Symbol;Acc:MGI:106583]	-	gene	overlapping	0	0.0298265	3.45943	4.16993	3.07715	4.48127	3.43003	4.95962	4.66432	4.8459	-1.03643	DOWN
Chr3:84618901-84620250	3	84618901	84620250	Gm37240	ENSMUSG00000102805	predicted gene, 37240 [Source:MGI Symbol;Acc:MGI:5610468]	-	gene	overlapping	0	9.07812e-06	5.08746	5.24793	4.73628	4.78012	4.72001	5.6938	5.79612	5.85199	-1.03642	DOWN
Chr1:53532301-53533200	1	53532301	53533200	Dnah7a	ENSMUSG00000096141	dynein, axonemal, heavy chain 7A [Source:MGI Symbol;Acc:MGI:2685838]	-	gene	overlapping	0	0.0148211	4.58496	3.45943	4.28317	3.09502	3.77239	4.64151	4.66432	5.13573	-1.03614	DOWN
Chr12:83989201-83989950	12	83989201	83989950	Acot2	ENSMUSG00000021226	acyl-CoA thioesterase 2 [Source:MGI Symbol;Acc:MGI:2159605]	+	gene	overlapping	0	0.00489264	4.32193	4.16993	3.79104	3.68109	3.86869	4.699	4.85551	4.88979	-1.03481	DOWN
Chr10:127788001-127789950	10	127788001	127789950	Rdh16f1	ENSMUSG00000099009	RDH16 family member 1 [Source:MGI Symbol;Acc:MGI:5547782]	+	gene	overlapping	0	5.884e-08	5.70044	5.49185	5.20107	5.17059	5.2529	6.11642	6.27818	6.32651	-1.03455	DOWN
Chr6:46889851-46890900	6	46889851	46890900	Cntnap2	ENSMUSG00000039419	contactin associated protein-like 2 [Source:MGI Symbol;Acc:MGI:1914047]	+	gene	overlapping	0	0.00436739	4	4.52356	3.92555	4.03094	4.04752	4.81121	4.85551	5.37276	-1.03416	DOWN
Chr18:11833051-11834400	18	11833051	11834400	Gm6277	ENSMUSG00000097440	predicted gene 6277 [Source:MGI Symbol;Acc:MGI:3779583]	-	gene	overlapping	0	1.88925e-05	4.90689	5.12928	4.38745	4.98755	4.82163	5.80486	5.67691	5.87337	-1.03363	DOWN
Chr11:109931701-109933500	11	109931701	109933500	Abca8b	ENSMUSG00000020620	ATP-binding cassette, sub-family A (ABC1), member 8b [Source:MGI Symbol;Acc:MGI:1351668]	-	gene	overlapping	0	3.29842e-06	5.55459	5.80736	5.0825	5.13756	4.87425	6.23954	6.1046	5.83038	-1.03223	DOWN
Chr13:40935301-40936050	13	40935301	40936050	Gcnt2	ENSMUSG00000021360	glucosaminyl (N-acetyl) transferase 2, I- branching enzyme [Source:MGI Symbol;Acc:MGI:1100870]	+	gene	overlapping	0	0.00849828	4.16993	4.16993	3.28922	3.86843	3.86869	4.51558	4.85551	4.8027	-1.03211	DOWN
Chr10:24015751-24016800	10	24015751	24016800	Taar7c-ps	ENSMUSG00000084182	trace amine-associated receptor 7C, pseudogene [Source:MGI Symbol;Acc:MGI:3527440]	+	gene	upstream	1227	0.00914033	4.64386	4.52356	3.79104	4.03094	3.9566	5.00819	5.2417	4.55062	-1.03158	DOWN
Chr5:29307301-29308950	5	29307301	29308950	Lmbr1	ENSMUSG00000010721	limb region 1 [Source:MGI Symbol;Acc:MGI:1861746]	-	gene	overlapping	0	1.17773e-05	5.2854	5.32193	4.812	4.5853	4.82163	5.85897	5.79612	5.65999	-1.03036	DOWN
Chr13:77767501-77770950	13	77767501	77770950	Fam172a	ENSMUSG00000064138	family with sequence similarity 172, member A [Source:MGI Symbol;Acc:MGI:1915925]	+	gene	overlapping	0	9.93956e-14	6.22882	6.24793	6.22019	6.58567	6.35956	7.45487	7.35547	7.46563	-1.02977	DOWN
Chr6:61856101-61857600	6	61856101	61857600	Ccser1	ENSMUSG00000039578	coiled-coil serine rich 1 [Source:MGI Symbol;Acc:MGI:3045354]	+	gene	overlapping	0	0.000356731	5.42626	5.04439	4.28317	5.09653	4.41972	5.83232	5.62652	5.55106	-1.0294	DOWN
Chr13:74676301-74678850	13	74676301	74678850	Erap1	ENSMUSG00000021583	endoplasmic reticulum aminopeptidase 1 [Source:MGI Symbol;Acc:MGI:1933403]	+	gene	overlapping	0	2.2318e-09	5.83289	6.2854	5.5936	5.81783	5.69697	6.79216	6.79027	6.61418	-1.02887	DOWN
Chr1:105954151-105955650	1	105954151	105955650	Gm18801	ENSMUSG00000099448	predicted gene, 18801 [Source:MGI Symbol;Acc:MGI:5010986]	-	gene	upstream	125	4.06297e-05	5.08746	5.35755	4.28317	4.82212	4.82163	5.6938	5.79612	5.57938	-1.02882	DOWN
Chr11:16520101-16521150	11	16520101	16521150	Akt2-ps	ENSMUSG00000084347	thymoma viral proto-oncogene 2, pseudogene [Source:MGI Symbol;Acc:MGI:108506]	+	gene	upstream	4120	0.00139507	4	4.08746	4.38745	4.53654	3.66013	5.05211	5.45872	5.27392	-1.02878	DOWN
Chr18:6329251-6332700	18	6329251	6332700	Rpl27-ps3	ENSMUSG00000073640	ribosomal protein L27, pseudogene 3 [Source:MGI Symbol;Acc:MGI:3646174]	+	gene	overlapping	0	2.74962e-11	6.49185	6.2854	6.03778	6.10938	6.07787	7.11194	6.96904	7.22028	-1.02876	DOWN
Chr11:60737701-60738750	11	60737701	60738750	Top3a	ENSMUSG00000002814	topoisomerase (DNA) III alpha [Source:MGI Symbol;Acc:MGI:1197527]	-	gene	upstream	1308	0.00150847	5.16993	4.64386	3.92555	4.03094	4.41972	5.33586	5.13867	5.01758	-1.02859	DOWN
Chr6:51487351-51489300	6	51487351	51489300	Cbx3	ENSMUSG00000029836	chromobox 3 [Source:MGI Symbol;Acc:MGI:108515]	+	gene	upstream	3647	1.10913e-07	5.2854	5.2854	5.45927	5.92109	5.28798	6.47905	6.67736	6.66545	-1.02857	DOWN
Chr13:20570401-20571450	13	20570401	20571450	Elmo1	ENSMUSG00000041112	engulfment and cell motility 1 [Source:MGI Symbol;Acc:MGI:2153044]	+	gene	overlapping	0	0.00330407	4.39232	4.80736	4.05808	4.48127	3.66013	5.33586	4.94337	5.09431	-1.02835	DOWN
Chr7:25568551-25570200	7	25568551	25570200	4732471J01Rik	ENSMUSG00000053714	RIKEN cDNA 4732471J01 gene [Source:MGI Symbol;Acc:MGI:3603586]	+	gene	upstream	2134	1.73117e-05	4.90689	4.58496	5.20107	4.86919	5.01153	6.07236	5.77273	6.29352	-1.02811	DOWN
Chr7:30446701-30448800	7	30446701	30448800	Kirrel2	ENSMUSG00000036915	kin of IRRE like 2 (Drosophila) [Source:MGI Symbol;Acc:MGI:2442334]	-	gene	overlapping	0	1.76969e-06	5.64386	5.78136	5.0825	5.6053	5.82814	6.27898	6.63868	6.73987	-1.02779	DOWN
Chr10:50621251-50623050	10	50621251	50623050	Ascc3	ENSMUSG00000038774	activating signal cointegrator 1 complex subunit 3 [Source:MGI Symbol;Acc:MGI:1925237]	+	gene	overlapping	0	7.45938e-07	5.58496	5.61471	5.20107	4.90762	5.13775	6.27898	5.98979	6.06069	-1.02759	DOWN
Chr6:54234751-54235950	6	54234751	54235950	Chn2	ENSMUSG00000004633	chimerin 2 [Source:MGI Symbol;Acc:MGI:1917243]	+	gene	overlapping	0	0.000373454	4.58496	5.24793	3.92555	4.68727	4.66221	5.63622	5.51456	5.30938	-1.02744	DOWN
Chr18:53323501-53324850	18	53323501	53324850	Snx24	ENSMUSG00000024535	sorting nexing 24 [Source:MGI Symbol;Acc:MGI:1916476]	+	gene	overlapping	0	3.65953e-05	5.32193	5.24793	4.48007	4.64162	4.82163	5.63622	5.81912	5.57938	-1.02738	DOWN
Chr2:34829101-34831200	2	34829101	34831200	Gm13419	ENSMUSG00000081904	predicted gene 13419 [Source:MGI Symbol;Acc:MGI:3651671]	+	gene	overlapping	0	2.36068e-07	4.9542	5.52356	5.71648	5.6563	5.523	6.37352	6.65252	6.90796	-1.02692	DOWN
Chr19:61113601-61114350	19	61113601	61114350	Zfp950	ENSMUSG00000074733	zinc finger protein 950 [Source:MGI Symbol;Acc:MGI:2652824]	-	gene	overlapping	0	0.0132454	4.24793	3.70044	3.63437	3.47877	3.66013	4.64151	4.5053	4.70587	-1.02668	DOWN
Chr1:37159651-37162500	1	37159651	37162500	Vwa3b	ENSMUSG00000050122	von Willebrand factor A domain containing 3B [Source:MGI Symbol;Acc:MGI:1918103]	+	gene	overlapping	0	7.47614e-13	6	6.08746	6.19024	6.35666	6.17757	7.30429	7.35547	7.14224	-1.02634	DOWN
Chr6:135308251-135309300	6	135308251	135309300	Gm36640	ENSMUSG00000108276	predicted gene, 36640 [Source:MGI Symbol;Acc:MGI:5595799]	+	gene	overlapping	0	0.00421025	4.90689	4.80736	3.92555	4.73493	3.86869	4.95962	5.40199	5.37276	-1.02495	DOWN
Chr1:7013401-7014300	1	7013401	7014300	Gm37489	ENSMUSG00000102213	predicted gene, 37489 [Source:MGI Symbol;Acc:MGI:5610717]	+	gene	overlapping	0	0.00259128	4.32193	4.9542	4.05808	3.58895	4.2035	4.91255	5.20666	4.8459	-1.02393	DOWN
Chr3:7671601-7672950	3	7671601	7672950	Gm16685	ENSMUSG00000097804	predicted gene, 16685 [Source:MGI Symbol;Acc:MGI:4439609]	+	gene	overlapping	0	0.000544667	4.75489	4.75489	4.48007	4.17159	4.2035	5.50961	5.13867	5.27392	-1.02378	DOWN
Chr14:61560751-61562850	14	61560751	61562850	CT009550.1	ENSMUSG00000114902	No description	+	gene	upstream	1090	1.64173e-09	5.58496	5.42626	5.71648	5.83711	6.01332	6.98292	6.72867	6.92952	-1.02365	DOWN
Chr13:46556401-46558050	13	46556401	46558050	Cap2	ENSMUSG00000021373	CAP, adenylate cyclase-associated protein, 2 (yeast) [Source:MGI Symbol;Acc:MGI:1914502]	+	gene	overlapping	0	6.61481e-05	5.32193	5.45943	4.17591	4.86919	4.87425	5.77871	5.5727	5.73433	-1.02306	DOWN
Chr2:15783151-15784200	2	15783151	15784200	Malrd1	ENSMUSG00000075520	MAM and LDL receptor class A domain containing 1 [Source:MGI Symbol;Acc:MGI:1928271]	+	gene	overlapping	0	0.0114379	4.08746	4.9542	4.05808	3.47877	4.28054	5.18218	4.56338	5.16977	-1.02222	DOWN
Chr11:77085451-77086950	11	77085451	77086950	Efcab5	ENSMUSG00000050944	EF-hand calcium binding domain 5 [Source:MGI Symbol;Acc:MGI:2442440]	-	gene	upstream	2965	0.000826262	5.70044	4.64386	4.38745	4.23866	4.96391	5.40932	5.45872	5.85199	-1.02219	DOWN
Chr8:4351951-4353000	8	4351951	4353000	Ccl25	ENSMUSG00000023235	chemokine (C-C motif) ligand 25 [Source:MGI Symbol;Acc:MGI:1099448]	+	gene	overlapping	0	0.0012921	5.2854	4.24793	4.05808	4.23866	4.2035	5.26043	5.06161	5.24218	-1.02198	DOWN
Chr4:58458151-58459350	4	58458151	58459350	Lpar1	ENSMUSG00000038668	lysophosphatidic acid receptor 1 [Source:MGI Symbol;Acc:MGI:108429]	-	gene	overlapping	0	0.000141861	5	4.58496	4.48007	4.5853	4.35241	5.47728	5.30779	5.68336	-1.02195	DOWN
Chr5:31653301-31654650	5	31653301	31654650	Mrpl33	ENSMUSG00000106918	mitochondrial ribosomal protein L33 [Source:MGI Symbol;Acc:MGI:2137225]	+	gene	overlapping	0	1.17325e-06	5.32193	5.08746	5.36023	4.64162	4.82163	5.95894	5.98979	6.03919	-1.02188	DOWN
Chr11:88736101-88737150	11	88736101	88737150	Gm11493	ENSMUSG00000085646	predicted gene 11493 [Source:MGI Symbol;Acc:MGI:3651324]	-	gene	upstream	3861	0.00820694	4.32193	4.90689	3.63437	4.5853	4.04752	5.14108	4.85551	5.43622	-1.02186	DOWN
Chr2:53208301-53212650	2	53208301	53212650	Arl6ip6	ENSMUSG00000026960	ADP-ribosylation factor-like 6 interacting protein 6 [Source:MGI Symbol;Acc:MGI:1929507]	+	gene	overlapping	0	6.24106e-12	6.44294	6.62936	6.10185	6.05694	6.11967	7.16613	7.18003	6.99069	-1.02176	DOWN
Chr9:7757101-7760850	9	7757101	7760850	Tmem123	ENSMUSG00000050912	transmembrane protein 123 [Source:MGI Symbol;Acc:MGI:1919179]	+	gene	downstream	3191	1.05597e-10	6.37504	6.35755	6.47888	6.53444	6.53984	7.34955	7.78685	7.44475	-1.02156	DOWN
Chr14:21442651-21443400	14	21442651	21443400	Adk	ENSMUSG00000039197	adenosine kinase [Source:MGI Symbol;Acc:MGI:87930]	+	gene	overlapping	0	0.0121572	4.32193	3.70044	3.47114	3.7788	3.86869	4.64151	4.71782	4.8459	-1.02154	DOWN
Chr13:91851451-91852650	13	91851451	91852650	Ckmt2	ENSMUSG00000021622	creatine kinase, mitochondrial 2 [Source:MGI Symbol;Acc:MGI:1923972]	-	gene	upstream	737	0.00650025	4.58496	5.12928	3.79104	4.53654	4.2035	4.81121	5.48768	5.30938	-1.0213	DOWN
Chr3:85868101-85871400	3	85868101	85871400	Gm37240	ENSMUSG00000102805	predicted gene, 37240 [Source:MGI Symbol;Acc:MGI:5610468]	-	gene	overlapping	0	1.01897e-13	6.12928	6.14975	6.57223	6.44301	6.17757	7.31267	7.5122	7.45214	-1.02126	DOWN
Chr10:23994301-23994900	10	23994301	23994900	Taar7a	ENSMUSG00000095647	trace amine-associated receptor 7A [Source:MGI Symbol;Acc:MGI:2685075]	-	gene	downstream	820	0.0351444	3.45943	4.24793	3.28922	3.7788	2.96329	4.45085	4.38746	4.37365	-1.02123	DOWN
Chr5:76830751-76831800	5	76830751	76831800	C530008M17Rik	ENSMUSG00000036377	RIKEN cDNA C530008M17 gene [Source:MGI Symbol;Acc:MGI:2444817]	+	gene	overlapping	0	0.00368638	4.32193	3.80735	3.47114	4.5853	3.9566	5.09438	5.06161	5.13573	-1.02086	DOWN
Chr5:23908801-23910900	5	23908801	23910900	Fam126a	ENSMUSG00000028995	family with sequence similarity 126, member A [Source:MGI Symbol;Acc:MGI:2149839]	-	gene	upstream	4376	2.81842e-06	5.55459	5.42626	5.20107	5.13756	5.69697	6.11642	6.5189	6.49395	-1.02018	DOWN
Chr7:3100801-3102150	7	3100801	3102150	Gm6727	ENSMUSG00000108259	predicted gene 6727 [Source:MGI Symbol;Acc:MGI:3643658]	-	gene	upstream	177	0.00110524	4.16993	4.58496	3.79104	4.5853	4.41972	5.47728	5.33838	5.13573	-1.02009	DOWN
Chr16:37965301-37966800	16	37965301	37966800	Gpr156	ENSMUSG00000046961	G protein-coupled receptor 156 [Source:MGI Symbol;Acc:MGI:2653880]	+	gene	overlapping	0	0.000864957	5.2854	5.39232	4.17591	5.23755	5.05249	5.6938	5.77273	6.20912	-1.01964	DOWN
Chr4:45636151-45636900	4	45636151	45636900	Gm12408	ENSMUSG00000085980	predicted gene 12408 [Source:MGI Symbol;Acc:MGI:3649921]	+	gene	downstream	2844	0.0182189	4.24793	3.90689	3.63437	4.17159	3.13504	4.81121	4.76209	4.60178	-1.01907	DOWN
Chr18:10166251-10167150	18	10166251	10167150	Rock1	ENSMUSG00000024290	Rho-associated coiled-coil containing protein kinase 1 [Source:MGI Symbol;Acc:MGI:107927]	-	gene	overlapping	0	0.00745971	4.32193	4.39232	3.47114	4.03094	4.04752	5.00819	4.71782	4.93568	-1.01887	DOWN
Chr5:145259551-145261500	5	145259551	145261500	Gm9710	ENSMUSG00000106188	predicted gene 9710 [Source:MGI Symbol;Acc:MGI:3780118]	-	gene	upstream	4379	5.21734e-06	5.39232	5.24793	4.73628	5.55455	5.2529	6.35479	6.1046	6.24513	-1.01885	DOWN
Chr9:22316401-22319100	9	22316401	22319100	Gm10182	ENSMUSG00000094627	predicted pseudogene 10182 [Source:MGI Symbol;Acc:MGI:3704327]	-	gene	upstream	2005	1.21934e-07	6.2854	5.90689	5.71648	6.03791	5.67104	6.70817	6.68939	7.07794	-1.01863	DOWN
Chr7:24088351-24098550	7	24088351	24098550	Zfp180	ENSMUSG00000057101	zinc finger protein 180 [Source:MGI Symbol;Acc:MGI:1923701]	+	gene	overlapping	0	2.03802e-14	7.74819	7.85798	7.07264	7.53565	7.42929	8.28877	8.48723	8.34537	-1.01715	DOWN
Chr9:80061601-80065800	9	80061601	80065800	Senp6	ENSMUSG00000034252	SUMO/sentrin specific peptidase 6 [Source:MGI Symbol;Acc:MGI:1922075]	+	gene	downstream	1103	1.70888e-09	6.91886	6.47573	6.13182	6.79069	6.27241	7.3664	7.50486	7.4574	-1.01699	DOWN
ChrX:72941251-72942150	X	72941251	72942150	Nsdhl	ENSMUSG00000031349	NAD(P) dependent steroid dehydrogenase-like [Source:MGI Symbol;Acc:MGI:1099438]	+	gene	overlapping	0	0.0381452	3.32193	3.16993	3.47114	4.73493	3.43003	5.05211	4.81021	5.20588	-1.01696	DOWN
Chr16:32941501-32942700	16	32941501	32942700	Lrch3	ENSMUSG00000022801	leucine-rich repeats and calponin homology (CH) domain containing 3 [Source:MGI Symbol;Acc:MGI:1917394]	+	gene	overlapping	0	0.000669284	5.2854	5	4.88518	4.5853	4.28054	5.83232	5.72373	5.24218	-1.0166	DOWN
Chr1:184028101-184028850	1	184028101	184028850	Dusp10	ENSMUSG00000039384	dual specificity phosphatase 10 [Source:MGI Symbol;Acc:MGI:1927070]	+	gene	overlapping	0	0.0160597	4	4.08746	3.79104	3.24805	3.77239	4.3093	4.76209	4.8027	-1.01656	DOWN
Chr19:11038651-11041500	19	11038651	11041500	Gm28347	ENSMUSG00000101264	predicted gene 28347 [Source:MGI Symbol;Acc:MGI:5579053]	-	gene	downstream	1016	2.20748e-09	5.97728	5.88264	5.83338	5.63315	5.72262	6.6943	6.89822	6.63928	-1.01625	DOWN
Chr1:59547601-59548650	1	59547601	59548650	Gm973	ENSMUSG00000047361	predicted gene 973 [Source:MGI Symbol;Acc:MGI:2685819]	+	gene	overlapping	0	0.000522697	4.52356	5	4.17591	4.42277	4.35241	5.26043	5.20666	5.52286	-1.016	DOWN
Chr3:102999451-103001250	3	102999451	103001250	Sike1	ENSMUSG00000027854	suppressor of IKBKE 1 [Source:MGI Symbol;Acc:MGI:1913891]	+	gene	overlapping	0	3.70455e-06	5.2854	5.42626	5.0825	4.98755	4.96391	5.93502	6.24564	5.87337	-1.01517	DOWN
Chr16:21083101-21084750	16	21083101	21084750	Gm9697	ENSMUSG00000086936	predicted gene 9697 [Source:MGI Symbol;Acc:MGI:3780104]	+	gene	upstream	2435	0.000291845	5.35755	5.20945	4.57093	5.50389	4.77182	5.90907	5.90746	6.2258	-1.01511	DOWN
Chr10:83741551-83745450	10	83741551	83745450	1500009L16Rik	ENSMUSG00000087651	RIKEN cDNA 1500009L16 gene [Source:MGI Symbol;Acc:MGI:1917034]	+	gene	overlapping	0	7.61907e-07	6.37504	6.32193	6.61482	7.005	6.37806	7.4029	7.72404	7.93581	-1.01454	DOWN
Chr4:83675401-83676150	4	83675401	83676150	Ccdc171	ENSMUSG00000052407	coiled-coil domain containing 171 [Source:MGI Symbol;Acc:MGI:1922152]	+	gene	overlapping	0	0.010498	4.16993	4.52356	3.79104	4.03094	3.43003	5.00819	4.66432	4.65463	-1.01387	DOWN
Chr11:87481801-87482550	11	87481801	87482550	Tex14	ENSMUSG00000010342	testis expressed gene 14 [Source:MGI Symbol;Acc:MGI:1933227]	+	gene	overlapping	0	0.0252063	4.16993	3.70044	3.47114	3.7788	3.29006	4.51558	4.61492	4.4906	-1.01377	DOWN
Chr12:72049351-72052200	12	72049351	72052200	CR974486.2	ENSMUSG00000114155	No description	-	gene	downstream	92	1.97174e-07	6.2854	6.06609	5.36023	5.94134	5.39403	6.63686	6.66443	6.50663	-1.01354	DOWN
Chr17:31553251-31554150	17	31553251	31554150	4833413E03Rik	ENSMUSG00000013562	RIKEN cDNA 4833413E03 gene [Source:MGI Symbol;Acc:MGI:1925354]	+	gene	downstream	2976	0.00567868	3.70044	4.08746	4.17591	3.58895	3.43003	4.57774	4.81021	4.93568	-1.01349	DOWN
Chr5:109559851-109561050	5	109559851	109561050	Crlf2	ENSMUSG00000033467	cytokine receptor-like factor 2 [Source:MGI Symbol;Acc:MGI:1889506]	-	gene	downstream	858	0.000540941	4.32193	5	3.92555	4.36811	4.77182	5.29925	5.54534	5.37276	-1.01343	DOWN
Chr8:79633201-79635900	8	79633201	79635900	Otud4	ENSMUSG00000036990	OTU domain containing 4 [Source:MGI Symbol;Acc:MGI:1098801]	+	gene	downstream	3718	2.14749e-11	6	5.83289	6.10185	6.07376	6.21658	7.01835	7.13691	7.26983	-1.0133	DOWN
Chr12:103799851-103800450	12	103799851	103800450	Serpina1b	ENSMUSG00000071178	serine (or cysteine) preptidase inhibitor, clade A, member 1B [Source:MGI Symbol;Acc:MGI:891970]	-	gene	overlapping	0	0.0196792	4.39232	3.32193	3.63437	3.68109	3.29006	4.45085	4.56338	4.65463	-1.01327	DOWN
Chr13:23601451-23602350	13	23601451	23602350	Hist1h2be	ENSMUSG00000047246	histone cluster 1, H2be [Source:MGI Symbol;Acc:MGI:2448380]	-	gene	overlapping	0	0.0389864	4.32193	4.85798	3.28922	4.23866	4.54891	4.57774	5.13867	5.52286	-1.01327	DOWN
Chr3:64027351-64030050	3	64027351	64030050	Gmps	ENSMUSG00000027823	guanine monophosphate synthetase [Source:MGI Symbol;Acc:MGI:2448526]	+	gene	upstream	4772	2.37711e-08	5.70044	5.83289	5.31159	5.81783	5.72262	6.59351	6.61414	6.72895	-1.01326	DOWN
Chr10:83482801-83485350	10	83482801	83485350	D10Wsu102e	ENSMUSG00000020255	DNA segment, Chr 10, Wayne State University 102, expressed [Source:MGI Symbol;Acc:MGI:106381]	+	gene	overlapping	0	3.79645e-08	5.72792	5.75489	5.71648	5.79616	5.523	6.49726	6.68939	6.87549	-1.01258	DOWN
Chr5:29228701-29230050	5	29228701	29230050	Lmbr1	ENSMUSG00000010721	limb region 1 [Source:MGI Symbol;Acc:MGI:1861746]	-	gene	overlapping	0	0.0369517	4.64386	4.75489	3.28922	4.78012	4.48538	5.18218	4.94337	5.73433	-1.01215	DOWN
Chr17:30679051-30680100	17	30679051	30680100	Dnah8	ENSMUSG00000033826	dynein, axonemal, heavy chain 8 [Source:MGI Symbol;Acc:MGI:107714]	+	gene	overlapping	0	0.00588575	5.08746	4.08746	4.28317	4.48127	4.60664	4.86357	5.77273	5.63422	-1.01209	DOWN
Chr5:107280001-107280900	5	107280001	107280900	Tgfbr3	ENSMUSG00000029287	transforming growth factor, beta receptor III [Source:MGI Symbol;Acc:MGI:104637]	-	gene	overlapping	0	0.00410147	4.52356	4.16993	3.63437	4.09856	4.2035	4.86357	4.89653	5.24218	-1.01199	DOWN
Chr6:48755851-48757650	6	48755851	48757650	Gm44226	ENSMUSG00000108298	predicted gene, 44226 [Source:MGI Symbol;Acc:MGI:5690618]	-	gene	overlapping	0	0.000123333	5.2854	5.20945	4.17591	5.26779	5.05249	5.83232	5.84056	6.06069	-1.01165	DOWN
Chr11:103557451-103558950	11	103557451	103558950	Gm884	ENSMUSG00000034239	predicted gene 884 [Source:MGI Symbol;Acc:MGI:2685730]	-	gene	overlapping	0	5.72348e-05	4.90689	4.24793	4.48007	4.90762	4.60664	5.57481	5.86487	5.60517	-1.0115	DOWN
Chr1:61753201-61755600	1	61753201	61755600	Pard3b	ENSMUSG00000052062	par-3 family cell polarity regulator beta [Source:MGI Symbol;Acc:MGI:1919301]	+	gene	overlapping	0	1.72227e-08	5.83289	5.80736	5.5057	5.77309	5.64067	6.79216	6.61414	6.54887	-1.01148	DOWN
Chr1:54324751-54327300	1	54324751	54327300	Ccdc150	ENSMUSG00000025983	coiled-coil domain containing 150 [Source:MGI Symbol;Acc:MGI:1925266]	+	gene	overlapping	0	2.47324e-10	6.10852	5.64386	5.86979	5.96184	5.82814	6.89828	6.82326	6.97166	-1.01133	DOWN
Chr12:99156451-99157650	12	99156451	99157650	AC125535.1	ENSMUSG00000113210	No description	-	gene	upstream	3627	0.00596688	4.75489	5	3.92555	4.73493	3.9566	4.91255	5.36861	5.46484	-1.01125	DOWN
Chr3:22068451-22069650	3	22068451	22069650	Gm43672	ENSMUSG00000106019	predicted gene 43672 [Source:MGI Symbol;Acc:MGI:5663809]	-	gene	upstream	4762	0.00109796	4.45943	4.32193	4.28317	4.17159	4.77182	5.33586	5.2417	5.71075	-1.01085	DOWN
Chr10:95379151-95381250	10	95379151	95381250	Socs2	ENSMUSG00000020027	suppressor of cytokine signaling 2 [Source:MGI Symbol;Acc:MGI:1201787]	-	gene	upstream	4112	8.80825e-08	5.2854	5.45943	5.14706	5.63315	5.2529	6.40792	6.32696	6.37339	-1.00996	DOWN
Chr13:54513301-54516600	13	54513301	54516600	Simc1	ENSMUSG00000043183	SUMO-interacting motifs containing 1 [Source:MGI Symbol;Acc:MGI:2442599]	+	gene	overlapping	0	6.26857e-11	6.14975	6.30378	6.16175	6.05694	6.13827	6.93473	7.18003	7.25394	-1.00955	DOWN
Chr4:95111101-95113650	4	95111101	95113650	Junos	ENSMUSG00000087366	jun proto-oncogene, opposite strand [Source:MGI Symbol;Acc:MGI:2652837]	+	gene	overlapping	0	2.51868e-07	5.35755	5.90689	5.25805	5.81783	6.05815	6.60794	6.80071	6.8538	-1.00925	DOWN
Chr6:66875101-66875850	6	66875101	66875850	Gm9794	ENSMUSG00000107176	predicted pseudogene 9794 [Source:MGI Symbol;Acc:MGI:3642653]	-	gene	overlapping	0	0.0304994	3.80735	4.39232	3.79104	2.75956	3.54855	4.3093	4.38746	4.60178	-1.00903	DOWN
Chr11:116758651-116760000	11	116758651	116760000	BC018473	ENSMUSG00000056032	cDNA sequence BC018473 [Source:MGI Symbol;Acc:MGI:3039625]	+	gene	overlapping	0	0.00193659	3.58496	4.16993	4.48007	4.78012	3.66013	5.26043	5.36861	5.52286	-1.00868	DOWN
Chr2:92104801-92106750	2	92104801	92106750	Phf21a	ENSMUSG00000058318	PHD finger protein 21A [Source:MGI Symbol;Acc:MGI:2384756]	+	gene	overlapping	0	1.04518e-05	5.2854	5.20945	4.73628	5.6563	5.39403	6.44389	6.16056	6.34155	-1.00853	DOWN
Chr11:105750601-105751650	11	105750601	105751650	Tanc2	ENSMUSG00000053580	tetratricopeptide repeat, ankyrin repeat and coiled-coil containing 2 [Source:MGI Symbol;Acc:MGI:2444121]	+	gene	overlapping	0	0.00288534	4.16993	4.24793	4.38745	3.68109	3.86869	5.05211	4.85551	5.13573	-1.00826	DOWN
Chr4:98331751-98332800	4	98331751	98332800	0610025J13Rik	ENSMUSG00000046683	RIKEN cDNA 0610025J13 gene [Source:MGI Symbol;Acc:MGI:1915618]	+	gene	overlapping	0	0.000737359	4.24793	4.16993	4.17591	4.5853	4.2035	5.40932	5.40199	5.20588	-1.00809	DOWN
Chr3:13696201-13696950	3	13696201	13696950	Ralyl	ENSMUSG00000039717	RALY RNA binding protein-like [Source:MGI Symbol;Acc:MGI:1924147]	+	gene	overlapping	0	0.0427744	3.45943	3.32193	2.84686	3.68109	3.66013	4.64151	4.45027	4.23824	-1.00808	DOWN
Chr6:146585701-146586150	6	146585701	146586150	Fgfr1op2	ENSMUSG00000040242	FGFR1 oncogene partner 2 [Source:MGI Symbol;Acc:MGI:1914779]	+	gene	overlapping	0	0.0489045	4	3	3.63437	2.75956	3.13504	4.45085	4.11874	4.08899	-1.00797	DOWN
Chr9:99004801-99005850	9	99004801	99005850	Gm1123	ENSMUSG00000044860	predicted gene 1123 [Source:MGI Symbol;Acc:MGI:2685969]	-	gene	upstream	940	0.00678611	4.90689	4.52356	3.63437	3.94621	4.60664	4.86357	5.13867	5.34229	-1.00714	DOWN
Chr9:104726251-104728050	9	104726251	104728050	Cpne4	ENSMUSG00000032564	copine IV [Source:MGI Symbol;Acc:MGI:1921270]	+	gene	overlapping	0	1.98979e-05	5.2854	5.70044	5.02196	5.02487	4.48538	5.85897	5.72373	6.01908	-1.00696	DOWN
Chr18:44556301-44557950	18	44556301	44557950	Mcc	ENSMUSG00000071856	mutated in colorectal cancers [Source:MGI Symbol;Acc:MGI:96930]	-	gene	overlapping	0	0.00108161	5.42626	5.16993	4.57093	5.2044	4.35241	5.60466	5.598	6.03919	-1.00646	DOWN
Chr4:139147951-139149000	4	139147951	139149000	Hspe1-ps4	ENSMUSG00000083238	heat shock protein 1 (chaperonin 10), pseudogene 4 [Source:MGI Symbol;Acc:MGI:1935164]	+	gene	downstream	1197	0.0160292	4.52356	5.20945	3.63437	4.5853	4.12836	5.37224	4.71782	5.34229	-1.00638	DOWN
Chr9:22521901-22523100	9	22521901	22523100	Bbs9	ENSMUSG00000035919	Bardet-Biedl syndrome 9 (human) [Source:MGI Symbol;Acc:MGI:2442833]	+	gene	overlapping	0	0.00586655	4.64386	4.9542	4.65692	4.64162	4.12836	5.09438	5.36861	5.91777	-1.00615	DOWN
Chr18:84285451-84286650	18	84285451	84286650	Zfp407	ENSMUSG00000048410	zinc finger protein 407 [Source:MGI Symbol;Acc:MGI:2685179]	-	gene	overlapping	0	0.00347149	5.08746	5	4.38745	3.94621	4.66221	5.18218	5.17331	5.68336	-1.00528	DOWN
Chr18:35144701-35147100	18	35144701	35147100	Ctnna1	ENSMUSG00000037815	catenin (cadherin associated protein), alpha 1 [Source:MGI Symbol;Acc:MGI:88274]	+	gene	overlapping	0	2.51349e-08	5.72792	6.02237	5.55087	5.39408	5.49284	6.33584	6.65252	6.45085	-1.00502	DOWN
Chr8:36404101-36405600	8	36404101	36405600	Gm26150	ENSMUSG00000088051	predicted gene, 26150 [Source:MGI Symbol;Acc:MGI:5455927]	-	gene	upstream	494	9.87924e-06	5.08746	4.85798	4.73628	4.94956	4.91979	5.93502	5.84056	5.85199	-1.00489	DOWN
Chr14:60831151-60832650	14	60831151	60832650	Mipep	ENSMUSG00000021993	mitochondrial intermediate peptidase [Source:MGI Symbol;Acc:MGI:1917728]	+	gene	overlapping	0	0.000171299	5.16993	5.24793	4.48007	4.53654	5.0927	5.90907	5.72373	5.55106	-1.00475	DOWN
Chr2:164666851-164669100	2	164666851	164669100	Wfdc11	ENSMUSG00000078940	WAP four-disulfide core domain 11 [Source:MGI Symbol;Acc:MGI:3651686]	-	gene	overlapping	0	2.41268e-08	5.67243	5.39232	5.93987	5.70531	5.39403	6.72191	6.547	6.82021	-1.0039	DOWN
Chr14:18192001-18193800	14	18192001	18193800	CU024892.1	ENSMUSG00000114678	No description	+	gene	upstream	2447	3.41005e-05	5.42626	5.55459	5.02196	5.06366	4.60664	5.66655	6.1046	5.93874	-1.00278	DOWN
Chr1:58879351-58881750	1	58879351	58881750	Gm28802	ENSMUSG00000099719	predicted gene 28802 [Source:MGI Symbol;Acc:MGI:5579508]	-	gene	overlapping	0	3.86191e-09	5.67243	5.70044	5.5936	6.00153	5.97004	6.75027	6.85663	6.99069	-1.00264	DOWN
Chr11:30946801-30947700	11	30946801	30947700	Asb3	ENSMUSG00000020305	ankyrin repeat and SOCS box-containing 3 [Source:MGI Symbol;Acc:MGI:1929749]	+	gene	overlapping	0	0.0254346	4.32193	4.16993	3.07715	4.09856	4.2035	5.05211	5.02153	4.4906	-1.00244	DOWN
Chr11:4125751-4127550	11	4125751	4127550	Gm11957	ENSMUSG00000083838	predicted gene 11957 [Source:MGI Symbol;Acc:MGI:3649800]	-	gene	upstream	1822	8.6205e-05	5.52356	4.64386	4.73628	5.41905	5.32255	6.27898	6.38977	5.85199	-1.00232	DOWN
Chr18:61528501-61530450	18	61528501	61530450	Arhgef37	ENSMUSG00000045094	Rho guanine nucleotide exchange factor (GEF) 37 [Source:MGI Symbol;Acc:MGI:3045339]	-	gene	overlapping	0	5.64788e-05	5.61471	5.83289	5.83338	5.77309	5.39403	6.54617	6.34264	7.05915	-1.00215	DOWN
Chr11:115761901-115762500	11	115761901	115762500	Tmem94	ENSMUSG00000020747	transmembrane protein 94 [Source:MGI Symbol;Acc:MGI:1919197]	+	gene	downstream	2933	0.0352113	3.90689	3.58496	3.28922	3.68109	3.43003	4.75485	4.45027	4.16857	-1.00176	DOWN
Chr11:100230751-100231650	11	100230751	100231650	Gm11597	ENSMUSG00000084257	predicted gene 11597 [Source:MGI Symbol;Acc:MGI:3652313]	-	gene	overlapping	0	0.0166634	4.24793	4.80736	3.47114	4.09856	4.04752	5.18218	4.5053	4.93568	-1.00176	DOWN
Chr8:104781751-104784150	8	104781751	104784150	Gm45782	ENSMUSG00000110694	predicted gene 45782 [Source:MGI Symbol;Acc:MGI:5804897]	+	gene	downstream	1678	4.94241e-08	4.52356	4.9542	5.41065	5.44972	5.28798	6.19995	6.46189	6.47933	-1.00151	DOWN
Chr10:89585251-89586450	10	89585251	89586450	Slc17a8	ENSMUSG00000019935	solute carrier family 17 (sodium-dependent inorganic phosphate cotransporter), member 8 [Source:MGI Symbol;Acc:MGI:3039629]	-	gene	overlapping	0	0.00314808	5.16993	5.04439	3.92555	4.78012	4.54891	5.09438	5.51456	5.71075	-1.001	DOWN
Chr14:57726001-57726750	14	57726001	57726750	Lats2	ENSMUSG00000114942	large tumor suppressor 2 [Source:MGI Symbol;Acc:MGI:1354386]	-	gene	overlapping	0	0.0240052	4.16993	4	2.84686	3.7788	3.9566	4.699	4.66432	4.4332	-1.00086	DOWN
Chr6:99526801-99527850	6	99526801	99527850	Gm20696	ENSMUSG00000030068	predicted gene 20696 [Source:MGI Symbol;Acc:MGI:5313143]	-	gene	overlapping	0	0.00780047	4.90689	4.85798	3.47114	4.03094	4.87425	5.14108	5.30779	5.27392	-1.00073	DOWN
Chr7:125698051-125700000	7	125698051	125700000	Gtf3c1	ENSMUSG00000032777	general transcription factor III C 1 [Source:MGI Symbol;Acc:MGI:107887]	-	gene	overlapping	0	2.66831e-08	5.78136	5.61471	5.36023	5.44972	5.67104	6.44389	6.42039	6.62699	-1.00043	DOWN
Chr3:95412601-95414550	3	95412601	95414550	Gm9173	ENSMUSG00000104646	predicted gene 9173 [Source:MGI Symbol;Acc:MGI:3647108]	-	gene	upstream	476	1.03156e-06	5.45943	5.78136	5.31159	5.47562	5.32255	6.09546	6.42039	6.56198	-1.00032	DOWN
Chr8:10728601-10730700	8	10728601	10730700	Gm45045	ENSMUSG00000108997	predicted gene 45045 [Source:MGI Symbol;Acc:MGI:5753621]	+	gene	downstream	1976	7.0064e-06	5.24793	5.12928	5.14706	5.13756	5.39403	6.33584	5.94745	6.37339	-1.00013	DOWN
Chr18:35334301-35335200	18	35334301	35335200	Sil1	ENSMUSG00000024357	endoplasmic reticulum chaperone SIL1 homolog (S. cerevisiae) [Source:MGI Symbol;Acc:MGI:1932040]	-	gene	overlapping	0	0.00782407	4	4.32193	3.63437	4.30086	3.43003	4.81121	4.81021	4.88979	-0.9994	DOWN
Chr6:128862001-128863050	6	128862001	128863050	BC035044	ENSMUSG00000090164	cDNA sequence BC035044 [Source:MGI Symbol;Acc:MGI:2448540]	-	gene	overlapping	0	0.00929677	3.70044	3.58496	4.812	4.09856	4.04752	4.81121	5.65073	5.49616	-0.999224	DOWN
Chr17:43322401-43324350	17	43322401	43324350	Adgrf1	ENSMUSG00000041293	adhesion G protein-coupled receptor F1 [Source:MGI Symbol;Acc:MGI:1924846]	+	gene	overlapping	0	0.000118923	5.52356	5.61471	4.38745	5.17059	4.96391	6.07236	5.75101	5.78233	-0.998962	DOWN
Chr4:123807301-123807900	4	123807301	123807900	Rhbdl2	ENSMUSG00000043333	rhomboid, veinlet-like 2 (Drosophila) [Source:MGI Symbol;Acc:MGI:3608413]	+	gene	overlapping	0	0.0217751	4.24793	3.70044	3.63437	3.7788	3.29006	4.57774	4.38746	4.75221	-0.998173	DOWN
Chr8:85176151-85180200	8	85176151	85180200	Cks1brt	ENSMUSG00000062687	CDC28 protein kinase 1b, retrogene [Source:MGI Symbol;Acc:MGI:3643620]	+	gene	upstream	2529	8.58876e-07	6	5.93074	5.7581	6.21646	5.94503	6.6518	7.04081	7.20398	-0.998053	DOWN
Chr19:40952551-40953600	19	40952551	40953600	Blnk	ENSMUSG00000061132	B cell linker [Source:MGI Symbol;Acc:MGI:96878]	-	gene	overlapping	0	0.00169555	4.80736	4.75489	4.28317	4.36811	4.41972	4.95962	5.4287	5.60517	-0.997892	DOWN
Chr6:149106151-149107200	6	149106151	149107200	Dennd5b	ENSMUSG00000030313	DENN/MADD domain containing 5B [Source:MGI Symbol;Acc:MGI:2444273]	-	gene	downstream	4471	0.00396263	4.80736	4.9542	3.92555	4.64162	4.35241	5.63622	5.13867	5.16977	-0.997537	DOWN
Chr12:57388651-57390150	12	57388651	57390150	Mipol1	ENSMUSG00000047022	mirror-image polydactyly 1 [Source:MGI Symbol;Acc:MGI:1920740]	+	gene	overlapping	0	0.000174169	5.04439	5.12928	4.65692	4.5853	4.35241	5.72179	5.48768	5.37276	-0.997509	DOWN
Chr11:23160751-23162850	11	23160751	23162850	1700061J23Rik	ENSMUSG00000086366	RIKEN cDNA 1700061J23 gene [Source:MGI Symbol;Acc:MGI:1924243]	+	gene	overlapping	0	0.000849917	5.90689	5.72792	4.48007	5.52993	5.77665	6.00697	6.46189	6.54887	-0.996522	DOWN
Chr2:112574551-112575300	2	112574551	112575300	Aven	ENSMUSG00000003604	apoptosis, caspase activation inhibitor [Source:MGI Symbol;Acc:MGI:1921518]	+	gene	overlapping	0	0.0115746	4.39232	4.08746	3.92555	3.47877	3.9566	4.95962	4.61492	4.8027	-0.996394	DOWN
Chr7:27757351-27759900	7	27757351	27759900	Zfp60	ENSMUSG00000037640	zinc finger protein 60 [Source:MGI Symbol;Acc:MGI:99207]	+	gene	upstream	3649	1.4076e-07	6.2854	5.55459	5.71648	5.7517	5.32255	6.42637	6.79027	6.57497	-0.995397	DOWN
Chr13:21899851-21901800	13	21899851	21901800	Gm11279	ENSMUSG00000081576	predicted gene 11279 [Source:MGI Symbol;Acc:MGI:3651909]	+	gene	downstream	1356	2.06667e-07	5.61471	5.35755	5.5057	5.55455	5.21284	6.25813	6.61414	6.38728	-0.99536	DOWN
Chr9:37281151-37282650	9	37281151	37282650	Ccdc15	ENSMUSG00000034303	coiled-coil domain containing 15 [Source:MGI Symbol;Acc:MGI:2444488]	-	gene	overlapping	0	7.50541e-05	5.32193	5.16993	5.02196	4.78012	4.48538	5.88402	5.88555	5.52286	-0.994911	DOWN
Chr6:37872301-37878150	6	37872301	37878150	Trim24	ENSMUSG00000029833	tripartite motif-containing 24 [Source:MGI Symbol;Acc:MGI:109275]	+	gene	overlapping	0	4.13083e-17	6.97728	7.10852	7.25663	7.46809	7.22692	8.2066	8.43995	8.29017	-0.994222	DOWN
Chr9:98320951-98322900	9	98320951	98322900	Nmnat3	ENSMUSG00000032456	nicotinamide nucleotide adenylyltransferase 3 [Source:MGI Symbol;Acc:MGI:1921330]	+	gene	overlapping	0	4.15751e-08	5.61471	5.12928	5.36023	5.2044	5.58603	6.27898	6.42039	6.45085	-0.993215	DOWN
Chr10:77014351-77015250	10	77014351	77015250	AC055777.2	ENSMUSG00000112773	No description	-	gene	overlapping	0	0.0153333	4.32193	4.52356	3.79104	4.03094	3.54855	4.51558	4.71782	5.09431	-0.992568	DOWN
Chr13:41264701-41266500	13	41264701	41266500	Smim13	ENSMUSG00000091264	small integral membrane protein 13 [Source:MGI Symbol;Acc:MGI:2652854]	+	gene	overlapping	0	4.09451e-08	5.2854	5.72792	5.41065	5.41905	5.35929	6.39055	6.49145	6.27729	-0.992503	DOWN
Chr12:71609551-71610900	12	71609551	71610900	AC154863.1	ENSMUSG00000114028	No description	+	gene	overlapping	0	0.00364294	4.70044	4.52356	4.28317	4.30086	4.91979	5.85897	5.40199	5.24218	-0.992426	DOWN
Chr1:131375551-131377950	1	131375551	131377950	Srgap2	ENSMUSG00000026425	SLIT-ROBO Rho GTPase activating protein 2 [Source:MGI Symbol;Acc:MGI:109605]	-	gene	overlapping	0	2.09677e-07	5	5.16993	5.41065	5.23755	5.05249	6.25813	6.17855	6.26075	-0.99202	DOWN
Chr10:42856201-42857400	10	42856201	42857400	Scml4	ENSMUSG00000044770	sex comb on midleg-like 4 (Drosophila) [Source:MGI Symbol;Acc:MGI:2446140]	+	gene	downstream	2970	0.000152528	5	5.04439	4.65692	4.42277	4.96391	5.80486	5.48768	5.75823	-0.99191	DOWN
Chr11:85045351-85045950	11	85045351	85045950	Usp32	ENSMUSG00000000804	ubiquitin specific peptidase 32 [Source:MGI Symbol;Acc:MGI:2144475]	-	gene	overlapping	0	0.0304994	4	3.90689	3.63437	2.75956	3.77239	4.51558	4.5053	4.30362	-0.991679	DOWN
Chr2:164672551-164673300	2	164672551	164673300	Wfdc11	ENSMUSG00000078940	WAP four-disulfide core domain 11 [Source:MGI Symbol;Acc:MGI:3651686]	-	gene	overlapping	0	0.013415	3.70044	4.16993	3.63437	3.68109	3.9566	4.699	4.71782	4.8459	-0.991229	DOWN
Chr18:47235601-47237850	18	47235601	47237850	Sema6a	ENSMUSG00000019647	sema domain, transmembrane domain (TM), and cytoplasmic domain, (semaphorin) 6A [Source:MGI Symbol;Acc:MGI:1203727]	-	gene	overlapping	0	6.0283e-08	5.64386	5.58496	5.5936	5.52993	5.87464	6.66556	6.5189	6.79702	-0.990975	DOWN
Chr1:61943851-61944750	1	61943851	61944750	Pard3b	ENSMUSG00000052062	par-3 family cell polarity regulator beta [Source:MGI Symbol;Acc:MGI:1919301]	+	gene	overlapping	0	0.00275352	4.45943	4.80736	4.05808	4.30086	3.77239	4.91255	5.20666	5.01758	-0.990953	DOWN
Chr10:43049401-43051050	10	43049401	43051050	Sobp	ENSMUSG00000038248	sine oculis-binding protein homolog (Drosophila) [Source:MGI Symbol;Acc:MGI:1924427]	-	gene	overlapping	0	1.2461e-06	5.20945	5.08746	4.812	5.30282	5.28798	6.21989	6.1046	6.09944	-0.990836	DOWN
Chr16:18093901-18095700	16	18093901	18095700	Prodh	ENSMUSG00000003526	proline dehydrogenase [Source:MGI Symbol;Acc:MGI:97770]	-	gene	downstream	3698	0.000203282	5.52356	5.70044	4.28317	4.64162	5.2529	5.83232	5.75101	5.73433	-0.990741	DOWN
Chr16:15667801-15668700	16	15667801	15668700	Prkdc	ENSMUSG00000022672	protein kinase, DNA activated, catalytic polypeptide [Source:MGI Symbol;Acc:MGI:104779]	+	gene	overlapping	0	0.0477091	4.39232	4.52356	3.07715	3.58895	4.66221	5.09438	4.66432	4.97488	-0.990241	DOWN
Chr1:133926151-133927200	1	133926151	133927200	Prelp	ENSMUSG00000041577	proline arginine-rich end leucine-rich repeat [Source:MGI Symbol;Acc:MGI:2151110]	-	gene	downstream	4737	0.0152578	4.52356	4.32193	3.47114	4.23866	4.28054	5.33586	4.66432	5.01758	-0.990222	DOWN
Chr2:60273151-60274500	2	60273151	60274500	Cd302	ENSMUSG00000060703	CD302 antigen [Source:MGI Symbol;Acc:MGI:1913455]	-	gene	overlapping	0	0.001602	5.16993	5.45943	4.48007	5.23755	4.28054	5.88402	5.72373	5.52286	-0.990184	DOWN
Chr17:47347501-47351700	17	47347501	47351700	Trerf1	ENSMUSG00000064043	transcriptional regulating factor 1 [Source:MGI Symbol;Acc:MGI:2442086]	+	gene	overlapping	0	6.28588e-13	6.72792	6.44294	6.42971	6.80123	6.74225	7.65584	7.57179	7.7378	-0.990029	DOWN
Chr19:57057301-57058500	19	57057301	57058500	Ablim1	ENSMUSG00000025085	actin-binding LIM protein 1 [Source:MGI Symbol;Acc:MGI:1194500]	-	gene	overlapping	0	0.00017574	4.70044	4.58496	4.48007	4.98755	5.05249	5.66655	5.75101	6.09944	-0.989704	DOWN
Chr7:14306701-14307450	7	14306701	14307450	Phf20-ps	ENSMUSG00000098506	PHD finger protein 20, pseudogene [Source:MGI Symbol;Acc:MGI:5010233]	+	gene	overlapping	0	0.0291422	3.80735	4.08746	3.28922	3.7788	3.43003	4.51558	4.5053	4.4906	-0.989554	DOWN
Chr1:181688101-181690050	1	181688101	181690050	Dnah14	ENSMUSG00000047369	dynein, axonemal, heavy chain 14 [Source:MGI Symbol;Acc:MGI:2444525]	+	gene	overlapping	0	8.29402e-06	5.49185	5.42626	4.88518	5.79616	5.49284	6.54617	6.4496	6.27729	-0.989535	DOWN
Chr1:88381201-88382400	1	88381201	88382400	Trpm8	ENSMUSG00000036251	transient receptor potential cation channel, subfamily M, member 8 [Source:MGI Symbol;Acc:MGI:2181435]	+	gene	overlapping	0	0.000117594	4.64386	5.12928	4.57093	4.78012	4.54891	5.50961	5.5727	5.78233	-0.98918	DOWN
Chr4:121196701-121197600	4	121196701	121197600	Rlf	ENSMUSG00000049878	rearranged L-myc fusion sequence [Source:MGI Symbol;Acc:MGI:1924705]	-	gene	overlapping	0	0.0121572	4.45943	4.39232	3.63437	3.36675	4.12836	4.57774	4.66432	4.93568	-0.989147	DOWN
Chr7:52033501-52034850	7	52033501	52034850	Gm9357	ENSMUSG00000109526	predicted gene 9357 [Source:MGI Symbol;Acc:MGI:3643913]	-	gene	downstream	4343	0.000161217	4.08746	5.58496	4.38745	5.17059	4.54891	5.63622	5.77273	5.78233	-0.988625	DOWN
Chr19:53583751-53586750	19	53583751	53586750	Nutf2-ps1	ENSMUSG00000071497	nuclear transport factor 2, pseudogene 1 [Source:MGI Symbol;Acc:MGI:108008]	-	gene	upstream	1454	3.49445e-11	6.02237	6.24793	6.13182	6.44301	6.25276	7.15417	7.2616	7.38486	-0.988367	DOWN
Chr15:76847701-76848900	15	76847701	76848900	Zfp251	ENSMUSG00000022526	zinc finger protein 251 [Source:MGI Symbol;Acc:MGI:1918841]	-	gene	upstream	3248	0.00258067	4.75489	4.32193	3.79104	4.48127	4.77182	5.50961	5.13867	5.49616	-0.987749	DOWN
Chr12:103720351-103723350	12	103720351	103723350	Gm17142	ENSMUSG00000091355	predicted gene 17142 [Source:MGI Symbol;Acc:MGI:4937969]	-	gene	downstream	3654	2.20237e-06	5.58496	5.20945	5.45927	5.96184	5.75157	6.46045	6.7019	6.97166	-0.987684	DOWN
Chr17:64661551-64663050	17	64661551	64663050	Man2a1	ENSMUSG00000024085	mannosidase 2, alpha 1 [Source:MGI Symbol;Acc:MGI:104669]	+	gene	overlapping	0	0.000424291	4.24793	5.12928	4.57093	4.68727	5.01153	5.98318	5.79612	5.43622	-0.987114	DOWN
Chr19:36698851-36699900	19	36698851	36699900	Hectd2os	ENSMUSG00000087579	Hectd2, opposite strand [Source:MGI Symbol;Acc:MGI:1919243]	-	gene	overlapping	0	0.00308971	4.80736	4.52356	4.17591	4.82212	4.04752	5.22151	5.27294	5.60517	-0.986808	DOWN
Chr2:129167701-129168900	2	129167701	129168900	AI847159	ENSMUSG00000084826	expressed sequence AI847159 [Source:MGI Symbol;Acc:MGI:3528181]	-	gene	overlapping	0	0.00101085	5.12928	4.64386	4.48007	4.42277	4.60664	5.75248	5.20666	5.46484	-0.986672	DOWN
Chr17:17229601-17233350	17	17229601	17233350	Chd1	ENSMUSG00000023852	chromodomain helicase DNA binding protein 1 [Source:MGI Symbol;Acc:MGI:88393]	+	gene	overlapping	0	8.49924e-08	6.30378	6.20945	6.47888	6.1976	6.07787	7.00754	7.53223	7.15157	-0.9864	DOWN
Chr7:70528501-70529400	7	70528501	70529400	Gm44811	ENSMUSG00000108899	predicted gene 44811 [Source:MGI Symbol;Acc:MGI:5753387]	+	gene	downstream	1822	0.0145948	4.75489	4.58496	3.92555	3.7788	4.2035	4.75485	4.76209	5.30938	-0.986205	DOWN
Chr5:151352101-151354050	5	151352101	151354050	Gm42906	ENSMUSG00000107011	predicted gene 42906 [Source:MGI Symbol;Acc:MGI:5663043]	-	gene	overlapping	0	2.18003e-05	4.9542	4.80736	4.812	5.41905	5.05249	6.11642	5.90746	6.26075	-0.985778	DOWN
Chr1:135521101-135522300	1	135521101	135522300	Nav1	ENSMUSG00000009418	neuron navigator 1 [Source:MGI Symbol;Acc:MGI:2183683]	-	gene	overlapping	0	0.00963078	5.12928	4.75489	3.79104	4.73493	4.66221	5.00819	5.4287	5.78233	-0.98577	DOWN
Chr8:35719351-35720700	8	35719351	35720700	1700015I17Rik	ENSMUSG00000110335	RIKEN cDNA 1700015I17 gene [Source:MGI Symbol;Acc:MGI:1922784]	-	gene	overlapping	0	0.00199416	4.75489	5.35755	4.812	4.53654	5.05249	5.54317	5.5727	6.19139	-0.985713	DOWN
Chr8:111972601-111974850	8	111972601	111974850	Adat1	ENSMUSG00000031949	adenosine deaminase, tRNA-specific 1 [Source:MGI Symbol;Acc:MGI:1353631]	-	gene	overlapping	0	1.77846e-07	5.72792	5.83289	5.41065	5.09653	5.64067	6.40792	6.31052	6.43283	-0.985073	DOWN
Chr12:52597501-52599450	12	52597501	52599450	1700031P21Rik	ENSMUSG00000100315	RIKEN cDNA 1700031P21 gene [Source:MGI Symbol;Acc:MGI:1920528]	-	gene	upstream	531	0.00539768	6.02237	5.55459	4.73628	4.90762	5.87464	6.03064	6.58763	6.06069	-0.985009	DOWN
Chr14:16370401-16371600	14	16370401	16371600	Top2b	ENSMUSG00000017485	topoisomerase (DNA) II beta [Source:MGI Symbol;Acc:MGI:98791]	+	gene	overlapping	0	0.00121316	5.08746	4.9542	4.65692	4.23866	4.35241	5.05211	5.62652	5.49616	-0.984813	DOWN
Chr8:71301901-71304300	8	71301901	71304300	Myo9b	ENSMUSG00000004677	myosin IXb [Source:MGI Symbol;Acc:MGI:106624]	+	gene	overlapping	0	4.20152e-07	5.90689	5.78136	5.7581	6.1451	6.34257	6.84565	7.08551	7.29406	-0.98479	DOWN
Chr17:31052551-31055100	17	31052551	31055100	Abcg1	ENSMUSG00000024030	ATP-binding cassette, sub-family G (WHITE), member 1 [Source:MGI Symbol;Acc:MGI:107704]	+	gene	downstream	2598	1.21888e-08	6.12928	6	5.7581	6.44301	6.01332	7.04178	7.09352	7.11576	-0.984454	DOWN
Chr1:173868601-173870850	1	173868601	173870850	Mndal	ENSMUSG00000090272	myeloid nuclear differentiation antigen like [Source:MGI Symbol;Acc:MGI:3780953]	-	gene	overlapping	0	5.69849e-06	5.61471	5.55459	5.45927	4.86919	5.49284	6.07236	6.46189	6.29352	-0.983917	DOWN
Chr19:38992651-38994750	19	38992651	38994750	AC100729.1	ENSMUSG00000114610	No description	+	gene	overlapping	0	5.65616e-08	5.55459	5.20945	5.71648	5.52993	5.82814	6.47905	6.81282	6.72895	-0.983733	DOWN
Chr4:140943151-140944950	4	140943151	140944950	Padi2	ENSMUSG00000028927	peptidyl arginine deiminase, type II [Source:MGI Symbol;Acc:MGI:1338892]	+	gene	overlapping	0	0.000205427	4.85798	4.75489	5.36023	5.33228	5.01153	5.72179	6.46189	6.38728	-0.983335	DOWN
Chr1:39658201-39659400	1	39658201	39659400	D930019O06Rik	ENSMUSG00000097083	RIKEN cDNA D930019O06 [Source:MGI Symbol;Acc:MGI:3043219]	+	gene	upstream	811	0.0195591	4.9542	4.58496	4.05808	4.36811	4.48538	5.75248	4.85551	5.13573	-0.983024	DOWN
Chr9:22152451-22153350	9	22152451	22153350	Pigyl	ENSMUSG00000010607	phosphatidylinositol glycan anchor biosynthesis, class Y-like [Source:MGI Symbol;Acc:MGI:1913518]	+	gene	downstream	3496	0.00805302	4.75489	4.52356	3.47114	4.23866	4.04752	4.699	4.94337	5.13573	-0.982704	DOWN
Chr4:129284401-129285300	4	129284401	129285300	Gm22994	ENSMUSG00000093163	predicted gene, 22994 [Source:MGI Symbol;Acc:MGI:5452771]	-	gene	downstream	1455	0.00652625	4.45943	4.32193	3.79104	4.82212	4.12836	5.05211	5.33838	5.46484	-0.982494	DOWN
Chr12:16845901-16846800	12	16845901	16846800	AC157352.2	ENSMUSG00000114018	No description	-	gene	overlapping	0	0.0110141	4	4.75489	3.47114	3.7788	4.2035	4.64151	4.81021	5.01758	-0.982019	DOWN
Chr12:26579551-26581200	12	26579551	26581200	AC156568.3	ENSMUSG00000113628	No description	-	gene	overlapping	0	0.00119842	5.49185	5.52356	3.79104	4.90762	4.82163	5.40932	5.5727	5.71075	-0.981809	DOWN
Chr11:49115401-49117650	11	49115401	49117650	Olfr56	ENSMUSG00000040328	olfactory receptor 56 [Source:MGI Symbol;Acc:MGI:1333785]	+	gene	overlapping	0	2.71423e-07	5.61471	5.39232	5.5057	5.47562	5.39403	6.19995	6.49145	6.60092	-0.981275	DOWN
Chr17:37239151-37240950	17	37239151	37240950	Olfr97	ENSMUSG00000058802	olfactory receptor 97 [Source:MGI Symbol;Acc:MGI:2177480]	-	gene	downstream	1821	1.53722e-06	5.2854	5.32193	5.20107	5.2044	4.96391	6.13736	6.08708	6.09944	-0.980684	DOWN
Chr8:24359701-24360750	8	24359701	24360750	Gm45164	ENSMUSG00000109299	predicted gene 45164 [Source:MGI Symbol;Acc:MGI:5753740]	-	gene	downstream	265	0.0335958	4.64386	4.80736	3.63437	4.68727	3.54855	4.81121	5.06161	5.20588	-0.979819	DOWN
Chr17:31627201-31628550	17	31627201	31628550	Cbs	ENSMUSG00000024039	cystathionine beta-synthase [Source:MGI Symbol;Acc:MGI:88285]	-	gene	overlapping	0	0.000260186	5	5.08746	4.48007	4.68727	4.35241	5.40932	5.67691	5.37276	-0.979595	DOWN
Chr9:96606451-96608550	9	96606451	96608550	Rasa2	ENSMUSG00000032413	RAS p21 protein activator 2 [Source:MGI Symbol;Acc:MGI:2149960]	-	gene	overlapping	0	2.9516e-07	5.39232	5.75489	5.5936	5.50389	5.80135	6.8182	6.47761	6.5345	-0.97956	DOWN
Chr6:120881851-120883500	6	120881851	120883500	Bcl2l13	ENSMUSG00000009112	BCL2-like 13 (apoptosis facilitator) [Source:MGI Symbol;Acc:MGI:2136959]	+	gene	overlapping	0	1.97661e-05	5.32193	5.32193	5.41065	5.39408	5.13775	6.11642	6.12442	6.60092	-0.979517	DOWN
Chr16:34314451-34315650	16	34314451	34315650	Kalrn	ENSMUSG00000061751	kalirin, RhoGEF kinase [Source:MGI Symbol;Acc:MGI:2685385]	-	gene	overlapping	0	0.000549843	5	5	4.48007	4.48127	4.2035	5.40932	5.54534	5.13573	-0.979287	DOWN
Chr1:160686151-160686900	1	160686151	160686900	Rabgap1l	ENSMUSG00000026721	RAB GTPase activating protein 1-like [Source:MGI Symbol;Acc:MGI:1352507]	-	gene	overlapping	0	0.0488952	4.08746	4.16993	3.07715	3.68109	4.04752	4.95962	4.56338	4.30362	-0.978934	DOWN
Chr19:36709051-36709950	19	36709051	36709950	Hectd2os	ENSMUSG00000087579	Hectd2, opposite strand [Source:MGI Symbol;Acc:MGI:1919243]	-	gene	downstream	3410	0.0155516	3.58496	4.32193	3.79104	3.7788	3.66013	4.699	4.71782	4.75221	-0.978662	DOWN
Chr15:64262251-64263450	15	64262251	64263450	Asap1	ENSMUSG00000022377	ArfGAP with SH3 domain, ankyrin repeat and PH domain1 [Source:MGI Symbol;Acc:MGI:1342335]	-	gene	overlapping	0	0.000737359	5.2854	5.16993	4.38745	4.03094	4.60664	5.29925	5.20666	5.49616	-0.978308	DOWN
Chr8:41205151-41206650	8	41205151	41206650	Fgl1	ENSMUSG00000031594	fibrinogen-like protein 1 [Source:MGI Symbol;Acc:MGI:102795]	-	gene	overlapping	0	0.000271849	5.32193	4.85798	5.02196	4.68727	4.77182	5.63622	5.62652	6.11795	-0.978294	DOWN
Chr11:6491551-6492750	11	6491551	6492750	Gm11973	ENSMUSG00000086839	predicted gene 11973 [Source:MGI Symbol;Acc:MGI:3650058]	+	gene	overlapping	0	0.000366341	5.12928	4.32193	4.05808	4.68727	4.72001	5.44417	5.40199	5.63422	-0.97817	DOWN
Chr12:103801051-103802250	12	103801051	103802250	Serpina1b	ENSMUSG00000071178	serine (or cysteine) preptidase inhibitor, clade A, member 1B [Source:MGI Symbol;Acc:MGI:891970]	-	gene	overlapping	0	0.0156308	4.45943	4.45943	4.73628	4.5853	3.86869	4.95962	5.33838	5.83038	-0.977062	DOWN
Chr16:16465351-16467450	16	16465351	16467450	Fgd4	ENSMUSG00000022788	FYVE, RhoGEF and PH domain containing 4 [Source:MGI Symbol;Acc:MGI:2183747]	-	gene	overlapping	0	3.06027e-08	5.52356	5.64386	5.41065	5.67986	5.39403	6.37352	6.56023	6.49395	-0.977042	DOWN
Chr14:60027751-60029100	14	60027751	60029100	Atp8a2	ENSMUSG00000021983	ATPase, aminophospholipid transporter-like, class I, type 8A, member 2 [Source:MGI Symbol;Acc:MGI:1354710]	-	gene	overlapping	0	0.00728193	4.80736	4.90689	4.57093	4.23866	4.77182	5.93502	5.27294	5.24218	-0.976771	DOWN
Chr19:17675701-17677950	19	17675701	17677950	Pcsk5	ENSMUSG00000024713	proprotein convertase subtilisin/kexin type 5 [Source:MGI Symbol;Acc:MGI:97515]	-	gene	overlapping	0	4.79318e-07	5.45943	5.58496	5.0825	5.39408	5.28798	6.25813	6.26109	6.19139	-0.976645	DOWN
Chr5:147881251-147882600	5	147881251	147882600	Slc46a3	ENSMUSG00000029650	solute carrier family 46, member 3 [Source:MGI Symbol;Acc:MGI:1918956]	-	gene	overlapping	0	0.000636649	5.20945	4.58496	4.05808	4.90762	4.91979	5.83232	5.598	5.52286	-0.976437	DOWN
Chr4:4781851-4783650	4	4781851	4783650	Impad1	ENSMUSG00000066324	inositol monophosphatase domain containing 1 [Source:MGI Symbol;Acc:MGI:1915720]	-	gene	overlapping	0	8.84566e-05	5.55459	5.42626	4.95399	5.2044	5.05249	5.66655	6.26109	6.15618	-0.97627	DOWN
Chr11:5931001-5932200	11	5931001	5932200	Gck	ENSMUSG00000041798	glucokinase [Source:MGI Symbol;Acc:MGI:1270854]	-	gene	overlapping	0	0.0430692	4.75489	4.80736	3.63437	5.2044	4.60664	5.33586	5.30779	6.01908	-0.975763	DOWN
Chr13:53227801-53228550	13	53227801	53228550	Ror2	ENSMUSG00000021464	receptor tyrosine kinase-like orphan receptor 2 [Source:MGI Symbol;Acc:MGI:1347521]	-	gene	overlapping	0	0.0263221	4.39232	3.80735	3.07715	3.7788	3.9566	4.38273	4.71782	4.75221	-0.975762	DOWN
Chr9:75374701-75376200	9	75374701	75376200	Mapk6	ENSMUSG00000042688	mitogen-activated protein kinase 6 [Source:MGI Symbol;Acc:MGI:1354946]	-	gene	overlapping	0	0.00497092	4.9542	5.20945	4.17591	5.02487	4.77182	5.44417	5.45872	6.03919	-0.975522	DOWN
Chr1:10341451-10345800	1	10341451	10345800	Cpa6	ENSMUSG00000042501	carboxypeptidase A6 [Source:MGI Symbol;Acc:MGI:3045348]	-	gene	overlapping	0	7.41397e-12	6.89482	6.56986	6.06974	6.35666	6.34257	7.23569	7.23884	7.23837	-0.975405	DOWN
Chr18:64732951-64734600	18	64732951	64734600	Gm23016	ENSMUSG00000095778	predicted gene, 23016 [Source:MGI Symbol;Acc:MGI:5452793]	+	gene	upstream	4824	6.99067e-05	5.49185	5.45943	4.65692	5.06366	4.96391	5.66655	5.86487	6.07927	-0.975103	DOWN
Chr6:38062051-38064750	6	38062051	38064750	Atp6v0a4	ENSMUSG00000038600	ATPase, H+ transporting, lysosomal V0 subunit A4 [Source:MGI Symbol;Acc:MGI:2153480]	-	gene	overlapping	0	8.73774e-09	5.78136	5.80736	5.93987	5.92109	5.87464	6.8056	6.7646	7.06928	-0.97414	DOWN
Chr17:71420701-71424000	17	71420701	71424000	Smchd1	ENSMUSG00000024054	SMC hinge domain containing 1 [Source:MGI Symbol;Acc:MGI:1921605]	-	gene	overlapping	0	2.68237e-10	6.32193	6.16993	6.38109	6.49658	6.89404	7.4635	7.64331	7.63129	-0.973942	DOWN
Chr4:116467051-116470050	4	116467051	116470050	Mast2	ENSMUSG00000003810	microtubule associated serine/threonine kinase 2 [Source:MGI Symbol;Acc:MGI:894676]	-	gene	downstream	2868	1.41904e-10	5.97728	6.10852	6.06974	6.10938	5.99215	6.99498	6.97963	7.11576	-0.973511	DOWN
Chr2:18271801-18275850	2	18271801	18275850	Dnajc1	ENSMUSG00000026740	DnaJ heat shock protein family (Hsp40) member C1 [Source:MGI Symbol;Acc:MGI:103268]	-	gene	overlapping	0	2.54164e-12	6.59991	6.2854	6.22019	6.52326	6.63218	7.45487	7.38932	7.4807	-0.973305	DOWN
Chr16:30553951-30557550	16	30553951	30557550	Lsg1	ENSMUSG00000022538	large 60S subunit nuclear export GTPase 1 [Source:MGI Symbol;Acc:MGI:107236]	-	gene	upstream	2944	3.71076e-12	6.40939	6.33985	6.42971	6.50843	6.19598	7.4635	7.28552	7.31657	-0.973271	DOWN
Chr18:10157851-10161600	18	10157851	10161600	Rock1	ENSMUSG00000024290	Rho-associated coiled-coil containing protein kinase 1 [Source:MGI Symbol;Acc:MGI:107927]	-	gene	overlapping	0	1.50363e-08	6.18982	6.42626	6.16175	6.56051	6.35956	7.18713	7.57179	7.23837	-0.972974	DOWN
Chr18:74354401-74356350	18	74354401	74356350	Cfap53	ENSMUSG00000035394	cilia and flagella associated protein 53 [Source:MGI Symbol;Acc:MGI:1921703]	+	gene	overlapping	0	3.82154e-06	5.58496	5.45943	5.5057	5.13756	4.91979	6.00697	6.35852	6.15618	-0.972902	DOWN
Chr9:121587751-121589700	9	121587751	121589700	Lyzl4	ENSMUSG00000032530	lysozyme-like 4 [Source:MGI Symbol;Acc:MGI:1916282]	-	gene	overlapping	0	2.55766e-05	5.61471	5.75489	5.71648	5.50389	5.77665	6.23954	6.62639	6.97166	-0.972875	DOWN
Chr13:53427601-53428650	13	53427601	53428650	Gm2762	ENSMUSG00000107008	predicted gene 2762 [Source:MGI Symbol;Acc:MGI:3780931]	+	gene	overlapping	0	0.00159308	4.45943	4.52356	4.17591	4.03094	4.48538	5.09438	5.27294	5.27392	-0.972795	DOWN
Chr10:123067651-123070350	10	123067651	123070350	Mon2	ENSMUSG00000034602	MON2 homolog, regulator of endosome to Golgi trafficking [Source:MGI Symbol;Acc:MGI:1914324]	-	gene	overlapping	0	2.12289e-05	5.85798	5.83289	5.36023	5.67986	6.13827	6.46045	6.96904	6.72895	-0.972556	DOWN
Chr1:55295851-55299000	1	55295851	55299000	Boll	ENSMUSG00000025977	bol, boule-like (Drosophila) [Source:MGI Symbol;Acc:MGI:1922638]	-	gene	overlapping	0	1.08282e-09	6.30378	6.33985	6.06974	6.26344	5.89963	6.94603	7.03039	7.18641	-0.97247	DOWN
Chr3:108746551-108748350	3	108746551	108748350	Aknad1	ENSMUSG00000049565	AKNA domain containing 1 [Source:MGI Symbol;Acc:MGI:3584453]	+	gene	overlapping	0	0.00142266	5.12928	5.61471	4.48007	5.17059	5.17588	5.60466	5.86487	6.29352	-0.972352	DOWN
Chr8:117610951-117612000	8	117610951	117612000	Plcg2	ENSMUSG00000034330	phospholipase C, gamma 2 [Source:MGI Symbol;Acc:MGI:97616]	+	gene	overlapping	0	0.0242675	4.45943	4.80736	4.05808	4.09856	4.82163	4.81121	5.36861	5.71075	-0.972181	DOWN
Chr3:52223401-52224600	3	52223401	52224600	Gm37202	ENSMUSG00000103655	predicted gene, 37202 [Source:MGI Symbol;Acc:MGI:5610430]	-	gene	downstream	1404	0.00545372	4.64386	4.90689	4.17591	4.48127	4.77182	5.44417	5.09789	5.78233	-0.971628	DOWN
Chr6:88851151-88852200	6	88851151	88852200	Podxl2	ENSMUSG00000033152	podocalyxin-like 2 [Source:MGI Symbol;Acc:MGI:2442488]	-	gene	overlapping	0	0.0232125	4.08746	3.80735	3.47114	4.64162	3.86869	5.14108	4.81021	5.16977	-0.971541	DOWN
Chr16:94305601-94306650	16	94305601	94306650	Hlcs	ENSMUSG00000040820	holocarboxylase synthetase (biotin- [propriony-Coenzyme A-carboxylase (ATP-hydrolysing)] ligase) [Source:MGI Symbol;Acc:MGI:894646]	-	gene	overlapping	0	0.00858227	4.58496	4.90689	4.38745	4.30086	3.77239	4.81121	5.09789	5.46484	-0.971538	DOWN
Chr1:139409701-139412100	1	139409701	139412100	Gm34816	ENSMUSG00000102661	predicted gene, 34816 [Source:MGI Symbol;Acc:MGI:5593975]	+	gene	overlapping	0	3.61242e-06	5.78136	5.75489	5.20107	5.50389	5.85138	6.25813	6.68939	6.56198	-0.971005	DOWN
Chr1:38095201-38096550	1	38095201	38096550	Rev1	ENSMUSG00000026082	REV1, DNA directed polymerase [Source:MGI Symbol;Acc:MGI:1929074]	-	gene	overlapping	0	0.00066357	5.08746	5.04439	4.28317	4.48127	4.54891	5.60466	5.33838	5.27392	-0.970759	DOWN
Chr10:25569601-25570500	10	25569601	25570500	Gm29571	ENSMUSG00000101537	predicted gene 29571 [Source:MGI Symbol;Acc:MGI:5580277]	+	gene	overlapping	0	0.0439395	3.80735	4.58496	3.79104	3.47877	4.04752	4.45085	5.13867	4.60178	-0.97062	DOWN
Chr14:120424801-120426150	14	120424801	120426150	Mbnl2	ENSMUSG00000022139	muscleblind like splicing factor 2 [Source:MGI Symbol;Acc:MGI:2145597]	+	gene	overlapping	0	0.000495644	5.20945	5	4.95399	4.68727	4.2035	5.72179	5.36861	5.73433	-0.970538	DOWN
Chr19:29245801-29246850	19	29245801	29246850	Jak2	ENSMUSG00000024789	Janus kinase 2 [Source:MGI Symbol;Acc:MGI:96629]	+	gene	downstream	4978	0.0203822	4.32193	4.75489	3.92555	4.36811	4.04752	5.14108	5.4287	4.60178	-0.970482	DOWN
Chr7:113123551-113124450	7	113123551	113124450	4930543E12Rik	ENSMUSG00000110009	RIKEN cDNA 4930543E12 gene [Source:MGI Symbol;Acc:MGI:1922489]	-	gene	overlapping	0	0.0108209	4.16993	4.58496	4.48007	3.47877	3.86869	5.22151	4.85551	4.8027	-0.970039	DOWN
Chr10:39592201-39594600	10	39592201	39594600	Gm16365	ENSMUSG00000086915	predicted gene 16365 [Source:MGI Symbol;Acc:MGI:3840143]	-	gene	overlapping	0	3.64688e-08	5.35755	5.72792	5.5936	5.92109	5.72262	6.59351	6.77714	6.78747	-0.969986	DOWN
Chr2:136739551-136740750	2	136739551	136740750	Snap25	ENSMUSG00000027273	synaptosomal-associated protein 25 [Source:MGI Symbol;Acc:MGI:98331]	+	gene	overlapping	0	0.00235444	4.45943	5.24793	4.28317	4.42277	4.72001	5.26043	5.77273	5.27392	-0.969087	DOWN
Chr14:64869601-64872900	14	64869601	64872900	Hmbox1	ENSMUSG00000021972	homeobox containing 1 [Source:MGI Symbol;Acc:MGI:2445066]	-	gene	overlapping	0	6.89974e-09	6.52356	6.22882	5.79523	6.10938	6.09956	6.88489	7.1546	6.87549	-0.969001	DOWN
Chr14:21595201-21597300	14	21595201	21597300	Kat6b	ENSMUSG00000021767	K(lysine) acetyltransferase 6B [Source:MGI Symbol;Acc:MGI:1858746]	+	gene	overlapping	0	0.0120854	4	4.52356	5.14706	4.94956	4.12836	5.40932	5.54534	6.2258	-0.968637	DOWN
Chr3:9044401-9047700	3	9044401	9047700	Gm37616	ENSMUSG00000103461	predicted gene, 37616 [Source:MGI Symbol;Acc:MGI:5610844]	-	gene	overlapping	0	4.04677e-14	6.20945	6.2854	6.50287	6.41432	6.63218	7.47122	7.55139	7.43824	-0.968498	DOWN
Chr8:117615601-117616650	8	117615601	117616650	Plcg2	ENSMUSG00000034330	phospholipase C, gamma 2 [Source:MGI Symbol;Acc:MGI:97616]	+	gene	overlapping	0	0.00781179	4.16993	4.80736	3.47114	4.23866	4.35241	4.91255	4.89653	5.27392	-0.96822	DOWN
Chr3:126616051-126617400	3	126616051	126617400	Camk2d	ENSMUSG00000053819	calcium/calmodulin-dependent protein kinase II, delta [Source:MGI Symbol;Acc:MGI:1341265]	+	gene	overlapping	0	0.00269106	5.08746	5.2854	3.92555	4.68727	4.91979	5.29925	5.48768	5.78233	-0.967499	DOWN
Chr12:59175751-59177400	12	59175751	59177400	Ctage5	ENSMUSG00000021000	melanoma inhibitory activity 2 [Source:MGI Symbol;Acc:MGI:2159614]	+	gene	overlapping	0	0.000667718	5.24793	5.04439	4.48007	4.53654	5.28798	5.90907	5.62652	5.80523	-0.96742	DOWN
Chr4:108733651-108734550	4	108733651	108734550	Zfyve9	ENSMUSG00000034557	zinc finger, FYVE domain containing 9 [Source:MGI Symbol;Acc:MGI:2652838]	-	gene	overlapping	0	0.0218001	4.24793	4.64386	3.47114	3.94621	4.12836	4.91255	5.06161	4.4906	-0.966976	DOWN
Chr2:137051701-137054550	2	137051701	137054550	Slx4ip	ENSMUSG00000027281	SLX4 interacting protein [Source:MGI Symbol;Acc:MGI:1921493]	+	gene	overlapping	0	6.01346e-07	5.70044	6.04439	5.83338	5.7517	5.55357	6.93473	6.53219	6.54887	-0.966643	DOWN
Chr1:53332651-53334900	1	53332651	53334900	Gm28551	ENSMUSG00000099913	predicted gene 28551 [Source:MGI Symbol;Acc:MGI:5579257]	-	gene	overlapping	0	5.67522e-08	5.55459	5.80736	5.67701	5.55455	5.32255	6.37352	6.62639	6.46479	-0.966625	DOWN
Chr15:82551751-82554750	15	82551751	82554750	Cyp2d12	ENSMUSG00000096852	cytochrome P450, family 2, subfamily d, polypeptide 12 [Source:MGI Symbol;Acc:MGI:88604]	+	gene	downstream	358	3.76142e-10	5.83289	5.70044	6.69864	6.4015	6.05815	7.32247	7.31032	7.4887	-0.966544	DOWN
Chr5:114058351-114059100	5	114058351	114059100	Svop	ENSMUSG00000042078	SV2 related protein [Source:MGI Symbol;Acc:MGI:1915916]	-	gene	overlapping	0	0.0161019	4.45943	3.80735	3.47114	3.7788	4.28054	5.05211	4.66432	4.8027	-0.966098	DOWN
Chr7:27709051-27713400	7	27709051	27713400	Zfp607b	ENSMUSG00000057093	zinc finger protein 607B [Source:MGI Symbol;Acc:MGI:2148237]	+	gene	upstream	2567	2.26065e-10	6.55459	6.30378	6.61482	6.7443	6.52434	7.45487	7.52541	7.78774	-0.965919	DOWN
Chr13:112844851-112846050	13	112844851	112846050	Plpp1	ENSMUSG00000021759	phospholipid phosphatase 1 [Source:MGI Symbol;Acc:MGI:108412]	+	gene	overlapping	0	0.00447916	4.70044	4.80736	4.57093	3.68109	4.41972	5.00819	5.20666	5.46484	-0.965786	DOWN
Chr1:88117351-88119600	1	88117351	88119600	Ugt1a10	ENSMUSG00000090165	UDP glycosyltransferase 1 family, polypeptide A10 [Source:MGI Symbol;Acc:MGI:3580642]	+	gene	overlapping	0	3.00813e-07	5.12928	5.83289	5.36023	5.90102	5.39403	6.56116	6.57396	6.47933	-0.965029	DOWN
Chr3:122237101-122238150	3	122237101	122238150	Gm22903	ENSMUSG00000092934	predicted gene, 22903 [Source:MGI Symbol;Acc:MGI:5452680]	-	gene	downstream	4465	0.00421025	4.80736	4.80736	3.92555	4.17159	4.54891	5.26043	4.94337	5.37276	-0.965007	DOWN
Chr4:21840001-21840750	4	21840001	21840750	Usp45	ENSMUSG00000040455	ubiquitin specific petidase 45 [Source:MGI Symbol;Acc:MGI:101850]	+	gene	upstream	2129	0.0452237	4.16993	4.39232	3.07715	3.86843	3.9566	4.86357	4.26216	4.75221	-0.964202	DOWN
Chr15:25814551-25815900	15	25814551	25815900	Myo10	ENSMUSG00000022272	myosin X [Source:MGI Symbol;Acc:MGI:107716]	+	gene	upstream	878	0.00502731	5.42626	4.39232	4.57093	3.94621	4.60664	5.26043	5.09789	5.68336	-0.964075	DOWN
Chr5:123218251-123220200	5	123218251	123220200	Gm26745	ENSMUSG00000097213	predicted gene, 26745 [Source:MGI Symbol;Acc:MGI:5477239]	-	gene	overlapping	0	0.000383875	5.08746	4.85798	5.0825	5.81783	5.01153	6.25813	6.08708	6.56198	-0.963688	DOWN
Chr14:121509301-121513950	14	121509301	121513950	Slc15a1	ENSMUSG00000025557	solute carrier family 15 (oligopeptide transporter), member 1 [Source:MGI Symbol;Acc:MGI:1861376]	-	gene	downstream	4047	1.37333e-12	6.75489	6.6865	6.59412	6.72113	6.61682	7.42814	7.70495	7.67699	-0.963523	DOWN
Chr1:6265801-6267600	1	6265801	6267600	Rb1cc1	ENSMUSG00000025907	RB1-inducible coiled-coil 1 [Source:MGI Symbol;Acc:MGI:1341850]	+	gene	overlapping	0	2.14512e-05	5.49185	5	4.95399	5.23755	4.96391	6.19995	6.00889	5.83038	-0.963041	DOWN
Chr2:181452751-181453800	2	181452751	181453800	Zbtb46	ENSMUSG00000027583	zinc finger and BTB domain containing 46 [Source:MGI Symbol;Acc:MGI:1919397]	-	gene	overlapping	0	0.000937718	4.64386	5	4.28317	4.73493	5.01153	5.50961	5.54534	5.91777	-0.962698	DOWN
Chr9:73171201-73172400	9	73171201	73172400	Gm5745	ENSMUSG00000066478	predicted gene 5745 [Source:MGI Symbol;Acc:MGI:3645343]	-	gene	upstream	3029	0.00301153	4.32193	5	3.92555	4.36811	4.28054	5.26043	5.02153	5.20588	-0.962456	DOWN
Chr15:81318451-81319800	15	81318451	81319800	Slc25a17	ENSMUSG00000022404	solute carrier family 25 (mitochondrial carrier, peroxisomal membrane protein), member 17 [Source:MGI Symbol;Acc:MGI:1342248]	-	gene	overlapping	0	8.54401e-05	5.20945	4.9542	4.48007	4.82212	4.96391	5.77871	5.70141	5.71075	-0.961385	DOWN
Chr1:188048401-188049600	1	188048401	188049600	Esrrg	ENSMUSG00000026610	estrogen-related receptor gamma [Source:MGI Symbol;Acc:MGI:1347056]	+	gene	overlapping	0	0.000498551	5	5	4.57093	4.73493	4.48538	5.44417	5.40199	5.80523	-0.961286	DOWN
Chr4:48442501-48444300	4	48442501	48444300	Tex10	ENSMUSG00000028345	testis expressed gene 10 [Source:MGI Symbol;Acc:MGI:1344413]	-	gene	overlapping	0	0.000124026	5.2854	5.49185	4.28317	5.02487	5.0927	5.85897	5.81912	5.73433	-0.96126	DOWN
Chr10:28389901-28391250	10	28389901	28391250	Ptprk	ENSMUSG00000019889	protein tyrosine phosphatase, receptor type, K [Source:MGI Symbol;Acc:MGI:103310]	+	gene	overlapping	0	0.00374835	4.90689	5.04439	4.28317	4.64162	4.60664	5.77871	5.48768	5.09431	-0.961125	DOWN
Chr6:61339351-61340550	6	61339351	61340550	Ccser1	ENSMUSG00000039578	coiled-coil serine rich 1 [Source:MGI Symbol;Acc:MGI:3045354]	+	gene	overlapping	0	0.000275622	4.75489	5.04439	4.65692	4.73493	4.60664	5.33586	5.75101	5.75823	-0.960943	DOWN
Chr9:46606051-46607700	9	46606051	46607700	AC126806.1	ENSMUSG00000111649	No description	+	gene	overlapping	0	2.66351e-06	5	5.16993	4.95399	5.36356	5.13775	6.03064	6.21255	6.11795	-0.960771	DOWN
Chr7:127437601-127439250	7	127437601	127439250	Gm45184	ENSMUSG00000108483	predicted gene 45184 [Source:MGI Symbol;Acc:MGI:5753760]	+	gene	overlapping	0	3.5e-06	5.52356	5.61471	5.0825	5.26779	5.61387	6.11642	6.31052	6.45085	-0.960628	DOWN
Chr16:10215151-10219950	16	10215151	10219950	Atf7ip2	ENSMUSG00000039200	activating transcription factor 7 interacting protein 2 [Source:MGI Symbol;Acc:MGI:1922579]	+	gene	overlapping	0	6.75349e-14	6.67243	6.61471	6.50287	6.79069	6.89404	7.73734	7.67171	7.68631	-0.960235	DOWN
Chr16:95883301-95886150	16	95883301	95886150	1600002D24Rik	ENSMUSG00000086899	RIKEN cDNA 1600002D24 gene [Source:MGI Symbol;Acc:MGI:1917026]	-	gene	overlapping	0	2.54212e-07	5.90689	5.64386	5.45927	5.70531	5.42681	6.46045	6.35852	6.65364	-0.960185	DOWN
Chr4:131701501-131702700	4	131701501	131702700	Gm16080	ENSMUSG00000086856	predicted gene 16080 [Source:MGI Symbol;Acc:MGI:3802056]	-	gene	overlapping	0	0.0090135	4.45943	4.45943	4.65692	4.36811	4.28054	5.33586	4.98124	5.78233	-0.959534	DOWN
Chr18:74224801-74228400	18	74224801	74228400	Cxxc1	ENSMUSG00000024560	CXXC finger 1 (PHD domain) [Source:MGI Symbol;Acc:MGI:1921572]	+	gene	upstream	3310	7.01895e-14	6.10852	6.39232	6.63621	6.73374	6.39526	7.59517	7.55139	7.51516	-0.958974	DOWN
Chr18:46174651-46175550	18	46174651	46175550	Trim36	ENSMUSG00000033949	tripartite motif-containing 36 [Source:MGI Symbol;Acc:MGI:106264]	-	gene	overlapping	0	0.0175047	4.80736	4.32193	3.07715	4.03094	4.35241	4.91255	4.71782	4.97488	-0.958797	DOWN
Chr7:25351801-25353000	7	25351801	25353000	Megf8	ENSMUSG00000045039	multiple EGF-like-domains 8 [Source:MGI Symbol;Acc:MGI:2446294]	+	gene	overlapping	0	0.00120443	4.80736	5.08746	4.48007	4.78012	5.01153	5.63622	5.45872	6.03919	-0.958766	DOWN
Chr1:165614851-165616350	1	165614851	165616350	Mpzl1	ENSMUSG00000026566	myelin protein zero-like 1 [Source:MGI Symbol;Acc:MGI:1915731]	-	gene	overlapping	0	0.000106438	5.35755	5.32193	4.48007	4.78012	5.0927	5.80486	5.62652	5.85199	-0.95842	DOWN
Chr2:126569701-126571500	2	126569701	126571500	Slc27a2	ENSMUSG00000027359	solute carrier family 27 (fatty acid transporter), member 2 [Source:MGI Symbol;Acc:MGI:1347099]	+	gene	overlapping	0	2.54821e-05	5.52356	5.04439	4.88518	4.86919	5.17588	6.11642	5.84056	5.85199	-0.958279	DOWN
Chr8:122364751-122365950	8	122364751	122365950	Gm20388	ENSMUSG00000092329	predicted gene 20388 [Source:MGI Symbol;Acc:MGI:5141853]	+	gene	overlapping	0	0.0071328	4.9542	5.08746	4.73628	4.48127	4.28054	5.22151	5.20666	5.87337	-0.957342	DOWN
Chr7:28730401-28732350	7	28730401	28732350	Fbxo17	ENSMUSG00000030598	F-box protein 17 [Source:MGI Symbol;Acc:MGI:1354707]	+	gene	overlapping	0	1.47619e-07	5.58496	5.70044	5.71648	5.72683	5.32255	6.40792	6.57396	6.67878	-0.957336	DOWN
Chr2:152410951-152416950	2	152410951	152416950	Zcchc3	ENSMUSG00000074682	zinc finger, CCHC domain containing 3 [Source:MGI Symbol;Acc:MGI:1915167]	-	gene	overlapping	0	3.15317e-10	7.05528	6.85798	7.64909	7.99379	7.74835	8.7378	8.59284	8.93286	-0.956805	DOWN
Chr16:32279851-32280750	16	32279851	32280750	Rnf168	ENSMUSG00000014074	ring finger protein 168 [Source:MGI Symbol;Acc:MGI:1917488]	+	gene	overlapping	0	0.00538305	4.58496	4.52356	4.57093	3.86843	4.2035	4.86357	5.20666	5.46484	-0.956321	DOWN
Chr1:58673251-58674750	1	58673251	58674750	Als2cr12	ENSMUSG00000047528	amyotrophic lateral sclerosis 2 (juvenile) chromosome region, candidate 12 (human) [Source:MGI Symbol;Acc:MGI:1918359]	-	gene	overlapping	0	0.00688727	4.70044	5.75489	3.92555	5.36356	4.60664	5.60466	5.70141	5.80523	-0.956025	DOWN
ChrX:50545051-50546850	X	50545051	50546850	Gm14620	ENSMUSG00000083112	predicted gene 14620 [Source:MGI Symbol;Acc:MGI:3705421]	-	gene	downstream	2267	0.00232762	4.64386	4.70044	4.57093	5.26779	4.77182	5.72179	6.19459	5.57938	-0.955905	DOWN
Chr1:59452501-59453250	1	59452501	59453250	Gm37737	ENSMUSG00000104502	predicted gene, 37737 [Source:MGI Symbol;Acc:MGI:5610965]	-	gene	downstream	2999	0.00928177	3.70044	4.58496	3.63437	4.23866	4.12836	5.09438	4.81021	5.01758	-0.955562	DOWN
Chr9:88560901-88565250	9	88560901	88565250	Zfp949	ENSMUSG00000032425	zinc finger protein 949 [Source:MGI Symbol;Acc:MGI:1918890]	+	gene	overlapping	0	4.82115e-09	6.64386	6.71425	6.22019	6.42902	6.01332	7.34955	7.04947	7.14224	-0.955132	DOWN
Chr3:37703101-37704000	3	37703101	37704000	Gm43414	ENSMUSG00000104935	predicted gene 43414 [Source:MGI Symbol;Acc:MGI:5663551]	+	gene	downstream	4021	0.0193596	4.39232	3.58496	3.28922	4.48127	3.86869	4.91255	4.81021	5.01758	-0.954938	DOWN
Chr10:75982951-75983850	10	75982951	75983850	Gm5134	ENSMUSG00000033255	predicted gene 5134 [Source:MGI Symbol;Acc:MGI:3646667]	+	gene	overlapping	0	0.00984039	4.70044	4.16993	3.79104	4.17159	3.9566	4.75485	5.17331	4.8459	-0.954596	DOWN
Chr9:122838451-122839500	9	122838451	122839500	Gm35549	ENSMUSG00000107504	predicted gene, 35549 [Source:MGI Symbol;Acc:MGI:5594708]	-	gene	overlapping	0	0.004707	4.70044	4.80736	3.92555	4.09856	4.35241	5.22151	4.98124	5.05773	-0.954107	DOWN
Chr1:60585151-60587550	1	60585151	60587550	Gm11578	ENSMUSG00000082160	predicted gene 11578 [Source:MGI Symbol;Acc:MGI:3650505]	-	gene	upstream	4701	1.53722e-06	6.10852	5.78136	5.31159	5.44972	5.49284	6.39055	6.547	6.15618	-0.953324	DOWN
Chr19:47181451-47182650	19	47181451	47182650	Neurl1a	ENSMUSG00000006435	neuralized E3 ubiquitin protein ligase 1A [Source:MGI Symbol;Acc:MGI:1334263]	+	gene	overlapping	0	0.00221703	4.70044	4.70044	4.38745	4.53654	4.2035	5.18218	5.17331	5.60517	-0.95249	DOWN
Chr9:35295901-35297100	9	35295901	35297100	AC160116.1	ENSMUSG00000111059	No description	-	gene	upstream	4622	0.000297249	5	5.39232	4.812	4.68727	4.41972	5.54317	5.4287	5.80523	-0.952315	DOWN
Chr15:60856051-60857550	15	60856051	60857550	Fam84b	ENSMUSG00000072568	family with sequence similarity 84, member B [Source:MGI Symbol;Acc:MGI:3026924]	-	gene	downstream	2273	4.75937e-05	5.24793	5.32193	5.0825	4.78012	4.41972	5.77871	5.75101	5.68336	-0.952306	DOWN
Chr6:29611651-29612850	6	29611651	29612850	Tnpo3	ENSMUSG00000012535	transportin 3 [Source:MGI Symbol;Acc:MGI:1196412]	-	gene	downstream	1764	0.000441653	4.64386	4.90689	4.38745	4.64162	4.66221	5.60466	5.36861	5.57938	-0.952305	DOWN
Chr5:32578051-32579250	5	32578051	32579250	Gm15614	ENSMUSG00000085234	predicted gene 15614 [Source:MGI Symbol;Acc:MGI:3783059]	-	gene	overlapping	0	0.00267783	4.64386	4.32193	3.92555	4.53654	4.35241	5.22151	5.27294	5.24218	-0.952178	DOWN
Chr3:117859501-117861300	3	117859501	117861300	Snx7	ENSMUSG00000028007	sorting nexin 7 [Source:MGI Symbol;Acc:MGI:1923811]	-	gene	overlapping	0	5.00983e-07	5.04439	5.35755	5.25805	5.70531	5.49284	6.27898	6.5189	6.5345	-0.951864	DOWN
Chr11:79235851-79238100	11	79235851	79238100	Wsb1	ENSMUSG00000017677	WD repeat and SOCS box-containing 1 [Source:MGI Symbol;Acc:MGI:1926139]	-	gene	upstream	1272	0.00163236	4.52356	4.85798	4.38745	5.55455	5.64067	5.93502	6.35852	6.40357	-0.951805	DOWN
Chr2:181564951-181566150	2	181564951	181566150	Uckl1	ENSMUSG00000089917	uridine-cytidine kinase 1-like 1 [Source:MGI Symbol;Acc:MGI:1915806]	-	gene	upstream	2999	0.012735	4.45943	4.08746	4.57093	4.90762	3.77239	5.29925	5.2417	5.73433	-0.951643	DOWN
Chr12:104379751-104381850	12	104379751	104381850	Serpina3m	ENSMUSG00000079012	serine (or cysteine) peptidase inhibitor, clade A, member 3M [Source:MGI Symbol;Acc:MGI:98378]	+	gene	overlapping	0	5.9925e-05	5.61471	5.39232	4.95399	5.06366	5.28798	5.93502	6.31052	5.89656	-0.951132	DOWN
Chr9:114566401-114567450	9	114566401	114567450	Trim71	ENSMUSG00000079259	tripartite motif-containing 71 [Source:MGI Symbol;Acc:MGI:2685973]	-	gene	downstream	2032	0.0059915	4.80736	4.52356	3.92555	4.42277	4.41972	4.91255	5.20666	5.49616	-0.950563	DOWN
Chr6:58947301-58948350	6	58947301	58948350	Fam13a	ENSMUSG00000037709	family with sequence similarity 13, member A [Source:MGI Symbol;Acc:MGI:1889842]	-	gene	overlapping	0	0.00182003	4.80736	5.04439	4.38745	4.03094	4.54891	5.40932	5.17331	5.27392	-0.950492	DOWN
Chr16:64762051-64765350	16	64762051	64765350	4930453N24Rik	ENSMUSG00000059920	RIKEN cDNA 4930453N24 gene [Source:MGI Symbol;Acc:MGI:1914859]	-	gene	overlapping	0	2.42519e-13	5.97728	6.37504	6.47888	6.72113	6.47737	7.55533	7.50486	7.4807	-0.95021	DOWN
Chr18:74934601-74935950	18	74934601	74935950	Lipg	ENSMUSG00000053846	lipase, endothelial [Source:MGI Symbol;Acc:MGI:1341803]	-	gene	upstream	3372	0.00487329	5.24793	4.9542	4.88518	3.86843	4.82163	5.63622	5.2417	5.71075	-0.950088	DOWN
Chr2:121060801-121062450	2	121060801	121062450	Tgm5	ENSMUSG00000053675	transglutaminase 5 [Source:MGI Symbol;Acc:MGI:1921426]	-	gene	overlapping	0	0.00279064	5.08746	5.12928	4.57093	4.09856	5.05249	5.77871	5.48768	5.43622	-0.949448	DOWN
Chr19:3141901-3142800	19	3141901	3142800	1700030N03Rik	ENSMUSG00000100969	RIKEN cDNA 1700030N03 gene [Source:MGI Symbol;Acc:MGI:1917261]	-	gene	overlapping	0	0.0186596	3.45943	4.08746	3.92555	3.86843	3.66013	5.00819	4.71782	4.55062	-0.948933	DOWN
Chr2:30165601-30168000	2	30165601	30168000	Endog	ENSMUSG00000015337	endonuclease G [Source:MGI Symbol;Acc:MGI:1261433]	+	gene	downstream	3493	1.95647e-07	6.14975	5.78136	5.83338	6.34223	6.60108	7.3664	7.16427	7.18641	-0.948931	DOWN
Chr3:9529651-9530700	3	9529651	9530700	Zfp704	ENSMUSG00000040209	zinc finger protein 704 [Source:MGI Symbol;Acc:MGI:2180715]	-	gene	overlapping	0	0.0107594	4.80736	4.39232	4.28317	4.53654	3.54855	5.22151	4.85551	5.27392	-0.948614	DOWN
Chr19:16567951-16569000	19	16567951	16569000	Gna14	ENSMUSG00000024697	guanine nucleotide binding protein, alpha 14 [Source:MGI Symbol;Acc:MGI:95769]	+	gene	overlapping	0	0.00188552	4.45943	4.64386	4.28317	4.48127	4.2035	5.09438	5.20666	5.49616	-0.948399	DOWN
Chr13:35960251-35963550	13	35960251	35963550	AC134860.4	ENSMUSG00000114647	No description	-	gene	overlapping	0	1.56587e-06	5.93074	6.45943	5.67701	6.31101	6.58519	7.24609	7.23884	7.06928	-0.94814	DOWN
Chr6:71405851-71407800	6	71405851	71407800	Rmnd5a	ENSMUSG00000002222	required for meiotic nuclear division 5 homolog A [Source:MGI Symbol;Acc:MGI:1915727]	-	gene	overlapping	0	6.9296e-07	5.83289	5.80736	5.36023	5.26779	5.32255	6.25813	6.34264	6.19139	-0.94803	DOWN
Chr1:194655301-194656800	1	194655301	194656800	Plxna2	ENSMUSG00000026640	plexin A2 [Source:MGI Symbol;Acc:MGI:107684]	+	gene	overlapping	0	0.000402087	3.16993	3	4.65692	4.64162	4.35241	5.44417	5.54534	5.52286	-0.947817	DOWN
Chr2:28471501-28474350	2	28471501	28474350	Mrps2	ENSMUSG00000035772	mitochondrial ribosomal protein S2 [Source:MGI Symbol;Acc:MGI:2153089]	+	gene	upstream	323	1.29426e-06	5.90689	6.22882	5.31159	5.94134	5.58603	6.56116	6.49145	6.69117	-0.947507	DOWN
Chr18:6043051-6044100	18	6043051	6044100	Arhgap12	ENSMUSG00000041225	Rho GTPase activating protein 12 [Source:MGI Symbol;Acc:MGI:1922665]	-	gene	overlapping	0	0.0131562	3.90689	3.70044	4.05808	4.23866	4.60664	4.91255	5.62652	5.16977	-0.947497	DOWN
Chr1:126812701-126814500	1	126812701	126814500	Nckap5	ENSMUSG00000049690	NCK-associated protein 5 [Source:MGI Symbol;Acc:MGI:2686394]	-	gene	overlapping	0	1.12607e-05	5.58496	5.42626	4.95399	5.26779	5.55357	6.23954	6.06866	6.35705	-0.947486	DOWN
Chr16:55489951-55491300	16	55489951	55491300	Mir5118	ENSMUSG00000093292	microRNA 5118 [Source:MGI Symbol;Acc:MGI:4950438]	+	gene	downstream	3431	0.00133	4.08746	5.20945	4.88518	3.86843	4.41972	5.22151	5.48768	5.46484	-0.946492	DOWN
Chr9:118144651-118145400	9	118144651	118145400	Cmc1	ENSMUSG00000039163	COX assembly mitochondrial protein 1 [Source:MGI Symbol;Acc:MGI:1915149]	-	gene	overlapping	0	0.0304994	3.80735	3.58496	3.79104	3.68109	3.43003	4.3093	4.81021	4.60178	-0.946378	DOWN
Chr4:43649401-43650750	4	43649401	43650750	Npr2	ENSMUSG00000028469	natriuretic peptide receptor 2 [Source:MGI Symbol;Acc:MGI:97372]	+	gene	overlapping	0	0.000119912	5.20945	5.55459	4.812	5.33228	5.32255	5.98318	5.96995	6.37339	-0.946122	DOWN
Chr17:34241401-34242450	17	34241401	34242450	H2-Ob	ENSMUSG00000041538	histocompatibility 2, O region beta locus [Source:MGI Symbol;Acc:MGI:95925]	+	gene	overlapping	0	0.0158139	5.24793	4.52356	4.38745	4.30086	4.60664	5.33586	4.89653	5.78233	-0.945785	DOWN
Chr5:30836551-30837600	5	30836551	30837600	Mapre3	ENSMUSG00000029166	microtubule-associated protein, RP/EB family, member 3 [Source:MGI Symbol;Acc:MGI:2140967]	+	gene	overlapping	0	0.0168526	4.58496	4.64386	4.05808	4.03094	4.54891	4.699	5.45872	5.27392	-0.945531	DOWN
Chr10:62366251-62368500	10	62366251	62368500	Hk1	ENSMUSG00000037012	hexokinase 1 [Source:MGI Symbol;Acc:MGI:96103]	-	gene	overlapping	0	3.15437e-07	5.61471	5.08746	5.83338	5.96184	5.82814	6.57754	7.04947	6.79702	-0.945128	DOWN
Chr13:95154001-95155650	13	95154001	95155650	Pde8b	ENSMUSG00000021684	phosphodiesterase 8B [Source:MGI Symbol;Acc:MGI:2443999]	-	gene	overlapping	0	0.00104153	5.52356	5.55459	4.38745	4.48127	5.21284	5.77871	5.72373	5.55106	-0.944427	DOWN
Chr15:4004551-4006950	15	4004551	4006950	Gm2093	ENSMUSG00000097662	predicted gene 2093 [Source:MGI Symbol;Acc:MGI:3780260]	+	gene	overlapping	0	1.08254e-05	5.45943	5.78136	5.55087	6.07376	5.80135	6.42637	6.99079	6.83192	-0.944234	DOWN
Chr6:54838051-54840150	6	54838051	54840150	Znrf2	ENSMUSG00000058446	zinc and ring finger 2 [Source:MGI Symbol;Acc:MGI:1196246]	+	gene	overlapping	0	1.14711e-07	5.75489	5.75489	5.41065	5.39408	5.67104	6.51334	6.4496	6.35705	-0.94381	DOWN
Chr19:39646651-39648750	19	39646651	39648750	Cyp2c67	ENSMUSG00000062624	cytochrome P450, family 2, subfamily c, polypeptide 67 [Source:MGI Symbol;Acc:MGI:3612288]	-	gene	overlapping	0	4.19987e-07	5.24793	5.52356	5.41065	5.50389	5.2529	6.46045	6.29543	6.24513	-0.943794	DOWN
Chr19:6466801-6467700	19	6466801	6467700	Nrxn2	ENSMUSG00000033768	neurexin II [Source:MGI Symbol;Acc:MGI:1096362]	+	gene	overlapping	0	0.0168138	4.39232	4.39232	3.63437	4.68727	4.12836	5.00819	5.02153	5.4064	-0.943635	DOWN
Chr2:120191251-120192750	2	120191251	120192750	Pla2g4e	ENSMUSG00000050211	phospholipase A2, group IVE [Source:MGI Symbol;Acc:MGI:1919144]	-	gene	overlapping	0	0.000202103	5.16993	4.9542	5.45927	5.06366	4.35241	5.85897	6.08708	5.95888	-0.943567	DOWN
Chr12:78481501-78482850	12	78481501	78482850	Gphn	ENSMUSG00000047454	gephyrin [Source:MGI Symbol;Acc:MGI:109602]	+	gene	overlapping	0	0.00813878	4.80736	4.85798	3.92555	4.73493	4.48538	5.63622	5.30779	5.09431	-0.943426	DOWN
Chr6:30313051-30314100	6	30313051	30314100	1700095J07Rik	ENSMUSG00000084861	RIKEN cDNA 1700095J07 gene [Source:MGI Symbol;Acc:MGI:1920824]	+	gene	overlapping	0	0.00175734	4.80736	4.75489	4.17591	4.5853	4.48538	5.29925	5.36861	5.43622	-0.943303	DOWN
Chr13:104781751-104784450	13	104781751	104784450	Cwc27	ENSMUSG00000021715	CWC27 spliceosome-associated protein [Source:MGI Symbol;Acc:MGI:1914535]	-	gene	overlapping	0	2.73698e-10	5.97728	6	6.27562	6.41432	6.15882	7.34955	7.24733	7.07794	-0.942547	DOWN
Chr3:144739501-144740700	3	144739501	144740700	Clca3a1	ENSMUSG00000056025	chloride channel accessory 3A1 [Source:MGI Symbol;Acc:MGI:1316732]	-	gene	overlapping	0	0.0043942	3.45943	4.45943	4.05808	4.82212	4.12836	5.44417	5.33838	5.16977	-0.942528	DOWN
Chr4:40939351-40941300	4	40939351	40941300	Bag1	ENSMUSG00000028416	BCL2-associated athanogene 1 [Source:MGI Symbol;Acc:MGI:108047]	-	gene	overlapping	0	0.000272296	5.42626	5.90689	5.25805	5.13756	5.61387	6.23954	5.96995	6.60092	-0.942474	DOWN
Chr9:103128451-103129200	9	103128451	103129200	Rab6b	ENSMUSG00000032549	RAB6B, member RAS oncogene family [Source:MGI Symbol;Acc:MGI:107283]	+	gene	overlapping	0	0.0342519	3.80735	4.08746	3.92555	3.86843	3.54855	4.51558	4.5053	5.09431	-0.942241	DOWN
Chr19:36642151-36643950	19	36642151	36643950	Hectd2os	ENSMUSG00000087579	Hectd2, opposite strand [Source:MGI Symbol;Acc:MGI:1919243]	-	gene	overlapping	0	5.70624e-06	5.08746	5.49185	5.02196	5.47562	5.21284	6.11642	6.34264	6.09944	-0.941633	DOWN
Chr2:132286951-132288000	2	132286951	132288000	Cds2	ENSMUSG00000058793	CDP-diacylglycerol synthase (phosphatidate cytidylyltransferase) 2 [Source:MGI Symbol;Acc:MGI:1332236]	+	gene	overlapping	0	0.00605127	4.90689	4.64386	3.92555	4.82212	4.60664	5.05211	5.598	5.60517	-0.941374	DOWN
Chr18:38357401-38359950	18	38357401	38359950	Gm24690	ENSMUSG00000088384	predicted gene, 24690 [Source:MGI Symbol;Acc:MGI:5454467]	+	gene	upstream	727	1.41862e-06	5.9542	5.58496	5.45927	5.87918	5.82814	6.47905	6.65252	6.86558	-0.940445	DOWN
Chr19:38667751-38669250	19	38667751	38669250	Plce1	ENSMUSG00000024998	phospholipase C, epsilon 1 [Source:MGI Symbol;Acc:MGI:1921305]	+	gene	overlapping	0	0.00462604	4.9542	5.49185	4.17591	5.17059	4.48538	5.77871	5.36861	5.65999	-0.940271	DOWN
Chr2:72748651-72750900	2	72748651	72750900	6430710C18Rik	ENSMUSG00000085427	RIKEN cDNA 6430710C18 gene [Source:MGI Symbol;Acc:MGI:1923468]	-	gene	overlapping	0	1.17243e-07	5.52356	5.88264	5.63568	5.92109	5.87464	6.6943	6.65252	6.90796	-0.940215	DOWN
Chr15:98443351-98444700	15	98443351	98444700	Olfr282	ENSMUSG00000063780	olfactory receptor 282 [Source:MGI Symbol;Acc:MGI:3030116]	+	gene	upstream	4713	0.00161606	4.80736	5.20945	4.17591	4.36811	4.66221	5.44417	5.20666	5.4064	-0.940051	DOWN
Chr15:86152801-86154150	15	86152801	86154150	Cerk	ENSMUSG00000035891	ceramide kinase [Source:MGI Symbol;Acc:MGI:2386052]	-	gene	overlapping	0	0.00223454	4.45943	4.9542	4.38745	4.42277	4.54891	5.57481	5.06161	5.49616	-0.939815	DOWN
Chr2:125253451-125255100	2	125253451	125255100	Dut	ENSMUSG00000027203	deoxyuridine triphosphatase [Source:MGI Symbol;Acc:MGI:1346051]	+	gene	overlapping	0	1.23027e-05	4.85798	4.90689	5.31159	5.02487	4.87425	5.90907	5.94745	6.19139	-0.939695	DOWN
Chr2:6183601-6185550	2	6183601	6185550	Echdc3	ENSMUSG00000039063	enoyl Coenzyme A hydratase domain containing 3 [Source:MGI Symbol;Acc:MGI:1915106]	-	gene	upstream	2915	5.63139e-06	5.67243	5.67243	5.41065	5.90102	5.77665	6.76373	6.37562	6.77586	-0.939285	DOWN
Chr3:55821151-55822350	3	55821151	55822350	Nbea	ENSMUSG00000027799	neurobeachin [Source:MGI Symbol;Acc:MGI:1347075]	-	gene	overlapping	0	0.0287732	4.64386	5.16993	4.28317	4.64162	3.9566	5.33586	5.598	4.70587	-0.938656	DOWN
Chr7:128022151-128023500	7	128022151	128023500	Gm5738	ENSMUSG00000108696	predicted gene 5738 [Source:MGI Symbol;Acc:MGI:3648290]	-	gene	downstream	4931	0.00100514	5.04439	5.16993	4.17591	4.94956	4.48538	5.60466	5.51456	5.4064	-0.938438	DOWN
Chr14:14045851-14047500	14	14045851	14047500	Atxn7	ENSMUSG00000021738	ataxin 7 [Source:MGI Symbol;Acc:MGI:2179277]	+	gene	overlapping	0	0.000485727	5.24793	4.24793	4.88518	4.73493	5.32255	5.75248	5.81912	6.20912	-0.938377	DOWN
Chr16:52254751-52255950	16	52254751	52255950	Alcam	ENSMUSG00000022636	activated leukocyte cell adhesion molecule [Source:MGI Symbol;Acc:MGI:1313266]	-	gene	overlapping	0	0.00467309	4.85798	5.04439	4.28317	4.23866	4.35241	5.09438	5.02153	5.52286	-0.938208	DOWN
Chr18:3473101-3474300	18	3473101	3474300	G430049J08Rik	ENSMUSG00000096528	RIKEN cDNA G430049J08 gene [Source:MGI Symbol;Acc:MGI:3645649]	+	gene	overlapping	0	0.00995772	4	4	3.63437	4.5853	4.12836	4.95962	5.02153	5.30938	-0.93747	DOWN
Chr9:100997851-100999950	9	100997851	100999950	Pccb	ENSMUSG00000032527	propionyl Coenzyme A carboxylase, beta polypeptide [Source:MGI Symbol;Acc:MGI:1914154]	-	gene	overlapping	0	0.000102376	5.55459	5.72792	4.812	4.94956	5.42681	5.83232	6.04875	6.17328	-0.937352	DOWN
Chr11:72279301-72280050	11	72279301	72280050	n-R5s70	ENSMUSG00000084599	nuclear encoded rRNA 5S 70 [Source:MGI Symbol;Acc:MGI:4421915]	+	gene	downstream	966	0.0483806	4.16993	3.70044	3.07715	3.86843	3.77239	4.699	4.5053	4.4332	-0.937128	DOWN
Chr2:94354201-94354950	2	94354201	94354950	Ttc17	ENSMUSG00000027194	tetratricopeptide repeat domain 17 [Source:MGI Symbol;Acc:MGI:1921819]	-	gene	overlapping	0	0.026619	3.90689	4.58496	4.05808	3.09502	3.77239	4.57774	4.81021	4.4906	-0.937081	DOWN
Chr7:99134851-99136050	7	99134851	99136050	Uvrag	ENSMUSG00000035354	UV radiation resistance associated gene [Source:MGI Symbol;Acc:MGI:1925860]	-	gene	overlapping	0	0.00203785	4.64386	4.32193	4.05808	4.78012	4.54891	5.26043	5.36861	5.63422	-0.937027	DOWN
Chr14:73527451-73528350	14	73527451	73528350	Nudt15	ENSMUSG00000033405	nudix (nucleoside diphosphate linked moiety X)-type motif 15 [Source:MGI Symbol;Acc:MGI:2443366]	-	gene	overlapping	0	0.043285	4.24793	3.80735	3.63437	4.42277	3.43003	4.699	5.06161	4.70587	-0.936922	DOWN
Chr1:38878651-38879700	1	38878651	38879700	Chst10	ENSMUSG00000026080	carbohydrate sulfotransferase 10 [Source:MGI Symbol;Acc:MGI:2138283]	-	gene	overlapping	0	0.0213853	4.58496	3.90689	4.48007	4.36811	3.43003	5.40932	4.89653	4.93568	-0.936859	DOWN
Chr5:140719051-140720550	5	140719051	140720550	Brat1	ENSMUSG00000000148	BRCA1-associated ATM activator 1 [Source:MGI Symbol;Acc:MGI:1891679]	+	gene	overlapping	0	3.6948e-05	5.55459	5.32193	4.812	5.06366	5.01153	5.88402	5.81912	6.00045	-0.936749	DOWN
ChrX:48517201-48518100	X	48517201	48518100	Rab33a	ENSMUSG00000031104	RAB33A, member RAS oncogene family [Source:MGI Symbol;Acc:MGI:109493]	+	gene	downstream	1185	0.0369227	3	4.32193	3.47114	4.03094	3.77239	4.81121	4.56338	4.75221	-0.936601	DOWN
Chr9:109173001-109176900	9	109173001	109176900	Fbxw13	ENSMUSG00000049314	F-box and WD-40 domain protein 13 [Source:MGI Symbol;Acc:MGI:3505590]	-	gene	upstream	2327	5.42654e-11	6.42626	6.75489	6.27562	6.35666	6.44598	7.37539	7.35547	7.15157	-0.936528	DOWN
Chr5:29638351-29639700	5	29638351	29639700	Ube3c	ENSMUSG00000039000	ubiquitin protein ligase E3C [Source:MGI Symbol;Acc:MGI:2140998]	+	gene	overlapping	0	0.00141464	4.64386	4.58496	4.28317	4.73493	4.41972	5.47728	5.33838	5.46484	-0.936295	DOWN
Chr2:136906051-136907100	2	136906051	136907100	Slx4ip	ENSMUSG00000027281	SLX4 interacting protein [Source:MGI Symbol;Acc:MGI:1921493]	+	gene	overlapping	0	0.00756005	4.16993	5.04439	3.47114	4.36811	4.35241	5.00819	5.13867	5.01758	-0.935938	DOWN
Chr16:35380651-35381550	16	35380651	35381550	Gm25079	ENSMUSG00000064463	predicted gene, 25079 [Source:MGI Symbol;Acc:MGI:5454856]	+	gene	downstream	495	0.0176458	4.39232	4.45943	4.05808	3.94621	3.54855	4.699	4.71782	4.97488	-0.935834	DOWN
Chr5:64361551-64363050	5	64361551	64363050	Gm43838	ENSMUSG00000105730	predicted gene 43838 [Source:MGI Symbol;Acc:MGI:5663975]	+	gene	overlapping	0	0.000724459	5.39232	4.85798	4.73628	5.09653	4.91979	5.72179	5.62652	6.17328	-0.935829	DOWN
Chr16:46468201-46473600	16	46468201	46473600	Nectin3	ENSMUSG00000022656	nectin cell adhesion molecule 3 [Source:MGI Symbol;Acc:MGI:1930171]	-	gene	overlapping	0	8.00005e-13	6.53916	6.76818	6.59412	6.89629	6.80654	7.75121	7.79252	7.56732	-0.935824	DOWN
Chr2:173818201-173818950	2	173818201	173818950	Gm14371	ENSMUSG00000085938	predicted gene 14371 [Source:MGI Symbol;Acc:MGI:3651566]	-	gene	overlapping	0	0.0314398	4.45943	3.90689	3.07715	3.7788	4.12836	4.75485	4.56338	4.65463	-0.935314	DOWN
Chr6:125697001-125698050	6	125697001	125698050	Ano2	ENSMUSG00000038115	anoctamin 2 [Source:MGI Symbol;Acc:MGI:2387214]	+	gene	overlapping	0	0.00210794	5.16993	4.64386	4.48007	3.86843	4.54891	5.37224	5.17331	5.24218	-0.935106	DOWN
Chr8:13582201-13583700	8	13582201	13583700	Rasa3	ENSMUSG00000031453	RAS p21 protein activator 3 [Source:MGI Symbol;Acc:MGI:1197013]	-	gene	overlapping	0	6.92796e-05	5.2854	4.9542	4.48007	5.09653	5.13775	5.93502	5.79612	5.87337	-0.934813	DOWN
Chr6:54607951-54610200	6	54607951	54610200	Plekha8	ENSMUSG00000005225	pleckstrin homology domain containing, family A (phosphoinositide binding specific) member 8 [Source:MGI Symbol;Acc:MGI:2681164]	+	gene	overlapping	0	7.07595e-05	5.85798	5.58496	4.73628	5.30282	5.28798	6.00697	5.90746	6.26075	-0.934184	DOWN
Chr17:30830251-30832050	17	30830251	30832050	Dnah8	ENSMUSG00000033826	dynein, axonemal, heavy chain 8 [Source:MGI Symbol;Acc:MGI:107714]	+	gene	overlapping	0	5.32548e-05	5.93074	4.70044	5.67701	5.17059	5.55357	6.09546	6.7019	6.38728	-0.933413	DOWN
Chr12:69715951-69720900	12	69715951	69720900	L2hgdh	ENSMUSG00000020988	L-2-hydroxyglutarate dehydrogenase [Source:MGI Symbol;Acc:MGI:2384968]	-	gene	overlapping	0	1.1613e-15	6.65821	6.67243	6.99296	7.19963	7.32933	8.08831	8.19361	8.05555	-0.933143	DOWN
Chr2:5561251-5562150	2	5561251	5562150	Camk1d	ENSMUSG00000039145	calcium/calmodulin-dependent protein kinase ID [Source:MGI Symbol;Acc:MGI:2442190]	-	gene	overlapping	0	0.00871028	4.39232	4.45943	4.05808	4.09856	4.12836	4.95962	4.98124	5.13573	-0.932399	DOWN
Chr2:166789801-166791000	2	166789801	166791000	Trp53rkb	ENSMUSG00000042854	transformation related protein 53 regulating kinase B [Source:MGI Symbol;Acc:MGI:1914050]	+	gene	downstream	1531	0.00197033	4.90689	5.12928	3.92555	4.82212	5.01153	5.72179	5.48768	5.55106	-0.932249	DOWN
Chr16:23208001-23209350	16	23208001	23209350	B630019A10Rik	ENSMUSG00000068463	RIKEN cDNA B630019A10 gene [Source:MGI Symbol;Acc:MGI:2443371]	+	gene	overlapping	0	0.0212947	4.85798	4.80736	3.28922	4.68727	4.60664	5.14108	5.51456	5.05773	-0.932227	DOWN
Chr4:135995101-135996900	4	135995101	135996900	Gm13007	ENSMUSG00000083852	predicted gene 13007 [Source:MGI Symbol;Acc:MGI:3649722]	+	gene	downstream	623	5.39676e-06	5.45943	5.12928	4.95399	5.33228	5.39403	6.03064	6.21255	6.26075	-0.931865	DOWN
Chr17:32093851-32094750	17	32093851	32094750	Pdxk-ps	ENSMUSG00000002791	pyridoxal (pyridoxine, vitamin B6) kinase, pseudogene [Source:MGI Symbol;Acc:MGI:1933201]	-	gene	overlapping	0	0.0441084	4.45943	3.45943	3.79104	4.23866	3.66013	4.699	4.56338	5.20588	-0.931631	DOWN
Chr8:78756001-78757050	8	78756001	78757050	AC167022.1	ENSMUSG00000112190	No description	-	gene	overlapping	0	0.00609247	4.24793	4.24793	4.65692	3.7788	3.77239	4.91255	5.20666	5.05773	-0.931459	DOWN
Chr6:49416151-49417500	6	49416151	49417500	Stk31	ENSMUSG00000023403	serine threonine kinase 31 [Source:MGI Symbol;Acc:MGI:1924735]	+	gene	overlapping	0	0.00358949	5	5.39232	4.88518	4.98755	4.12836	5.33586	5.65073	5.89656	-0.931234	DOWN
Chr13:97016251-97017600	13	97016251	97017600	AC154558.1	ENSMUSG00000113934	No description	-	gene	downstream	952	0.000842035	5.16993	4.75489	4.88518	4.78012	4.72001	5.33586	5.94745	5.83038	-0.931192	DOWN
Chr19:39097801-39101550	19	39097801	39101550	Cyp2c65	ENSMUSG00000067231	cytochrome P450, family 2, subfamily c, polypeptide 65 [Source:MGI Symbol;Acc:MGI:1919553]	+	gene	upstream	3857	3.7252e-10	6.42626	6.02237	6.3295	6.56051	6.52434	7.28616	7.35547	7.5617	-0.930962	DOWN
Chr4:152499151-152500200	4	152499151	152500200	Nphp4	ENSMUSG00000039577	nephronophthisis 4 (juvenile) homolog (human) [Source:MGI Symbol;Acc:MGI:2384210]	+	gene	overlapping	0	0.0122209	4.16993	4.52356	4.05808	3.47877	4.28054	5.09438	4.76209	4.8459	-0.930822	DOWN
Chr7:49324051-49324950	7	49324051	49324950	Nav2	ENSMUSG00000052512	neuron navigator 2 [Source:MGI Symbol;Acc:MGI:2183691]	+	gene	overlapping	0	0.0191618	4.64386	4.32193	3.47114	4.23866	4.28054	5.22151	4.94337	4.70587	-0.930791	DOWN
Chr17:30756151-30757350	17	30756151	30757350	Dnah8	ENSMUSG00000033826	dynein, axonemal, heavy chain 8 [Source:MGI Symbol;Acc:MGI:107714]	+	gene	overlapping	0	0.022148	5.55459	4.90689	4.95399	4.42277	4.28054	4.91255	5.92866	5.52286	-0.930637	DOWN
Chr9:53766601-53768400	9	53766601	53768400	Slc35f2	ENSMUSG00000042195	solute carrier family 35, member F2 [Source:MGI Symbol;Acc:MGI:1919272]	+	gene	downstream	3138	1.44958e-06	5.32193	5.49185	5.14706	5.47562	5.64067	6.21989	6.46189	6.40357	-0.930009	DOWN
Chr13:37631851-37633050	13	37631851	37633050	CT009713.2	ENSMUSG00000114355	No description	-	gene	upstream	888	0.0198121	4.90689	5.08746	4.17591	4.68727	4.28054	4.75485	5.48768	5.60517	-0.929929	DOWN
Chr12:52175851-52177200	12	52175851	52177200	Nubpl	ENSMUSG00000035142	nucleotide binding protein-like [Source:MGI Symbol;Acc:MGI:1924076]	+	gene	overlapping	0	0.00492033	3.90689	4.32193	3.92555	5.06366	5.17588	5.85897	5.48768	5.87337	-0.929888	DOWN
Chr19:11028601-11033700	19	11028601	11033700	Gm28347	ENSMUSG00000101264	predicted gene 28347 [Source:MGI Symbol;Acc:MGI:5579053]	-	gene	upstream	1717	5.50532e-13	6.90689	7	6.65812	7.11776	6.96368	7.859	7.89059	7.81572	-0.929833	DOWN
Chr3:129758551-129761100	3	129758551	129761100	6330410L21Rik	ENSMUSG00000105960	RIKEN cDNA 6330410L21 gene [Source:MGI Symbol;Acc:MGI:2441710]	+	gene	overlapping	0	1.74269e-07	5.97728	6.18982	5.45927	5.94134	5.89963	6.68009	6.71589	6.73987	-0.929538	DOWN
Chr2:178065601-178067250	2	178065601	178067250	Zfp931	ENSMUSG00000078861	zinc finger protein 931 [Source:MGI Symbol;Acc:MGI:2441662]	-	gene	upstream	445	0.00256012	4.90689	5.20945	4.65692	4.30086	5.0927	5.47728	5.90746	5.52286	-0.929195	DOWN
Chr4:140596351-140598000	4	140596351	140598000	Arhgef10l	ENSMUSG00000040964	Rho guanine nucleotide exchange factor (GEF) 10-like [Source:MGI Symbol;Acc:MGI:1920004]	-	gene	overlapping	0	1.53582e-05	5.04439	5.24793	5.36023	5.2044	5.2529	5.95894	6.17855	6.43283	-0.929134	DOWN
Chr14:65842051-65843850	14	65842051	65843850	Ccdc25	ENSMUSG00000022035	coiled-coil domain containing 25 [Source:MGI Symbol;Acc:MGI:1914429]	+	gene	overlapping	0	0.000154814	5.61471	5.39232	4.73628	5.09653	4.60664	5.66655	5.79612	5.80523	-0.928987	DOWN
Chr1:84331651-84332550	1	84331651	84332550	Pid1	ENSMUSG00000045658	phosphotyrosine interaction domain containing 1 [Source:MGI Symbol;Acc:MGI:2138391]	-	gene	overlapping	0	0.0340764	4.39232	4	3.63437	3.68109	3.9566	4.75485	4.71782	4.60178	-0.928443	DOWN
Chr1:190478551-190479600	1	190478551	190479600	Gm23153	ENSMUSG00000093064	predicted gene, 23153 [Source:MGI Symbol;Acc:MGI:5452930]	-	gene	upstream	3245	0.00818495	4.9542	4.75489	4.05808	4.17159	4.2035	5.14108	5.2417	4.8027	-0.928001	DOWN
Chr11:52862101-52863150	11	52862101	52863150	Fstl4	ENSMUSG00000036264	follistatin-like 4 [Source:MGI Symbol;Acc:MGI:2443199]	+	gene	overlapping	0	0.00255786	4.24793	4.32193	4.48007	4.30086	4.28054	5.00819	5.30779	5.49616	-0.927852	DOWN
Chr9:103695001-103696200	9	103695001	103696200	Tmem108	ENSMUSG00000042757	transmembrane protein 108 [Source:MGI Symbol;Acc:MGI:1932411]	-	gene	overlapping	0	0.00927679	3.90689	3.90689	3.79104	4.64162	4.2035	5.05211	5.09789	5.37276	-0.927663	DOWN
Chr12:52312501-52314300	12	52312501	52314300	Nubpl	ENSMUSG00000035142	nucleotide binding protein-like [Source:MGI Symbol;Acc:MGI:1924076]	+	gene	overlapping	0	8.6951e-06	5.55459	5.39232	5.36023	5.44972	4.91979	6.21989	6.29543	6.03919	-0.927634	DOWN
Chr11:100224451-100226400	11	100224451	100226400	Gm11597	ENSMUSG00000084257	predicted gene 11597 [Source:MGI Symbol;Acc:MGI:3652313]	-	gene	upstream	2445	1.0459e-05	5.49185	5.20945	5.20107	5.92109	5.87464	6.54617	6.81282	6.50663	-0.927483	DOWN
Chr14:59448901-59450100	14	59448901	59450100	Cab39l	ENSMUSG00000021981	calcium binding protein 39-like [Source:MGI Symbol;Acc:MGI:1914081]	+	gene	overlapping	0	0.00464728	4.90689	4.58496	3.92555	4.64162	4.28054	5.29925	5.17331	5.24218	-0.927107	DOWN
Chr13:109698451-109700250	13	109698451	109700250	Pde4d	ENSMUSG00000021699	phosphodiesterase 4D, cAMP specific [Source:MGI Symbol;Acc:MGI:99555]	+	gene	overlapping	0	8.67977e-05	5.20945	5.67243	5.14706	5.09653	4.91979	5.66655	6.142	6.09944	-0.927029	DOWN
Chr8:45966451-45967500	8	45966451	45967500	1700029J07Rik	ENSMUSG00000071103	RIKEN cDNA 1700029J07 gene [Source:MGI Symbol;Acc:MGI:1916729]	-	gene	overlapping	0	0.0100953	4.9542	3.32193	4.48007	4.09856	3.66013	4.75485	5.2417	5.09431	-0.926386	DOWN
Chr4:134337151-134339250	4	134337151	134339250	Gm13195	ENSMUSG00000083065	predicted gene 13195 [Source:MGI Symbol;Acc:MGI:3652269]	-	gene	downstream	1393	0.000264471	5.32193	5.83289	5.31159	5.30282	4.54891	5.88402	5.90746	6.24513	-0.926002	DOWN
Chr4:151059001-151060800	4	151059001	151060800	Camta1	ENSMUSG00000014592	calmodulin binding transcription activator 1 [Source:MGI Symbol;Acc:MGI:2140230]	-	gene	overlapping	0	8.20331e-06	5.24793	5.85798	5.0825	5.6053	5.58603	6.19995	6.56023	6.32651	-0.925981	DOWN
Chr7:101814001-101814900	7	101814001	101814900	Phox2a	ENSMUSG00000007946	paired-like homeobox 2a [Source:MGI Symbol;Acc:MGI:106633]	+	gene	downstream	3413	0.00457103	4.64386	4.16993	4.38745	4.23866	4.41972	5.33586	4.94337	5.49616	-0.925893	DOWN
Chr1:155553001-155554050	1	155553001	155554050	Acbd6	ENSMUSG00000033701	acyl-Coenzyme A binding domain containing 6 [Source:MGI Symbol;Acc:MGI:1919732]	+	gene	downstream	4070	0.00627074	4.80736	4.70044	4.65692	4.5853	3.9566	5.00819	5.598	5.4064	-0.92586	DOWN
Chr2:127937551-127938450	2	127937551	127938450	Acoxl	ENSMUSG00000027380	acyl-Coenzyme A oxidase-like [Source:MGI Symbol;Acc:MGI:1921371]	+	gene	overlapping	0	0.0110141	4.64386	4.39232	3.92555	4.42277	4.48538	5.44417	4.85551	5.30938	-0.92549	DOWN
Chr2:59138251-59139450	2	59138251	59139450	Ccdc148	ENSMUSG00000036641	coiled-coil domain containing 148 [Source:MGI Symbol;Acc:MGI:3039583]	-	gene	overlapping	0	0.0266794	4.39232	5.32193	4.28317	4.86919	4.12836	5.44417	4.89653	5.71075	-0.925359	DOWN
Chr3:109547401-109548300	3	109547401	109548300	Vav3	ENSMUSG00000033721	vav 3 oncogene [Source:MGI Symbol;Acc:MGI:1888518]	+	gene	overlapping	0	0.0119136	4.58496	4.24793	4.17591	3.58895	4.2035	4.81121	4.81021	5.16977	-0.92468	DOWN
Chr5:151014151-151016100	5	151014151	151016100	Gm8675	ENSMUSG00000106963	predicted gene 8675 [Source:MGI Symbol;Acc:MGI:3646578]	-	gene	downstream	4850	6.33412e-07	5.61471	5.93074	5.45927	5.6053	5.28798	6.42637	6.46189	6.24513	-0.924217	DOWN
Chr8:124852051-124858050	8	124852051	124858050	Gm16163	ENSMUSG00000090118	predicted gene 16163 [Source:MGI Symbol;Acc:MGI:3833836]	+	gene	overlapping	0	4.13826e-15	7.05528	6.96578	6.99296	7.17512	6.94142	7.92577	7.93131	8.03227	-0.92393	DOWN
Chr3:103838551-103845150	3	103838551	103845150	Gm43064	ENSMUSG00000105053	predicted gene 43064 [Source:MGI Symbol;Acc:MGI:5663201]	+	gene	overlapping	0	1.93026e-10	7.16993	7.19967	6.97602	7.18336	6.98633	7.86505	7.89059	8.1529	-0.923725	DOWN
Chr17:49287451-49288800	17	49287451	49288800	Gm22978	ENSMUSG00000064541	predicted gene, 22978 [Source:MGI Symbol;Acc:MGI:5452755]	+	gene	downstream	3942	0.0116608	4.75489	5.12928	4.17591	4.86919	4.72001	5.37224	5.2417	5.91777	-0.923559	DOWN
Chr16:34017601-34019250	16	34017601	34019250	Kalrn	ENSMUSG00000061751	kalirin, RhoGEF kinase [Source:MGI Symbol;Acc:MGI:2685385]	-	gene	overlapping	0	0.00296754	4.9542	5.35755	4.95399	5.09653	4.72001	5.47728	6.24564	5.73433	-0.923426	DOWN
Chr1:156400501-156401400	1	156400501	156401400	Axdnd1	ENSMUSG00000026601	axonemal dynein light chain domain containing 1 [Source:MGI Symbol;Acc:MGI:1924602]	-	gene	overlapping	0	0.0275869	4.70044	4.08746	3.63437	3.24805	4.35241	4.75485	4.71782	4.75221	-0.922537	DOWN
Chr9:80239801-80241300	9	80239801	80241300	Myo6	ENSMUSG00000033577	myosin VI [Source:MGI Symbol;Acc:MGI:104785]	+	gene	overlapping	0	0.000842965	5.20945	4.85798	4.88518	4.90762	4.48538	5.85897	5.40199	5.78233	-0.922509	DOWN
Chr6:31577851-31578900	6	31577851	31578900	Gm6117	ENSMUSG00000086732	predicted gene 6117 [Source:MGI Symbol;Acc:MGI:3647032]	+	gene	upstream	1128	0.006606	5.08746	4.32193	3.92555	4.30086	4.48538	4.91255	5.17331	5.4064	-0.922494	DOWN
Chr2:37553101-37555800	2	37553101	37555800	Rabgap1	ENSMUSG00000035437	RAB GTPase activating protein 1 [Source:MGI Symbol;Acc:MGI:2385139]	+	gene	overlapping	0	2.14792e-08	6.10852	6.06609	5.93987	6.1451	6.13827	7.16613	6.89822	6.91947	-0.922318	DOWN
Chr10:44107501-44108850	10	44107501	44108850	Crybg1	ENSMUSG00000019866	crystallin beta-gamma domain containing 1 [Source:MGI Symbol;Acc:MGI:109544]	-	gene	overlapping	0	0.00797989	5.32193	5.55459	4.57093	5.02487	4.82163	5.37224	5.5727	6.15618	-0.922274	DOWN
Chr12:77335201-77337900	12	77335201	77337900	Fut8	ENSMUSG00000021065	fucosyltransferase 8 [Source:MGI Symbol;Acc:MGI:1858901]	+	gene	overlapping	0	1.70078e-09	6.30378	5.88264	6.03778	6.23215	6.13827	7.15417	7.03039	6.99069	-0.921867	DOWN
Chr18:24286501-24287550	18	24286501	24287550	Galnt1	ENSMUSG00000000420	UDP-N-acetyl-alpha-D- galactosamine:polypeptide N- acetylgalactosaminyltransferase 1 [Source:MGI Symbol;Acc:MGI:894693]	+	gene	overlapping	0	0.0149838	4.75489	4.52356	4.17591	3.94621	4.60664	4.95962	5.02153	5.52286	-0.921468	DOWN
Chr3:86049901-86051550	3	86049901	86051550	Sh3d19	ENSMUSG00000028082	SH3 domain protein D19 [Source:MGI Symbol;Acc:MGI:1350923]	+	gene	overlapping	0	1.00185e-05	5.04439	5.75489	4.95399	5.17059	5.35929	6.0516	6.16056	6.06069	-0.921052	DOWN
Chr5:44031901-44032800	5	44031901	44032800	Prom1	ENSMUSG00000029086	prominin 1 [Source:MGI Symbol;Acc:MGI:1100886]	-	gene	overlapping	0	0.0152836	3.90689	4.52356	4.28317	3.7788	4.04752	4.95962	5.2417	4.65463	-0.920661	DOWN
Chr5:53622601-53623650	5	53622601	53623650	Rbpj	ENSMUSG00000039191	recombination signal binding protein for immunoglobulin kappa J region [Source:MGI Symbol;Acc:MGI:96522]	+	gene	overlapping	0	0.0129499	4.58496	4.39232	4.28317	4.30086	3.86869	4.75485	5.09789	5.34229	-0.920588	DOWN
Chr11:21204451-21205800	11	21204451	21205800	Gm12040	ENSMUSG00000084259	predicted gene 12040 [Source:MGI Symbol;Acc:MGI:3651597]	-	gene	upstream	610	0.0048505	5.39232	5.08746	4.38745	4.78012	4.35241	5.05211	5.598	5.60517	-0.920557	DOWN
Chr12:84039751-84040950	12	84039751	84040950	Acot4	ENSMUSG00000052392	acyl-CoA thioesterase 4 [Source:MGI Symbol;Acc:MGI:2159621]	+	gene	overlapping	0	0.00178169	5	4.85798	3.92555	4.82212	4.82163	5.37224	5.51456	5.60517	-0.920307	DOWN
Chr6:136611451-136612800	6	136611451	136612800	Plbd1	ENSMUSG00000030214	phospholipase B domain containing 1 [Source:MGI Symbol;Acc:MGI:1914107]	-	gene	overlapping	0	0.000231897	5.2854	5.16993	4.73628	4.94956	4.91979	5.57481	6.00889	5.75823	-0.920095	DOWN
Chr10:18312451-18315300	10	18312451	18315300	Nhsl1	ENSMUSG00000039835	NHS-like 1 [Source:MGI Symbol;Acc:MGI:106390]	+	gene	downstream	3685	1.82574e-07	5.12928	4.80736	5.45927	5.47562	5.67104	6.47905	6.47761	6.41787	-0.919887	DOWN
Chr9:53420401-53421300	9	53420401	53421300	4930550C14Rik	ENSMUSG00000005131	RIKEN cDNA 4930550C14 gene [Source:MGI Symbol;Acc:MGI:1922561]	+	gene	overlapping	0	0.0412375	4.58496	4.58496	4.17591	4.17159	3.54855	4.81121	4.61492	5.24218	-0.919854	DOWN
Chr13:63127201-63128700	13	63127201	63128700	2010111I01Rik	ENSMUSG00000021458	RIKEN cDNA 2010111I01 gene [Source:MGI Symbol;Acc:MGI:1919311]	+	gene	overlapping	0	9.04241e-05	4.52356	5.35755	5.5936	5.02487	5.13775	5.88402	6.42039	6.2258	-0.919796	DOWN
Chr5:134538001-134539050	5	134538001	134539050	Clip2	ENSMUSG00000063146	CAP-GLY domain containing linker protein 2 [Source:MGI Symbol;Acc:MGI:1313136]	-	gene	overlapping	0	0.0159213	4.90689	4.52356	3.63437	4.30086	4.12836	4.81121	5.02153	5.05773	-0.919715	DOWN
Chr17:30647401-30649800	17	30647401	30649800	Dnah8	ENSMUSG00000033826	dynein, axonemal, heavy chain 8 [Source:MGI Symbol;Acc:MGI:107714]	+	gene	overlapping	0	0.00747838	6.42626	5.58496	5.97348	5.47562	5.97004	6.0516	7.22993	6.71654	-0.919661	DOWN
Chr14:57992701-57993450	14	57992701	57993450	Micu2	ENSMUSG00000021973	mitochondrial calcium uptake 2 [Source:MGI Symbol;Acc:MGI:1915764]	-	gene	overlapping	0	0.0369227	4.32193	4.32193	3.47114	3.86843	3.9566	4.86357	4.38746	4.8027	-0.919206	DOWN
Chr10:63074101-63075750	10	63074101	63075750	Pbld1	ENSMUSG00000112129	phenazine biosynthesis-like protein domain containing 1 [Source:MGI Symbol;Acc:MGI:1915621]	+	gene	overlapping	0	3.2408e-05	5.24793	5.35755	4.812	5.52993	5.49284	6.25813	6.08708	6.34155	-0.918987	DOWN
Chr2:163835701-163837050	2	163835701	163837050	Wisp2	ENSMUSG00000027656	WNT1 inducible signaling pathway protein 2 [Source:MGI Symbol;Acc:MGI:1328326]	+	gene	upstream	2555	0.00169604	4.58496	3.90689	4.48007	4.90762	4.28054	5.29925	5.62652	5.55106	-0.91866	DOWN
Chr6:124559551-124561800	6	124559551	124561800	Gm18840	ENSMUSG00000107568	predicted gene, 18840 [Source:MGI Symbol;Acc:MGI:5011025]	+	gene	overlapping	0	9.55612e-07	5.20945	5.49185	5.63568	5.58196	5.67104	6.39055	6.47761	6.75243	-0.918558	DOWN
Chr1:38093101-38094600	1	38093101	38094600	Rev1	ENSMUSG00000026082	REV1, DNA directed polymerase [Source:MGI Symbol;Acc:MGI:1929074]	-	gene	overlapping	0	3.04662e-05	5.2854	4.75489	5.20107	4.94956	5.13775	5.88402	6.22808	5.91777	-0.918434	DOWN
Chr7:112434601-112435350	7	112434601	112435350	Parva	ENSMUSG00000030770	parvin, alpha [Source:MGI Symbol;Acc:MGI:1931144]	+	gene	overlapping	0	0.0454445	4.08746	3.90689	3.28922	3.94621	3.77239	4.45085	4.56338	4.8027	-0.918128	DOWN
Chr2:71736151-71736900	2	71736151	71736900	Gm13647	ENSMUSG00000087570	predicted gene 13647 [Source:MGI Symbol;Acc:MGI:3652030]	+	gene	downstream	915	0.0488371	4.24793	4.24793	3.28922	3.7788	4.35241	5.09438	4.66432	4.55062	-0.917192	DOWN
Chr12:80415301-80417700	12	80415301	80417700	Dcaf5	ENSMUSG00000049106	DDB1 and CUL4 associated factor 5 [Source:MGI Symbol;Acc:MGI:2444785]	-	gene	overlapping	0	5.11139e-06	5.85798	5.70044	6.10185	5.55455	5.523	6.8056	6.7646	6.40357	-0.917013	DOWN
Chr9:114809551-114810600	9	114809551	114810600	Cmtm8	ENSMUSG00000041012	CKLF-like MARVEL transmembrane domain containing 8 [Source:MGI Symbol;Acc:MGI:2447167]	-	gene	overlapping	0	0.00434155	4.70044	5	4.28317	4.23866	4.60664	5.50961	5.33838	5.01758	-0.916962	DOWN
Chr9:49372351-49373700	9	49372351	49373700	Drd2	ENSMUSG00000032259	dopamine receptor D2 [Source:MGI Symbol;Acc:MGI:94924]	+	gene	overlapping	0	0.00344813	4.64386	4.75489	3.92555	4.64162	4.41972	5.14108	5.4287	5.24218	-0.916677	DOWN
Chr2:76624351-76627650	2	76624351	76627650	Prkra	ENSMUSG00000002731	protein kinase, interferon inducible double stranded RNA dependent activator [Source:MGI Symbol;Acc:MGI:1344375]	-	gene	upstream	2248	5.40252e-11	6.20945	6.30378	6.81356	6.49658	6.42943	7.34955	7.59973	7.55675	-0.916283	DOWN
Chr9:118117801-118120200	9	118117801	118120200	Cmc1	ENSMUSG00000039163	COX assembly mitochondrial protein 1 [Source:MGI Symbol;Acc:MGI:1915149]	-	gene	overlapping	0	0.00369702	5.85798	5.55459	4.65692	5.52993	5.0927	5.93502	6.38977	5.75823	-0.915927	DOWN
Chr12:76037551-76038600	12	76037551	76038600	Syne2	ENSMUSG00000063450	spectrin repeat containing, nuclear envelope 2 [Source:MGI Symbol;Acc:MGI:2449316]	+	gene	overlapping	0	0.00667801	4.90689	4.75489	4.05808	4.23866	4.35241	5.14108	4.98124	5.27392	-0.915594	DOWN
Chr14:56635651-56637150	14	56635651	56637150	Parp4	ENSMUSG00000054509	poly (ADP-ribose) polymerase family, member 4 [Source:MGI Symbol;Acc:MGI:2685589]	+	gene	overlapping	0	0.000384377	5.61471	5.32193	4.28317	5.02487	5.05249	5.72179	5.70141	5.80523	-0.915491	DOWN
Chr8:119871301-119873100	8	119871301	119873100	Klhl36	ENSMUSG00000031828	kelch-like 36 [Source:MGI Symbol;Acc:MGI:2385305]	+	gene	overlapping	0	0.000209236	5.58496	5.35755	4.73628	5.44972	5.77665	6.35479	6.40552	6.11795	-0.915205	DOWN
Chr5:21408001-21410250	5	21408001	21410250	Ccdc146	ENSMUSG00000064280	coiled-coil domain containing 146 [Source:MGI Symbol;Acc:MGI:1922422]	-	gene	overlapping	0	8.11303e-05	5.16993	5.20945	5.0825	5.09653	5.01153	5.83232	5.86487	6.20912	-0.9151	DOWN
Chr4:123618451-123619350	4	123618451	123619350	Macf1	ENSMUSG00000028649	microtubule-actin crosslinking factor 1 [Source:MGI Symbol;Acc:MGI:108559]	-	gene	overlapping	0	0.0354054	4.58496	4.39232	3.28922	4.23866	4.04752	4.86357	4.56338	5.01758	-0.913977	DOWN
Chr19:59019151-59021250	19	59019151	59021250	Shtn1	ENSMUSG00000041362	shootin 1 [Source:MGI Symbol;Acc:MGI:1918903]	-	gene	overlapping	0	4.22896e-06	5.42626	5.72792	5.5057	5.39408	5.72262	6.21989	6.47761	6.65364	-0.913939	DOWN
Chr7:16687951-16689750	7	16687951	16689750	Gm8209	ENSMUSG00000108370	predicted gene 8209 [Source:MGI Symbol;Acc:MGI:3643592]	-	gene	upstream	4067	0.000750484	5.61471	5.04439	5.55087	5.58196	4.87425	5.88402	6.34264	6.54887	-0.913928	DOWN
Chr15:55092751-55093950	15	55092751	55093950	Dscc1	ENSMUSG00000022422	DNA replication and sister chromatid cohesion 1 [Source:MGI Symbol;Acc:MGI:1919357]	-	gene	downstream	2260	0.00133195	4.70044	4.70044	4.95399	4.78012	4.41972	5.80486	5.33838	5.75823	-0.913829	DOWN
Chr18:61770751-61772100	18	61770751	61772100	Afap1l1	ENSMUSG00000033032	actin filament associated protein 1-like 1 [Source:MGI Symbol;Acc:MGI:2147199]	-	gene	overlapping	0	0.00424238	5.39232	5.24793	4.38745	4.42277	5.35929	5.72179	5.65073	5.75823	-0.913461	DOWN
Chr18:75570301-75571200	18	75570301	75571200	Ctif	ENSMUSG00000052928	CBP80/20-dependent translation initiation factor [Source:MGI Symbol;Acc:MGI:2685518]	-	gene	overlapping	0	0.0156379	4.52356	4.39232	4.17591	3.94621	4.12836	4.57774	5.09789	5.24218	-0.912794	DOWN
Chr18:44814451-44815500	18	44814451	44815500	Mcc	ENSMUSG00000071856	mutated in colorectal cancers [Source:MGI Symbol;Acc:MGI:96930]	-	gene	downstream	2269	0.0140293	4.75489	4.64386	4.38745	4.42277	4.54891	5.72179	5.33838	4.93568	-0.912632	DOWN
Chr17:28291801-28292850	17	28291801	28292850	Ppard	ENSMUSG00000002250	peroxisome proliferator activator receptor delta [Source:MGI Symbol;Acc:MGI:101884]	+	gene	overlapping	0	0.00495338	4.58496	4.80736	4.17591	4.36811	4.28054	4.95962	5.20666	5.37276	-0.912569	DOWN
Chr9:123140251-123147300	9	123140251	123147300	AC134248.1	ENSMUSG00000111490	No description	+	gene	upstream	610	1.56858e-13	7.31288	7.18982	7.1341	7.52897	7.33899	8.25587	8.21143	8.29765	-0.912414	DOWN
Chr12:103760401-103761300	12	103760401	103761300	Serpina1b	ENSMUSG00000071178	serine (or cysteine) preptidase inhibitor, clade A, member 1B [Source:MGI Symbol;Acc:MGI:891970]	-	gene	overlapping	0	0.0390852	4.64386	3.45943	3.07715	4.17159	4.04752	4.64151	4.66432	4.93568	-0.912318	DOWN
Chr13:81116101-81118050	13	81116101	81118050	9330111N05Rik	ENSMUSG00000097098	RIKEN cDNA 9330111N05 gene [Source:MGI Symbol;Acc:MGI:2443112]	+	gene	overlapping	0	0.000119704	5.04439	5.72792	5.02196	5.58196	5.05249	6.07236	6.0304	6.34155	-0.912258	DOWN
Chr6:41263501-41265000	6	41263501	41265000	Trbv28	ENSMUSG00000104326	T cell receptor beta variable 28 [Source:MGI Symbol;Acc:MGI:5009971]	+	gene	downstream	1887	0.000608316	4.24793	5.04439	4.73628	4.68727	4.35241	5.40932	5.62652	5.49616	-0.911651	DOWN
Chr5:8925001-8925900	5	8925001	8925900	Abcb4	ENSMUSG00000042476	ATP-binding cassette, sub-family B (MDR/TAP), member 4 [Source:MGI Symbol;Acc:MGI:97569]	+	gene	overlapping	0	0.0309183	4.16993	4.39232	4.28317	4.17159	3.29006	4.95962	4.61492	5.05773	-0.911627	DOWN
Chr1:179368501-179371050	1	179368501	179371050	Smyd3	ENSMUSG00000055067	SET and MYND domain containing 3 [Source:MGI Symbol;Acc:MGI:1916976]	-	gene	overlapping	0	3.94483e-06	6	5.80736	5.71648	5.6563	5.13775	6.25813	6.6007	6.43283	-0.911455	DOWN
Chr3:95395501-95396850	3	95395501	95396850	4930558C23Rik	ENSMUSG00000105734	RIKEN cDNA 4930558C23 gene [Source:MGI Symbol;Acc:MGI:1914904]	-	gene	overlapping	0	0.00299815	4.39232	3.70044	4.88518	4.53654	4.96391	5.6938	5.36861	6.01908	-0.911344	DOWN
Chr12:17603401-17604600	12	17603401	17604600	AC163651.3	ENSMUSG00000114062	No description	-	gene	overlapping	0	0.00724687	4.58496	4.58496	4.05808	3.94621	4.66221	5.33586	5.09789	5.05773	-0.911334	DOWN
Chr15:95938201-95939700	15	95938201	95939700	Ano6	ENSMUSG00000064210	anoctamin 6 [Source:MGI Symbol;Acc:MGI:2145890]	+	gene	overlapping	0	0.00294256	5.35755	5	4.57093	4.73493	5.0927	5.29925	5.88555	5.91777	-0.911199	DOWN
Chr6:140317051-140322900	6	140317051	140322900	n-R5s168	ENSMUSG00000065882	nuclear encoded rRNA 5S 168 [Source:MGI Symbol;Acc:MGI:4422032]	+	gene	overlapping	0	3.61046e-14	6.91886	7.06609	7.48906	7.48222	7.49185	8.26771	8.40556	8.5118	-0.91075	DOWN
Chr10:121353301-121355100	10	121353301	121355100	AC140264.3	ENSMUSG00000112014	No description	+	gene	upstream	1657	1.16046e-05	5.45943	5.49185	5.0825	5.2044	5.21284	6.00697	6.00889	6.20912	-0.91036	DOWN
Chr18:20251051-20252550	18	20251051	20252550	Dsg1c	ENSMUSG00000034774	desmoglein 1 gamma [Source:MGI Symbol;Acc:MGI:2664358]	+	gene	overlapping	0	0.000943265	4.85798	5.78136	4.812	5.36356	4.54891	5.90907	5.96995	5.68336	-0.91025	DOWN
Chr17:83715451-83717850	17	83715451	83717850	Mta3	ENSMUSG00000055817	metastasis associated 3 [Source:MGI Symbol;Acc:MGI:2151172]	+	gene	overlapping	0	1.24374e-06	5.97728	5.80736	5.63568	6.07376	5.75157	6.88489	6.58763	6.73987	-0.910081	DOWN
Chr4:119507401-119508750	4	119507401	119508750	Gm12956	ENSMUSG00000082814	predicted gene 12956 [Source:MGI Symbol;Acc:MGI:3652227]	-	gene	upstream	898	0.00385592	4.85798	4.70044	3.92555	4.42277	4.77182	5.44417	5.17331	5.34229	-0.910027	DOWN
Chr2:121947301-121949100	2	121947301	121949100	Mageb3	ENSMUSG00000074881	melanoma antigen, family B, 3 [Source:MGI Symbol;Acc:MGI:105109]	-	gene	upstream	4652	0.0191893	5.49185	5.04439	4.57093	5.17059	4.72001	5.14108	6.142	5.80523	-0.909687	DOWN
Chr13:112284301-112285200	13	112284301	112285200	Ankrd55	ENSMUSG00000049985	ankyrin repeat domain 55 [Source:MGI Symbol;Acc:MGI:1924568]	+	gene	downstream	3251	0.0156585	4.85798	3.90689	4.05808	3.86843	4.04752	4.95962	4.94337	4.8027	-0.909671	DOWN
Chr1:178201801-178204350	1	178201801	178204350	Desi2	ENSMUSG00000026502	desumoylating isopeptidase 2 [Source:MGI Symbol;Acc:MGI:1926075]	+	gene	overlapping	0	2.72563e-06	6.24793	5.9542	5.63568	5.58196	5.05249	6.44389	6.26109	6.35705	-0.909643	DOWN
Chr9:122851801-122862900	9	122851801	122862900	Zfp445	ENSMUSG00000047036	zinc finger protein 445 [Source:MGI Symbol;Acc:MGI:2143340]	-	gene	overlapping	0	1.55704e-07	8.19967	8.03342	8.06734	8.69934	8.42842	9.28604	9.44838	9.24952	-0.909335	DOWN
Chr7:29525101-29526600	7	29525101	29526600	4932431P20Rik	ENSMUSG00000074224	RIKEN cDNA 4932431P20 gene [Source:MGI Symbol;Acc:MGI:2149781]	+	gene	overlapping	0	4.59135e-05	4.85798	4.80736	4.88518	5.09653	5.21284	6.0516	5.84056	6.03919	-0.909153	DOWN
Chr2:144066751-144067650	2	144066751	144067650	Banf2	ENSMUSG00000037307	barrier to autointegration factor 2 [Source:MGI Symbol;Acc:MGI:2684961]	+	gene	overlapping	0	0.025628	5.08746	4.08746	4.57093	3.68109	4.04752	4.64151	5.09789	5.34229	-0.909138	DOWN
Chr8:124116151-124119150	8	124116151	124119150	Gm20388	ENSMUSG00000092329	predicted gene 20388 [Source:MGI Symbol;Acc:MGI:5141853]	+	gene	overlapping	0	6.04281e-06	5.83289	6.10852	6.19024	5.7517	5.67104	6.47905	6.88799	6.98056	-0.908857	DOWN
Chr10:77840851-77845050	10	77840851	77845050	Tspear	ENSMUSG00000069581	thrombospondin type laminin G domain and EAR repeats [Source:MGI Symbol;Acc:MGI:2671932]	+	gene	overlapping	0	4.64e-08	6.75489	6.2854	6.71831	6.91746	6.55529	7.55533	7.49752	7.85924	-0.908302	DOWN
Chr2:68969251-68970600	2	68969251	68970600	Cers6	ENSMUSG00000027035	ceramide synthase 6 [Source:MGI Symbol;Acc:MGI:2442564]	+	gene	overlapping	0	0.000687639	4.9542	4.9542	4.812	4.42277	4.35241	5.37224	5.51456	5.46484	-0.908142	DOWN
Chr18:75910801-75912150	18	75910801	75912150	Zbtb7c	ENSMUSG00000044646	zinc finger and BTB domain containing 7C [Source:MGI Symbol;Acc:MGI:2443302]	+	gene	overlapping	0	0.0314185	4.9542	5.42626	4.57093	4.68727	4.72001	5.09438	5.30779	6.09944	-0.907429	DOWN
Chr4:105008401-105009750	4	105008401	105009750	Fyb2	ENSMUSG00000078612	FYN binding protein 2 [Source:MGI Symbol;Acc:MGI:2685466]	+	gene	overlapping	0	0.000408447	4.58496	5.12928	4.65692	4.82212	4.77182	5.66655	5.67691	5.63422	-0.907405	DOWN
ChrX:84061801-84063150	X	84061801	84063150	Dmd	ENSMUSG00000045103	dystrophin, muscular dystrophy [Source:MGI Symbol;Acc:MGI:94909]	+	gene	overlapping	0	0.00122965	4.45943	3.80735	4.48007	5.02487	4.72001	5.63622	5.45872	5.87337	-0.907199	DOWN
Chr9:31520551-31522050	9	31520551	31522050	AC167244.3	ENSMUSG00000111655	No description	+	gene	upstream	4742	0.000109916	5.08746	4.9542	4.88518	5.17059	4.82163	6.03064	5.81912	5.75823	-0.906845	DOWN
Chr6:147513601-147515700	6	147513601	147515700	Ccdc91	ENSMUSG00000030301	coiled-coil domain containing 91 [Source:MGI Symbol;Acc:MGI:1914265]	+	gene	overlapping	0	0.000275622	5.72792	5.72792	5.5936	5.58196	5.05249	6.35479	6.00889	6.58868	-0.906351	DOWN
Chr11:79814551-79816350	11	79814551	79816350	9130204K15Rik	ENSMUSG00000086474	RIKEN cDNA 9130204K15 gene [Source:MGI Symbol;Acc:MGI:2441733]	-	gene	overlapping	0	3.76229e-05	5.32193	5.16993	4.95399	5.33228	5.05249	6.0516	5.88555	6.13638	-0.906259	DOWN
Chr11:35703301-35704950	11	35703301	35704950	Slit3	ENSMUSG00000056427	slit homolog 3 (Drosophila) [Source:MGI Symbol;Acc:MGI:1315202]	+	gene	overlapping	0	0.000561015	5.35755	5.20945	5.20107	5.23755	5.17588	6.0516	5.77273	6.43283	-0.906212	DOWN
Chr3:26922001-26923500	3	26922001	26923500	Spata16	ENSMUSG00000039335	spermatogenesis associated 16 [Source:MGI Symbol;Acc:MGI:1918112]	+	gene	overlapping	0	0.000503459	5	5	4.95399	4.90762	4.28054	5.6938	5.75101	5.49616	-0.906089	DOWN
Chr1:63010051-63011700	1	63010051	63011700	Ino80d	ENSMUSG00000040865	INO80 complex subunit D [Source:MGI Symbol;Acc:MGI:3027003]	-	gene	overlapping	0	0.00134735	4.80736	5.58496	4.73628	5.09653	5.32255	6.00697	6.22808	5.63422	-0.905199	DOWN
Chr7:35737351-35738100	7	35737351	35738100	Dpy19l3	ENSMUSG00000043671	dpy-19-like 3 (C. elegans) [Source:MGI Symbol;Acc:MGI:2443952]	-	gene	overlapping	0	0.0426193	4	3.58496	3.07715	3.94621	4.04752	4.699	4.5053	4.75221	-0.905063	DOWN
Chr15:97866001-97869150	15	97866001	97869150	Vdr	ENSMUSG00000022479	vitamin D (1,25-dihydroxyvitamin D3) receptor [Source:MGI Symbol;Acc:MGI:103076]	-	gene	overlapping	0	8.25667e-09	6.24793	6.40939	5.97348	6.03791	6.21658	6.87126	7.07534	6.99998	-0.904942	DOWN
Chr2:34834951-34836750	2	34834951	34836750	Gm34653	ENSMUSG00000107167	predicted gene, 34653 [Source:MGI Symbol;Acc:MGI:5593812]	+	gene	downstream	429	1.97661e-05	5.90689	5.35755	5.7581	5.33228	5.82814	6.8056	6.35852	6.47933	-0.904858	DOWN
Chr4:154193851-154196100	4	154193851	154196100	Megf6	ENSMUSG00000057751	multiple EGF-like-domains 6 [Source:MGI Symbol;Acc:MGI:1919351]	+	gene	overlapping	0	0.000687633	5.80736	5.20945	5.25805	5.96184	5.35929	6.6943	6.12442	6.52177	-0.904832	DOWN
Chr3:108783601-108786150	3	108783601	108786150	Aknad1	ENSMUSG00000049565	AKNA domain containing 1 [Source:MGI Symbol;Acc:MGI:3584453]	+	gene	upstream	1292	2.85158e-06	5.93074	6.12928	5.36023	5.70531	5.77665	6.39055	6.47761	6.70315	-0.904664	DOWN
Chr7:128482951-128489700	7	128482951	128489700	Gm40457	ENSMUSG00000108626	predicted gene, 40457 [Source:MGI Symbol;Acc:MGI:5623342]	-	gene	overlapping	0	8.33607e-13	7.3837	7.22882	7.11772	7.41149	7.14581	8.28016	8.02509	8.08911	-0.904376	DOWN
Chr18:32626201-32627100	18	32626201	32627100	Gm25826	ENSMUSG00000087715	predicted gene, 25826 [Source:MGI Symbol;Acc:MGI:5455603]	-	gene	downstream	4145	0.0392847	4.16993	3.90689	3.92555	3.47877	3.77239	4.75485	4.38746	4.75221	-0.904248	DOWN
Chr12:40869901-40871850	12	40869901	40871850	AC159315.2	ENSMUSG00000113435	No description	+	gene	downstream	3687	0.000125122	5.49185	5.32193	4.88518	4.98755	4.82163	5.83232	5.79612	5.78233	-0.903997	DOWN
Chr1:92487001-92488650	1	92487001	92488650	Olfr1415	ENSMUSG00000057464	olfactory receptor 1415 [Source:MGI Symbol;Acc:MGI:3031249]	-	gene	upstream	451	0.000270897	4.90689	4.9542	4.88518	5.33228	5.42681	5.80486	6.21255	6.34155	-0.903834	DOWN
Chr15:82607401-82610100	15	82607401	82610100	Gm27742	ENSMUSG00000098636	predicted gene, 27742 [Source:MGI Symbol;Acc:MGI:5531124]	-	gene	upstream	2787	0.000223353	4.80736	5.20945	5.90568	6.27908	5.75157	6.52945	6.85663	7.22864	-0.903731	DOWN
Chr5:29573851-29574750	5	29573851	29574750	Ube3c	ENSMUSG00000039000	ubiquitin protein ligase E3C [Source:MGI Symbol;Acc:MGI:2140998]	+	gene	overlapping	0	0.0260411	3.90689	4.58496	3.79104	4.17159	3.77239	4.57774	4.76209	5.09431	-0.903708	DOWN
Chr6:52126501-52128150	6	52126501	52128150	Rps19-ps14	ENSMUSG00000082781	ribosomal protein S19, pseudogene 14 [Source:MGI Symbol;Acc:MGI:3705565]	-	gene	upstream	3628	0.000554888	5.2854	5.49185	4.57093	5.39408	5.523	6.31701	5.96995	6.06069	-0.903662	DOWN
Chr4:98325601-98327250	4	98325601	98327250	0610025J13Rik	ENSMUSG00000046683	RIKEN cDNA 0610025J13 gene [Source:MGI Symbol;Acc:MGI:1915618]	+	gene	overlapping	0	0.000266153	5.42626	5.35755	4.57093	5.13756	4.77182	5.66655	5.72373	5.85199	-0.9034	DOWN
Chr14:31806901-31807950	14	31806901	31807950	Ankrd28	ENSMUSG00000014496	ankyrin repeat domain 28 [Source:MGI Symbol;Acc:MGI:2145661]	-	gene	overlapping	0	0.00722306	4.75489	4.58496	3.92555	4.36811	4.41972	5.09438	5.30779	5.05773	-0.90338	DOWN
Chr5:146801401-146803200	5	146801401	146803200	1700041I07Rik	ENSMUSG00000104845	RIKEN cDNA 1700041I07 gene [Source:MGI Symbol;Acc:MGI:1920523]	+	gene	overlapping	0	2.74116e-06	5.61471	5.64386	5.0825	5.55455	5.61387	6.29892	6.38977	6.32651	-0.903127	DOWN
Chr16:32564401-32565600	16	32564401	32565600	Zdhhc19	ENSMUSG00000052363	zinc finger, DHHC domain containing 19 [Source:MGI Symbol;Acc:MGI:2682948]	+	gene	upstream	2435	0.0012956	4.85798	5.20945	4.73628	4.64162	4.04752	5.50961	5.36861	5.34229	-0.903024	DOWN
Chr13:4124251-4128750	13	4124251	4128750	Akr1c18	ENSMUSG00000021214	aldo-keto reductase family 1, member C18 [Source:MGI Symbol;Acc:MGI:2145420]	-	gene	upstream	3865	2.34398e-09	6.45943	6.65821	6.7758	7.16691	7.14581	7.89058	7.83664	8.08911	-0.902577	DOWN
Chr7:143227651-143229150	7	143227651	143229150	Kcnq1	ENSMUSG00000009545	potassium voltage-gated channel, subfamily Q, member 1 [Source:MGI Symbol;Acc:MGI:108083]	+	gene	overlapping	0	0.00919824	5	5.67243	5.36023	4.03094	4.54891	5.57481	5.86487	5.49616	-0.902296	DOWN
Chr18:74295601-74299050	18	74295601	74299050	Cfap53	ENSMUSG00000035394	cilia and flagella associated protein 53 [Source:MGI Symbol;Acc:MGI:1921703]	+	gene	overlapping	0	1.03239e-08	6.20945	6.47573	5.97348	6.50843	6.25276	7.13295	7.19718	7.15954	-0.902122	DOWN
Chr18:69969451-69970800	18	69969451	69970800	Ccdc68	ENSMUSG00000038903	coiled-coil domain containing 68 [Source:MGI Symbol;Acc:MGI:3612676]	+	gene	overlapping	0	0.0010037	4.80736	5.04439	4.28317	4.86919	4.82163	5.54317	5.62652	5.57938	-0.902079	DOWN
Chr1:55317451-55320750	1	55317451	55320750	Boll	ENSMUSG00000025977	bol, boule-like (Drosophila) [Source:MGI Symbol;Acc:MGI:1922638]	-	gene	overlapping	0	2.8853e-07	6.18982	6.56986	5.5057	5.81783	5.55357	6.47905	6.58763	6.5345	-0.902052	DOWN
Chr11:23158801-23160150	11	23158801	23160150	1700061J23Rik	ENSMUSG00000086366	RIKEN cDNA 1700061J23 gene [Source:MGI Symbol;Acc:MGI:1924243]	+	gene	overlapping	0	0.0384663	4.32193	5.12928	3.92555	5.2044	4.04752	5.44417	5.36861	5.43622	-0.901523	DOWN
Chr7:81625951-81626850	7	81625951	81626850	Homer2	ENSMUSG00000025813	homer scaffolding protein 2 [Source:MGI Symbol;Acc:MGI:1347354]	-	gene	overlapping	0	0.0127148	4.16993	4.9542	4.05808	4.36811	3.77239	5.00819	4.98124	4.97488	-0.901486	DOWN
Chr5:140461351-140463750	5	140461351	140463750	Gm4869	ENSMUSG00000106350	predicted gene 4869 [Source:MGI Symbol;Acc:MGI:3646257]	+	gene	overlapping	0	4.59135e-05	5.90689	5.90689	5.5936	6.01914	5.75157	6.49726	6.547	6.99998	-0.90081	DOWN
Chr10:63355651-63357600	10	63355651	63357600	Sirt1	ENSMUSG00000020063	sirtuin 1 [Source:MGI Symbol;Acc:MGI:2135607]	-	gene	overlapping	0	9.96373e-05	5.2854	5.49185	5.02196	4.78012	4.91979	5.83232	5.81912	5.78233	-0.90073	DOWN
Chr2:129056101-129059550	2	129056101	129059550	Gm14022	ENSMUSG00000087151	predicted gene 14022 [Source:MGI Symbol;Acc:MGI:3649977]	-	gene	upstream	1396	0.000201049	6.56986	6.44294	5.93987	6.93811	6.50732	7.29619	7.31032	7.62472	-0.900332	DOWN
Chr10:40401451-40402650	10	40401451	40402650	Cdk19	ENSMUSG00000038481	cyclin-dependent kinase 19 [Source:MGI Symbol;Acc:MGI:1925584]	+	gene	overlapping	0	0.010498	4.80736	4.90689	4.28317	4.42277	4.82163	5.72179	5.4287	5.05773	-0.900329	DOWN
Chr10:90840451-90841950	10	90840451	90841950	Anks1b	ENSMUSG00000058589	ankyrin repeat and sterile alpha motif domain containing 1B [Source:MGI Symbol;Acc:MGI:1924781]	+	gene	overlapping	0	6.02896e-06	5.45943	5.2854	5.20107	5.6563	5.523	6.51334	6.26109	6.32651	-0.898494	DOWN
Chr6:127647901-127649700	6	127647901	127649700	Cracr2a	ENSMUSG00000061414	calcium release activated channel regulator 2A [Source:MGI Symbol;Acc:MGI:2685919]	+	gene	overlapping	0	0.00322691	5.61471	5.35755	4.73628	4.53654	5.0927	5.57481	5.48768	6.00045	-0.898445	DOWN
Chr9:119214751-119218650	9	119214751	119218650	Slc22a14	ENSMUSG00000070280	solute carrier family 22 (organic cation transporter), member 14 [Source:MGI Symbol;Acc:MGI:2685974]	-	gene	overlapping	0	2.3965e-11	6.2854	6.44294	6.35469	6.69823	6.6738	7.48001	7.45735	7.50898	-0.898427	DOWN
Chr17:16579351-16582200	17	16579351	16582200	Chd1	ENSMUSG00000023852	chromodomain helicase DNA binding protein 1 [Source:MGI Symbol;Acc:MGI:88393]	+	gene	overlapping	0	1.58649e-05	6.22882	6.04439	5.41065	5.50389	5.58603	6.31701	6.65252	6.19139	-0.898396	DOWN
Chr1:43249351-43250250	1	43249351	43250250	Gm29040	ENSMUSG00000099576	predicted gene 29040 [Source:MGI Symbol;Acc:MGI:5579746]	-	gene	overlapping	0	0.00906951	4.08746	4.85798	3.79104	4.09856	4.54891	4.91255	5.06161	5.24218	-0.898345	DOWN
Chr15:89406451-89410650	15	89406451	89410650	Syce3	ENSMUSG00000078938	synaptonemal complex central element protein 3 [Source:MGI Symbol;Acc:MGI:1922709]	-	gene	overlapping	0	1.20498e-06	6.59991	6.18982	5.97348	6.4555	6.52434	7.28616	7.03039	7.37021	-0.898285	DOWN
Chr3:84052651-84058650	3	84052651	84058650	Gm36981	ENSMUSG00000103261	predicted gene, 36981 [Source:MGI Symbol;Acc:MGI:5610209]	-	gene	upstream	318	3.26872e-14	6.71425	6.50779	7.04031	6.86532	6.95292	7.87763	7.75189	7.9236	-0.898232	DOWN
Chr1:164840401-164842200	1	164840401	164842200	Gm32569	ENSMUSG00000103659	predicted gene, 32569 [Source:MGI Symbol;Acc:MGI:5591728]	-	gene	overlapping	0	2.87601e-05	5.52356	5.80736	5.14706	5.23755	4.87425	5.85897	6.0304	6.07927	-0.898217	DOWN
Chr4:56843851-56845050	4	56843851	56845050	Ctnnal1	ENSMUSG00000038816	catenin (cadherin associated protein), alpha- like 1 [Source:MGI Symbol;Acc:MGI:1859649]	-	gene	overlapping	0	0.00688727	4.64386	5.08746	4.17591	4.73493	5.35929	5.88402	5.75101	5.55106	-0.897972	DOWN
Chr14:21430351-21431400	14	21430351	21431400	Adk	ENSMUSG00000039197	adenosine kinase [Source:MGI Symbol;Acc:MGI:87930]	+	gene	overlapping	0	0.0258566	4.39232	4.45943	3.92555	4.17159	4.2035	4.75485	5.36861	4.8027	-0.897922	DOWN
[truncated: 4,566 more rows]
