# Supplementary material for: Smarcad1 mediates microbiota-induced inflammation in mouse and coordinates gene expression in the intestinal epithelium
Source: Genome Biol. 2020 Mar 11;21:64. doi: 10.1186/s13059-020-01976-7 (PMC7065452; doi:10.1186/s13059-020-01976-7)
Supplement: Supplementary file 7 — Additional file 7: Table S6. Differential H3K9me2 MACS-peaks (300 bp fragment size) identified with the EdgeR test (cut-off FDR < 0.00001) on comparison of ChIP-seq datasets from WT and Smarcad1-KO (Villin-cre mediated) small intestinal whole crypt isolates. Table contents: MACS-peak chromosomal position, closest gene (5 kbp cut-off) with distance and annotation, EdgeR FDR (Benjamini-Hochberg corrected) and quantitation (n = 3, log2, lower limit 1.0, transformed by matching distributions) in WT/KO datasets by sample. [file 13059_2020_1976_MOESM7_ESM.xlsx]

## Sheet: Table S6
Probe	Chromosome	Start	End	Probe Strand	Feature	ID	Description	Feature Strand	Type	Feature Orientation	Distance	FDR	H3K9me2 WT1	H3K9me2 WT2	H3K9me2 WT3	H3K9me2 KO1	H3K9me2 KO2	H3K9me2 KO3	H3K9me2 WT_input	H3K9me2 KO_input
Chr17:55459801-55465050	17	55459801	55465050		St6gal2	ENSMUSG00000024172	beta galactoside alpha 2,6 sialyltransferase 2 [Source:MGI Symbol;Acc:MGI:2445190]	+	gene	overlapping	0	0.0133691	320	227	204	303	133	262	98	121
Chr17:55631701-55632750	17	55631701	55632750		null					Not found	0	0.033564	73	54	47	55	18	37	19	12
Chr17:55633801-55636800	17	55633801	55636800		null					Not found	0	1.65591e-05	186	135	126	130	63	147	53	35
