# Supplementary material for: Smarcad1 mediates microbiota-induced inflammation in mouse and coordinates gene expression in the intestinal epithelium
Source: Genome Biol. 2020 Mar 11;21:64. doi: 10.1186/s13059-020-01976-7 (PMC7065452; doi:10.1186/s13059-020-01976-7)
Supplement: Supplementary file 8 — Additional file 8: Table S7. Differential H3K9me3 MACS-peaks identified with the EdgeR test (cut-off FDR < 0.00001) on comparison of ChIP-seq datasets from WT and Smarcad1-KO (Villin-cre mediated) colon whole crypt isolates. Table contents: MACS-peak chromosomal position, closest gene (5 kbp cut-off) with distance and annotation, EdgeR FDR (Benjamini-Hochberg corrected) and quantitation (n = 3, log2, lower limit 1.0, transformed by matching distributions) in WT/KO datasets by sample. [file 13059_2020_1976_MOESM8_ESM.xlsx]

## Sheet: Sheet1
Probe	Chromosome	Start	End	Feature	ID	Description	Feature Strand	Type	Feature Orientation	Distance	P-value	FDR	Log2 Fold Change	KO_input	WT_input	H3K9me3 KO1	H3K9me3 KO2	H3K9me3 KO3	H3K9me3 WT1	H3K9me3 WT2	H3K9me3 WT3	Change on KO
Chr2:76735951-76750050	2	76735951	76750050	Ttn	ENSMUSG00000051747	titin [Source:MGI Symbol;Acc:MGI:98864]	-	gene	overlapping	0	6.78e-06	0.0011075	0.557511	6.96578	7	8.12936	8.03802	8.27733	7.87203	7.87858	7.88514	UP
Chr16:28857751-28902000	16	28857751	28902000	1600021P15Rik	ENSMUSG00000051065	RIKEN cDNA 1600021P15 gene [Source:MGI Symbol;Acc:MGI:1917028]	-	gene	overlapping	0	0.000204	0.0187636	0.5748	8.51964	8.65821	10.2994	10.2994	10.4174	10.2108	10.1202	10.2108	UP
Chr13:62600701-62605650	13	62600701	62605650	6720489N17Rik	ENSMUSG00000072066	RIKEN cDNA 6720489N17 gene [Source:MGI Symbol;Acc:MGI:2443901]	-	gene	overlapping	0	0.000352	0.0286225	0.590479	5	5.32193	6.78614	6.77715	6.77058	6.27085	6.13944	6.44444	UP
Chr1:187604851-187608450	1	187604851	187608450	Esrrg	ENSMUSG00000026610	estrogen-related receptor gamma [Source:MGI Symbol;Acc:MGI:1347056]	+	gene	downstream	341	0.00033	0.027148	0.601303	4.75489	5.04439	6.82469	6.89953	6.83744	6.4233	6.32021	6.41499	UP
Chr15:76171801-76185000	15	76171801	76185000	Plec	ENSMUSG00000022565	plectin [Source:MGI Symbol;Acc:MGI:1277961]	-	gene	overlapping	0	0.000555	0.0410066	0.616322	6.74147	7.02237	9.55133	9.26345	9.23721	9.05095	9.18324	9.16101	UP
Chr16:28821151-28854450	16	28821151	28854450	1600021P15Rik	ENSMUSG00000051065	RIKEN cDNA 1600021P15 gene [Source:MGI Symbol;Acc:MGI:1917028]	-	gene	overlapping	0	6.7e-05	0.00758877	0.66489	8.07146	8.28077	9.93947	9.93196	9.91535	9.68681	9.6658	9.68952	UP
Chr16:59584501-59597100	16	59584501	59597100	Gm9581	ENSMUSG00000091562	predicted gene 9581 [Source:MGI Symbol;Acc:MGI:3779989]	-	gene	overlapping	0	0.000215	0.019404	0.67107	6.94251	6.70044	7.94894	8.05663	7.99282	7.38594	7.68001	7.74012	UP
Chr10:119954401-119959500	10	119954401	119959500	Grip1	ENSMUSG00000034813	glutamate receptor interacting protein 1 [Source:MGI Symbol;Acc:MGI:1921303]	+	gene	overlapping	0	0.000525	0.0394942	0.686312	5.61471	5.70044	6.72356	7.04591	6.82402	6.32763	6.1594	6.46093	UP
Chr3:69396301-69403500	3	69396301	69403500	Ppm1l	ENSMUSG00000027784	protein phosphatase 1 (formerly 2C)-like [Source:MGI Symbol;Acc:MGI:2139740]	+	gene	overlapping	0	0.000575	0.0422084	0.697911	5.72792	5.9542	6.91128	7.28184	7.1227	6.67656	6.40953	6.66549	UP
Chr13:67513051-67523250	13	67513051	67523250	Zfp58	ENSMUSG00000071291	zinc finger protein 58 [Source:MGI Symbol;Acc:MGI:99205]	-	gene	overlapping	0	0.000413	0.0324584	0.698699	6.67243	6.55459	8.02392	8.08838	8.01371	7.85951	7.40302	7.54937	UP
Chr8:116600551-116607300	8	116600551	116607300	Cdyl2	ENSMUSG00000031758	chromodomain protein, Y chromosome-like 2 [Source:MGI Symbol;Acc:MGI:1923046]	-	gene	overlapping	0	4.34e-05	0.00537142	0.706352	5.39232	5.49185	7.07598	7.06093	6.88524	6.47047	6.43975	6.47226	UP
Chr5:66521551-66610950	5	66521551	66610950	Apbb2	ENSMUSG00000029207	amyloid beta (A4) precursor protein-binding, family B, member 2 [Source:MGI Symbol;Acc:MGI:108405]	-	gene	overlapping	0	0.000561	0.0413498	0.70682	9.66888	9.70908	11.0854	11.1673	11.0174	10.9185	11.0174	11.0174	UP
Chr17:33240151-33242700	17	33240151	33242700	Zfp955a	ENSMUSG00000094441	zinc finger protein 955A [Source:MGI Symbol;Acc:MGI:4834570]	-	gene	overlapping	0	0.000372	0.0297197	0.721049	2.58496	3.90689	6.15656	6.19387	5.93193	5.50059	5.46822	5.22402	UP
Chr17:85279351-85301700	17	85279351	85301700	1700106N22Rik	ENSMUSG00000071037	RIKEN cDNA 1700106N22 gene [Source:MGI Symbol;Acc:MGI:1920832]	+	gene	overlapping	0	0.000631	0.0452841	0.72336	7.60733	7.7879	9.0174	9.34043	9.1426	8.88298	8.7885	8.90242	UP
Chr5:143240701-143248650	5	143240701	143248650	Zfp12	ENSMUSG00000029587	zinc finger protein 12 [Source:MGI Symbol;Acc:MGI:99157]	+	gene	overlapping	0	2.65e-05	0.00352591	0.728812	5.80736	6.14975	7.77101	7.79002	7.64198	7.2646	7.1976	7.3373	UP
Chr10:119526601-119560350	10	119526601	119560350	Grip1	ENSMUSG00000034813	glutamate receptor interacting protein 1 [Source:MGI Symbol;Acc:MGI:1921303]	+	gene	overlapping	0	1.1e-05	0.00169953	0.73131	8.04439	8.0607	9.65183	9.63648	9.6658	9.19317	9.26764	9.45701	UP
Chr4:153475201-153479400	4	153475201	153479400	Ajap1	ENSMUSG00000039546	adherens junction associated protein 1 [Source:MGI Symbol;Acc:MGI:2685419]	-	gene	overlapping	0	0.000162	0.015544	0.749077	5.20945	5.16993	6.32867	5.93614	6.22199	5.70159	5.31669	5.22402	UP
Chr13:35767051-35774550	13	35767051	35774550	Cdyl	ENSMUSG00000059288	chromodomain protein, Y chromosome-like [Source:MGI Symbol;Acc:MGI:1339956]	+	gene	overlapping	0	0.000214	0.019376	0.756593	5.78136	6.12928	7.04544	7.31964	7.0119	6.66058	6.3743	6.61812	UP
Chr13:114046201-114167550	13	114046201	114167550	Arl15	ENSMUSG00000042348	ADP-ribosylation factor-like 15 [Source:MGI Symbol;Acc:MGI:2442308]	+	gene	overlapping	0	4.59e-05	0.00557464	0.76325	10.0238	10.0566	11.546	12.0095	11.546	11.2765	11.546	11.546	UP
Chr8:116683801-116689650	8	116683801	116689650	Cdyl2	ENSMUSG00000031758	chromodomain protein, Y chromosome-like 2 [Source:MGI Symbol;Acc:MGI:1923046]	-	gene	overlapping	0	0.000118	0.0120519	0.769245	5.39232	5.85798	6.68599	7.04591	6.82402	6.07533	6.28263	6.28477	UP
Chr8:48494701-48496950	8	48494701	48496950	Odz3	ENSMUSG00000031561	odd Oz/ten-m homolog 3 (Drosophila) [Source:MGI Symbol;Acc:MGI:1345183]	-	gene	overlapping	0	0.000704	0.0485659	0.773751	4.58496	4.24793	5.18802	5.11831	5.47728	4.63184	4.17271	4.60112	UP
Chr13:62037301-62038950	13	62037301	62038950	Gm6478	ENSMUSG00000074868	predicted pseudogene 6478 [Source:MGI Symbol;Acc:MGI:3647766]	+	gene	upstream	1138	0.000721	0.0495279	0.78149	3.16993	1.58496	5.23816	5.39219	5.10035	4.63184	4.59538	4.12136	UP
Chr8:116677801-116683500	8	116677801	116683500	Cdyl2	ENSMUSG00000031758	chromodomain protein, Y chromosome-like 2 [Source:MGI Symbol;Acc:MGI:1923046]	-	gene	overlapping	0	5.98e-05	0.00694833	0.783815	5.61471	5.70044	6.4977	6.78892	6.61092	5.8781	6.05825	5.847	UP
Chr2:169855501-169858800	2	169855501	169858800	Tshz2	ENSMUSG00000047907	teashirt zinc finger family member 2 [Source:MGI Symbol;Acc:MGI:2153084]	+	gene	overlapping	0	0.000397	0.0314534	0.785793	4.64386	4.9542	6.57588	6.44119	5.93193	5.60329	5.63811	5.56705	UP
Chr16:59564851-59580150	16	59564851	59580150	Gm9581	ENSMUSG00000091562	predicted gene 9581 [Source:MGI Symbol;Acc:MGI:3779989]	-	gene	overlapping	0	0.000111	0.0115064	0.789666	6.80736	7.08746	8.38345	8.46158	8.20575	7.99873	7.80045	7.87009	UP
Chr10:79975351-79978650	10	79975351	79978650	Grin3b	ENSMUSG00000035745	glutamate receptor, ionotropic, NMDA3B [Source:MGI Symbol;Acc:MGI:2150393]	+	gene	overlapping	0	2.08e-05	0.0028398	0.792892	4.80736	5	6.36305	6.32511	6.24275	5.50059	5.69425	5.44503	UP
Chr13:57753751-57756300	13	57753751	57756300	Spock1	ENSMUSG00000056222	sparc/osteonectin, cwcv and kazal-like domains proteoglycan 1 [Source:MGI Symbol;Acc:MGI:105371]	-	gene	overlapping	0	0.000534	0.0398041	0.795679	4.52356	4.85798	5.45054	6.05258	5.90767	5.12291	4.87645	5.15359	UP
Chr5:148370551-148372500	5	148370551	148372500	Slc7a1	ENSMUSG00000041313	solute carrier family 7 (cationic amino acid transporter, y+ system), member 1 [Source:MGI Symbol;Acc:MGI:88117]	-	gene	overlapping	0	0.00059	0.0429938	0.799382	4.39232	3.90689	5.28146	5.15655	4.92262	3.88129	4.24437	4.60112	UP
Chr10:119485201-119526600	10	119485201	119526600	Grip1	ENSMUSG00000034813	glutamate receptor interacting protein 1 [Source:MGI Symbol;Acc:MGI:1921303]	+	gene	overlapping	0	5.34e-07	0.00012	0.811952	8.45533	8.45533	10.1202	10.0789	10.0789	9.65183	9.63648	9.70862	UP
Chr8:5078851-5081250	8	5078851	5081250	Slc10a2	ENSMUSG00000023073	solute carrier family 10, member 2 [Source:MGI Symbol;Acc:MGI:1201406]	-	gene	upstream	4373	9.47e-05	0.0101379	0.812519	4.58496	4.85798	5.99881	5.75144	5.88083	4.69526	5.31669	5.00778	UP
Chr5:110102401-110106450	5	110102401	110106450	Plcxd1	ENSMUSG00000064247	phosphatidylinositol-specific phospholipase C, X domain containing 1 [Source:MGI Symbol;Acc:MGI:2685422]	+	gene	overlapping	0	0.00065	0.0461027	0.819479	5.39232	5.45943	6.45196	6.78892	6.22199	5.96474	5.83964	5.50465	UP
Chr7:68002501-68004450	7	68002501	68004450	Igf1r	ENSMUSG00000005533	insulin-like growth factor I receptor [Source:MGI Symbol;Acc:MGI:96433]	+	gene	overlapping	0	0.000499	0.0379677	0.821625	3.58496	4.45943	5.18802	5.11831	5.06015	4.08474	4.48994	4.18736	UP
Chr10:119560951-119586600	10	119560951	119586600	Grip1	ENSMUSG00000034813	glutamate receptor interacting protein 1 [Source:MGI Symbol;Acc:MGI:1921303]	+	gene	overlapping	0	2.71e-07	6.66e-05	0.82365	7.76818	7.76818	9.2052	9.23721	9.33318	8.74553	8.80997	8.90242	UP
Chr9:55545151-55547250	9	55545151	55547250	Isl2	ENSMUSG00000032318	insulin related protein 2 (islet 2) [Source:MGI Symbol;Acc:MGI:109156]	+	gene	overlapping	0	0.000209	0.0191121	0.829725	4	5	6.32867	6.22614	5.80509	5.02581	5.31669	5.56705	UP
Chr16:59581501-59584350	16	59581501	59584350	Gm9581	ENSMUSG00000091562	predicted gene 9581 [Source:MGI Symbol;Acc:MGI:3779989]	-	gene	overlapping	0	0.000438	0.0342369	0.83164	5.12928	4.70044	6.10488	6.25035	5.8294	5.42384	4.79235	5.538	UP
Chr17:44504701-44506500	17	44504701	44506500	Runx2	ENSMUSG00000039153	runt related transcription factor 2 [Source:MGI Symbol;Acc:MGI:99829]	-	gene	overlapping	0	0.000563	0.0414777	0.841118	4.24793	4.39232	5.0866	5.22837	5.33482	4.26551	3.76405	4.84102	UP
Chr11:58960951-58962750	11	58960951	58962750	Trim17	ENSMUSG00000036964	tripartite motif-containing 17 [Source:MGI Symbol;Acc:MGI:1861440]	+	gene	overlapping	0	0.000184	0.0172376	0.84372	4.45943	4.24793	5.89326	5.60536	5.40969	4.69526	4.92226	4.70177	UP
Chr8:64828051-64830000	8	64828051	64830000	Klhl2	ENSMUSG00000031605	kelch-like 2, Mayven (Drosophila) [Source:MGI Symbol;Acc:MGI:1924363]	-	gene	overlapping	0	0.000154	0.0149463	0.846481	4.16993	3.80735	5.52697	5.32996	5.3002	4.56705	4.64936	4.32179	UP
Chr13:113798851-113803350	13	113798851	113803350	Arl15	ENSMUSG00000042348	ADP-ribosylation factor-like 15 [Source:MGI Symbol;Acc:MGI:2442308]	+	gene	overlapping	0	5.9e-05	0.00689858	0.849703	5.04439	4.80736	6.91128	7.02318	6.62495	6.04642	6.28263	6.04903	UP
Chr4:153481351-153484350	4	153481351	153484350	Ajap1	ENSMUSG00000039546	adherens junction associated protein 1 [Source:MGI Symbol;Acc:MGI:2685419]	-	gene	overlapping	0	0.000642	0.0459002	0.858521	4.9542	4.45943	5.86581	5.8532	5.50841	5.34238	4.24437	4.96815	UP
Chr5:92248651-92250900	5	92248651	92250900	Ppef2	ENSMUSG00000029410	protein phosphatase, EF hand calcium-binding domain 2 [Source:MGI Symbol;Acc:MGI:1342304]	-	gene	overlapping	0	0.000108	0.0113546	0.859727	3.80735	4.64386	5.80604	5.68578	5.54198	5.02581	4.5434	4.84102	UP
Chr13:36723601-36727500	13	36723601	36727500	Nrn1	ENSMUSG00000039114	neuritin 1 [Source:MGI Symbol;Acc:MGI:1915654]	-	gene	overlapping	0	3.8e-06	0.000668	0.859818	5	5.45943	6.41828	6.00159	6.31812	5.3844	5.43947	5.35328	UP
Chr2:135992401-135994500	2	135992401	135994500	Plcb4	ENSMUSG00000039943	phospholipase C, beta 4 [Source:MGI Symbol;Acc:MGI:107464]	+	gene	overlapping	0	0.000551	0.0407835	0.864479	4.75489	4.80736	5.67014	5.72635	5.22623	5.07376	4.30555	4.65372	UP
Chr5:66485251-66521100	5	66485251	66521100	Apbb2	ENSMUSG00000029207	amyloid beta (A4) precursor protein-binding, family B, member 2 [Source:MGI Symbol;Acc:MGI:108405]	-	gene	overlapping	0	0.00023	0.0205638	0.868697	8.28077	8.35315	9.70862	9.79681	9.38721	9.33318	8.99253	9.27183	UP
Chr8:45000751-45056100	8	45000751	45056100	Fat1	ENSMUSG00000070047	FAT tumor suppressor homolog 1 (Drosophila) [Source:MGI Symbol;Acc:MGI:109168]	+	gene	overlapping	0	0.000132	0.0131844	0.871156	8.82018	9.06878	11.2094	11.2094	10.9185	10.8354	10.9185	10.9185	UP
Chr8:48127651-48145200	8	48127651	48145200	Dctd	ENSMUSG00000031562	dCMP deaminase [Source:MGI Symbol;Acc:MGI:2444529]	+	gene	overlapping	0	4.99e-05	0.00594547	0.872289	7.61471	7.30378	8.4082	8.64153	8.37714	8.09275	7.8133	7.93647	UP
Chr10:119586751-119598750	10	119586751	119598750	Grip1	ENSMUSG00000034813	glutamate receptor interacting protein 1 [Source:MGI Symbol;Acc:MGI:1921303]	+	gene	overlapping	0	4.91e-07	0.000112	0.873166	6.72792	6.47573	7.91024	8.12303	8.1812	7.55145	7.54117	7.3776	UP
Chr10:119599651-119601600	10	119599651	119601600	Grip1	ENSMUSG00000034813	glutamate receptor interacting protein 1 [Source:MGI Symbol;Acc:MGI:1921303]	+	gene	overlapping	0	0.000362	0.0290731	0.878149	3.80735	3.80735	5.02885	5.55876	5.33482	4.63184	4.03135	4.65372	UP
Chr7:13042651-13044450	7	13042651	13044450	Mzf1	ENSMUSG00000030380	myeloid zinc finger 1 [Source:MGI Symbol;Acc:MGI:107457]	-	gene	overlapping	0	0.00011	0.0114325	0.878359	3.90689	4.16993	5.41152	5.32996	4.97175	4.08474	4.5434	4.32179	UP
Chr8:44939701-44970750	8	44939701	44970750	Fat1	ENSMUSG00000070047	FAT tumor suppressor homolog 1 (Drosophila) [Source:MGI Symbol;Acc:MGI:109168]	+	gene	overlapping	0	5.49e-05	0.00645967	0.881735	8.11894	8.03342	10.2795	10.2795	9.88098	9.72286	9.53858	9.78828	UP
Chr18:84009601-84016500	18	84009601	84016500	Tshz1	ENSMUSG00000046982	teashirt zinc finger family member 1 [Source:MGI Symbol;Acc:MGI:1346031]	-	gene	overlapping	0	0.000595	0.0431315	0.882197	5.72792	6.26679	7.38223	7.72326	7.10811	7.07594	6.6277	6.58019	UP
Chr13:34746301-34748100	13	34746301	34748100	Fam50b	ENSMUSG00000038246	family with sequence similarity 50, member B [Source:MGI Symbol;Acc:MGI:1351640]	+	gene	overlapping	0	0.000114	0.0116986	0.887513	3.45943	4.24793	5.23816	5.50524	5.33482	4.17686	4.30555	4.79434	UP
Chr10:119983801-119986800	10	119983801	119986800	Grip1	ENSMUSG00000034813	glutamate receptor interacting protein 1 [Source:MGI Symbol;Acc:MGI:1921303]	+	gene	overlapping	0	3.41e-05	0.00434663	0.89022	4.9542	4.85798	6.22622	6.2836	5.95615	5.50059	5.0374	5.35328	UP
Chr4:55008001-55013850	4	55008001	55013850	Zfp462	ENSMUSG00000060206	zinc finger protein 462 [Source:MGI Symbol;Acc:MGI:107690]	+	gene	overlapping	0	5.39e-06	0.000905	0.893895	5.78136	5.83289	7.03328	6.96246	6.79297	6.44584	5.9951	6.02977	UP
Chr12:57549301-57550800	12	57549301	57550800	Foxa1	ENSMUSG00000035451	forkhead box A1 [Source:MGI Symbol;Acc:MGI:1347472]	-	gene	downstream	3180	0.000621	0.0446494	0.894979	3.58496	3.32193	5.23816	4.85938	4.71978	4.26551	3.66807	4.12136	UP
Chr17:85265551-85279350	17	85265551	85279350	1700106N22Rik	ENSMUSG00000071037	RIKEN cDNA 1700106N22 gene [Source:MGI Symbol;Acc:MGI:1920832]	+	gene	overlapping	0	4.09e-05	0.00511294	0.895142	6.84549	6.93074	7.97424	8.39095	8.1732	7.76092	7.37396	7.60806	UP
Chr13:29949001-29952600	13	29949001	29952600	E2f3	ENSMUSG00000016477	E2F transcription factor 3 [Source:MGI Symbol;Acc:MGI:1096340]	-	gene	overlapping	0	9.26e-05	0.00996171	0.89552	4.85798	4.90689	6.57588	6.66853	6.1293	5.66889	5.79373	5.47693	UP
Chr1:179425201-179430600	1	179425201	179430600	Smyd3	ENSMUSG00000055067	SET and MYND domain containing 3 [Source:MGI Symbol;Acc:MGI:1916976]	-	gene	overlapping	0	1.01e-06	0.000212	0.899648	5.32193	5.72792	7.04544	6.98777	6.79297	6.20002	6.18014	6.13062	UP
Chr5:66459601-66469200	5	66459601	66469200	Apbb2	ENSMUSG00000029207	amyloid beta (A4) precursor protein-binding, family B, member 2 [Source:MGI Symbol;Acc:MGI:108405]	-	gene	overlapping	0	0.000696	0.0483209	0.900072	6.24793	6.84549	7.41192	7.73409	7.03493	7.03116	6.42361	6.75747	UP
Chr8:111669451-111670950	8	111669451	111670950	Zfp1	ENSMUSG00000055835	zinc finger protein 1 [Source:MGI Symbol;Acc:MGI:99154]	+	gene	overlapping	0	0.00012	0.0121591	0.901623	3.32193	3.32193	5.13689	5.26411	5.10035	4.34492	4.36534	4.04839	UP
Chr8:61258051-61262100	8	61258051	61262100	Sh3rf1	ENSMUSG00000031642	SH3 domain containing ring finger 1 [Source:MGI Symbol;Acc:MGI:1913066]	+	gene	overlapping	0	0.000316	0.0261197	0.903097	5.49185	4.52356	6.47532	6.24099	5.66626	5.56931	5.2529	5.04369	UP
Chr10:119860351-119874750	10	119860351	119874750	Grip1	ENSMUSG00000034813	glutamate receptor interacting protein 1 [Source:MGI Symbol;Acc:MGI:1921303]	+	gene	overlapping	0	5.86e-09	2.07e-06	0.904711	6.74147	7.16993	8.61994	8.53711	8.63096	7.90694	8.05292	7.88514	UP
Chr4:136289551-136291200	4	136289551	136291200	Zfp46	ENSMUSG00000051351	zinc finger protein 46 [Source:MGI Symbol;Acc:MGI:99192]	+	gene	overlapping	0	6.1e-05	0.00705588	0.905246	4	3.90689	5.32749	5.42146	5.3002	3.98789	4.36534	4.74849	UP
Chr3:69366451-69369300	3	69366451	69369300	Ppm1l	ENSMUSG00000027784	protein phosphatase 1 (formerly 2C)-like [Source:MGI Symbol;Acc:MGI:2139740]	+	gene	overlapping	0	2.91e-05	0.00377343	0.908133	4.80736	4.39232	6.10488	6.22614	5.85607	5.30204	5.28347	4.96815	UP
Chr6:145935151-145938600	6	145935151	145938600	Sspn	ENSMUSG00000030255	sarcospan [Source:MGI Symbol;Acc:MGI:1353511]	+	gene	overlapping	0	4.63e-07	0.000108	0.910698	5	5.52356	6.34541	6.26727	6.38918	5.34238	5.46822	5.50465	UP
Chr8:115278301-115280400	8	115278301	115280400	Wwox	ENSMUSG00000004637	WW domain-containing oxidoreductase [Source:MGI Symbol;Acc:MGI:1931237]	+	gene	overlapping	0	5.2e-05	0.00614714	0.912574	4.45943	4	5.18802	5.48025	5.3002	4.50167	4.36534	4.37699	UP
Chr12:72120451-72122550	12	72120451	72122550	4930403N07Rik	ENSMUSG00000021086	RIKEN cDNA 4930403N07 gene [Source:MGI Symbol;Acc:MGI:1921186]	-	gene	overlapping	0	8.4e-05	0.00925012	0.916558	4.08746	4.64386	5.60237	5.50524	5.60293	5.02581	4.48994	4.37699	UP
Chr5:105464851-105468750	5	105464851	105468750	Lrrc8b	ENSMUSG00000070639	leucine rich repeat containing 8 family, member B [Source:MGI Symbol;Acc:MGI:2141353]	+	gene	overlapping	0	1.57e-05	0.00226987	0.930192	5.08746	4.9542	6.38057	6.72487	6.48284	5.73226	5.38208	5.89913	UP
Chr10:120098701-120110400	10	120098701	120110400	Helb	ENSMUSG00000020228	helicase (DNA) B [Source:MGI Symbol;Acc:MGI:2152895]	-	gene	overlapping	0	1.61e-05	0.00231405	0.93174	6.53916	6.56986	8.4082	8.6381	8.36414	7.99873	7.90301	7.72174	UP
Chr5:105478801-105483000	5	105478801	105483000	Lrrc8b	ENSMUSG00000070639	leucine rich repeat containing 8 family, member B [Source:MGI Symbol;Acc:MGI:2141353]	+	gene	overlapping	0	7.27e-05	0.00817895	0.932205	5.20945	5.39232	6.43397	7.05591	6.84913	6.15249	6.05825	5.72423	UP
Chr10:67068901-67071300	10	67068901	67071300	Reep3	ENSMUSG00000019873	receptor accessory protein 3 [Source:MGI Symbol;Acc:MGI:88930]	-	gene	overlapping	0	0.000237	0.0211571	0.93529	4.16993	4.9542	5.67014	5.8532	5.14362	4.50167	4.87645	4.54763	UP
Chr13:29952601-29957550	13	29952601	29957550	E2f3	ENSMUSG00000016477	E2F transcription factor 3 [Source:MGI Symbol;Acc:MGI:1096340]	-	gene	overlapping	0	3.57e-08	1.04e-05	0.947647	5.39232	5.72792	6.92824	6.85644	6.79297	6.07533	5.92915	6.00726	UP
Chr1:168200251-168203850	1	168200251	168203850	Pbx1	ENSMUSG00000052534	pre B cell leukemia homeobox 1 [Source:MGI Symbol;Acc:MGI:97495]	-	gene	overlapping	0	0.00012	0.0121591	0.950342	5.35755	5.35755	6.38057	6.51909	5.93193	5.5377	5.00227	5.64495	UP
Chr11:62713801-62715300	11	62713801	62715300	Zfp287	ENSMUSG00000005267	zinc finger protein 287 [Source:MGI Symbol;Acc:MGI:2176561]	-	gene	overlapping	0	0.000473	0.0364647	0.954333	4.16993	3.45943	4.58324	4.90766	4.87067	4.08474	3.32915	4.04839	UP
Chr13:35774551-35779200	13	35774551	35779200	Cdyl	ENSMUSG00000059288	chromodomain protein, Y chromosome-like [Source:MGI Symbol;Acc:MGI:1339956]	+	gene	overlapping	0	7.64e-05	0.00850257	0.965708	5.20945	5.52356	6.53671	6.83258	6.18619	5.63675	5.46822	5.872	UP
Chr11:49168801-49170450	11	49168801	49170450	Btnl9	ENSMUSG00000040283	butyrophilin-like 9 [Source:MGI Symbol;Acc:MGI:2442439]	-	gene	overlapping	0	6.25e-05	0.00718967	0.968536	4.16993	4.39232	5.02885	5.26411	4.92262	3.5151	4.17271	4.37699	UP
Chr10:68096551-68098650	10	68096551	68098650	Arid5b	ENSMUSG00000019947	AT rich interactive domain 5B (MRF1-like) [Source:MGI Symbol;Acc:MGI:2175912]	-	gene	overlapping	0	3.8e-05	0.00477728	0.972434	4.64386	4.08746	5.52697	5.58087	5.44526	4.69526	4.69857	4.18736	UP
Chr11:35796751-35800200	11	35796751	35800200	Fbll1	ENSMUSG00000051062	fibrillarin-like 1 [Source:MGI Symbol;Acc:MGI:3034689]	-	gene	overlapping	0	8.37e-05	0.00923486	0.974167	5.20945	4.39232	6.26888	6.46651	5.8294	5.21023	5.0374	5.56705	UP
Chr12:90083701-90085200	12	90083701	90085200	Nrxn3	ENSMUSG00000066392	neurexin III [Source:MGI Symbol;Acc:MGI:1096389]	+	gene	overlapping	0	0.000247	0.0218407	0.978189	4.08746	3.45943	4.72695	4.90766	5.01675	3.98789	3.76405	3.96903	UP
Chr10:119462851-119472450	10	119462851	119472450	Grip1	ENSMUSG00000034813	glutamate receptor interacting protein 1 [Source:MGI Symbol;Acc:MGI:1921303]	+	gene	overlapping	0	1.08e-10	5.87e-08	0.978493	6.39232	6.65821	7.72326	7.64506	7.80457	6.96562	6.72331	7.17135	UP
Chr8:99415051-99417600	8	99415051	99417600	Cdh8	ENSMUSG00000036510	cadherin 8 [Source:MGI Symbol;Acc:MGI:107434]	-	gene	overlapping	0	1.67e-05	0.00238195	0.98146	4.70044	4.9542	5.56337	5.39219	5.90767	4.56705	4.64936	4.65372	UP
Chr12:57575551-57578250	12	57575551	57578250	4921506M07Rik	ENSMUSG00000046782	RIKEN cDNA 4921506M07 gene [Source:MGI Symbol;Acc:MGI:1918096]	+	gene	overlapping	0	3.18e-06	0.000578	0.98313	4.58496	5.04439	6.03092	5.8532	5.80509	4.50167	5.08065	5.00778	UP
Chr13:24353701-24355650	13	24353701	24355650	Cmah	ENSMUSG00000016756	cytidine monophospho-N-acetylneuraminic acid hydroxylase [Source:MGI Symbol;Acc:MGI:103227]	+	gene	overlapping	0	7.45e-06	0.00119949	0.984581	4.58496	4.90689	5.32749	5.32996	5.57079	4.26551	4.59538	4.32179	UP
Chr8:115270651-115276650	8	115270651	115276650	Wwox	ENSMUSG00000004637	WW domain-containing oxidoreductase [Source:MGI Symbol;Acc:MGI:1931237]	+	gene	overlapping	0	3.05e-08	9.05e-06	0.993967	5.64386	5.88264	6.74114	6.51109	6.54802	5.78782	5.49806	5.67139	UP
Chr13:35803351-35806050	13	35803351	35806050	Cdyl	ENSMUSG00000059288	chromodomain protein, Y chromosome-like [Source:MGI Symbol;Acc:MGI:1339956]	+	gene	overlapping	0	3.64e-05	0.00461537	0.994014	4.08746	4.64386	6.10488	5.96987	5.40969	5.02581	4.83855	4.74849	UP
Chr8:115309651-115311450	8	115309651	115311450	Wwox	ENSMUSG00000004637	WW domain-containing oxidoreductase [Source:MGI Symbol;Acc:MGI:1931237]	+	gene	overlapping	0	0.00014	0.0137788	0.998497	3.70044	4.08746	5.0866	5.45099	4.77105	4.26551	3.94733	4.18736	UP
Chr10:119894851-119900550	10	119894851	119900550	Grip1	ENSMUSG00000034813	glutamate receptor interacting protein 1 [Source:MGI Symbol;Acc:MGI:1921303]	+	gene	overlapping	0	8.48e-10	3.74e-07	1.00056	5.58496	5.49185	7.19684	7.2136	7.23818	6.24823	6.3032	6.52204	UP
Chr4:97782301-97783950	4	97782301	97783950	Nfia	ENSMUSG00000028565	nuclear factor I/A [Source:MGI Symbol;Acc:MGI:108056]	+	gene	overlapping	0	2.25e-05	0.00306024	1.0014	4.32193	4.16993	5.45054	4.95268	5.14362	3.88129	4.24437	4.2577	UP
Chr13:113586301-113617800	13	113586301	113617800	Snx18	ENSMUSG00000042364	sorting nexin 18 [Source:MGI Symbol;Acc:MGI:2137642]	-	gene	overlapping	0	1.85e-07	4.7e-05	1.01031	8.01123	8.17991	10.1626	10.1202	9.93947	9.53858	9.22432	9.65183	UP
Chr17:85235101-85264200	17	85235101	85264200	1700106N22Rik	ENSMUSG00000071037	RIKEN cDNA 1700106N22 gene [Source:MGI Symbol;Acc:MGI:1920832]	+	gene	overlapping	0	5.81e-07	0.000129	1.01765	8	8.05528	9.7526	9.72286	9.5091	9.12394	8.84147	9.19317	UP
Chr2:24473101-24474750	2	24473101	24474750	Pax8	ENSMUSG00000026976	paired box gene 8 [Source:MGI Symbol;Acc:MGI:97492]	-	gene	overlapping	0	0.000215	0.019404	1.01822	3.80735	4.08746	5.60237	5.03561	4.82288	4.42619	4.03135	3.96903	UP
Chr7:143458801-143461650	7	143458801	143461650	Cdkn1c	ENSMUSG00000037664	cyclin-dependent kinase inhibitor 1C (P57) [Source:MGI Symbol;Acc:MGI:104564]	-	gene	overlapping	0	3.87e-07	9.2e-05	1.02007	4.58496	4.52356	6.4977	6.2836	6.1293	5.21023	5.15181	5.538	UP
Chr17:50292901-50295450	17	50292901	50295450	Dazl	ENSMUSG00000010592	deleted in azoospermia-like [Source:MGI Symbol;Acc:MGI:1342328]	-	gene	overlapping	0	1.59e-06	0.000317	1.02185	4.64386	4.85798	6.31292	6.12008	5.85607	5.07376	4.96492	5.22402	UP
Chr15:27977551-27981450	15	27977551	27981450	Trio	ENSMUSG00000022263	triple functional domain (PTPRF interacting) [Source:MGI Symbol;Acc:MGI:1927230]	-	gene	overlapping	0	1.84e-06	0.000358	1.02194	5.39232	5.2854	6.31292	6.37819	6.24275	5.60329	4.83855	5.47693	UP
Chr10:120082351-120098700	10	120082351	120098700	Grip1	ENSMUSG00000034813	glutamate receptor interacting protein 1 [Source:MGI Symbol;Acc:MGI:1921303]	+	gene	overlapping	0	1.33e-06	0.000271	1.02253	6.97728	7.21917	9.38721	9.47541	9.19317	8.76142	8.49884	8.85721	UP
Chr17:80372551-80373900	17	80372551	80373900	Arhgef33	ENSMUSG00000054901	Rho guanine nucleotide exchange factor (GEF) 33 [Source:MGI Symbol;Acc:MGI:2685787]	+	gene	overlapping	0	0.000408	0.0321606	1.02697	3.70044	3.58496	5.18802	4.95268	4.34778	3.88129	3.56442	3.96903	UP
Chr16:59551651-59564550	16	59551651	59564550	Crybg3	ENSMUSG00000022723	beta-gamma crystallin domain containing 3 [Source:MGI Symbol;Acc:MGI:2676311]	-	gene	overlapping	0	1.46e-09	5.98e-07	1.02706	6.71425	6.94251	8.27214	8.38345	8.29118	7.5894	7.55421	7.59869	UP
Chr19:23891701-23894850	19	23891701	23894850	Apba1	ENSMUSG00000024897	amyloid beta (A4) precursor protein binding, family A, member 1 [Source:MGI Symbol;Acc:MGI:1860297]	+	gene	overlapping	0	1.39e-06	0.000281	1.04066	4.70044	4.85798	6.60924	6.53367	6.4642	6.01906	5.21931	5.32441	UP
Chr8:116692801-116694450	8	116692801	116694450	Cdyl2	ENSMUSG00000031758	chromodomain protein, Y chromosome-like 2 [Source:MGI Symbol;Acc:MGI:1923046]	-	gene	overlapping	0	8.69e-05	0.00948067	1.04255	4.08746	4.08746	5.52697	5.19229	4.82288	4.50167	4.03135	3.8864	UP
Chr7:16884301-16887000	7	16884301	16887000	Dact3	ENSMUSG00000078794	dapper homolog 3, antagonist of beta-catenin (xenopus) [Source:MGI Symbol;Acc:MGI:3654828]	+	gene	overlapping	0	5.11e-07	0.000115	1.04315	4.75489	4.70044	6.95037	6.70305	6.63831	5.63675	6.1594	5.47693	UP
Chr8:116598301-116600400	8	116598301	116600400	Cdyl2	ENSMUSG00000031758	chromodomain protein, Y chromosome-like 2 [Source:MGI Symbol;Acc:MGI:1923046]	-	gene	overlapping	0	4.74e-05	0.00569576	1.04668	4.16993	4	5.32749	5.89696	5.3002	4.42619	4.429	4.65372	UP
Chr12:102412501-102413700	12	102412501	102413700	Lgmn	ENSMUSG00000021190	legumain [Source:MGI Symbol;Acc:MGI:1330838]	-	gene	overlapping	0	0.000231	0.0206674	1.04847	2.80735	3.32193	4.65765	4.85938	4.54488	3.36553	3.94733	3.49988	UP
Chr10:122839501-122866350	10	122839501	122866350	Ppm1h	ENSMUSG00000034613	protein phosphatase 1H (PP2C domain containing) [Source:MGI Symbol;Acc:MGI:2442087]	+	gene	overlapping	0	0.000101	0.0106649	1.04981	7.96	7.8392	9.61279	9.68952	9.43896	9.43896	8.62362	8.54219	UP
Chr14:21982201-21985950	14	21982201	21985950	Zfp503	ENSMUSG00000039081	zinc finger protein 503 [Source:MGI Symbol;Acc:MGI:1353644]	-	gene	overlapping	0	1.41e-07	3.63e-05	1.05711	4.9542	5.42626	6.43397	6.51109	6.33648	5.63675	5.41212	5.22402	UP
Chr3:123112351-123113400	3	123112351	123113400	Synpo2	ENSMUSG00000050315	synaptopodin 2 [Source:MGI Symbol;Acc:MGI:2153070]	-	gene	overlapping	0	0.000498	0.0379051	1.05933	3.16993	3.16993	4.65765	4.41824	4.34778	2.5548	3.76405	3.49988	UP
Chr17:85389601-85391400	17	85389601	85391400	1700106N22Rik	ENSMUSG00000071037	RIKEN cDNA 1700106N22 gene [Source:MGI Symbol;Acc:MGI:1920832]	+	gene	overlapping	0	3.07e-06	0.000564	1.06234	3.90689	3.32193	5.32749	5.58087	5.22623	4.08474	4.429	4.37699	UP
Chr3:69355501-69361200	3	69355501	69361200	Ppm1l	ENSMUSG00000027784	protein phosphatase 1 (formerly 2C)-like [Source:MGI Symbol;Acc:MGI:2139740]	+	gene	overlapping	0	5.03e-07	0.000114	1.06369	5.93074	5.75489	6.85443	6.89046	6.49823	5.78782	5.6669	5.89913	UP
Chr1:3273301-3274500	1	3273301	3274500	Xkr4	ENSMUSG00000051951	X Kell blood group precursor related family member 4 [Source:MGI Symbol;Acc:MGI:3528744]	-	gene	overlapping	0	0.000169	0.0160866	1.0674	2.32193	3.58496	4.51226	4.90766	4.66257	3.88129	3.19577	3.80281	UP
Chr1:152044501-152047500	1	152044501	152047500	1700025G04Rik	ENSMUSG00000032666	RIKEN cDNA 1700025G04 gene [Source:MGI Symbol;Acc:MGI:1916649]	-	gene	overlapping	0	9.66e-06	0.00152331	1.0681	4.90689	5	5.96811	6.05258	5.44526	4.75699	4.64936	4.96815	UP
Chr10:110770051-110775450	10	110770051	110775450	E2f7	ENSMUSG00000020185	E2F transcription factor 7 [Source:MGI Symbol;Acc:MGI:1289147]	+	gene	overlapping	0	9.76e-07	0.000206	1.06871	5.52356	5.75489	6.71142	6.84213	6.42336	5.85078	5.52828	5.67139	UP
Chr8:114595201-114597150	8	114595201	114597150	Wwox	ENSMUSG00000004637	WW domain-containing oxidoreductase [Source:MGI Symbol;Acc:MGI:1931237]	+	gene	overlapping	0	6.44e-05	0.00736672	1.06897	4.39232	4.32193	5.0866	5.63502	5.06015	4.26551	3.85803	4.4952	UP
Chr12:91647001-91649850	12	91647001	91649850	Ston2	ENSMUSG00000020961	stonin 2 [Source:MGI Symbol;Acc:MGI:1918272]	-	gene	overlapping	0	3.09e-06	0.000564	1.07289	4.80736	4.75489	6.32867	6.55875	6.04466	5.12291	5.34831	5.41344	UP
Chr5:97935001-97936350	5	97935001	97936350	Antxr2	ENSMUSG00000029338	anthrax toxin receptor 2 [Source:MGI Symbol;Acc:MGI:1919164]	-	gene	overlapping	0	1.32e-05	0.0019597	1.10618	3.16993	3.58496	4.91557	5.19229	5.26302	3.64696	4.48994	3.71004	UP
Chr8:35674201-35675850	8	35674201	35675850	Mfhas1	ENSMUSG00000070056	malignant fibrous histiocytoma amplified sequence 1 [Source:MGI Symbol;Acc:MGI:1098644]	+	gene	overlapping	0	3.53e-06	0.000635	1.12068	3.90689	4.39232	5.23816	5.26411	4.97175	3.64696	4.03135	4.2577	UP
Chr19:5306551-5308200	19	5306551	5308200	Gal3st3	ENSMUSG00000047658	galactose-3-O-sulfotransferase 3 [Source:MGI Symbol;Acc:MGI:3617843]	+	gene	overlapping	0	4.2e-06	0.000731	1.12073	4.24793	3.90689	5.0866	5.19229	5.10035	3.98789	4.24437	3.71004	UP
Chr8:114960301-114961500	8	114960301	114961500	Wwox	ENSMUSG00000004637	WW domain-containing oxidoreductase [Source:MGI Symbol;Acc:MGI:1931237]	+	gene	overlapping	0	0.00011	0.0114325	1.1239	3.32193	3.70044	4.58324	4.54253	4.82288	3.5151	3.19577	3.80281	UP
Chr10:71351551-71354100	10	71351551	71354100	Ipmk	ENSMUSG00000060733	inositol polyphosphate multikinase [Source:MGI Symbol;Acc:MGI:1916968]	+	gene	overlapping	0	1.07e-05	0.00166951	1.12435	4.85798	4.24793	5.56337	6.02277	5.40969	4.69526	4.59538	4.4952	UP
Chr14:79768351-79771200	14	79768351	79771200	Pcdh8	ENSMUSG00000036422	protocadherin 8 [Source:MGI Symbol;Acc:MGI:1306800]	-	gene	overlapping	0	6.74e-05	0.00761621	1.13183	5	4.75489	6.4977	6.42648	5.85607	5.78782	4.79235	4.87894	UP
Chr8:116665951-116673450	8	116665951	116673450	Cdyl2	ENSMUSG00000031758	chromodomain protein, Y chromosome-like 2 [Source:MGI Symbol;Acc:MGI:1923046]	-	gene	overlapping	0	1.01e-08	3.39e-06	1.1324	6.02237	6.04439	7.67854	7.70508	7.4131	6.59511	6.59841	6.80306	UP
Chr3:69386251-69393750	3	69386251	69393750	Ppm1l	ENSMUSG00000027784	protein phosphatase 1 (formerly 2C)-like [Source:MGI Symbol;Acc:MGI:2139740]	+	gene	overlapping	0	3.85e-09	1.45e-06	1.13418	5.93074	6.2854	7.10956	7.23413	7.0119	6.17712	6.1594	6.07163	UP
Chr17:85209751-85212450	17	85209751	85212450	1700106N22Rik	ENSMUSG00000071037	RIKEN cDNA 1700106N22 gene [Source:MGI Symbol;Acc:MGI:1920832]	+	gene	overlapping	0	4.12e-05	0.00514052	1.13774	4.64386	4.70044	5.80604	6.10331	5.50841	5.21023	4.10335	4.70177	UP
Chr17:85304851-85334100	17	85304851	85334100	1700106N22Rik	ENSMUSG00000071037	RIKEN cDNA 1700106N22 gene [Source:MGI Symbol;Acc:MGI:1920832]	+	gene	overlapping	0	3.02e-08	9.03e-06	1.15124	8.03892	8.02791	9.26062	9.56581	9.37502	8.59268	8.49884	8.81819	UP
Chr2:150469501-150470700	2	150469501	150470700	Zfp345	ENSMUSG00000074731	zinc finger protein 345 [Source:MGI Symbol;Acc:MGI:3652219]	-	gene	upstream	291	0.000115	0.011812	1.16989	2.80735	3.58496	5.32749	5.36147	4.48349	3.36553	3.85803	4.32179	UP
Chr4:141472051-141480150	4	141472051	141480150	Spen	ENSMUSG00000040761	SPEN homolog, transcriptional regulator (Drosophila) [Source:MGI Symbol;Acc:MGI:1891706]	-	gene	overlapping	0	5.27e-07	0.000118	1.17468	6.02237	6.47573	8.01562	7.83544	7.38047	7.03116	6.66522	6.79051	UP
Chr15:101051851-101054700	15	101051851	101054700	AC104834.1	ENSMUSG00000095440	putative fidgetin-like protein 2 [Source:RefSeq peptide;Acc:NP_001201840]	-	gene	overlapping	0	1.15e-06	0.00024	1.17639	4.80736	4.70044	6.57588	6.19387	5.8294	5.25704	4.79235	5.15359	UP
Chr1:34177351-34183050	1	34177351	34183050	Dst	ENSMUSG00000026131	dystonin [Source:MGI Symbol;Acc:MGI:104627]	+	gene	overlapping	0	1.28e-07	3.36e-05	1.18019	5.67243	5.35755	6.99843	7.09625	6.65191	5.96474	5.71835	5.92133	UP
Chr10:119886601-119893650	10	119886601	119893650	Grip1	ENSMUSG00000034813	glutamate receptor interacting protein 1 [Source:MGI Symbol;Acc:MGI:1921303]	+	gene	overlapping	0	5.7e-08	1.62e-05	1.18214	5.78136	5.93074	6.99843	7.43352	7.18387	5.99293	6.32021	6.23021	UP
Chr10:119701351-119705250	10	119701351	119705250	Grip1	ENSMUSG00000034813	glutamate receptor interacting protein 1 [Source:MGI Symbol;Acc:MGI:1921303]	+	gene	overlapping	0	1.07e-09	4.63e-07	1.18474	4.9542	5.32193	6.38057	6.41426	6.35335	5.34238	5.31669	5.04369	UP
Chr10:98975401-98980950	10	98975401	98980950	Atp2b1	ENSMUSG00000019943	ATPase, Ca++ transporting, plasma membrane 1 [Source:MGI Symbol;Acc:MGI:104653]	+	gene	overlapping	0	4.11e-09	1.52e-06	1.19446	5.52356	5.52356	7.05944	7.1379	6.89957	5.76114	5.86111	6.24765	UP
Chr10:119874901-119877450	10	119874901	119877450	Grip1	ENSMUSG00000034813	glutamate receptor interacting protein 1 [Source:MGI Symbol;Acc:MGI:1921303]	+	gene	overlapping	0	1.57e-06	0.000315	1.19798	4.32193	4.45943	5.48933	6.07107	5.88083	4.50167	5.00227	4.37699	UP
Chr10:119677351-119679000	10	119677351	119679000	Grip1	ENSMUSG00000034813	glutamate receptor interacting protein 1 [Source:MGI Symbol;Acc:MGI:1921303]	+	gene	overlapping	0	2.54e-06	0.000476	1.20175	4.08746	3.90689	5.48933	5.50524	4.87067	4.08474	4.17271	4.04839	UP
Chr13:60676651-60679200	13	60676651	60679200	Dapk1	ENSMUSG00000021559	death associated protein kinase 1 [Source:MGI Symbol;Acc:MGI:1916885]	+	gene	overlapping	0	7.12e-06	0.00115312	1.20323	4.32193	4.70044	5.60237	5.95355	5.22623	3.88129	4.64936	4.60112	UP
Chr3:138787201-138791700	3	138787201	138791700	Tspan5	ENSMUSG00000028152	tetraspanin 5 [Source:MGI Symbol;Acc:MGI:1928096]	+	gene	overlapping	0	9.73e-07	0.000206	1.20422	5.32193	5.49185	6.05649	6.64164	6.31812	4.86981	5.43947	5.25941	UP
Chr17:10318951-10320900	17	10318951	10320900	Qk	ENSMUSG00000062078	quaking [Source:MGI Symbol;Acc:MGI:97837]	-	gene	overlapping	0	1.5e-06	0.000302	1.21512	4.16993	4.85798	6.38057	6.35469	5.72129	5.30204	4.92226	4.79434	UP
Chr5:66472801-66477300	5	66472801	66477300	Apbb2	ENSMUSG00000029207	amyloid beta (A4) precursor protein-binding, family B, member 2 [Source:MGI Symbol;Acc:MGI:108405]	-	gene	overlapping	0	0.000188	0.0174988	1.21831	5.64386	5.42626	6.65417	6.8637	6.02592	6.07533	5.15181	4.84102	UP
Chr10:119479051-119485050	10	119479051	119485050	Grip1	ENSMUSG00000034813	glutamate receptor interacting protein 1 [Source:MGI Symbol;Acc:MGI:1921303]	+	gene	overlapping	0	7.1e-07	0.000153	1.22368	6.02237	5.72792	6.9831	7.1271	6.66671	5.93764	5.38208	6.13062	UP
Chr10:119877901-119878800	10	119877901	119878800	Grip1	ENSMUSG00000034813	glutamate receptor interacting protein 1 [Source:MGI Symbol;Acc:MGI:1921303]	+	gene	overlapping	0	0.00021	0.0191335	1.2351	2.80735	3.16993	4.34144	4.60191	4.54488	3.88129	1.85691	3.49988	UP
Chr8:115336201-115339050	8	115336201	115339050	Wwox	ENSMUSG00000004637	WW domain-containing oxidoreductase [Source:MGI Symbol;Acc:MGI:1931237]	+	gene	overlapping	0	1.29e-07	3.37e-05	1.23551	4.70044	4.9542	5.86581	5.89696	5.57079	4.42619	4.30555	4.84102	UP
Chr2:169828201-169833000	2	169828201	169833000	Tshz2	ENSMUSG00000047907	teashirt zinc finger family member 2 [Source:MGI Symbol;Acc:MGI:2153084]	+	gene	overlapping	0	4.91e-07	0.000112	1.23901	5.58496	5.45943	6.47532	6.74765	6.56379	5.82076	4.7459	5.56705	UP
Chr1:115898551-115899300	1	115898551	115899300	Cntnap5a	ENSMUSG00000070695	contactin associated protein-like 5A [Source:MGI Symbol;Acc:MGI:3643623]	+	gene	overlapping	0	0.00065	0.0461027	1.24719	3.58496	1.58496	4.15631	3.83844	4.34778	3.20643	3.19577	2.06007	UP
Chr13:35796001-35797650	13	35796001	35797650	Cdyl	ENSMUSG00000059288	chromodomain protein, Y chromosome-like [Source:MGI Symbol;Acc:MGI:1339956]	+	gene	overlapping	0	8.69e-05	0.00948067	1.24854	3.90689	3.90689	5.13689	5.63502	4.71978	4.50167	3.56442	3.80281	UP
Chr16:28920601-28922250	16	28920601	28922250	1600021P15Rik	ENSMUSG00000051065	RIKEN cDNA 1600021P15 gene [Source:MGI Symbol;Acc:MGI:1917028]	-	gene	overlapping	0	7.15e-06	0.00115449	1.25003	3.90689	3.16993	5.0866	5.11831	4.82288	4.26551	3.85803	2.95696	UP
Chr17:50607451-50608800	17	50607451	50608800	Plcl2	ENSMUSG00000038910	phospholipase C-like 2 [Source:MGI Symbol;Acc:MGI:1352756]	+	gene	overlapping	0	2.71e-05	0.00358486	1.25022	4	3.16993	5.13689	5.11831	4.34778	3.64696	3.76405	3.49988	UP
Chr14:93032101-93033000	14	93032101	93033000	Pcdh9	ENSMUSG00000055421	protocadherin 9 [Source:MGI Symbol;Acc:MGI:1306801]	-	gene	overlapping	0	9.22e-05	0.00994998	1.25245	3.32193	3.16993	4.25229	4.41824	4.42076	2.5548	3.03693	3.49988	UP
Chr10:71354401-71355600	10	71354401	71355600	Ipmk	ENSMUSG00000060733	inositol polyphosphate multikinase [Source:MGI Symbol;Acc:MGI:1916968]	+	gene	overlapping	0	2.83e-05	0.00370807	1.25834	3.16993	3.58496	4.72695	4.85938	4.66257	3.88129	3.85803	2.3396	UP
Chr17:85388251-85389600	17	85388251	85389600	1700106N22Rik	ENSMUSG00000071037	RIKEN cDNA 1700106N22 gene [Source:MGI Symbol;Acc:MGI:1920832]	+	gene	overlapping	0	4.24e-06	0.000735	1.26161	3.80735	3.16993	4.85426	4.95268	4.92262	3.64696	3.19577	3.96903	UP
Chr10:119911951-119914950	10	119911951	119914950	Grip1	ENSMUSG00000034813	glutamate receptor interacting protein 1 [Source:MGI Symbol;Acc:MGI:1921303]	+	gene	overlapping	0	8.98e-08	2.44e-05	1.26274	4.75489	5.04439	6.03092	6.03919	6.00293	5.34238	4.48994	4.37699	UP
Chr8:116568451-116571750	8	116568451	116571750	Cdyl2	ENSMUSG00000031758	chromodomain protein, Y chromosome-like 2 [Source:MGI Symbol;Acc:MGI:1923046]	-	gene	overlapping	0	1.27e-06	0.000261	1.26476	4.9542	5.24793	5.67014	6.25035	5.8294	4.69526	5.0374	4.32179	UP
Chr8:47892301-47893800	8	47892301	47893800	Wwc2	ENSMUSG00000031563	WW, C2 and coiled-coil domain containing 2 [Source:MGI Symbol;Acc:MGI:1261872]	-	gene	overlapping	0	1.45e-05	0.00213045	1.26594	3.45943	3.70044	5.48933	5.68578	4.82288	3.36553	4.17271	4.4952	UP
Chr12:107914801-107919750	12	107914801	107919750	Bcl11b	ENSMUSG00000048251	B cell leukemia/lymphoma 11B [Source:MGI Symbol;Acc:MGI:1929913]	-	gene	overlapping	0	1.98e-06	0.000383	1.27381	5.04439	5.35755	7.3621	7.5669	6.77058	6.04642	6.26157	6.23021	UP
Chr4:141463951-141465900	4	141463951	141465900	Zbtb17	ENSMUSG00000006215	zinc finger and BTB domain containing 17 [Source:MGI Symbol;Acc:MGI:107410]	+	gene	overlapping	0	6.77e-07	0.000147	1.2754	4.39232	4.24793	5.56337	5.68578	5.06015	4.42619	3.94733	4.18736	UP
Chr3:144559651-144562350	3	144559651	144562350	Hs2st1	ENSMUSG00000040151	heparan sulfate 2-O-sulfotransferase 1 [Source:MGI Symbol;Acc:MGI:1346049]	-	gene	overlapping	0	3.84e-07	9.18e-05	1.27846	4.70044	4.75489	5.80604	5.98953	5.57079	4.42619	4.96492	4.04839	UP
Chr8:115214551-115215450	8	115214551	115215450	Wwox	ENSMUSG00000004637	WW domain-containing oxidoreductase [Source:MGI Symbol;Acc:MGI:1931237]	+	gene	overlapping	0	0.000296	0.0247801	1.28216	2.32193	3.70044	4.25229	4.76296	3.86271	3.20643	3.03693	2.95696	UP
Chr10:119923201-119924400	10	119923201	119924400	Grip1	ENSMUSG00000034813	glutamate receptor interacting protein 1 [Source:MGI Symbol;Acc:MGI:1921303]	+	gene	overlapping	0	1.55e-05	0.00224619	1.2977	3.32193	3.58496	4.51226	5.03561	4.71978	2.80162	3.19577	4.04839	UP
Chr8:114658651-114660450	8	114658651	114660450	Wwox	ENSMUSG00000004637	WW domain-containing oxidoreductase [Source:MGI Symbol;Acc:MGI:1931237]	+	gene	overlapping	0	9.72e-06	0.00152768	1.3024	4.24793	4.16993	4.91557	5.68578	5.01675	4.17686	4.03135	3.71004	UP
Chr5:66470401-66472350	5	66470401	66472350	Apbb2	ENSMUSG00000029207	amyloid beta (A4) precursor protein-binding, family B, member 2 [Source:MGI Symbol;Acc:MGI:108405]	-	gene	overlapping	0	0.000269	0.0232157	1.30427	4	4.39232	5.13689	5.70545	4.34778	4.26551	3.66807	3.71004	UP
Chr10:119475001-119479050	10	119475001	119479050	Grip1	ENSMUSG00000034813	glutamate receptor interacting protein 1 [Source:MGI Symbol;Acc:MGI:1921303]	+	gene	overlapping	0	2.9e-09	1.13e-06	1.31091	5.16993	5.58496	6.53671	6.91017	6.61092	5.5377	5.43947	5.41344	UP
Chr15:27946501-27950400	15	27946501	27950400	Trio	ENSMUSG00000022263	triple functional domain (PTPRF interacting) [Source:MGI Symbol;Acc:MGI:1927230]	-	gene	overlapping	0	3.67e-07	8.82e-05	1.31813	5.12928	4.90689	6.38057	6.42648	5.75086	4.86981	4.69857	5.22402	UP
Chr17:58087951-58088700	17	58087951	58088700	Cntnap5c	ENSMUSG00000038048	contactin associated protein-like 5C [Source:MGI Symbol;Acc:MGI:3646013]	+	gene	overlapping	0	0.000307	0.0254941	1.31895	3	2.80735	4.34144	3.83844	4.04283	2.5548	2.4494	3.10893	UP
Chr3:148922401-148923300	3	148922401	148923300	Lphn2	ENSMUSG00000028184	latrophilin 2 [Source:MGI Symbol;Acc:MGI:2139714]	-	gene	overlapping	0	6.38e-05	0.00731824	1.32979	3.45943	2.58496	4.65765	4.12019	4.42076	3.36553	3.19577	2.58931	UP
Chr16:6964951-6965700	16	6964951	6965700	Rbfox1	ENSMUSG00000008658	RNA binding protein, fox-1 homolog (C. elegans) 1 [Source:MGI Symbol;Acc:MGI:1926224]	+	gene	overlapping	0	0.000383	0.0304699	1.33552	3.32193	2.58496	3.70881	4.34717	4.27668	3.0101	3.32915	1.70522	UP
Chr8:16135951-16136700	8	16135951	16136700	Csmd1	ENSMUSG00000060924	CUB and Sushi multiple domains 1 [Source:MGI Symbol;Acc:MGI:2137383]	-	gene	overlapping	0	0.000144	0.014059	1.33808	2.58496	2.58496	3.83435	4.20004	4.34778	2.26998	3.03693	2.95696	UP
Chr17:85352401-85354050	17	85352401	85354050	1700106N22Rik	ENSMUSG00000071037	RIKEN cDNA 1700106N22 gene [Source:MGI Symbol;Acc:MGI:1920832]	+	gene	overlapping	0	9.63e-07	0.000205	1.35108	4.16993	3.70044	5.41152	5.32996	4.71978	3.76575	4.03135	3.60874	UP
Chr13:35792251-35796000	13	35792251	35796000	Cdyl	ENSMUSG00000059288	chromodomain protein, Y chromosome-like [Source:MGI Symbol;Acc:MGI:1339956]	+	gene	overlapping	0	3.41e-09	1.3e-06	1.3558	5.55459	5.45943	6.41828	6.39078	5.98062	5.12291	5.00227	4.74849	UP
Chr16:60516151-60517050	16	60516151	60517050	Epha6	ENSMUSG00000055540	Eph receptor A6 [Source:MGI Symbol;Acc:MGI:108034]	-	gene	overlapping	0	2.58e-05	0.00347408	1.36722	3.45943	3.16993	4.51226	4.60191	4.34778	3.36553	3.19577	2.79242	UP
Chr10:119848051-119859900	10	119848051	119859900	Grip1	ENSMUSG00000034813	glutamate receptor interacting protein 1 [Source:MGI Symbol;Acc:MGI:1921303]	+	gene	overlapping	0	1.33e-13	1.15e-10	1.3726	6.84549	6.87036	7.867	7.98519	7.93875	6.9421	6.75621	6.60039	UP
Chr8:114670801-114673650	8	114670801	114673650	Wwox	ENSMUSG00000004637	WW domain-containing oxidoreductase [Source:MGI Symbol;Acc:MGI:1931237]	+	gene	overlapping	0	2.93e-06	0.000542	1.37624	5.04439	4.85798	5.60237	6.25035	5.40969	4.75699	4.24437	4.43297	UP
Chr10:119624701-119667450	10	119624701	119667450	Grip1	ENSMUSG00000034813	glutamate receptor interacting protein 1 [Source:MGI Symbol;Acc:MGI:1921303]	+	gene	overlapping	0	1.71e-14	1.71e-11	1.3775	8.49586	8.57365	10.2108	10.1626	10.0315	9.22432	9.06483	9.10055	UP
Chr10:119601601-119614350	10	119601601	119614350	Grip1	ENSMUSG00000034813	glutamate receptor interacting protein 1 [Source:MGI Symbol;Acc:MGI:1921303]	+	gene	overlapping	0	4.36e-12	2.76e-09	1.38254	6.74147	7.01123	8.24445	8.32983	8.08827	7.16513	7.04127	7.03574	UP
Chr10:122774401-122775300	10	122774401	122775300	Ppm1h	ENSMUSG00000034613	protein phosphatase 1H (PP2C domain containing) [Source:MGI Symbol;Acc:MGI:2442087]	+	gene	overlapping	0	1.91e-05	0.0026657	1.38558	3.16993	3.16993	4.58324	4.54253	4.04283	2.80162	3.44742	2.58931	UP
Chr8:47898601-47910300	8	47898601	47910300	Wwc2	ENSMUSG00000031563	WW, C2 and coiled-coil domain containing 2 [Source:MGI Symbol;Acc:MGI:1261872]	-	gene	overlapping	0	2.8e-11	1.6e-08	1.39303	6.32193	6.75489	8.31617	8.40695	8.14011	7.10813	7.28009	7.17135	UP
Chr13:114359701-114360450	13	114359701	114360450	Ndufs4	ENSMUSG00000021764	NADH dehydrogenase (ubiquinone) Fe-S protein 4 [Source:MGI Symbol;Acc:MGI:1343135]	-	gene	overlapping	0	0.000636	0.0455334	1.40002	2	3	3.57354	4.48072	3.76868	2.26998	3.03693	2.3396	UP
Chr1:55361851-55363800	1	55361851	55363800	Boll	ENSMUSG00000025977	bol, boule-like (Drosophila) [Source:MGI Symbol;Acc:MGI:1922638]	-	gene	overlapping	0	6.54e-07	0.000143	1.40422	4.08746	4.75489	6.51585	6.39078	5.50841	4.86981	4.79235	4.87894	UP
Chr15:27981451-27983250	15	27981451	27983250	Trio	ENSMUSG00000022263	triple functional domain (PTPRF interacting) [Source:MGI Symbol;Acc:MGI:1927230]	-	gene	overlapping	0	1.72e-06	0.00034	1.40806	3.70044	4.08746	5.67014	5.39219	4.66257	3.64696	3.76405	4.12136	UP
Chr10:80834101-80836050	10	80834101	80836050	Lingo3	ENSMUSG00000051067	leucine rich repeat and Ig domain containing 3 [Source:MGI Symbol;Acc:MGI:3609246]	-	gene	overlapping	0	1.38e-09	5.75e-07	1.41542	3.90689	4.39232	5.86581	5.8532	5.77912	4.50167	4.7459	3.8864	UP
Chr10:119695201-119698800	10	119695201	119698800	Grip1	ENSMUSG00000034813	glutamate receptor interacting protein 1 [Source:MGI Symbol;Acc:MGI:1921303]	+	gene	overlapping	0	4.7e-09	1.71e-06	1.42122	4.9542	5.08746	6.59455	6.64164	6.06732	5.21023	5.0374	5.04369	UP
Chr10:119880001-119886150	10	119880001	119886150	Grip1	ENSMUSG00000034813	glutamate receptor interacting protein 1 [Source:MGI Symbol;Acc:MGI:1921303]	+	gene	overlapping	0	7.99e-18	1.59e-14	1.42289	5.70044	6.02237	7.1702	7.10954	7.22707	5.93764	5.92915	5.70024	UP
Chr13:102887101-102890250	13	102887101	102890250	Mast4	ENSMUSG00000034751	microtubule associated serine/threonine kinase family member 4 [Source:MGI Symbol;Acc:MGI:1918885]	-	gene	overlapping	0	5.12e-06	0.000868	1.42331	4.75489	4.70044	6.15656	6.32511	5.69488	5.42384	4.03135	4.37699	UP
Chr2:169889551-169890450	2	169889551	169890450	Tshz2	ENSMUSG00000047907	teashirt zinc finger family member 2 [Source:MGI Symbol;Acc:MGI:2153084]	+	gene	overlapping	0	0.000488	0.0373009	1.43086	3.45943	2	4.43191	4.7139	3.95352	3.88129	1.85691	2.58931	UP
Chr8:115148101-115149150	8	115148101	115149150	Wwox	ENSMUSG00000004637	WW domain-containing oxidoreductase [Source:MGI Symbol;Acc:MGI:1931237]	+	gene	overlapping	0	8.25e-06	0.00131933	1.43192	3	3.32193	4.34144	4.7139	4.54488	3.36553	2.8671	3.10893	UP
Chr10:119775301-119779500	10	119775301	119779500	Grip1	ENSMUSG00000034813	glutamate receptor interacting protein 1 [Source:MGI Symbol;Acc:MGI:1921303]	+	gene	overlapping	0	1.14e-09	4.92e-07	1.43741	5	5.12928	6.34541	6.69084	6.24275	5.1671	5.11963	4.92345	UP
Chr10:119770201-119773050	10	119770201	119773050	Grip1	ENSMUSG00000034813	glutamate receptor interacting protein 1 [Source:MGI Symbol;Acc:MGI:1921303]	+	gene	overlapping	0	1.45e-08	4.67e-06	1.43812	4.80736	4.52356	5.89326	6.21171	5.88083	3.98789	4.429	5.08213	UP
Chr18:69606301-69607500	18	69606301	69607500	Tcf4	ENSMUSG00000053477	transcription factor 4 [Source:MGI Symbol;Acc:MGI:98506]	+	gene	overlapping	0	1.65e-06	0.000327	1.44173	3.32193	3.70044	5.02885	4.60191	4.54488	3.64696	3.19577	2.95696	UP
Chr8:116637001-116639700	8	116637001	116639700	Cdyl2	ENSMUSG00000031758	chromodomain protein, Y chromosome-like 2 [Source:MGI Symbol;Acc:MGI:1923046]	-	gene	overlapping	0	2.71e-08	8.17e-06	1.44408	4.75489	3.80735	5.89326	6.34056	5.8294	4.50167	4.30555	5.00778	UP
Chr10:119705251-119712600	10	119705251	119712600	Grip1	ENSMUSG00000034813	glutamate receptor interacting protein 1 [Source:MGI Symbol;Acc:MGI:1921303]	+	gene	overlapping	0	1.12e-11	6.75e-09	1.44424	6.06609	6.12928	6.9831	7.26525	6.98947	5.78782	5.71835	5.79444	UP
Chr3:69384001-69385950	3	69384001	69385950	Ppm1l	ENSMUSG00000027784	protein phosphatase 1 (formerly 2C)-like [Source:MGI Symbol;Acc:MGI:2139740]	+	gene	overlapping	0	1.35e-06	0.000274	1.4485	3.45943	3.80735	5.13689	5.72635	4.92262	3.98789	4.03135	3.60874	UP
Chr10:59518351-59520600	10	59518351	59520600	Ccdc109a	ENSMUSG00000009647	coiled-coil domain containing 109A [Source:MGI Symbol;Acc:MGI:3026965]	-	gene	overlapping	0	1.15e-08	3.8e-06	1.45324	4.16993	4.16993	5.60237	5.8532	5.37168	4.26551	4.30555	3.96903	UP
Chr8:115260151-115261500	8	115260151	115261500	Wwox	ENSMUSG00000004637	WW domain-containing oxidoreductase [Source:MGI Symbol;Acc:MGI:1931237]	+	gene	overlapping	0	4.09e-07	9.69e-05	1.45844	3	2.80735	5.02885	5.26411	4.60596	3.36553	3.76405	3.37754	UP
Chr8:23150701-23151750	8	23150701	23151750	Ank1	ENSMUSG00000031543	ankyrin 1, erythroid [Source:MGI Symbol;Acc:MGI:88024]	+	gene	upstream	204	1.18e-05	0.00178929	1.45999	3	3.32193	4.85426	4.76296	4.04283	2.80162	3.56442	2.79242	UP
Chr10:119614651-119624550	10	119614651	119624550	Grip1	ENSMUSG00000034813	glutamate receptor interacting protein 1 [Source:MGI Symbol;Acc:MGI:1921303]	+	gene	overlapping	0	1.15e-14	1.21e-11	1.46501	6.40939	6.50779	8.0965	8.05663	8.05292	7.00187	6.49306	6.91436	UP
Chr8:116587351-116591100	8	116587351	116591100	Cdyl2	ENSMUSG00000031758	chromodomain protein, Y chromosome-like 2 [Source:MGI Symbol;Acc:MGI:1923046]	-	gene	overlapping	0	8.95e-10	3.91e-07	1.46906	4.9542	5.08746	6.26888	6.59638	6.33648	5.42384	4.79235	4.74849	UP
Chr8:47964901-47972400	8	47964901	47972400	Wwc2	ENSMUSG00000031563	WW, C2 and coiled-coil domain containing 2 [Source:MGI Symbol;Acc:MGI:1261872]	-	gene	overlapping	0	2.46e-09	9.72e-07	1.47457	5.80736	5.9542	7.31149	7.4673	6.86349	5.96474	5.71835	6.04903	UP
ChrX:169976101-169977150	X	169976101	169977150	Mid1	ENSMUSG00000035299	midline 1 [Source:MGI Symbol;Acc:MGI:1100537]	+	gene	overlapping	0	4.44e-05	0.00547787	1.47993	3.16993	3	4.06055	5.22837	5.01675	2.26998	3.94733	3.37754	UP
Chr10:119782801-119784150	10	119782801	119784150	Grip1	ENSMUSG00000034813	glutamate receptor interacting protein 1 [Source:MGI Symbol;Acc:MGI:1921303]	+	gene	overlapping	0	5.19e-08	1.48e-05	1.48703	3.70044	3.45943	4.85426	5.19229	4.97175	3.88129	3.19577	3.49988	UP
Chr16:87735301-87740100	16	87735301	87740100	Bach1	ENSMUSG00000025612	BTB and CNC homology 1 [Source:MGI Symbol;Acc:MGI:894680]	+	gene	upstream	1955	4.62e-10	2.14e-07	1.48779	5.35755	5.35755	7.00799	6.92686	6.44164	5.63675	5.34831	5.25941	UP
Chr10:71355601-71356500	10	71355601	71356500	Ipmk	ENSMUSG00000060733	inositol polyphosphate multikinase [Source:MGI Symbol;Acc:MGI:1916968]	+	gene	overlapping	0	8.69e-06	0.00138208	1.4898	2.80735	3.32193	4.58324	4.65887	4.04283	3.0101	3.19577	2.58931	UP
Chr5:148382101-148383300	5	148382101	148383300	Slc7a1	ENSMUSG00000041313	solute carrier family 7 (cationic amino acid transporter, y+ system), member 1 [Source:MGI Symbol;Acc:MGI:88117]	-	gene	overlapping	0	0.000224	0.020134	1.49027	2.32193	3	5.0866	5.15655	3.56243	3.0101	3.03693	3.60874	UP
Chr10:110762101-110766600	10	110762101	110766600	E2f7	ENSMUSG00000020185	E2F transcription factor 7 [Source:MGI Symbol;Acc:MGI:1289147]	+	gene	overlapping	0	3.93e-13	3e-10	1.49743	5.16993	5.35755	6.63513	6.62999	6.42336	5.30204	5.11963	4.96815	UP
Chr16:28916701-28917900	16	28916701	28917900	1600021P15Rik	ENSMUSG00000051065	RIKEN cDNA 1600021P15 gene [Source:MGI Symbol;Acc:MGI:1917028]	-	gene	overlapping	0	0.000211	0.0192033	1.50004	3.70044	3.32193	4.15631	4.9967	4.60596	4.08474	2.66659	2.06007	UP
Chr10:98984851-98987400	10	98984851	98987400	Atp2b1	ENSMUSG00000019943	ATPase, Ca++ transporting, plasma membrane 1 [Source:MGI Symbol;Acc:MGI:104653]	+	gene	overlapping	0	6.07e-08	1.72e-05	1.50079	4.52356	4.75489	5.9399	6.00159	5.18754	4.26551	4.24437	4.32179	UP
Chr1:85198951-85199850	1	85198951	85199850	C130026I21Rik	ENSMUSG00000052477	RIKEN cDNA C130026I21 gene [Source:MGI Symbol;Acc:MGI:3612702]	-	gene	overlapping	0	1.49e-05	0.00217811	1.50385	3	3.32193	4.25229	4.20004	4.66257	2.80162	2.8671	2.95696	UP
Chr15:27950551-27968850	15	27950551	27968850	Trio	ENSMUSG00000022263	triple functional domain (PTPRF interacting) [Source:MGI Symbol;Acc:MGI:1927230]	-	gene	overlapping	0	4.03e-12	2.58e-09	1.50477	7.21917	7.44294	8.68201	8.63096	8.31798	7.46536	7.14884	7.45158	UP
Chr13:35840401-35842800	13	35840401	35842800	Cdyl	ENSMUSG00000059288	chromodomain protein, Y chromosome-like [Source:MGI Symbol;Acc:MGI:1339956]	+	gene	overlapping	0	4.57e-09	1.67e-06	1.5134	4.08746	4.64386	5.73831	5.91586	5.33482	4.34492	4.03135	4.18736	UP
Chr3:69444601-69446550	3	69444601	69446550	Ppm1l	ENSMUSG00000027784	protein phosphatase 1 (formerly 2C)-like [Source:MGI Symbol;Acc:MGI:2139740]	+	gene	overlapping	0	4.43e-06	0.000761	1.51529	3.45943	4.90689	5.02885	5.91586	4.97175	3.76575	3.56442	4.2577	UP
Chr8:115316101-115317000	8	115316101	115317000	Wwox	ENSMUSG00000004637	WW domain-containing oxidoreductase [Source:MGI Symbol;Acc:MGI:1931237]	+	gene	overlapping	0	1.89e-05	0.00264734	1.51777	3	2.80735	3.83435	4.65887	4.34778	2.5548	2.4494	3.25142	UP
Chr8:115320001-115320750	8	115320001	115320750	Wwox	ENSMUSG00000004637	WW domain-containing oxidoreductase [Source:MGI Symbol;Acc:MGI:1931237]	+	gene	overlapping	0	0.000365	0.029211	1.53513	2.58496	2.80735	3.26069	4.27593	4.54488	2.26998	2.8671	2.58931	UP
Chr13:29966551-29968950	13	29966551	29968950	E2f3	ENSMUSG00000016477	E2F transcription factor 3 [Source:MGI Symbol;Acc:MGI:1096340]	-	gene	overlapping	0	8.62e-08	2.35e-05	1.5371	4.39232	4.52356	5.48933	5.7736	5.18754	4.50167	4.03135	3.25142	UP
Chr8:125668951-125670000	8	125668951	125670000	4933403G14Rik	ENSMUSG00000050930	RIKEN cDNA 4933403G14 gene [Source:MGI Symbol;Acc:MGI:1921643]	+	gene	overlapping	0	2.95e-05	0.00381911	1.538	2.80735	3.70044	5.28146	4.65887	4.04283	3.36553	3.19577	2.95696	UP
Chr8:115219501-115223400	8	115219501	115223400	Wwox	ENSMUSG00000004637	WW domain-containing oxidoreductase [Source:MGI Symbol;Acc:MGI:1931237]	+	gene	overlapping	0	1.08e-10	5.87e-08	1.53879	4.75489	5.49185	6.45196	6.53367	6.06732	4.97799	5.00227	4.65372	UP
Chr8:47916151-47917800	8	47916151	47917800	Wwc2	ENSMUSG00000031563	WW, C2 and coiled-coil domain containing 2 [Source:MGI Symbol;Acc:MGI:1261872]	-	gene	overlapping	0	9.17e-09	3.12e-06	1.55823	4.32193	3.80735	5.13689	5.63502	5.14362	3.88129	3.66807	3.80281	UP
Chr10:119712901-119718750	10	119712901	119718750	Grip1	ENSMUSG00000034813	glutamate receptor interacting protein 1 [Source:MGI Symbol;Acc:MGI:1921303]	+	gene	overlapping	0	3.71e-10	1.75e-07	1.56027	5.78136	5.72792	6.79851	7.1177	6.63831	5.07376	5.38208	5.70024	UP
Chr10:120077851-120081600	10	120077851	120081600	Grip1	ENSMUSG00000034813	glutamate receptor interacting protein 1 [Source:MGI Symbol;Acc:MGI:1921303]	+	gene	overlapping	0	2.62e-10	1.32e-07	1.57418	5.42626	5.49185	6.4977	6.83258	6.27792	4.86981	5.00227	5.25941	UP
Chr3:138826201-138833100	3	138826201	138833100	Tspan5	ENSMUSG00000028152	tetraspanin 5 [Source:MGI Symbol;Acc:MGI:1928096]	+	gene	overlapping	0	1.36e-17	2.6e-14	1.5759	6.04439	6.14975	7.25958	7.40382	7.3892	5.96474	6.07838	5.67139	UP
Chr10:119822701-119826600	10	119822701	119826600	Grip1	ENSMUSG00000034813	glutamate receptor interacting protein 1 [Source:MGI Symbol;Acc:MGI:1921303]	+	gene	overlapping	0	1.8e-10	9.32e-08	1.57601	5.08746	5.24793	6.47532	6.61022	6.02592	4.92844	4.83855	4.87894	UP
Chr17:85371451-85373250	17	85371451	85373250	1700106N22Rik	ENSMUSG00000071037	RIKEN cDNA 1700106N22 gene [Source:MGI Symbol;Acc:MGI:1920832]	+	gene	overlapping	0	2.28e-07	5.64e-05	1.58103	3.70044	4.39232	4.85426	5.63502	4.97175	3.64696	3.66807	3.60874	UP
Chr10:119667751-119669850	10	119667751	119669850	Grip1	ENSMUSG00000034813	glutamate receptor interacting protein 1 [Source:MGI Symbol;Acc:MGI:1921303]	+	gene	overlapping	0	1.29e-09	5.41e-07	1.59097	4.24793	3.90689	5.48933	5.83291	5.63491	4.34492	3.32915	4.37699	UP
Chr13:29969401-29973450	13	29969401	29973450	E2f3	ENSMUSG00000016477	E2F transcription factor 3 [Source:MGI Symbol;Acc:MGI:1096340]	-	gene	overlapping	0	3.4e-10	1.66e-07	1.59338	4.90689	4.9542	6.55844	6.58726	5.98062	4.97799	4.69857	4.92345	UP
Chr8:114838351-114839250	8	114838351	114839250	Wwox	ENSMUSG00000004637	WW domain-containing oxidoreductase [Source:MGI Symbol;Acc:MGI:1931237]	+	gene	overlapping	0	0.000546	0.0405092	1.60386	2.80735	3	4.25229	5.03561	3.18243	2.26998	2.8671	2.95696	UP
Chr13:35806351-35810100	13	35806351	35810100	Cdyl	ENSMUSG00000059288	chromodomain protein, Y chromosome-like [Source:MGI Symbol;Acc:MGI:1339956]	+	gene	overlapping	0	4.67e-07	0.000108	1.60451	5.42626	5.24793	6.39864	6.39078	5.80509	5.42384	4.10335	4.18736	UP
Chr16:28910251-28916700	16	28910251	28916700	1600021P15Rik	ENSMUSG00000051065	RIKEN cDNA 1600021P15 gene [Source:MGI Symbol;Acc:MGI:1917028]	-	gene	overlapping	0	1.45e-21	6.51e-18	1.60507	5.88264	5.61471	7.1702	7.08852	7.22707	5.82076	5.43947	5.70024	UP
Chr17:85207051-85207800	17	85207051	85207800	1700106N22Rik	ENSMUSG00000071037	RIKEN cDNA 1700106N22 gene [Source:MGI Symbol;Acc:MGI:1920832]	+	gene	overlapping	0	9.14e-05	0.00990514	1.60853	2.32193	2.58496	4.06055	4.76296	3.56243	1.9219	2.8671	2.79242	UP
Chr10:119689501-119695050	10	119689501	119695050	Grip1	ENSMUSG00000034813	glutamate receptor interacting protein 1 [Source:MGI Symbol;Acc:MGI:1921303]	+	gene	overlapping	0	1.85e-12	1.24e-09	1.61257	5.32193	5.70044	7.1283	7.16518	6.79297	5.76114	5.5583	5.29178	UP
Chr14:77047051-77048400	14	77047051	77048400	Ccdc122	ENSMUSG00000034795	coiled-coil domain containing 122 [Source:MGI Symbol;Acc:MGI:1918358]	+	gene	overlapping	0	1.76e-06	0.000345	1.62333	3.58496	3.70044	5.02885	5.48025	4.48349	3.20643	3.03693	3.8864	UP
Chr8:114669601-114670650	8	114669601	114670650	Wwox	ENSMUSG00000004637	WW domain-containing oxidoreductase [Source:MGI Symbol;Acc:MGI:1931237]	+	gene	overlapping	0	1.89e-06	0.000366	1.62899	3.32193	3.70044	4.85426	4.9967	4.12598	3.36553	2.8671	2.95696	UP
Chr10:119738701-119745750	10	119738701	119745750	Grip1	ENSMUSG00000034813	glutamate receptor interacting protein 1 [Source:MGI Symbol;Acc:MGI:1921303]	+	gene	overlapping	0	1.45e-13	1.24e-10	1.64121	5.72792	6	7.35538	7.51267	7.2156	5.99293	5.49806	6.07163	UP
Chr3:69334501-69338250	3	69334501	69338250	Ppm1l	ENSMUSG00000027784	protein phosphatase 1 (formerly 2C)-like [Source:MGI Symbol;Acc:MGI:2139740]	+	gene	overlapping	0	6.99e-14	6.26e-11	1.64181	5.04439	4.85798	6.43397	6.41426	6.37157	3.98789	5.00227	5.08213	UP
Chr10:119719351-119723100	10	119719351	119723100	Grip1	ENSMUSG00000034813	glutamate receptor interacting protein 1 [Source:MGI Symbol;Acc:MGI:1921303]	+	gene	overlapping	0	7e-09	2.45e-06	1.64259	4.90689	4.9542	6.10488	6.58726	6.20232	5.25704	4.03135	4.74849	UP
Chr16:28902451-28904100	16	28902451	28904100	1600021P15Rik	ENSMUSG00000051065	RIKEN cDNA 1600021P15 gene [Source:MGI Symbol;Acc:MGI:1917028]	-	gene	overlapping	0	1.41e-08	4.57e-06	1.64557	3.90689	4.16993	5.52697	5.48025	4.77105	3.64696	3.56442	3.71004	UP
Chr15:27940051-27946050	15	27940051	27946050	Trio	ENSMUSG00000022263	triple functional domain (PTPRF interacting) [Source:MGI Symbol;Acc:MGI:1927230]	-	gene	overlapping	0	3.9e-15	5.11e-12	1.65395	5.80736	5.78136	6.92824	7.09625	6.84913	5.46247	5.28347	5.47693	UP
Chr8:115257301-115258200	8	115257301	115258200	Wwox	ENSMUSG00000004637	WW domain-containing oxidoreductase [Source:MGI Symbol;Acc:MGI:1931237]	+	gene	overlapping	0	6.33e-07	0.000139	1.65924	3	3	4.25229	4.90766	4.34778	2.80162	2.66659	3.10893	UP
Chr13:29964751-29965650	13	29964751	29965650	E2f3	ENSMUSG00000016477	E2F transcription factor 3 [Source:MGI Symbol;Acc:MGI:1096340]	-	gene	overlapping	0	0.000264	0.022861	1.65929	2.80735	3	4.25229	4.9967	3.76868	3.64696	1.85691	2.3396	UP
ChrX:169986601-169988250	X	169986601	169988250	Mid1	ENSMUSG00000035299	midline 1 [Source:MGI Symbol;Acc:MGI:1100537]	+	gene	overlapping	0	0.000374	0.0297941	1.66121	3.45943	1.58496	4.72695	6.66853	6.18619	2.80162	5.08065	4.70177	UP
Chr8:47245051-47245800	8	47245051	47245800	Stox2	ENSMUSG00000038143	storkhead box 2 [Source:MGI Symbol;Acc:MGI:1918319]	-	gene	overlapping	0	8.29e-06	0.00132194	1.67611	3.16993	2.80735	4.06055	4.54253	3.95352	2.5548	2.18218	2.79242	UP
Chr5:66481801-66484350	5	66481801	66484350	Apbb2	ENSMUSG00000029207	amyloid beta (A4) precursor protein-binding, family B, member 2 [Source:MGI Symbol;Acc:MGI:108405]	-	gene	overlapping	0	1.69e-07	4.31e-05	1.68767	4.64386	5.08746	5.86581	6.17907	5.22623	4.42619	4.48994	3.37754	UP
Chr8:69880051-69883950	8	69880051	69883950	Cilp2	ENSMUSG00000044006	cartilage intermediate layer protein 2 [Source:MGI Symbol;Acc:MGI:1915959]	-	gene	overlapping	0	4.66e-07	0.000108	1.69535	5.16993	4.80736	7.80245	7.55764	7.08674	6.69234	5.11963	5.70024	UP
Chr15:27924601-27929700	15	27924601	27929700	Trio	ENSMUSG00000022263	triple functional domain (PTPRF interacting) [Source:MGI Symbol;Acc:MGI:1927230]	-	gene	overlapping	0	7.12e-11	3.99e-08	1.69994	5.24793	5.67243	6.89774	7.10732	6.53377	5.56931	5.00227	5.22402	UP
Chr8:114564301-114565950	8	114564301	114565950	Wwox	ENSMUSG00000004637	WW domain-containing oxidoreductase [Source:MGI Symbol;Acc:MGI:1931237]	+	gene	overlapping	0	4.51e-07	0.000105	1.7051	3.90689	4.58496	5.28146	5.8532	4.87067	4.08474	2.8671	3.96903	UP
Chr10:119780101-119782500	10	119780101	119782500	Grip1	ENSMUSG00000034813	glutamate receptor interacting protein 1 [Source:MGI Symbol;Acc:MGI:1921303]	+	gene	overlapping	0	2.46e-08	7.48e-06	1.70632	3.80735	4.08746	5.41152	6.10331	5.3002	3.88129	4.30555	3.71004	UP
ChrX:169975351-169975800	X	169975351	169975800	Mid1	ENSMUSG00000035299	midline 1 [Source:MGI Symbol;Acc:MGI:1100537]	+	gene	overlapping	0	0.000575	0.0422084	1.70867	2	1	3.42176	4.27593	3.01827	1.42071	2.4494	1.70522	UP
Chr17:85345351-85347300	17	85345351	85347300	1700106N22Rik	ENSMUSG00000071037	RIKEN cDNA 1700106N22 gene [Source:MGI Symbol;Acc:MGI:1920832]	+	gene	overlapping	0	2.03e-10	1.04e-07	1.71227	3.80735	4.16993	5.56337	5.53425	5.06015	4.08474	3.66807	3.25142	UP
Chr13:29976901-29979300	13	29976901	29979300	E2f3	ENSMUSG00000016477	E2F transcription factor 3 [Source:MGI Symbol;Acc:MGI:1096340]	-	gene	overlapping	0	7.42e-08	2.04e-05	1.71315	4.64386	5.04439	5.80604	5.98953	5.06015	4.50167	3.94733	3.37754	UP
Chr10:119826751-119828400	10	119826751	119828400	Grip1	ENSMUSG00000034813	glutamate receptor interacting protein 1 [Source:MGI Symbol;Acc:MGI:1921303]	+	gene	overlapping	0	1.95e-07	4.91e-05	1.71673	4	3.32193	4.65765	5.48025	5.22623	4.17686	3.19577	2.79242	UP
Chr8:115140901-115142100	8	115140901	115142100	Wwox	ENSMUSG00000004637	WW domain-containing oxidoreductase [Source:MGI Symbol;Acc:MGI:1931237]	+	gene	overlapping	0	7.22e-09	2.5e-06	1.71698	3.45943	3.80735	5.23816	4.8134	4.82288	3.76575	2.8671	2.95696	UP
Chr10:119932351-119936550	10	119932351	119936550	Grip1	ENSMUSG00000034813	glutamate receptor interacting protein 1 [Source:MGI Symbol;Acc:MGI:1921303]	+	gene	overlapping	0	6.44e-12	3.98e-09	1.71944	4.80736	5.80736	6.17861	6.75969	6.48284	4.97799	4.92226	4.60112	UP
Chr10:119843401-119846550	10	119843401	119846550	Grip1	ENSMUSG00000034813	glutamate receptor interacting protein 1 [Source:MGI Symbol;Acc:MGI:1921303]	+	gene	overlapping	0	5.55e-13	4.09e-10	1.72474	4.90689	5.32193	6.15656	6.10331	5.93193	4.75699	4.429	3.80281	UP
Chr10:119755501-119763900	10	119755501	119763900	Grip1	ENSMUSG00000034813	glutamate receptor interacting protein 1 [Source:MGI Symbol;Acc:MGI:1921303]	+	gene	overlapping	0	1.21e-20	4.32e-17	1.72841	6	5.83289	7.49054	7.61688	7.58309	6.15249	5.92915	5.872	UP
Chr8:47918251-47919450	8	47918251	47919450	Wwc2	ENSMUSG00000031563	WW, C2 and coiled-coil domain containing 2 [Source:MGI Symbol;Acc:MGI:1261872]	-	gene	overlapping	0	4.97e-08	1.44e-05	1.73311	3.58496	3.32193	4.72695	5.32996	4.66257	3.0101	3.32915	3.25142	UP
Chr8:47921851-47923500	8	47921851	47923500	Wwc2	ENSMUSG00000031563	WW, C2 and coiled-coil domain containing 2 [Source:MGI Symbol;Acc:MGI:1261872]	-	gene	overlapping	0	9.75e-09	3.3e-06	1.74138	4.24793	4.64386	5.45054	5.58087	4.77105	3.88129	3.19577	3.60874	UP
Chr8:114682951-114685500	8	114682951	114685500	Wwox	ENSMUSG00000004637	WW domain-containing oxidoreductase [Source:MGI Symbol;Acc:MGI:1931237]	+	gene	overlapping	0	6.54e-10	2.98e-07	1.74797	4.52356	5.12928	5.73831	6.25035	5.54198	4.17686	4.10335	4.2577	UP
Chr17:34671451-34672350	17	34671451	34672350	Tnxb	ENSMUSG00000033327	tenascin XB [Source:MGI Symbol;Acc:MGI:1932137]	+	gene	overlapping	0	2.16e-07	5.39e-05	1.74824	3.16993	2.80735	4.43191	4.60191	4.27668	1.9219	3.44742	2.06007	UP
Chr10:119734801-119738700	10	119734801	119738700	Grip1	ENSMUSG00000034813	glutamate receptor interacting protein 1 [Source:MGI Symbol;Acc:MGI:1921303]	+	gene	overlapping	0	3.64e-16	5.02e-13	1.75474	5.20945	4.9542	6.41828	6.51909	6.56379	5.12291	4.24437	4.92345	UP
Chr10:119773951-119775150	10	119773951	119775150	Grip1	ENSMUSG00000034813	glutamate receptor interacting protein 1 [Source:MGI Symbol;Acc:MGI:1921303]	+	gene	overlapping	0	2.99e-08	8.99e-06	1.75521	3	3.16993	4.65765	5.15655	4.54488	2.80162	3.03693	3.25142	UP
Chr8:115143151-115144200	8	115143151	115144200	Wwox	ENSMUSG00000004637	WW domain-containing oxidoreductase [Source:MGI Symbol;Acc:MGI:1931237]	+	gene	overlapping	0	0.000195	0.0180308	1.75696	2.32193	3.70044	3.83435	5.36147	3.95352	3.36553	2.4494	2.58931	UP
Chr8:116626201-116636850	8	116626201	116636850	Cdyl2	ENSMUSG00000031758	chromodomain protein, Y chromosome-like 2 [Source:MGI Symbol;Acc:MGI:1923046]	-	gene	overlapping	0	1.18e-13	1.04e-10	1.76911	6.65821	6.52356	7.70508	7.95132	7.60603	6.51313	6.05825	5.96834	UP
Chr12:44221651-44222700	12	44221651	44222700	Pnpla8	ENSMUSG00000036257	patatin-like phospholipase domain containing 8 [Source:MGI Symbol;Acc:MGI:1914702]	+	gene	overlapping	0	2.6e-06	0.000484	1.77312	3.58496	3.45943	5.28146	4.34717	4.48349	3.20643	2.18218	3.25142	UP
Chr10:119918101-119920350	10	119918101	119920350	Grip1	ENSMUSG00000034813	glutamate receptor interacting protein 1 [Source:MGI Symbol;Acc:MGI:1921303]	+	gene	overlapping	0	1.16e-11	6.95e-09	1.77421	4	4.75489	5.9399	5.89696	5.37168	3.88129	3.94733	4.12136	UP
Chr15:27935701-27940050	15	27935701	27940050	Trio	ENSMUSG00000022263	triple functional domain (PTPRF interacting) [Source:MGI Symbol;Acc:MGI:1927230]	-	gene	overlapping	0	1.59e-18	3.41e-15	1.77564	5.80736	5.58496	6.85443	6.73622	6.61092	5.12291	4.96492	4.96815	UP
Chr10:119805301-119817450	10	119805301	119817450	Grip1	ENSMUSG00000034813	glutamate receptor interacting protein 1 [Source:MGI Symbol;Acc:MGI:1921303]	+	gene	overlapping	0	1.85e-14	1.81e-11	1.78024	6.93074	6.76818	7.8864	8.30312	8.03638	6.75412	6.3743	6.35812	UP
Chr8:116611951-116615550	8	116611951	116615550	Cdyl2	ENSMUSG00000031758	chromodomain protein, Y chromosome-like 2 [Source:MGI Symbol;Acc:MGI:1923046]	-	gene	overlapping	0	1.44e-16	2.04e-13	1.78461	4.85798	5.08746	6.38057	6.34056	6.18619	4.50167	4.48994	4.65372	UP
Chr10:118857151-118864800	10	118857151	118864800	Dyrk2	ENSMUSG00000028630	dual-specificity tyrosine-(Y)-phosphorylation regulated kinase 2 [Source:MGI Symbol;Acc:MGI:1330301]	-	gene	overlapping	0	1.73e-11	1.01e-08	1.78511	6.44294	6.32193	7.96827	7.99085	7.38047	6.47047	5.86111	6.32192	UP
Chr2:92400301-92402100	2	92400301	92402100	Mapk8ip1	ENSMUSG00000027223	mitogen-activated protein kinase 8 interacting protein 1 [Source:MGI Symbol;Acc:MGI:1309464]	-	gene	overlapping	0	4.56e-10	2.13e-07	1.79996	4.24793	3.58496	5.9399	6.2836	5.44526	4.26551	4.10335	4.18736	UP
Chr10:81748201-81748800	10	81748201	81748800	AC174742.1	ENSMUSG00000094622	No description	-	gene	downstream	698	4.78e-05	0.00573646	1.82603	0	1	3.57354	4.54253	3.67246	2.5548	1.41755	2.3396	UP
Chr10:71269501-71270700	10	71269501	71270700	Ube2d1	ENSMUSG00000019927	ubiquitin-conjugating enzyme E2D 1, UBC4/5 homolog (yeast) [Source:MGI Symbol;Acc:MGI:2384911]	-	gene	overlapping	0	1.04e-08	3.48e-06	1.82898	3.58496	3.32193	5.02885	4.9967	4.48349	3.36553	2.18218	3.25142	UP
Chr8:116644651-116653650	8	116644651	116653650	Cdyl2	ENSMUSG00000031758	chromodomain protein, Y chromosome-like 2 [Source:MGI Symbol;Acc:MGI:1923046]	-	gene	overlapping	0	1.01e-14	1.12e-11	1.83918	6.30378	6.22882	7.67854	7.9961	7.57473	6.07533	6.03891	6.19203	UP
Chr8:47238451-47239350	8	47238451	47239350	Stox2	ENSMUSG00000038143	storkhead box 2 [Source:MGI Symbol;Acc:MGI:1918319]	-	gene	overlapping	0	6.89e-06	0.00112253	1.84004	3.45943	2.32193	4.34144	5.15655	4.04283	3.36553	2.18218	2.58931	UP
Chr7:100930201-100931400	7	100930201	100931400	Arhgef17	ENSMUSG00000032875	Rho guanine nucleotide exchange factor (GEF) 17 [Source:MGI Symbol;Acc:MGI:2673002]	-	gene	overlapping	0	4.15e-09	1.53e-06	1.84011	3.90689	3.16993	5.13689	4.9967	4.60596	3.5151	3.32915	2.06007	UP
Chr10:119746351-119754900	10	119746351	119754900	Grip1	ENSMUSG00000034813	glutamate receptor interacting protein 1 [Source:MGI Symbol;Acc:MGI:1921303]	+	gene	overlapping	0	1.43e-16	2.04e-13	1.84263	6.39232	6.20945	7.40317	7.59309	7.29284	5.8781	5.43947	5.872	UP
Chr8:47913451-47916150	8	47913451	47916150	Wwc2	ENSMUSG00000031563	WW, C2 and coiled-coil domain containing 2 [Source:MGI Symbol;Acc:MGI:1261872]	-	gene	overlapping	0	1e-12	6.9e-10	1.85134	4.45943	4.75489	5.8362	6.35469	6.02592	4.42619	4.429	3.96903	UP
Chr10:119679301-119681250	10	119679301	119681250	Grip1	ENSMUSG00000034813	glutamate receptor interacting protein 1 [Source:MGI Symbol;Acc:MGI:1921303]	+	gene	overlapping	0	3.54e-13	2.76e-10	1.8522	4.32193	3.45943	5.8362	5.72635	5.3002	3.76575	3.66807	3.8864	UP
Chr8:47894101-47895150	8	47894101	47895150	Wwc2	ENSMUSG00000031563	WW, C2 and coiled-coil domain containing 2 [Source:MGI Symbol;Acc:MGI:1261872]	-	gene	overlapping	0	5.59e-06	0.000934	1.87473	3.16993	3.45943	4.51226	5.22837	4.12598	3.36553	1.41755	3.10893	UP
Chr8:114660901-114663300	8	114660901	114663300	Wwox	ENSMUSG00000004637	WW domain-containing oxidoreductase [Source:MGI Symbol;Acc:MGI:1931237]	+	gene	overlapping	0	2.07e-09	8.26e-07	1.87711	4.52356	4.39232	5.70536	5.93614	5.06015	4.26551	3.44742	3.49988	UP
Chr10:119673151-119675250	10	119673151	119675250	Grip1	ENSMUSG00000034813	glutamate receptor interacting protein 1 [Source:MGI Symbol;Acc:MGI:1921303]	+	gene	overlapping	0	2.75e-12	1.78e-09	1.87766	3.58496	3.58496	6.03092	5.53425	5.54198	4.08474	4.17271	2.95696	UP
Chr17:85373251-85376850	17	85373251	85376850	1700106N22Rik	ENSMUSG00000071037	RIKEN cDNA 1700106N22 gene [Source:MGI Symbol;Acc:MGI:1920832]	+	gene	overlapping	0	7.16e-13	5.13e-10	1.87939	5.16993	5.16993	6.39864	6.37819	5.93193	4.63184	3.76405	4.70177	UP
Chr3:138777451-138778350	3	138777451	138778350	Tspan5	ENSMUSG00000028152	tetraspanin 5 [Source:MGI Symbol;Acc:MGI:1928096]	+	gene	overlapping	0	2.93e-06	0.000542	1.88612	2.58496	3.32193	4.65765	5.03561	3.76868	2.80162	2.4494	2.79242	UP
Chr13:29961751-29964450	13	29961751	29964450	E2f3	ENSMUSG00000016477	E2F transcription factor 3 [Source:MGI Symbol;Acc:MGI:1096340]	-	gene	overlapping	0	1.03e-14	1.12e-11	1.89585	5.08746	4.75489	6.03092	6.02277	6.18619	4.86981	3.76405	3.80281	UP
Chr2:169878901-169880250	2	169878901	169880250	Tshz2	ENSMUSG00000047907	teashirt zinc finger family member 2 [Source:MGI Symbol;Acc:MGI:2153084]	+	gene	overlapping	0	2.58e-05	0.00347408	1.89589	3.58496	4.08746	5.02885	5.63502	3.76868	3.5151	3.32915	2.3396	UP
Chr16:78320401-78321300	16	78320401	78321300	Cxadr	ENSMUSG00000022865	coxsackie virus and adenovirus receptor [Source:MGI Symbol;Acc:MGI:1201679]	+	gene	overlapping	0	5.18e-06	0.000874	1.89974	1.58496	3.32193	4.25229	5.07895	3.95352	3.20643	2.18218	2.3396	UP
Chr8:114640951-114641550	8	114640951	114641550	Wwox	ENSMUSG00000004637	WW domain-containing oxidoreductase [Source:MGI Symbol;Acc:MGI:1931237]	+	gene	overlapping	0	0.000168	0.0160321	1.9004	2.58496	2.32193	4.25229	4.65887	2.84456	2.5548	1.85691	2.06007	UP
Chr10:119729251-119731650	10	119729251	119731650	Grip1	ENSMUSG00000034813	glutamate receptor interacting protein 1 [Source:MGI Symbol;Acc:MGI:1921303]	+	gene	overlapping	0	8.04e-13	5.68e-10	1.90624	4.70044	4.64386	5.41152	5.93614	5.90767	4.26551	3.76405	3.60874	UP
Chr8:114465151-114466950	8	114465151	114466950	Wwox	ENSMUSG00000004637	WW domain-containing oxidoreductase [Source:MGI Symbol;Acc:MGI:1931237]	+	gene	overlapping	0	4.28e-07	0.000101	1.90935	4	4.52356	5.86581	6.02277	4.48349	3.20643	3.76405	4.04839	UP
Chr15:27995401-27996000	15	27995401	27996000	Trio	ENSMUSG00000022263	triple functional domain (PTPRF interacting) [Source:MGI Symbol;Acc:MGI:1927230]	-	gene	overlapping	0	2.64e-05	0.00352591	1.91186	2.80735	3	3.83435	4.54253	3.76868	3.0101	2.18218	0.551295	UP
Chr8:114650251-114651750	8	114650251	114651750	Wwox	ENSMUSG00000004637	WW domain-containing oxidoreductase [Source:MGI Symbol;Acc:MGI:1931237]	+	gene	overlapping	0	7.81e-07	0.000168	1.91405	4.24793	3.16993	5.02885	5.83291	4.54488	3.64696	2.8671	3.49988	UP
Chr8:114807301-114814650	8	114807301	114814650	Wwox	ENSMUSG00000004637	WW domain-containing oxidoreductase [Source:MGI Symbol;Acc:MGI:1931237]	+	gene	overlapping	0	2.66e-17	4.33e-14	1.91815	6	6.20945	7.29486	7.50691	7.25319	5.85078	5.58589	5.22402	UP
Chr8:47919601-47921250	8	47919601	47921250	Wwc2	ENSMUSG00000031563	WW, C2 and coiled-coil domain containing 2 [Source:MGI Symbol;Acc:MGI:1261872]	-	gene	overlapping	0	2.36e-08	7.33e-06	1.91853	3.58496	3.90689	4.79032	5.66263	5.01675	3.20643	3.85803	2.58931	UP
Chr18:69676501-69679200	18	69676501	69679200	Tcf4	ENSMUSG00000053477	transcription factor 4 [Source:MGI Symbol;Acc:MGI:98506]	+	gene	overlapping	0	4.52e-15	5.78e-12	1.92334	4.64386	4.75489	6.43397	6.31017	6.02592	4.75699	4.36534	3.96903	UP
Chr8:114785401-114795600	8	114785401	114795600	Wwox	ENSMUSG00000004637	WW domain-containing oxidoreductase [Source:MGI Symbol;Acc:MGI:1931237]	+	gene	overlapping	0	6.03e-13	4.38e-10	1.93044	6.44294	6.47573	7.99282	8.16214	7.58846	6.57499	5.9951	6.02977	UP
Chr17:85341151-85342500	17	85341151	85342500	1700106N22Rik	ENSMUSG00000071037	RIKEN cDNA 1700106N22 gene [Source:MGI Symbol;Acc:MGI:1920832]	+	gene	overlapping	0	2.2e-08	6.87e-06	1.93908	3.58496	4	4.85426	5.66263	4.87067	3.5151	2.66659	3.49988	UP
Chr8:116640151-116644650	8	116640151	116644650	Cdyl2	ENSMUSG00000031758	chromodomain protein, Y chromosome-like 2 [Source:MGI Symbol;Acc:MGI:1923046]	-	gene	overlapping	0	1.58e-14	1.63e-11	1.93926	4.85798	5.35755	6.77393	7.06807	6.57769	4.69526	4.96492	5.18863	UP
Chr13:35811151-35812350	13	35811151	35812350	Cdyl	ENSMUSG00000059288	chromodomain protein, Y chromosome-like [Source:MGI Symbol;Acc:MGI:1339956]	+	gene	overlapping	0	4.7e-07	0.000108	1.9422	3.16993	3.90689	5.23816	5.26411	4.48349	3.98789	1.41755	2.95696	UP
Chr10:119927851-119932050	10	119927851	119932050	Grip1	ENSMUSG00000034813	glutamate receptor interacting protein 1 [Source:MGI Symbol;Acc:MGI:1921303]	+	gene	overlapping	0	3.48e-14	3.34e-11	1.94474	4.9542	5.42626	6.32867	6.79892	6.40759	4.92844	4.429	4.60112	UP
Chr3:138797101-138799050	3	138797101	138799050	Tspan5	ENSMUSG00000028152	tetraspanin 5 [Source:MGI Symbol;Acc:MGI:1928096]	+	gene	overlapping	0	3.5e-10	1.7e-07	1.95769	4.24793	4.39232	5.45054	5.89696	5.01675	3.76575	3.44742	3.49988	UP
Chr8:47279551-47281650	8	47279551	47281650	Stox2	ENSMUSG00000038143	storkhead box 2 [Source:MGI Symbol;Acc:MGI:1918319]	-	gene	overlapping	0	4.94e-12	3.09e-09	1.96057	3.45943	4.64386	5.70536	5.83291	5.14362	3.76575	3.66807	3.49988	UP
Chr18:69542251-69543450	18	69542251	69543450	Tcf4	ENSMUSG00000053477	transcription factor 4 [Source:MGI Symbol;Acc:MGI:98506]	+	gene	overlapping	0	1.66e-07	4.26e-05	1.96848	3.58496	3.32193	4.91557	5.36147	4.20293	2.26998	3.03693	3.25142	UP
Chr18:69378151-69381300	18	69378151	69381300	Tcf4	ENSMUSG00000053477	transcription factor 4 [Source:MGI Symbol;Acc:MGI:98506]	+	gene	overlapping	0	2.68e-12	1.76e-09	1.97083	4.80736	4.32193	6.22622	6.46651	5.72129	4.34492	4.36534	4.04839	UP
Chr8:114680101-114680850	8	114680101	114680850	Wwox	ENSMUSG00000004637	WW domain-containing oxidoreductase [Source:MGI Symbol;Acc:MGI:1931237]	+	gene	overlapping	0	2.87e-07	7.02e-05	1.98508	1.58496	3	4.15631	4.60191	3.95352	2.80162	2.18218	1.70522	UP
Chr18:69679651-69680850	18	69679651	69680850	Tcf4	ENSMUSG00000053477	transcription factor 4 [Source:MGI Symbol;Acc:MGI:98506]	+	gene	overlapping	0	3.37e-05	0.0043158	1.99992	3.80735	3.32193	5.02885	5.42146	3.86271	3.76575	0.702177	2.95696	UP
Chr17:85334251-85338300	17	85334251	85338300	1700106N22Rik	ENSMUSG00000071037	RIKEN cDNA 1700106N22 gene [Source:MGI Symbol;Acc:MGI:1920832]	+	gene	overlapping	0	7.39e-15	9.13e-12	2.00034	5.35755	5.24793	6.26888	6.75969	6.37157	4.56705	4.30555	4.74849	UP
Chr1:135573451-135574500	1	135573451	135574500	Nav1	ENSMUSG00000009418	neuron navigator 1 [Source:MGI Symbol;Acc:MGI:2183683]	-	gene	overlapping	0	1.3e-07	3.38e-05	2.0037	2.80735	3.32193	3.95121	5.03561	4.82288	3.0101	2.4494	2.58931	UP
Chr3:138804751-138805800	3	138804751	138805800	Tspan5	ENSMUSG00000028152	tetraspanin 5 [Source:MGI Symbol;Acc:MGI:1928096]	+	gene	overlapping	0	4.97e-09	1.78e-06	2.00374	3.45943	2.80735	4.85426	4.95268	4.20293	2.26998	2.66659	2.95696	UP
Chr18:69404251-69406200	18	69404251	69406200	Tcf4	ENSMUSG00000053477	transcription factor 4 [Source:MGI Symbol;Acc:MGI:98506]	+	gene	overlapping	0	6.23e-11	3.53e-08	2.00628	3.70044	4.45943	5.60237	5.83291	4.97175	3.36553	3.66807	3.49988	UP
Chr8:47977801-47980200	8	47977801	47980200	Wwc2	ENSMUSG00000031563	WW, C2 and coiled-coil domain containing 2 [Source:MGI Symbol;Acc:MGI:1261872]	-	gene	overlapping	0	3.89e-09	1.45e-06	2.00771	4.39232	4.39232	5.86581	6.15018	4.92262	3.64696	3.56442	4.04839	UP
Chr10:119683801-119685300	10	119683801	119685300	Grip1	ENSMUSG00000034813	glutamate receptor interacting protein 1 [Source:MGI Symbol;Acc:MGI:1921303]	+	gene	overlapping	0	1.45e-09	5.98e-07	2.0114	4.08746	3.90689	4.65765	5.58087	5.06015	3.0101	3.19577	3.25142	UP
Chr18:69420601-69502800	18	69420601	69502800	Tcf4	ENSMUSG00000053477	transcription factor 4 [Source:MGI Symbol;Acc:MGI:98506]	+	gene	overlapping	0	7.94e-21	3.05e-17	2.01585	9.41574	9.55267	11.2765	11.2765	11.2094	9.74984	9.57338	9.7526	UP
Chr10:119908951-119910750	10	119908951	119910750	Grip1	ENSMUSG00000034813	glutamate receptor interacting protein 1 [Source:MGI Symbol;Acc:MGI:1921303]	+	gene	overlapping	0	2.21e-13	1.8e-10	2.02686	4	4.16993	5.18802	5.60536	5.3002	3.76575	3.03693	3.25142	UP
Chr10:119902951-119903700	10	119902951	119903700	Grip1	ENSMUSG00000034813	glutamate receptor interacting protein 1 [Source:MGI Symbol;Acc:MGI:1921303]	+	gene	overlapping	0	1.58e-05	0.00227795	2.02901	1	1.58496	4.15631	4.76296	3.43811	2.5548	2.66659	0.551295	UP
Chr16:78331801-78334350	16	78331801	78334350	Cxadr	ENSMUSG00000022865	coxsackie virus and adenovirus receptor [Source:MGI Symbol;Acc:MGI:1201679]	+	gene	overlapping	0	6.35e-10	2.92e-07	2.04073	4.70044	4.52356	5.86581	6.16434	5.14362	4.17686	3.76405	3.37754	UP
Chr8:114839551-114841950	8	114839551	114841950	Wwox	ENSMUSG00000004637	WW domain-containing oxidoreductase [Source:MGI Symbol;Acc:MGI:1931237]	+	gene	overlapping	0	1.76e-08	5.57e-06	2.04115	4.32193	4.24793	6.05649	6.45088	5.40969	4.50167	2.8671	4.37699	UP
Chr10:122879251-122880150	10	122879251	122880150	Ppm1h	ENSMUSG00000034613	protein phosphatase 1H (PP2C domain containing) [Source:MGI Symbol;Acc:MGI:2442087]	+	gene	overlapping	0	8.83e-09	3.02e-06	2.04458	2.58496	3.32193	4.58324	4.76296	4.12598	2.5548	2.18218	2.58931	UP
Chr18:78837601-78838050	18	78837601	78838050	Setbp1	ENSMUSG00000024548	SET binding protein 1 [Source:MGI Symbol;Acc:MGI:1933199]	-	gene	overlapping	0	0.000131	0.0130967	2.07486	2	1	4.06055	4.48072	2.84456	2.5548	1.85691	0.551295	UP
Chr12:107969251-107971800	12	107969251	107971800	Bcl11b	ENSMUSG00000048251	B cell leukemia/lymphoma 11B [Source:MGI Symbol;Acc:MGI:1929913]	-	gene	overlapping	0	3.56e-10	1.71e-07	2.08881	5	4.39232	6.31292	6.48713	5.37168	4.42619	4.10335	3.80281	UP
Chr16:28908601-28910250	16	28908601	28910250	1600021P15Rik	ENSMUSG00000051065	RIKEN cDNA 1600021P15 gene [Source:MGI Symbol;Acc:MGI:1917028]	-	gene	overlapping	0	3.12e-10	1.55e-07	2.09553	3.90689	3.45943	5.70536	5.42146	4.66257	2.80162	3.32915	3.37754	UP
Chr8:114851251-114859800	8	114851251	114859800	Wwox	ENSMUSG00000004637	WW domain-containing oxidoreductase [Source:MGI Symbol;Acc:MGI:1931237]	+	gene	overlapping	0	7.48e-15	9.13e-12	2.10255	6.37504	6.53916	7.80245	7.75527	7.26614	5.93764	5.15181	5.872	UP
Chr8:116591101-116596950	8	116591101	116596950	Cdyl2	ENSMUSG00000031758	chromodomain protein, Y chromosome-like 2 [Source:MGI Symbol;Acc:MGI:1923046]	-	gene	overlapping	0	3.89e-14	3.66e-11	2.10683	5.52356	6.10852	6.79851	7.24165	6.86349	5.46247	4.429	4.96815	UP
Chr8:115149151-115150200	8	115149151	115150200	Wwox	ENSMUSG00000004637	WW domain-containing oxidoreductase [Source:MGI Symbol;Acc:MGI:1931237]	+	gene	overlapping	0	2.09e-06	0.000401	2.11092	2.32193	3.32193	4.34144	5.39219	4.04283	3.20643	2.4494	2.06007	UP
Chr15:27985351-27986400	15	27985351	27986400	Trio	ENSMUSG00000022263	triple functional domain (PTPRF interacting) [Source:MGI Symbol;Acc:MGI:1927230]	-	gene	overlapping	0	1.99e-09	7.98e-07	2.11424	3.16993	3.45943	5.02885	5.03561	4.27668	2.80162	2.4494	2.79242	UP
Chr2:169870201-169875000	2	169870201	169875000	Tshz2	ENSMUSG00000047907	teashirt zinc finger family member 2 [Source:MGI Symbol;Acc:MGI:2153084]	+	gene	overlapping	0	2.24e-13	1.8e-10	2.11453	5.75489	5.42626	6.82469	6.92136	6.22199	4.86981	4.17271	4.87894	UP
Chr10:119797051-119804100	10	119797051	119804100	Grip1	ENSMUSG00000034813	glutamate receptor interacting protein 1 [Source:MGI Symbol;Acc:MGI:1921303]	+	gene	overlapping	0	5.56e-23	3.73e-19	2.11775	6.10852	6.2854	7.10956	7.38157	7.40317	5.46247	4.83855	5.538	UP
Chr3:138805801-138815100	3	138805801	138815100	Tspan5	ENSMUSG00000028152	tetraspanin 5 [Source:MGI Symbol;Acc:MGI:1928096]	+	gene	overlapping	0	5.71e-19	1.46e-15	2.12269	6.33985	6.33985	7.867	7.85951	7.44681	5.8781	5.49806	5.94434	UP
Chr10:119723251-119726250	10	119723251	119726250	Grip1	ENSMUSG00000034813	glutamate receptor interacting protein 1 [Source:MGI Symbol;Acc:MGI:1921303]	+	gene	overlapping	0	3.96e-13	3e-10	2.13119	4.85798	5	6.17861	6.61745	6.1293	4.69526	3.44742	4.43297	UP
Chr18:69418201-69420600	18	69418201	69420600	Tcf4	ENSMUSG00000053477	transcription factor 4 [Source:MGI Symbol;Acc:MGI:98506]	+	gene	overlapping	0	1.04e-14	1.12e-11	2.13562	4.9542	4.08746	5.7741	6.16434	5.63491	3.76575	3.66807	3.8864	UP
Chr8:116618701-116626200	8	116618701	116626200	Cdyl2	ENSMUSG00000031758	chromodomain protein, Y chromosome-like 2 [Source:MGI Symbol;Acc:MGI:1923046]	-	gene	overlapping	0	5.84e-18	1.21e-14	2.14884	5.97728	6.18982	7.55764	7.79716	7.43271	5.93764	5.61193	5.22402	UP
Chr18:69398851-69404100	18	69398851	69404100	Tcf4	ENSMUSG00000053477	transcription factor 4 [Source:MGI Symbol;Acc:MGI:98506]	+	gene	overlapping	0	1.65e-14	1.68e-11	2.15524	5.42626	5.49185	7.03328	7.18631	6.49823	4.69526	4.7459	5.18863	UP
Chr8:114654751-114657000	8	114654751	114657000	Wwox	ENSMUSG00000004637	WW domain-containing oxidoreductase [Source:MGI Symbol;Acc:MGI:1931237]	+	gene	overlapping	0	9.5e-12	5.8e-09	2.15928	4.75489	4.08746	5.41152	6.12008	5.37168	3.76575	3.32915	3.60874	UP
Chr8:47271601-47272800	8	47271601	47272800	Stox2	ENSMUSG00000038143	storkhead box 2 [Source:MGI Symbol;Acc:MGI:1918319]	-	gene	overlapping	0	3.59e-10	1.71e-07	2.17018	3.32193	3.70044	4.65765	5.29881	4.71978	3.20643	2.66659	2.3396	UP
Chr4:109983301-109984650	4	109983301	109984650	Dmrta2	ENSMUSG00000047143	doublesex and mab-3 related transcription factor like family A2 [Source:MGI Symbol;Acc:MGI:2653629]	+	gene	overlapping	0	2.55e-09	1e-06	2.17316	3.70044	2.32193	5.32749	5.58087	4.54488	1.9219	3.44742	3.25142	UP
Chr8:114537001-114539250	8	114537001	114539250	Wwox	ENSMUSG00000004637	WW domain-containing oxidoreductase [Source:MGI Symbol;Acc:MGI:1931237]	+	gene	overlapping	0	1.7e-08	5.4e-06	2.1838	4.24793	3.70044	5.48933	6.37819	4.97175	3.5151	3.85803	3.49988	UP
Chr8:114831301-114838350	8	114831301	114838350	Wwox	ENSMUSG00000004637	WW domain-containing oxidoreductase [Source:MGI Symbol;Acc:MGI:1931237]	+	gene	overlapping	0	2.24e-17	4.01e-14	2.20952	5.85798	6.12928	7.34721	7.64506	7.23818	5.5377	4.87645	5.59537	UP
Chr3:138821701-138825750	3	138821701	138825750	Tspan5	ENSMUSG00000028152	tetraspanin 5 [Source:MGI Symbol;Acc:MGI:1928096]	+	gene	overlapping	0	1.51e-18	3.38e-15	2.24863	5.35755	5.2854	6.43397	6.70305	6.24275	4.17686	4.24437	4.43297	UP
Chr10:119832601-119837250	10	119832601	119837250	Grip1	ENSMUSG00000034813	glutamate receptor interacting protein 1 [Source:MGI Symbol;Acc:MGI:1921303]	+	gene	overlapping	0	1.9e-17	3.52e-14	2.25318	5.20945	5.42626	6.51585	6.80866	6.27792	4.63184	4.30555	4.18736	UP
Chr8:114820201-114826200	8	114820201	114826200	Wwox	ENSMUSG00000004637	WW domain-containing oxidoreductase [Source:MGI Symbol;Acc:MGI:1931237]	+	gene	overlapping	0	1.03e-14	1.12e-11	2.27228	5.67243	5.64386	7.1283	7.54695	6.75521	5.02581	5.18734	4.92345	UP
Chr8:114797401-114800250	8	114797401	114800250	Wwox	ENSMUSG00000004637	WW domain-containing oxidoreductase [Source:MGI Symbol;Acc:MGI:1931237]	+	gene	overlapping	0	1.43e-11	8.45e-09	2.27537	4.45943	4	5.8362	6.44119	5.57079	4.26551	3.19577	3.80281	UP
Chr18:69504901-69532500	18	69504901	69532500	Tcf4	ENSMUSG00000053477	transcription factor 4 [Source:MGI Symbol;Acc:MGI:98506]	+	gene	overlapping	0	2.17e-23	1.94e-19	2.2852	8.03342	7.90087	9.79255	9.81883	9.57338	7.94414	7.7014	7.75162	UP
Chr8:47340901-47341950	8	47340901	47341950	Stox2	ENSMUSG00000038143	storkhead box 2 [Source:MGI Symbol;Acc:MGI:1918319]	-	gene	overlapping	0	3.88e-09	1.45e-06	2.30802	3.16993	3.45943	4.79032	5.15655	4.20293	2.5548	1.41755	2.95696	UP
Chr10:119818051-119820150	10	119818051	119820150	Grip1	ENSMUSG00000034813	glutamate receptor interacting protein 1 [Source:MGI Symbol;Acc:MGI:1921303]	+	gene	overlapping	0	8.98e-15	1.07e-11	2.31909	4.08746	3.80735	5.60237	6.02277	5.37168	3.64696	3.19577	3.37754	UP
Chr8:114471601-114481200	8	114471601	114481200	Wwox	ENSMUSG00000004637	WW domain-containing oxidoreductase [Source:MGI Symbol;Acc:MGI:1931237]	+	gene	overlapping	0	3.58e-17	5.5e-14	2.32671	6.20945	6.62936	8.01562	8.39271	7.74755	6.04642	6.03891	5.82171	UP
Chr8:47283301-47289600	8	47283301	47289600	Stox2	ENSMUSG00000038143	storkhead box 2 [Source:MGI Symbol;Acc:MGI:1918319]	-	gene	overlapping	0	1.78e-19	5.31e-16	2.33587	5.88264	6.04439	7.18371	7.55103	7.02386	5.02581	5.08065	5.12033	UP
Chr8:115150351-115152450	8	115150351	115152450	Wwox	ENSMUSG00000004637	WW domain-containing oxidoreductase [Source:MGI Symbol;Acc:MGI:1931237]	+	gene	overlapping	0	6.16e-14	5.71e-11	2.33739	4	4.45943	5.70536	5.98953	5.18754	3.0101	3.44742	3.49988	UP
Chr10:119791201-119795250	10	119791201	119795250	Grip1	ENSMUSG00000034813	glutamate receptor interacting protein 1 [Source:MGI Symbol;Acc:MGI:1921303]	+	gene	overlapping	0	3.12e-25	4.19e-21	2.35391	5.32193	5.2854	6.53671	6.62999	6.48284	4.26551	4.10335	4.37699	UP
Chr8:114467101-114471150	8	114467101	114471150	Wwox	ENSMUSG00000004637	WW domain-containing oxidoreductase [Source:MGI Symbol;Acc:MGI:1931237]	+	gene	overlapping	0	1.04e-14	1.12e-11	2.37567	5.16993	5.32193	6.83983	7.18631	6.35335	4.86981	4.48994	4.37699	UP
Chr12:107926351-107928750	12	107926351	107928750	Bcl11b	ENSMUSG00000048251	B cell leukemia/lymphoma 11B [Source:MGI Symbol;Acc:MGI:1929913]	-	gene	overlapping	0	2.43e-10	1.23e-07	2.39479	4.58496	4.70044	6.10488	6.21171	4.82288	3.76575	3.32915	3.37754	UP
Chr10:119838001-119840100	10	119838001	119840100	Grip1	ENSMUSG00000034813	glutamate receptor interacting protein 1 [Source:MGI Symbol;Acc:MGI:1921303]	+	gene	overlapping	0	3.83e-19	1.08e-15	2.39557	4.24793	4.16993	5.28146	5.60536	5.60293	3.0101	2.66659	3.49988	UP
Chr5:35388001-35389500	5	35388001	35389500	E130018O15Rik	ENSMUSG00000055944	RIKEN cDNA E130018O15 gene [Source:MGI Symbol;Acc:MGI:3045238]	-	gene	overlapping	0	2.08e-13	1.72e-10	2.39734	3.70044	3.70044	5.60237	5.95355	5.06015	3.0101	3.19577	3.37754	UP
Chr8:114828451-114831150	8	114828451	114831150	Wwox	ENSMUSG00000004637	WW domain-containing oxidoreductase [Source:MGI Symbol;Acc:MGI:1931237]	+	gene	overlapping	0	4.07e-13	3.04e-10	2.40986	4.45943	4.45943	5.8362	6.42648	5.50841	3.5151	3.85803	3.49988	UP
Chr18:69406951-69409050	18	69406951	69409050	Tcf4	ENSMUSG00000053477	transcription factor 4 [Source:MGI Symbol;Acc:MGI:98506]	+	gene	overlapping	0	1.55e-10	8.11e-08	2.42653	3.80735	4	5.52697	6.12008	4.82288	3.20643	2.8671	3.49988	UP
Chr10:119687101-119688900	10	119687101	119688900	Grip1	ENSMUSG00000034813	glutamate receptor interacting protein 1 [Source:MGI Symbol;Acc:MGI:1921303]	+	gene	overlapping	0	3.74e-17	5.58e-14	2.43291	4.16993	3.90689	5.56337	5.75144	5.26302	2.5548	3.19577	3.37754	UP
Chr2:169861201-169866450	2	169861201	169866450	Tshz2	ENSMUSG00000047907	teashirt zinc finger family member 2 [Source:MGI Symbol;Acc:MGI:2153084]	+	gene	overlapping	0	1.02e-18	2.39e-15	2.44788	5.45943	5.61471	6.85443	6.92686	6.38918	4.42619	3.85803	4.74849	UP
Chr8:114462901-114463800	8	114462901	114463800	Wwox	ENSMUSG00000004637	WW domain-containing oxidoreductase [Source:MGI Symbol;Acc:MGI:1931237]	+	gene	overlapping	0	1.07e-07	2.84e-05	2.47755	2.32193	3	5.0866	4.65887	3.76868	2.80162	1.85691	1.23624	UP
Chr8:44993251-44994600	8	44993251	44994600	Fat1	ENSMUSG00000070047	FAT tumor suppressor homolog 1 (Drosophila) [Source:MGI Symbol;Acc:MGI:109168]	+	gene	overlapping	0	1.16e-09	4.94e-07	2.50026	4.39232	3.45943	4.79032	5.66263	4.54488	2.26998	3.03693	2.3396	UP
Chr2:169891051-169892100	2	169891051	169892100	Tshz2	ENSMUSG00000047907	teashirt zinc finger family member 2 [Source:MGI Symbol;Acc:MGI:2153084]	+	gene	overlapping	0	1.81e-09	7.36e-07	2.51868	3.45943	3	4.06055	5.26411	4.77105	2.26998	2.66659	1.70522	UP
Chr2:169892251-169893450	2	169892251	169893450	Tshz2	ENSMUSG00000047907	teashirt zinc finger family member 2 [Source:MGI Symbol;Acc:MGI:2153084]	+	gene	overlapping	0	8.32e-13	5.81e-10	2.53039	2.58496	3	5.13689	5.07895	4.48349	2.5548	1.85691	2.58931	UP
Chr3:138799651-138804300	3	138799651	138804300	Tspan5	ENSMUSG00000028152	tetraspanin 5 [Source:MGI Symbol;Acc:MGI:1928096]	+	gene	overlapping	0	9.6e-31	1.72e-26	2.53399	5.49185	5.49185	6.97129	7.01443	6.84913	4.63184	4.48994	4.37699	UP
Chr18:69409501-69412200	18	69409501	69412200	Tcf4	ENSMUSG00000053477	transcription factor 4 [Source:MGI Symbol;Acc:MGI:98506]	+	gene	overlapping	0	2.56e-17	4.3e-14	2.53954	4.90689	4.45943	6.31292	6.48713	5.8294	4.17686	3.66807	3.37754	UP
Chr18:69412351-69414900	18	69412351	69414900	Tcf4	ENSMUSG00000053477	transcription factor 4 [Source:MGI Symbol;Acc:MGI:98506]	+	gene	overlapping	0	6.4e-14	5.83e-11	2.55704	4.70044	4.32193	6.05649	6.22614	5.3002	3.36553	3.94733	2.58931	UP
Chr18:69538351-69541500	18	69538351	69541500	Tcf4	ENSMUSG00000053477	transcription factor 4 [Source:MGI Symbol;Acc:MGI:98506]	+	gene	overlapping	0	3.89e-16	5.23e-13	2.55833	4.90689	4.85798	6.41828	6.32511	5.60293	4.08474	3.19577	3.60874	UP
Chr8:47897101-47898150	8	47897101	47898150	Wwc2	ENSMUSG00000031563	WW, C2 and coiled-coil domain containing 2 [Source:MGI Symbol;Acc:MGI:1261872]	-	gene	overlapping	0	1.21e-09	5.13e-07	2.59438	3.45943	3	4.85426	5.19229	4.12598	2.80162	2.18218	1.23624	UP
Chr13:29945851-29946750	13	29945851	29946750	E2f3	ENSMUSG00000016477	E2F transcription factor 3 [Source:MGI Symbol;Acc:MGI:1096340]	-	gene	overlapping	0	6.7e-10	3e-07	2.6306	2.58496	3.16993	5.02885	4.7139	3.95352	2.26998	1.41755	2.06007	UP
Chr16:87713401-87724500	16	87713401	87724500	Bach1	ENSMUSG00000025612	BTB and CNC homology 1 [Source:MGI Symbol;Acc:MGI:894680]	+	gene	overlapping	0	4.3e-19	1.15e-15	2.64032	6.52356	6.82018	8.16305	8.07566	7.80042	6.22327	4.92226	5.25941	UP
Chr18:69558001-69560700	18	69558001	69560700	Tcf4	ENSMUSG00000053477	transcription factor 4 [Source:MGI Symbol;Acc:MGI:98506]	+	gene	overlapping	0	9.1e-19	2.22e-15	2.66704	5.08746	5.08746	6.24641	6.57715	5.93193	3.88129	3.32915	3.80281	UP
Chr12:107979601-107980800	12	107979601	107980800	Bcl11b	ENSMUSG00000048251	B cell leukemia/lymphoma 11B [Source:MGI Symbol;Acc:MGI:1929913]	-	gene	overlapping	0	5.58e-09	1.99e-06	2.67388	3	3.45943	5.32749	5.42146	4.20293	3.5151	1.41755	1.23624	UP
Chr8:47961901-47962800	8	47961901	47962800	Wwc2	ENSMUSG00000031563	WW, C2 and coiled-coil domain containing 2 [Source:MGI Symbol;Acc:MGI:1261872]	-	gene	overlapping	0	2.44e-08	7.44e-06	2.68017	1.58496	3.32193	4.51226	5.07895	3.67246	2.26998	1.41755	1.70522	UP
Chr2:169882951-169888800	2	169882951	169888800	Tshz2	ENSMUSG00000047907	teashirt zinc finger family member 2 [Source:MGI Symbol;Acc:MGI:2153084]	+	gene	overlapping	0	2.29e-22	1.37e-18	2.78191	5.88264	5.83289	7.3247	7.42894	6.77901	4.63184	4.30555	4.70177	UP
Chr8:47889751-47892300	8	47889751	47892300	Wwc2	ENSMUSG00000031563	WW, C2 and coiled-coil domain containing 2 [Source:MGI Symbol;Acc:MGI:1261872]	-	gene	overlapping	0	1.26e-21	6.31e-18	2.79377	4.64386	4.9542	6.36305	6.51109	5.95615	3.5151	3.19577	3.8864	UP
Chr18:69552001-69556800	18	69552001	69556800	Tcf4	ENSMUSG00000053477	transcription factor 4 [Source:MGI Symbol;Acc:MGI:98506]	+	gene	overlapping	0	4.52e-21	1.87e-17	2.81545	5.39232	5.45943	6.91128	7.21959	6.59297	4.26551	4.5434	3.80281	UP
Chr8:47929351-47932650	8	47929351	47932650	Wwc2	ENSMUSG00000031563	WW, C2 and coiled-coil domain containing 2 [Source:MGI Symbol;Acc:MGI:1261872]	-	gene	overlapping	0	2.55e-17	4.3e-14	2.81576	5.2854	4.9542	6.34541	6.74765	5.98062	4.26551	3.44742	3.10893	UP
Chr8:47241901-47243100	8	47241901	47243100	Stox2	ENSMUSG00000038143	storkhead box 2 [Source:MGI Symbol;Acc:MGI:1918319]	-	gene	overlapping	0	2.65e-11	1.53e-08	2.8258	2.80735	3	5.28146	5.29881	4.34778	3.20643	1.41755	1.23624	UP
Chr18:69573451-69575100	18	69573451	69575100	Tcf4	ENSMUSG00000053477	transcription factor 4 [Source:MGI Symbol;Acc:MGI:98506]	+	gene	overlapping	0	2.19e-12	1.45e-09	2.84037	4.24793	3.80735	5.52697	5.75144	4.54488	2.26998	3.03693	2.06007	UP
Chr8:47241301-47241900	8	47241301	47241900	Stox2	ENSMUSG00000038143	storkhead box 2 [Source:MGI Symbol;Acc:MGI:1918319]	-	gene	overlapping	0	5.16e-08	1.48e-05	2.8659	1.58496	2	4.34144	4.76296	3.43811	1.9219	0.702177	1.23624	UP
Chr8:115110301-115110750	8	115110301	115110750	Wwox	ENSMUSG00000004637	WW domain-containing oxidoreductase [Source:MGI Symbol;Acc:MGI:1931237]	+	gene	overlapping	0	7.74e-09	2.67e-06	2.87507	1.58496	2.32193	3.95121	4.20004	3.43811	0.580587	0.702177	1.23624	UP
Chr8:44988601-44990100	8	44988601	44990100	Fat1	ENSMUSG00000070047	FAT tumor suppressor homolog 1 (Drosophila) [Source:MGI Symbol;Acc:MGI:109168]	+	gene	overlapping	0	1.4e-10	7.36e-08	2.90993	3.45943	3.32193	5.63688	5.91586	4.20293	2.80162	2.4494	2.3396	UP
Chr18:69569551-69572400	18	69569551	69572400	Tcf4	ENSMUSG00000053477	transcription factor 4 [Source:MGI Symbol;Acc:MGI:98506]	+	gene	overlapping	0	5.76e-25	6.2e-21	2.95222	4.75489	4.90689	6.36305	6.34056	5.93193	3.20643	3.76405	2.79242	UP
Chr12:107976751-107977650	12	107976751	107977650	Bcl11b	ENSMUSG00000048251	B cell leukemia/lymphoma 11B [Source:MGI Symbol;Acc:MGI:1929913]	-	gene	overlapping	0	3.11e-13	2.46e-10	3.07416	3.16993	3.32193	5.02885	5.03561	4.20293	1.42071	1.41755	2.06007	UP
Chr8:44994601-45000300	8	44994601	45000300	Fat1	ENSMUSG00000070047	FAT tumor suppressor homolog 1 (Drosophila) [Source:MGI Symbol;Acc:MGI:109168]	+	gene	overlapping	0	4.37e-20	1.47e-16	3.08003	5.93074	5.67243	7.19684	7.40382	6.63831	4.69526	3.44742	4.18736	UP
Chr18:69549301-69552000	18	69549301	69552000	Tcf4	ENSMUSG00000053477	transcription factor 4 [Source:MGI Symbol;Acc:MGI:98506]	+	gene	overlapping	0	3.46e-17	5.47e-14	3.08852	4.80736	4.32193	5.99881	6.37819	5.40969	3.5151	2.18218	2.95696	UP
Chr8:44971201-44972700	8	44971201	44972700	Fat1	ENSMUSG00000070047	FAT tumor suppressor homolog 1 (Drosophila) [Source:MGI Symbol;Acc:MGI:109168]	+	gene	overlapping	0	1.66e-13	1.39e-10	3.27054	4.32193	3.80735	5.86581	6.02277	4.60596	3.0101	1.85691	2.06007	UP
Chr16:87728551-87731700	16	87728551	87731700	Bach1	ENSMUSG00000025612	BTB and CNC homology 1 [Source:MGI Symbol;Acc:MGI:894680]	+	gene	overlapping	0	3.17e-23	2.43e-19	3.27866	4.85798	5.08746	6.65417	6.70305	5.95615	3.64696	3.03693	3.10893	UP
Chr8:44972701-44982900	8	44972701	44982900	Fat1	ENSMUSG00000070047	FAT tumor suppressor homolog 1 (Drosophila) [Source:MGI Symbol;Acc:MGI:109168]	+	gene	overlapping	0	8.75e-20	2.77e-16	3.33819	6.52356	6.76818	8.28172	8.42958	7.63611	5.66889	4.24437	4.87894	UP
Chr8:44984401-44988600	8	44984401	44988600	Fat1	ENSMUSG00000070047	FAT tumor suppressor homolog 1 (Drosophila) [Source:MGI Symbol;Acc:MGI:109168]	+	gene	overlapping	0	1.29e-21	6.31e-18	3.54618	4.75489	5.49185	6.72356	6.959	5.95615	3.36553	2.66659	3.37754	UP
Chr1:74401501-74415600	1	74401501	74415600	Vil1	ENSMUSG00000026175	villin 1 [Source:MGI Symbol;Acc:MGI:98930]	+	gene	overlapping	0	0	0	5.89887	10.1176	7.05528	11.1673	10.8354	10.8354	5.82076	4.92226	5.04369	UP
Chr8:94178851-94180950	8	94178851	94180950	Mt1	ENSMUSG00000031765	metallothionein 1 [Source:MGI Symbol;Acc:MGI:97171]	+	gene	overlapping	0	0	0	6.83347	6.98868	4.52356	9.53433	9.30988	9.14952	3.0101	2.8671	2.06007	UP
Chr1:58746751-58747500	1	58746751	58747500	Cflar	ENSMUSG00000026031	CASP8 and FADD-like apoptosis regulator [Source:MGI Symbol;Acc:MGI:1336166]	+	gene	overlapping	0	2.09e-08	6.58e-06	-2.35873	2.80735	3.16993	2.31944	2.01337	1.82783	4.69526	3.85803	4.65372	DOWN
Chr6:128774851-128775750	6	128774851	128775750	Klrb1c	ENSMUSG00000030325	killer cell lectin-like receptor subfamily B member 1C [Source:MGI Symbol;Acc:MGI:107538]	-	gene	upstream	2735	3.32e-08	9.76e-06	-2.10348	2	3.16993	1.97102	2.59541	2.41896	4.26551	4.83855	4.2577	DOWN
Chr10:60714901-60715350	10	60714901	60715350	Slc29a3	ENSMUSG00000020100	solute carrier family 29 (nucleoside transporters), member 3 [Source:MGI Symbol;Acc:MGI:1918529]	-	gene	overlapping	0	1.42e-05	0.00209584	-1.88592	0	2.80735	1.50678	1.61975	2.41896	3.76575	3.94733	3.80281	DOWN
Chr6:128941501-128941800	6	128941501	128941800	Clec2g	ENSMUSG00000000248	C-type lectin domain family 2, member g [Source:MGI Symbol;Acc:MGI:1918059]	+	gene	overlapping	0	0.000333	0.0273728	-1.88187	1.58496	1	2.87484	1.0353	0.343637	3.20643	3.76405	3.60874	DOWN
Chr8:24918151-24918900	8	24918151	24918900	Adam32	ENSMUSG00000037437	a disintegrin and metallopeptidase domain 32 [Source:MGI Symbol;Acc:MGI:2653822]	-	gene	overlapping	0	3.9e-06	0.000682	-1.83024	2	2.58496	2.87484	2.01337	2.63755	4.81646	3.85803	4.43297	DOWN
Chr10:127818151-127819050	10	127818151	127819050	Rdh16	ENSMUSG00000069456	retinol dehydrogenase 16 [Source:MGI Symbol;Acc:MGI:1201375]	+	gene	overlapping	0	2.1e-07	5.26e-05	-1.82627	3	3.45943	2.6232	1.61975	3.18243	4.26551	4.69857	4.37699	DOWN
Chr5:130005001-130005900	5	130005001	130005900	Gusb	ENSMUSG00000025534	glucuronidase, beta [Source:MGI Symbol;Acc:MGI:95872]	-	gene	downstream	1952	8.76e-07	0.000188	-1.82265	3.16993	3.45943	2.6232	1.61975	3.18243	3.98789	4.64936	4.60112	DOWN
Chr10:127838701-127839750	10	127838701	127839750	Rdh16	ENSMUSG00000069456	retinol dehydrogenase 16 [Source:MGI Symbol;Acc:MGI:1201375]	+	gene	overlapping	0	2.37e-08	7.33e-06	-1.76903	3.58496	3.16993	2.87484	2.59541	3.18243	4.50167	4.69857	4.84102	DOWN
Chr16:13979851-13980150	16	13979851	13980150	Ifitm7	ENSMUSG00000065968	interferon induced transmembrane protein 7 [Source:MGI Symbol;Acc:MGI:1921732]	-	gene	upstream	1552	0.00061	0.0440231	-1.76491	0	1	1.97102	1.0353	1.82783	3.64696	3.19577	3.49988	DOWN
Chr3:97138201-97138950	3	97138201	97138950	U6	ENSMUSG00000088511	U6 spliceosomal RNA [Source:RFAM;Acc:RF00026]	-	gene	upstream	1602	2.9e-05	0.00377343	-1.75778	2.58496	2.58496	3.26069	2.59541	0.343637	3.88129	4.17271	4.32179	DOWN
Chr6:54235051-54235950	6	54235051	54235950	Chn2	ENSMUSG00000004633	chimerin (chimaerin) 2 [Source:MGI Symbol;Acc:MGI:1917243]	+	gene	overlapping	0	9.45e-07	0.000202	-1.67709	2	2.58496	3.42176	2.32326	2.41896	4.42619	4.429	4.54763	DOWN
Chr9:72271801-72272700	9	72271801	72272700	Zfp280d	ENSMUSG00000038535	zinc finger protein 280D [Source:MGI Symbol;Acc:MGI:2384583]	+	gene	downstream	2199	4.46e-05	0.00547787	-1.67579	3.58496	2.58496	3.42176	2.82203	0.728332	4.69526	4.24437	4.04839	DOWN
Chr10:18673501-18675900	10	18673501	18675900	D10Bwg1379e	ENSMUSG00000019852	DNA segment, Chr 10, Brigham & Women's Genetics 1379 expressed [Source:MGI Symbol;Acc:MGI:106387]	-	gene	overlapping	0	1.13e-10	6.09e-08	-1.60895	4.08746	4.24793	4.06055	4.12019	4.12598	5.5377	5.9951	5.56705	DOWN
Chr11:5840101-5842200	11	5840101	5842200	Polm	ENSMUSG00000020474	polymerase (DNA directed), mu [Source:MGI Symbol;Acc:MGI:1860191]	-	gene	downstream	2085	4.59e-08	1.34e-05	-1.60219	3.90689	4.52356	4.58324	3.19508	3.56243	5.63675	5.63811	5.08213	DOWN
Chr8:34057801-34058400	8	34057801	34058400	Gm9951	ENSMUSG00000054618	predicted gene 9951 [Source:MGI Symbol;Acc:MGI:3641827]	+	gene	upstream	755	6.83e-05	0.00769724	-1.56661	2	2.32193	2.31944	2.59541	2.41896	3.88129	4.03135	4.18736	DOWN
Chr4:63577201-63577650	4	63577201	63577650	6330416G13Rik	ENSMUSG00000045917	RIKEN cDNA 6330416G13 gene [Source:MGI Symbol;Acc:MGI:1913920]	+	gene	overlapping	0	0.000271	0.0232157	-1.55334	1	2	0.673969	3.01477	1.82783	3.76575	3.66807	3.80281	DOWN
Chr13:95028001-95029500	13	95028001	95029500	Pde8b	ENSMUSG00000021684	phosphodiesterase 8B [Source:MGI Symbol;Acc:MGI:2443999]	-	gene	overlapping	0	3.58e-07	8.63e-05	-1.49024	3.58496	4.52356	4.43191	3.19508	3.3148	4.97799	5.43947	5.12033	DOWN
Chr10:58535401-58536300	10	58535401	58536300	Ccdc138	ENSMUSG00000038010	coiled-coil domain containing 138 [Source:MGI Symbol;Acc:MGI:1923388]	+	gene	overlapping	0	5.05e-05	0.0060063	-1.47734	2.58496	3	3.57354	3.19508	1.39509	4.56705	4.5434	4.12136	DOWN
Chr10:127837051-127838700	10	127837051	127838700	Rdh16	ENSMUSG00000069456	retinol dehydrogenase 16 [Source:MGI Symbol;Acc:MGI:1201375]	+	gene	overlapping	0	6.89e-09	2.42e-06	-1.47636	4.16993	3.90689	3.95121	3.19508	3.86271	5.1671	5.2529	5.12033	DOWN
Chr11:77323801-77324550	11	77323801	77324550	Ssh2	ENSMUSG00000037926	slingshot homolog 2 (Drosophila) [Source:MGI Symbol;Acc:MGI:2679255]	+	gene	overlapping	0	0.000283	0.0239478	-1.47525	3	2.80735	2.31944	2.32326	3.3148	4.69526	3.56442	4.37699	DOWN
Chr5:137995501-137997750	5	137995501	137997750	Gm4963	ENSMUSG00000063739	predicted gene 4963 [Source:MGI Symbol;Acc:MGI:3645168]	-	gene	downstream	2077	1.06e-08	3.52e-06	-1.47336	3.70044	4.75489	4.34144	3.72921	4.34778	5.8781	5.69425	5.32441	DOWN
Chr5:30836701-30837750	5	30836701	30837750	Mapre3	ENSMUSG00000029166	microtubule-associated protein, RP/EB family, member 3 [Source:MGI Symbol;Acc:MGI:2140967]	+	gene	overlapping	0	3.79e-06	0.000667	-1.45936	3	3.58496	2.87484	3.61442	2.63755	4.56705	4.7459	4.37699	DOWN
Chr10:58531051-58532100	10	58531051	58532100	Ccdc138	ENSMUSG00000038010	coiled-coil domain containing 138 [Source:MGI Symbol;Acc:MGI:1923388]	+	gene	overlapping	0	6.49e-06	0.00106433	-1.45871	2.58496	3.70044	3.07686	3.01477	3.01827	4.08474	4.59538	4.70177	DOWN
Chr3:40925401-40927650	3	40925401	40927650	3110057O12Rik	ENSMUSG00000037818	RIKEN cDNA 3110057O12 gene [Source:MGI Symbol;Acc:MGI:1915468]	+	gene	overlapping	0	6.59e-10	2.98e-07	-1.45666	4.70044	3.80735	4.34144	4.03388	4.42076	5.66889	5.6669	5.847	DOWN
Chr2:139870501-139871250	2	139870501	139871250	Tasp1	ENSMUSG00000039033	taspase, threonine aspartase 1 [Source:MGI Symbol;Acc:MGI:1923062]	-	gene	overlapping	0	6.59e-05	0.00751343	-1.45528	2.32193	1.58496	3.07686	2.59541	2.41896	4.50167	3.94733	4.12136	DOWN
Chr12:80424601-80425200	12	80424601	80425200	Dcaf5	ENSMUSG00000049106	DDB1 and CUL4 associated factor 5 [Source:MGI Symbol;Acc:MGI:2444785]	-	gene	overlapping	0	0.000483	0.0370773	-1.4313	2.58496	1	1.50678	2.59541	3.01827	3.98789	4.36534	3.49988	DOWN
Chr15:36235651-36236550	15	36235651	36236550	Spag1	ENSMUSG00000037617	sperm associated antigen 1 [Source:MGI Symbol;Acc:MGI:1349387]	+	gene	upstream	41	1.49e-05	0.00217811	-1.41351	1.58496	3.58496	1.97102	3.01477	3.3148	4.42619	4.36534	4.2577	DOWN
Chr4:63573001-63574200	4	63573001	63574200	6330416G13Rik	ENSMUSG00000045917	RIKEN cDNA 6330416G13 gene [Source:MGI Symbol;Acc:MGI:1913920]	+	gene	overlapping	0	3.55e-06	0.000637	-1.39061	3.58496	2.58496	3.42176	3.19508	3.18243	4.42619	4.59538	4.87894	DOWN
Chr18:44556601-44557500	18	44556601	44557500	Mcc	ENSMUSG00000071856	mutated in colorectal cancers [Source:MGI Symbol;Acc:MGI:96930]	-	gene	overlapping	0	2.7e-05	0.00357845	-1.36472	3	3.90689	3.70881	3.01477	2.63755	4.56705	4.64936	4.37699	DOWN
Chr5:114820801-114822300	5	114820801	114822300	Gm20499	ENSMUSG00000092252	predicted gene 20499 [Source:MGI Symbol;Acc:MGI:5141964]	-	gene	overlapping	0	6.64e-07	0.000144	-1.35267	3.16993	3.45943	4.06055	3.48735	3.3148	5.1671	4.69857	5.08213	DOWN
Chr17:71360401-71362200	17	71360401	71362200	Smchd1	ENSMUSG00000024054	SMC hinge domain containing 1 [Source:MGI Symbol;Acc:MGI:1921605]	-	gene	overlapping	0	1.07e-07	2.84e-05	-1.34516	3.80735	4.08746	3.57354	4.20004	3.67246	4.92844	5.18734	5.38351	DOWN
Chr9:122851351-122854950	9	122851351	122854950	Zfp445	ENSMUSG00000047036	zinc finger protein 445 [Source:MGI Symbol;Acc:MGI:2143340]	-	gene	overlapping	0	6.2e-07	0.000137	-1.33696	5.39232	5	5.41152	3.94049	4.48349	5.78782	6.07838	6.23021	DOWN
Chr5:107567701-107568750	5	107567701	107568750	A830010M20Rik	ENSMUSG00000044060	RIKEN cDNA A830010M20 gene [Source:MGI Symbol;Acc:MGI:2445097]	+	gene	overlapping	0	2.02e-05	0.00277207	-1.3356	3	4	3.70881	2.32326	3.43811	4.42619	4.5434	4.79434	DOWN
Chr14:8074351-8075550	14	8074351	8075550	Rpp14	ENSMUSG00000023156	ribonuclease P 14 subunit (human) [Source:MGI Symbol;Acc:MGI:1914303]	+	gene	downstream	4817	5.01e-06	0.000852	-1.29876	3.90689	3.45943	3.57354	3.34876	3.67246	4.56705	4.83855	5.04369	DOWN
Chr4:138841501-138842850	4	138841501	138842850	Pla2g5	ENSMUSG00000041193	phospholipase A2, group V [Source:MGI Symbol;Acc:MGI:101899]	-	gene	overlapping	0	1.22e-06	0.000252	-1.29851	3.58496	4.16993	4.34144	3.61442	3.3148	5.07376	5.21931	4.92345	DOWN
Chr2:72818401-72820200	2	72818401	72820200	6430710C18Rik	ENSMUSG00000085427	RIKEN cDNA 6430710C18 gene [Source:MGI Symbol;Acc:MGI:1923468]	-	gene	downstream	4684	0.00015	0.0145867	-1.28131	3.90689	3.58496	4.34144	3.34876	3.43811	4.56705	4.83855	5.50465	DOWN
Chr17:34830451-34832400	17	34830451	34832400	Stk19	ENSMUSG00000061207	serine/threonine kinase 19 [Source:MGI Symbol;Acc:MGI:1860085]	-	gene	overlapping	0	6.38e-08	1.8e-05	-1.2801	4.08746	3.90689	4.58324	4.27593	4.12598	5.63675	5.5583	5.6181	DOWN
Chr13:54463801-54465150	13	54463801	54465150	Thoc3	ENSMUSG00000025872	THO complex 3 [Source:MGI Symbol;Acc:MGI:1920916]	-	gene	overlapping	0	3.59e-06	0.000639	-1.27895	3.16993	3.45943	4.06055	3.19508	3.56243	4.81646	4.96492	4.92345	DOWN
Chr4:107532751-107533650	4	107532751	107533650	Glis1	ENSMUSG00000034762	GLIS family zinc finger 1 [Source:MGI Symbol;Acc:MGI:2386723]	+	gene	overlapping	0	0.000267	0.023136	-1.27231	1.58496	3.16993	3.07686	2.82203	2.84456	4.26551	3.85803	4.43297	DOWN
Chr16:19887451-19890000	16	19887451	19890000	A930003A15Rik	ENSMUSG00000075330	RIKEN cDNA A930003A15 gene [Source:MGI Symbol;Acc:MGI:1915412]	-	gene	downstream	3554	3.31e-08	9.76e-06	-1.26252	4.64386	4.32193	4.25229	4.60191	4.60596	5.5377	5.92915	5.79444	DOWN
Chr4:34853851-34855050	4	34853851	34855050	Zfp292	ENSMUSG00000039967	zinc finger protein 292 [Source:MGI Symbol;Acc:MGI:1353423]	-	gene	overlapping	0	0.000354	0.0286894	-1.25683	3.16993	3.58496	3.42176	3.48735	3.18243	3.76575	4.83855	4.92345	DOWN
Chr5:135746701-135748350	5	135746701	135748350	Styxl1	ENSMUSG00000019178	serine/threonine/tyrosine interacting-like 1 [Source:MGI Symbol;Acc:MGI:1923821]	-	gene	overlapping	0	7.23e-08	2e-05	-1.25543	3.58496	3.58496	4.15631	3.61442	4.34778	5.42384	5.34831	5.22402	DOWN
Chr7:30472201-30473100	7	30472201	30473100	Nphs1	ENSMUSG00000006649	nephrosis 1 homolog, nephrin (human) [Source:MGI Symbol;Acc:MGI:1859637]	+	gene	overlapping	0	0.000514	0.0386885	-1.24439	1.58496	4.08746	3.57354	2.32326	3.18243	3.76575	4.59538	4.4952	DOWN
Chr16:4742701-4743600	16	4742701	4743600	Hmox2	ENSMUSG00000004070	heme oxygenase (decycling) 2 [Source:MGI Symbol;Acc:MGI:109373]	+	gene	overlapping	0	0.00027	0.0232157	-1.24425	0	3.45943	3.07686	3.48735	2.41896	3.98789	4.48994	4.32179	DOWN
Chr8:11607301-11608350	8	11607301	11608350	Ankrd10	ENSMUSG00000031508	ankyrin repeat domain 10 [Source:MGI Symbol;Acc:MGI:1921840]	-	gene	upstream	3233	0.000112	0.0115909	-1.24239	2.58496	3.45943	3.26069	3.48735	2.63755	4.75699	4.17271	4.32179	DOWN
Chr18:23947951-23949900	18	23947951	23949900	Zfp397	ENSMUSG00000024276	zinc finger protein 397 [Source:MGI Symbol;Acc:MGI:1916506]	+	gene	downstream	4788	9.61e-06	0.00151979	-1.2277	3.80735	4.58496	3.95121	4.41824	3.76868	5.02581	5.69425	5.04369	DOWN
Chr2:4911301-4913400	2	4911301	4913400	Sephs1	ENSMUSG00000026662	selenophosphate synthetase 1 [Source:MGI Symbol;Acc:MGI:1923580]	+	gene	upstream	744	6.42e-08	1.8e-05	-1.22032	4.52356	4.70044	4.25229	4.20004	4.27668	5.56931	5.31669	5.50465	DOWN
Chr2:73016251-73017300	2	73016251	73017300	Mir5115	ENSMUSG00000092984	microRNA 5115 [Source:MGI Symbol;Acc:MGI:4950435]	-	gene	downstream	3324	2.39e-05	0.00322279	-1.2182	3.90689	2.80735	3.42176	3.34876	3.56243	4.75699	4.5434	4.74849	DOWN
Chr17:12250501-12251400	17	12250501	12251400	Map3k4	ENSMUSG00000014426	mitogen-activated protein kinase kinase kinase 4 [Source:MGI Symbol;Acc:MGI:1346875]	-	gene	overlapping	0	0.000647	0.0461027	-1.20915	2.58496	3.16993	3.07686	3.01477	2.84456	3.98789	4.10335	4.43297	DOWN
Chr9:62903251-62904300	9	62903251	62904300	Pias1	ENSMUSG00000032405	protein inhibitor of activated STAT 1 [Source:MGI Symbol;Acc:MGI:1913125]	-	gene	overlapping	0	0.000451	0.0350276	-1.20844	3.16993	3.16993	3.07686	3.01477	3.43811	4.17686	4.83855	4.12136	DOWN
Chr19:44324101-44328900	19	44324101	44328900	Scd4	ENSMUSG00000050195	stearoyl-coenzyme A desaturase 4 [Source:MGI Symbol;Acc:MGI:2670997]	+	gene	downstream	4192	1.09e-12	7.43e-10	-1.20785	5	5.04439	5.56337	5.58087	5.66626	6.79644	6.81951	7.03574	DOWN
Chr12:81877201-81879300	12	81877201	81879300	Pcnx	ENSMUSG00000021140	pecanex homolog (Drosophila) [Source:MGI Symbol;Acc:MGI:1891924]	+	gene	overlapping	0	5.69e-07	0.000127	-1.20418	4.16993	4.39232	4.79032	4.54253	3.95352	5.60329	5.79373	5.538	DOWN
Chr18:74345401-74346750	18	74345401	74346750	Ccdc11	ENSMUSG00000035394	coiled-coil domain containing 11 [Source:MGI Symbol;Acc:MGI:1921703]	+	gene	overlapping	0	2e-05	0.00276695	-1.20128	3.45943	4.08746	3.70881	3.34876	3.76868	4.63184	4.69857	5.08213	DOWN
Chr9:70084501-70085550	9	70084501	70085550	Fam81a	ENSMUSG00000032224	family with sequence similarity 81, member A [Source:MGI Symbol;Acc:MGI:1924136]	-	gene	upstream	3760	0.000259	0.0225308	-1.18641	3	3.16993	3.42176	3.34876	3.18243	3.98789	4.79235	4.54763	DOWN
Chr3:97135951-97137900	3	97135951	97137900	U6	ENSMUSG00000088511	U6 spliceosomal RNA [Source:RFAM;Acc:RF00026]	-	gene	upstream	2652	9.09e-08	2.46e-05	-1.18303	4.32193	3.90689	4.25229	4.60191	4.82288	5.73226	5.86111	5.72423	DOWN
Chr9:110300551-110302650	9	110300551	110302650	2610002I17Rik	ENSMUSG00000054836	RIKEN cDNA 2610002I17 [Source:MGI Symbol;Acc:MGI:1919349]	+	gene	downstream	2542	2.18e-06	0.000416	-1.17369	4.39232	3.58496	4.51226	4.20004	3.67246	5.3844	5.0374	5.47693	DOWN
Chr6:119252701-119253750	6	119252701	119253750	Cacna2d4	ENSMUSG00000041460	calcium channel, voltage-dependent, alpha 2/delta subunit 4 [Source:MGI Symbol;Acc:MGI:2442632]	+	gene	overlapping	0	0.000113	0.0116678	-1.16946	3.16993	3.58496	3.07686	3.34876	3.43811	4.63184	4.48994	4.37699	DOWN
Chr19:45390001-45390900	19	45390001	45390900	Btrc	ENSMUSG00000025217	beta-transducin repeat containing protein [Source:MGI Symbol;Acc:MGI:1338871]	+	gene	overlapping	0	0.000511	0.038514	-1.15595	3.32193	2.80735	3.95121	2.82203	2.84456	4.17686	4.5434	4.4952	DOWN
Chr2:4924501-4925400	2	4924501	4925400	Phyh	ENSMUSG00000026664	phytanoyl-CoA hydroxylase [Source:MGI Symbol;Acc:MGI:891978]	+	gene	overlapping	0	0.000532	0.0398041	-1.15343	2.80735	3.32193	2.6232	3.34876	3.3148	4.08474	4.5434	4.2577	DOWN
Chr9:13758751-13759950	9	13758751	13759950	Mtmr2	ENSMUSG00000031918	myotubularin related protein 2 [Source:MGI Symbol;Acc:MGI:1924366]	+	gene	overlapping	0	0.000535	0.0398439	-1.15074	3.45943	3.16993	3.57354	3.34876	3.01827	4.69526	4.69857	3.96903	DOWN
Chr11:118305451-118306950	11	118305451	118306950	Timp2	ENSMUSG00000017466	tissue inhibitor of metalloproteinase 2 [Source:MGI Symbol;Acc:MGI:98753]	-	gene	overlapping	0	1.14e-05	0.00174799	-1.14106	3	4	4.06055	3.94049	3.67246	4.69526	5.0374	5.22402	DOWN
Chr10:83483551-83485200	10	83483551	83485200	Aldh1l2	ENSMUSG00000020256	aldehyde dehydrogenase 1 family, member L2 [Source:MGI Symbol;Acc:MGI:2444680]	-	gene	upstream	2250	3.53e-06	0.000635	-1.13922	3.90689	4	4.25229	3.83844	3.86271	5.25704	5.18734	4.92345	DOWN
Chr1:63069601-63070800	1	63069601	63070800	Ino80d	ENSMUSG00000040865	INO80 complex subunit D [Source:MGI Symbol;Acc:MGI:3027003]	-	gene	overlapping	0	6.6e-05	0.00751343	-1.13172	3.70044	3.32193	3.07686	3.34876	3.95352	4.69526	4.7459	4.60112	DOWN
ChrX:77560651-77561700	X	77560651	77561700	Tbl1x	ENSMUSG00000025246	transducin (beta)-like 1 X-linked [Source:MGI Symbol;Acc:MGI:1336172]	+	gene	overlapping	0	0.000533	0.0398041	-1.12221	2.58496	1.58496	3.57354	2.82203	3.18243	4.50167	3.94733	4.54763	DOWN
Chr7:98096851-98098350	7	98096851	98098350	Myo7a	ENSMUSG00000030761	myosin VIIA [Source:MGI Symbol;Acc:MGI:104510]	-	gene	overlapping	0	1.77e-06	0.000345	-1.12077	3.80735	3.80735	3.95121	4.41824	3.86271	5.30204	5.15181	5.22402	DOWN
Chr6:128772301-128774700	6	128772301	128774700	Klrb1c	ENSMUSG00000030325	killer cell lectin-like receptor subfamily B member 1C [Source:MGI Symbol;Acc:MGI:107538]	-	gene	upstream	3785	3.28e-06	0.000594	-1.10928	4.45943	4.52356	4.65765	4.54253	4.54488	5.78782	5.88131	5.32441	DOWN
Chr5:23908501-23910750	5	23908501	23910750	Fam126a	ENSMUSG00000028995	family with sequence similarity 126, member A [Source:MGI Symbol;Acc:MGI:2149839]	-	gene	upstream	4526	3.15e-06	0.000575	-1.10839	4.08746	4.75489	4.25229	4.7139	4.66257	5.96474	5.31669	5.72423	DOWN
Chr2:23257501-23258550	2	23257501	23258550	4931423N10Rik	ENSMUSG00000026774	RIKEN cDNA 4931423N10 gene [Source:MGI Symbol;Acc:MGI:1918231]	+	gene	overlapping	0	0.00036	0.0290019	-1.10074	3.16993	3.58496	3.42176	3.34876	3.3148	4.56705	4.36534	4.4952	DOWN
Chr1:58687501-58690050	1	58687501	58690050	Als2cr12	ENSMUSG00000047528	amyotrophic lateral sclerosis 2 (juvenile) chromosome region, candidate 12 (human) [Source:MGI Symbol;Acc:MGI:1918359]	-	gene	overlapping	0	3.58e-06	0.000639	-1.08932	4.45943	4.75489	4.65765	4.20004	4.60596	5.56931	5.69425	5.44503	DOWN
Chr10:42856351-42857550	10	42856351	42857550	Scml4	ENSMUSG00000044770	sex comb on midleg-like 4 (Drosophila) [Source:MGI Symbol;Acc:MGI:2446140]	+	gene	downstream	2820	6.04e-05	0.0069932	-1.08703	3.70044	3.58496	3.70881	3.61442	3.86271	4.97799	4.79235	4.74849	DOWN
Chr2:68969401-68970600	2	68969401	68970600	Lass6	ENSMUSG00000027035	LAG1 homolog, ceramide synthase 6 [Source:MGI Symbol;Acc:MGI:2442564]	+	gene	overlapping	0	9.89e-05	0.0105031	-1.07547	3.70044	3.45943	3.83435	3.83844	3.43811	5.07376	4.69857	4.60112	DOWN
Chr6:141443551-141444750	6	141443551	141444750	Pde3a	ENSMUSG00000041741	phosphodiesterase 3A, cGMP inhibited [Source:MGI Symbol;Acc:MGI:1860764]	+	gene	overlapping	0	0.000347	0.0282944	-1.06893	3.32193	3.45943	2.6232	3.61442	3.76868	4.34492	4.59538	4.60112	DOWN
Chr12:87151351-87156150	12	87151351	87156150	Gstz1	ENSMUSG00000021033	glutathione transferase zeta 1 (maleylacetoacetate isomerase) [Source:MGI Symbol;Acc:MGI:1341859]	+	gene	overlapping	0	1.9e-09	7.7e-07	-1.06599	5.12928	5.42626	5.86581	5.55876	5.50841	6.81795	6.6277	6.87149	DOWN
Chr10:127819201-127821450	10	127819201	127821450	Rdh16	ENSMUSG00000069456	retinol dehydrogenase 16 [Source:MGI Symbol;Acc:MGI:1201375]	+	gene	overlapping	0	1.13e-05	0.00173593	-1.06572	2.32193	4.32193	4.79032	3.94049	4.27668	5.5377	5.49806	5.18863	DOWN
Chr1:171067651-171068700	1	171067651	171068700	Fcgr3	ENSMUSG00000059498	Fc receptor, IgG, low affinity III [Source:MGI Symbol;Acc:MGI:95500]	-	gene	downstream	2716	0.000162	0.01554	-1.06314	2.32193	3.45943	3.70881	4.03388	3.18243	4.92844	4.59538	4.70177	DOWN
Chr3:95412601-95414400	3	95412601	95414400	AC092202.1	ENSMUSG00000096177	No description	-	gene	downstream	1425	1.32e-05	0.00196345	-1.06073	4.24793	4.90689	4.72695	3.72921	4.54488	5.3844	5.31669	5.56705	DOWN
Chr13:36258751-36261000	13	36258751	36261000	Fars2	ENSMUSG00000021420	phenylalanine-tRNA synthetase 2 (mitochondrial) [Source:MGI Symbol;Acc:MGI:1917205]	+	gene	overlapping	0	1.7e-06	0.000337	-1.05869	4.45943	4.45943	4.79032	4.65887	4.71978	5.99293	5.71835	5.6181	DOWN
Chr14:47679451-47680800	14	47679451	47680800	Ktn1	ENSMUSG00000021843	kinectin 1 [Source:MGI Symbol;Acc:MGI:109153]	+	gene	overlapping	0	4.63e-05	0.00560546	-1.05143	3.90689	3.32193	3.57354	4.41824	3.56243	5.07376	4.92226	4.92345	DOWN
Chr17:12251701-12253500	17	12251701	12253500	Map3k4	ENSMUSG00000014426	mitogen-activated protein kinase kinase kinase 4 [Source:MGI Symbol;Acc:MGI:1346875]	-	gene	overlapping	0	1.29e-05	0.00192949	-1.04798	3.70044	3.80735	4.65765	4.12019	4.42076	5.34238	5.61193	5.32441	DOWN
Chr10:62121151-62122200	10	62121151	62122200	2010107G23Rik	ENSMUSG00000020083	RIKEN cDNA 2010107G23 gene [Source:MGI Symbol;Acc:MGI:1917144]	-	gene	overlapping	0	0.000453	0.035061	-1.04457	3.32193	3.16993	3.70881	3.34876	3.43811	4.81646	4.48994	4.37699	DOWN
Chr9:109173751-109176450	9	109173751	109176450	Fbxw13	ENSMUSG00000049314	F-box and WD-40 domain protein 13 [Source:MGI Symbol;Acc:MGI:3505590]	-	gene	upstream	2777	1.06e-06	0.000221	-1.04377	4.58496	4.45943	4.72695	4.8134	4.71978	5.8781	5.82013	5.70024	DOWN
Chr12:33349351-33350850	12	33349351	33350850	Atxn7l1	ENSMUSG00000020564	ataxin 7-like 1 [Source:MGI Symbol;Acc:MGI:3584458]	+	gene	overlapping	0	2.77e-05	0.00364515	-1.04176	4.45943	4.58496	3.83435	4.34717	4.12598	4.86981	5.41212	5.12033	DOWN
Chr14:74801101-74803050	14	74801101	74803050	Lrch1	ENSMUSG00000068015	leucine-rich repeats and calponin homology (CH) domain containing 1 [Source:MGI Symbol;Acc:MGI:2443390]	-	gene	overlapping	0	1.12e-05	0.00172943	-1.04121	4.08746	4.32193	4.06055	4.60191	4.34778	5.25704	5.21931	5.67139	DOWN
Chr3:117859801-117860850	3	117859801	117860850	Snx7	ENSMUSG00000028007	sorting nexin 7 [Source:MGI Symbol;Acc:MGI:1923811]	-	gene	overlapping	0	0.000174	0.0163924	-1.03467	2.58496	4	3.83435	3.34876	4.04283	4.56705	4.92226	4.87894	DOWN
Chr15:34404901-34406400	15	34404901	34406400	Matn2	ENSMUSG00000022324	matrilin 2 [Source:MGI Symbol;Acc:MGI:109613]	+	gene	overlapping	0	0.000198	0.0182546	-1.03102	4	3.90689	4.06055	3.94049	4.12598	4.50167	5.28347	5.22402	DOWN
Chr17:80537401-80538450	17	80537401	80538450	Cdkl4	ENSMUSG00000033966	cyclin-dependent kinase-like 4 [Source:MGI Symbol;Acc:MGI:3587025]	-	gene	overlapping	0	0.000616	0.0443983	-1.02503	3.45943	3.16993	3.70881	3.48735	3.3148	4.75699	4.48994	4.37699	DOWN
Chr6:115568101-115569150	6	115568101	115569150	Tsen2	ENSMUSG00000042389	tRNA splicing endonuclease 2 homolog (S. cerevisiae) [Source:MGI Symbol;Acc:MGI:2141599]	+	gene	overlapping	0	0.000696	0.0483209	-1.0211	3.80735	3.45943	4.06055	3.34876	3.18243	4.56705	4.36534	4.74849	DOWN
Chr6:38320651-38322150	6	38320651	38322150	Zc3hav1	ENSMUSG00000029826	zinc finger CCCH type, antiviral 1 [Source:MGI Symbol;Acc:MGI:1926031]	-	gene	overlapping	0	0.000193	0.0178999	-1.01936	3.45943	4.24793	4.43191	3.94049	3.3148	4.69526	5.00227	5.04369	DOWN
Chr10:11357101-11359950	10	11357101	11359950	Epm2a	ENSMUSG00000055493	epilepsy, progressive myoclonic epilepsy, type 2 gene alpha [Source:MGI Symbol;Acc:MGI:1341085]	+	gene	overlapping	0	1.62e-06	0.000322	-1.01783	4.85798	4.58496	5.0866	4.85938	5.14362	6.30832	5.97212	5.872	DOWN
Chr10:18165901-18167100	10	18165901	18167100	Ect2l	ENSMUSG00000071392	epithelial cell transforming sequence 2 oncogene-like [Source:MGI Symbol;Acc:MGI:3641723]	-	gene	overlapping	0	0.000573	0.0421506	-1.01661	3.32193	3.80735	3.57354	3.48735	3.76868	4.81646	4.87645	4.18736	DOWN
Chr15:91286251-91288950	15	91286251	91288950	Slc2a13	ENSMUSG00000036298	solute carrier family 2 (facilitated glucose transporter), member 13 [Source:MGI Symbol;Acc:MGI:2146030]	-	gene	overlapping	0	0.000114	0.0117303	-1.01484	4.08746	4.39232	5.23816	3.83844	5.40969	5.96474	5.95166	5.99154	DOWN
Chr17:12596401-12597900	17	12596401	12597900	Slc22a2	ENSMUSG00000040966	solute carrier family 22 (organic cation transporter), member 2 [Source:MGI Symbol;Acc:MGI:1335072]	+	gene	overlapping	0	0.000301	0.0250967	-1.01357	3.90689	3.70044	4.15631	4.27593	3.76868	4.81646	4.79235	5.50465	DOWN
Chr10:127827151-127829250	10	127827151	127829250	Rdh16	ENSMUSG00000069456	retinol dehydrogenase 16 [Source:MGI Symbol;Acc:MGI:1201375]	+	gene	overlapping	0	8.35e-05	0.00923486	-1.00926	4.64386	4.45943	4.43191	4.60191	4.27668	5.60329	5.6669	5.00778	DOWN
Chr6:23718751-23719950	6	23718751	23719950	Cadps2	ENSMUSG00000017978	Ca2+-dependent activator protein for secretion 2 [Source:MGI Symbol;Acc:MGI:2443963]	-	gene	overlapping	0	0.000663	0.0465699	-0.998998	4	3.32193	4.06055	3.34876	3.3148	4.86981	4.5434	4.37699	DOWN
Chr14:9915901-9916950	14	9915901	9916950	Fhit	ENSMUSG00000060579	fragile histidine triad gene [Source:MGI Symbol;Acc:MGI:1277947]	-	gene	overlapping	0	0.000652	0.0461027	-0.995772	3.16993	3.90689	4.06055	3.83844	2.84456	4.63184	4.48994	4.74849	DOWN
Chr3:152751751-152752950	3	152751751	152752950	Pigk	ENSMUSG00000039047	phosphatidylinositol glycan anchor biosynthesis, class K [Source:MGI Symbol;Acc:MGI:1913863]	+	gene	overlapping	0	0.000249	0.0219129	-0.98791	3.80735	3.70044	3.42176	3.72921	3.95352	4.69526	4.79235	4.70177	DOWN
Chr6:124951351-124954500	6	124951351	124954500	Cops7a	ENSMUSG00000030127	COP9 (constitutive photomorphogenic) homolog, subunit 7a (Arabidopsis thaliana) [Source:MGI Symbol;Acc:MGI:1349400]	-	gene	upstream	3913	1.07e-05	0.00167127	-0.981748	5	4.80736	5.32749	4.76296	5.01675	5.66889	6.1594	6.15367	DOWN
Chr6:51487651-51489300	6	51487651	51489300	Cbx3	ENSMUSG00000029836	chromobox homolog 3 (Drosophila HP1 gamma) [Source:MGI Symbol;Acc:MGI:108515]	+	gene	upstream	3947	6.14e-05	0.00708159	-0.981088	3.70044	3.70044	4.91557	4.20004	4.42076	5.30204	5.49806	5.6181	DOWN
Chr3:126616201-126617850	3	126616201	126617850	Camk2d	ENSMUSG00000053819	calcium/calmodulin-dependent protein kinase II, delta [Source:MGI Symbol;Acc:MGI:1341265]	+	gene	overlapping	0	0.00036	0.0290019	-0.971597	3.90689	3.58496	4.51226	3.72921	3.86271	5.34238	4.92226	4.79434	DOWN
Chr1:179266651-179270550	1	179266651	179270550	Smyd3	ENSMUSG00000055067	SET and MYND domain containing 3 [Source:MGI Symbol;Acc:MGI:1916976]	-	gene	overlapping	0	1.36e-08	4.45e-06	-0.970686	4.80736	5	5.7741	5.53425	5.72129	6.69234	6.61338	6.77407	DOWN
Chr12:21351751-21352950	12	21351751	21352950	Adam17	ENSMUSG00000052593	a disintegrin and metallopeptidase domain 17 [Source:MGI Symbol;Acc:MGI:1096335]	-	gene	overlapping	0	0.000508	0.0384307	-0.970649	2.58496	3.16993	3.83435	3.48735	3.86271	4.63184	4.64936	4.84102	DOWN
Chr19:44345251-44347500	19	44345251	44347500	Scd4	ENSMUSG00000050195	stearoyl-coenzyme A desaturase 4 [Source:MGI Symbol;Acc:MGI:2670997]	+	gene	overlapping	0	0.000151	0.0147218	-0.968069	3.32193	4.45943	5.02885	4.20004	4.27668	5.73226	5.38208	5.32441	DOWN
Chr2:22237951-22240650	2	22237951	22240650	Myo3a	ENSMUSG00000025716	myosin IIIA [Source:MGI Symbol;Acc:MGI:2183924]	+	gene	overlapping	0	3.07e-05	0.00395455	-0.967185	4.75489	4.58496	5.13689	4.60191	4.42076	5.5377	5.82013	5.67139	DOWN
Chr8:82075951-82077600	8	82075951	82077600	Inpp4b	ENSMUSG00000037940	inositol polyphosphate-4-phosphatase, type II [Source:MGI Symbol;Acc:MGI:2158925]	+	gene	overlapping	0	1.44e-05	0.00212006	-0.966456	3.90689	3.45943	4.34144	4.27593	4.42076	5.42384	5.2529	5.25941	DOWN
Chr1:181056151-181058400	1	181056151	181058400	9130409I23Rik	ENSMUSG00000038768	RIKEN cDNA 9130409I23 gene [Source:MGI Symbol;Acc:MGI:3588271]	+	gene	overlapping	0	1.63e-05	0.00233898	-0.964757	4.75489	4	4.65765	4.8134	4.60596	5.46247	5.71835	5.74975	DOWN
Chr9:120327751-120330000	9	120327751	120330000	Myrip	ENSMUSG00000041794	myosin VIIA and Rab interacting protein [Source:MGI Symbol;Acc:MGI:2384407]	+	gene	overlapping	0	2.01e-05	0.00277207	-0.964613	4	4.45943	3.95121	4.54253	4.54488	5.25704	5.49806	5.25941	DOWN
Chr18:34631851-34633650	18	34631851	34633650	Kif20a	ENSMUSG00000003779	kinesin family member 20A [Source:MGI Symbol;Acc:MGI:1201682]	+	gene	overlapping	0	1.84e-05	0.00261216	-0.953561	4.52356	4.32193	4.79032	4.76296	4.60596	5.46247	5.71835	5.77247	DOWN
Chr2:36380701-36382500	2	36380701	36382500	Olfr338	ENSMUSG00000068950	olfactory receptor 338 [Source:MGI Symbol;Acc:MGI:3030172]	+	gene	upstream	3003	0.000586	0.0428785	-0.948233	4.24793	4	4.34144	3.83844	4.20293	5.5377	4.87645	4.79434	DOWN
Chr15:31623601-31625400	15	31623601	31625400	Fam173b	ENSMUSG00000039065	family with sequence similarity 173, member B [Source:MGI Symbol;Acc:MGI:1915323]	+	gene	upstream	2374	0.00053	0.0398041	-0.933101	3.80735	3.90689	4.72695	3.83844	4.20293	5.34238	5.41212	4.79434	DOWN
Chr2:132931201-132932550	2	132931201	132932550	Fermt1	ENSMUSG00000027356	fermitin family homolog 1 (Drosophila) [Source:MGI Symbol;Acc:MGI:2443583]	-	gene	overlapping	0	0.000698	0.0483541	-0.932299	4.16993	3.16993	3.70881	3.72921	4.04283	4.69526	4.7459	4.87894	DOWN
Chr1:40525501-40526700	1	40525501	40526700	Il18rap	ENSMUSG00000026068	interleukin 18 receptor accessory protein [Source:MGI Symbol;Acc:MGI:1338888]	+	gene	overlapping	0	0.000698	0.0483541	-0.932261	3.90689	3.58496	3.95121	3.48735	4.04283	4.63184	4.83855	4.84102	DOWN
Chr15:74802001-74803350	15	74802001	74803350	Gm17189	ENSMUSG00000091709	predicted gene 17189 [Source:MGI Symbol;Acc:MGI:4938016]	+	gene	upstream	1361	3.39e-05	0.00433241	-0.931507	3.32193	3.70044	3.95121	4.54253	4.42076	5.25704	5.15181	5.38351	DOWN
Chr14:51010951-51012450	14	51010951	51012450	Rnase10	ENSMUSG00000021872	ribonuclease, RNase A family, 10 (non-active) [Source:MGI Symbol;Acc:MGI:1922269]	+	gene	upstream	193	0.000341	0.0279321	-0.928461	3.80735	4.24793	4.06055	3.72921	4.12598	4.75699	5.11963	4.79434	DOWN
Chr10:60712951-60714750	10	60712951	60714750	Slc29a3	ENSMUSG00000020100	solute carrier family 29 (nucleoside transporters), member 3 [Source:MGI Symbol;Acc:MGI:1918529]	-	gene	overlapping	0	0.000102	0.0107566	-0.919108	3.80735	3.16993	4.72695	4.12019	4.48349	5.5377	5.43947	5.08213	DOWN
Chr14:32146951-32149200	14	32146951	32149200	Msmb	ENSMUSG00000021907	beta-microseminoprotein [Source:MGI Symbol;Acc:MGI:97166]	+	gene	overlapping	0	4.53e-05	0.00553095	-0.912128	4.24793	4.39232	4.79032	4.65887	4.60596	5.56931	5.63811	5.538	DOWN
Chr5:23573251-23574900	5	23573251	23574900	Srpk2	ENSMUSG00000062604	serine/arginine-rich protein specific kinase 2 [Source:MGI Symbol;Acc:MGI:1201408]	-	gene	overlapping	0	0.000296	0.0247801	-0.910142	3.80735	4.08746	4.06055	4.34717	3.95352	4.86981	5.31669	4.84102	DOWN
Chr5:33928501-33931050	5	33928501	33931050	Whsc2	ENSMUSG00000029111	Wolf-Hirschhorn syndrome candidate 2 (human) [Source:MGI Symbol;Acc:MGI:1346098]	-	gene	overlapping	0	1.94e-05	0.00269153	-0.910093	4.24793	4.85798	5.02885	5.15655	4.82288	5.70159	6.05825	5.96834	DOWN
Chr5:35589751-35591550	5	35589751	35591550	Acox3	ENSMUSG00000029098	acyl-Coenzyme A oxidase 3, pristanoyl [Source:MGI Symbol;Acc:MGI:1933156]	+	gene	overlapping	0	0.000271	0.0232157	-0.907201	4	4.32193	4.25229	4.41824	3.95352	4.81646	5.38208	5.04369	DOWN
Chr3:133375801-133378650	3	133375801	133378650	Ppa2	ENSMUSG00000028013	pyrophosphatase (inorganic) 2 [Source:MGI Symbol;Acc:MGI:1922026]	+	gene	overlapping	0	0.000121	0.0121986	-0.904961	4.39232	4.58496	5.45054	5.36147	4.34778	6.12675	5.92915	6.07163	DOWN
Chr16:20165101-20167200	16	20165101	20167200	Yeats2	ENSMUSG00000041215	YEATS domain containing 2 [Source:MGI Symbol;Acc:MGI:2447762]	+	gene	overlapping	0	0.00028	0.0236856	-0.900068	4.45943	4.80736	4.79032	4.34717	4.71978	5.34238	5.83964	5.25941	DOWN
Chr1:177781351-177783150	1	177781351	177783150	Adss	ENSMUSG00000015961	adenylosuccinate synthetase, non muscle [Source:MGI Symbol;Acc:MGI:87948]	-	gene	overlapping	0	0.000111	0.0115064	-0.895949	4	4	4.25229	3.94049	4.60596	5.12291	5.18734	5.22402	DOWN
Chr12:111221251-111223350	12	111221251	111223350	Traf3	ENSMUSG00000021277	TNF receptor-associated factor 3 [Source:MGI Symbol;Acc:MGI:108041]	+	gene	overlapping	0	0.00016	0.0154052	-0.895849	4.16993	4.16993	4.58324	4.03388	4.27668	5.07376	5.11963	5.32441	DOWN
Chr1:54320251-54321900	1	54320251	54321900	Ccdc150	ENSMUSG00000025983	coiled-coil domain containing 150 [Source:MGI Symbol;Acc:MGI:1925266]	+	gene	overlapping	0	0.000356	0.0287833	-0.894438	3.80735	4.58496	4.51226	3.83844	4.34778	4.86981	5.31669	5.12033	DOWN
Chr15:86467951-86470050	15	86467951	86470050	Tbc1d22a	ENSMUSG00000051864	TBC1 domain family, member 22a [Source:MGI Symbol;Acc:MGI:1289265]	+	gene	overlapping	0	0.000139	0.0137478	-0.892708	4.39232	4.08746	4.58324	4.54253	4.34778	5.25704	5.21931	5.59537	DOWN
Chr8:119608201-119610150	8	119608201	119610150	Adad2	ENSMUSG00000024266	adenosine deaminase domain containing 2 [Source:MGI Symbol;Acc:MGI:1923023]	+	gene	downstream	2597	0.000174	0.0163863	-0.891843	4	4	4.25229	4.41824	4.71978	5.66889	5.0374	5.38351	DOWN
Chr5:130402801-130404300	5	130402801	130404300	Caln1	ENSMUSG00000060371	calneuron 1 [Source:MGI Symbol;Acc:MGI:2155987]	+	gene	overlapping	0	0.000321	0.0264313	-0.882928	3.45943	3.90689	4.15631	4.03388	4.20293	5.07376	5.08065	4.87894	DOWN
Chr7:27851551-27853500	7	27851551	27853500	Zfp59	ENSMUSG00000078779	zinc finger protein 59 [Source:MGI Symbol;Acc:MGI:99206]	+	gene	overlapping	0	0.000287	0.0242067	-0.877841	3.58496	4.32193	3.95121	4.34717	4.60596	5.5377	5.08065	5.04369	DOWN
Chr5:22553701-22555500	5	22553701	22555500	Orc5	ENSMUSG00000029012	origin recognition complex, subunit 5 [Source:MGI Symbol;Acc:MGI:1347044]	-	gene	downstream	3272	0.000398	0.0314567	-0.873622	4.45943	4.16993	4.97438	4.48072	4.27668	5.66889	5.38208	5.29178	DOWN
Chr6:65634601-65636250	6	65634601	65636250	Tnip3	ENSMUSG00000044162	TNFAIP3 interacting protein 3 [Source:MGI Symbol;Acc:MGI:3041165]	+	gene	upstream	561	0.000485	0.0371499	-0.868243	4.16993	4.16993	4.43191	4.03388	4.27668	4.86981	5.38208	4.96815	DOWN
Chr5:117391051-117394650	5	117391051	117394650	Gm15728	ENSMUSG00000086075	predicted gene 15728 [Source:MGI Symbol;Acc:MGI:3783171]	+	gene	overlapping	0	2.98e-06	0.000549	-0.86817	5.35755	5.08746	5.70536	5.19229	5.77912	6.4233	6.47932	6.48386	DOWN
Chr8:111266401-111267750	8	111266401	111267750	Rfwd3	ENSMUSG00000033596	ring finger and WD repeat domain 3 [Source:MGI Symbol;Acc:MGI:2384584]	-	gene	upstream	3194	0.000594	0.0431315	-0.867108	4	3.70044	3.57354	4.12019	4.20293	4.56705	5.00227	4.96815	DOWN
Chr18:35144101-35147400	18	35144101	35147400	Ctnna1	ENSMUSG00000037815	catenin (cadherin associated protein), alpha 1 [Source:MGI Symbol;Acc:MGI:88274]	+	gene	overlapping	0	3.92e-05	0.00491144	-0.853771	5.12928	5.2854	5.52697	5.45099	4.87067	6.15249	6.3032	6.09354	DOWN
Chr8:13582201-13584000	8	13582201	13584000	Rasa3	ENSMUSG00000031453	RAS p21 protein activator 3 [Source:MGI Symbol;Acc:MGI:1197013]	-	gene	overlapping	0	0.000347	0.0282944	-0.851006	4.24793	4.08746	4.79032	4.41824	4.60596	5.3844	5.61193	5.29178	DOWN
Chr6:38062051-38064750	6	38062051	38064750	Atp6v0a4	ENSMUSG00000038600	ATPase, H+ transporting, lysosomal V0 subunit A4 [Source:MGI Symbol;Acc:MGI:2153480]	-	gene	overlapping	0	9.24e-05	0.00995801	-0.841646	5	5.08746	5.48933	4.7139	5.33482	6.07533	6.13944	5.89913	DOWN
Chr18:67304251-67306200	18	67304251	67306200	Impa2	ENSMUSG00000024525	inositol (myo)-1(or 4)-monophosphatase 2 [Source:MGI Symbol;Acc:MGI:2149728]	+	gene	overlapping	0	0.000245	0.0217374	-0.836423	4.08746	4.64386	4.79032	4.48072	4.82288	5.56931	5.58589	5.41344	DOWN
Chr8:124852351-124858200	8	124852351	124858200	Gm16163	ENSMUSG00000090118	predicted gene 16163 [Source:MGI Symbol;Acc:MGI:3833836]	+	gene	overlapping	0	1.19e-06	0.000247	-0.831649	5.39232	5.93074	6.20338	6.17907	5.85607	6.9421	7.04127	7.12401	DOWN
Chr13:98799901-98802150	13	98799901	98802150	Fcho2	ENSMUSG00000041685	FCH domain only 2 [Source:MGI Symbol;Acc:MGI:3505790]	-	gene	overlapping	0	9.62e-05	0.0102604	-0.82739	4.16993	4.80736	4.97438	4.95268	5.01675	5.76114	5.63811	5.99154	DOWN
Chr12:30960301-30962400	12	30960301	30962400	Sh3yl1	ENSMUSG00000020669	Sh3 domain YSC-like 1 [Source:MGI Symbol;Acc:MGI:1346118]	+	gene	upstream	139	0.000254	0.022178	-0.819898	4.08746	4.52356	4.85426	4.7139	4.97175	5.46247	5.88131	5.56705	DOWN
Chr8:61005601-61007250	8	61005601	61007250	Nek1	ENSMUSG00000031644	NIMA (never in mitosis gene a)-related expressed kinase 1 [Source:MGI Symbol;Acc:MGI:97303]	+	gene	overlapping	0	0.000595	0.0431315	-0.816364	4	3.16993	4.25229	4.34717	4.12598	5.07376	5.08065	5.00778	DOWN
Chr3:129758701-129760650	3	129758701	129760650	Egf	ENSMUSG00000028017	epidermal growth factor [Source:MGI Symbol;Acc:MGI:95290]	-	gene	downstream	3379	0.00027	0.0232157	-0.811173	4.39232	4.24793	4.25229	4.65887	4.20293	5.25704	5.21931	5.12033	DOWN
Chr5:21191851-21194550	5	21191851	21194550	Pion	ENSMUSG00000039934	pigeon homolog (Drosophila) [Source:MGI Symbol;Acc:MGI:2442259]	+	gene	overlapping	0	5.22e-05	0.00615397	-0.806717	4.64386	4.52356	5.13689	5.45099	5.44526	6.30832	6.3032	5.94434	DOWN
Chr11:98622601-98624550	11	98622601	98624550	Gm12355	ENSMUSG00000078134	predicted gene 12355 [Source:MGI Symbol;Acc:MGI:3649769]	-	gene	overlapping	0	0.00031	0.0257031	-0.806538	3.58496	3.32193	4.34144	4.60191	4.60596	5.1671	5.41212	5.35328	DOWN
Chr17:71420851-71425050	17	71420851	71425050	Smchd1	ENSMUSG00000024054	SMC hinge domain containing 1 [Source:MGI Symbol;Acc:MGI:1921605]	-	gene	overlapping	0	4.39e-07	0.000103	-0.803561	5.35755	5.42626	5.96811	5.83291	6.16844	6.85443	6.90439	6.90318	DOWN
Chr11:93872251-93874500	11	93872251	93874500	Utp18	ENSMUSG00000054079	UTP18, small subunit (SSU) processome component, homolog (yeast) [Source:MGI Symbol;Acc:MGI:1923402]	-	gene	overlapping	0	0.000718	0.0494426	-0.799666	4.32193	4.52356	4.72695	5.29881	4.54488	5.3844	5.76905	5.89913	DOWN
Chr7:25866451-25868700	7	25866451	25868700	AC160471.1	ENSMUSG00000092999	No description	+	gene	downstream	245	0.000688	0.0481017	-0.799176	4.16993	4.45943	4.34144	4.8134	4.60596	5.1671	5.58589	5.38351	DOWN
Chr10:39591901-39594900	10	39591901	39594900	Gm16365	ENSMUSG00000086915	predicted gene 16365 [Source:MGI Symbol;Acc:MGI:3840143]	-	gene	overlapping	0	2.89e-05	0.00377343	-0.798475	4.85798	4.70044	5.48933	5.39219	5.69488	6.53146	6.40953	6.13062	DOWN
Chr6:137475601-137477400	6	137475601	137477400	Eps8	ENSMUSG00000015766	epidermal growth factor receptor pathway substrate 8 [Source:MGI Symbol;Acc:MGI:104684]	-	gene	overlapping	0	0.000664	0.0465699	-0.795839	4	3.90689	4.58324	4.34717	4.66257	5.30204	5.52828	5.08213	DOWN
Chr11:78636601-78638250	11	78636601	78638250	Nlk	ENSMUSG00000017376	nemo like kinase [Source:MGI Symbol;Acc:MGI:1201387]	-	gene	overlapping	0	0.000685	0.0479646	-0.795559	3.70044	3.32193	4.58324	4.20004	4.27668	5.1671	4.96492	5.25941	DOWN
Chr9:119410801-119414700	9	119410801	119414700	Acvr2b	ENSMUSG00000061393	activin receptor IIB [Source:MGI Symbol;Acc:MGI:87912]	+	gene	overlapping	0	3.66e-06	0.000647	-0.790472	4.9542	5	6.32867	6.16434	6.22199	7.36702	6.92553	7.1567	DOWN
Chr7:24085801-24091500	7	24085801	24091500	Zfp180	ENSMUSG00000057101	zinc finger protein 180 [Source:MGI Symbol;Acc:MGI:1923701]	+	gene	overlapping	0	3.82e-06	0.000668	-0.790064	5.67243	5.83289	6.13077	5.81648	5.75086	6.71116	6.77232	6.79051	DOWN
Chr18:20581501-20585250	18	20581501	20585250	Dsg2	ENSMUSG00000044393	desmoglein 2 [Source:MGI Symbol;Acc:MGI:1196466]	+	gene	overlapping	0	4.59e-05	0.00557464	-0.774558	5.08746	5.32193	5.89326	5.36147	5.50841	6.49056	6.32021	6.39638	DOWN
Chr10:58532251-58535400	10	58532251	58535400	Ccdc138	ENSMUSG00000038010	coiled-coil domain containing 138 [Source:MGI Symbol;Acc:MGI:1923388]	+	gene	overlapping	0	0.000199	0.0183206	-0.773118	4.45943	4.24793	5.32749	5.72635	5.14362	6.07533	6.20095	6.42885	DOWN
Chr2:53207851-53212650	2	53207851	53212650	Arl6ip6	ENSMUSG00000026960	ADP-ribosylation factor-like 6 interacting protein 6 [Source:MGI Symbol;Acc:MGI:1929507]	+	gene	overlapping	0	4.97e-06	0.000848	-0.770872	5.49185	5.20945	5.8362	5.7736	5.98062	6.77651	6.74188	6.55604	DOWN
Chr10:77840701-77845050	10	77840701	77845050	C330046G03Rik	ENSMUSG00000069581	RIKEN cDNA C330046G03 gene [Source:MGI Symbol;Acc:MGI:2671932]	+	gene	overlapping	0	4.86e-05	0.00580771	-0.767031	5.78136	5.16993	5.9399	5.60536	5.80509	6.61385	6.8042	6.35812	DOWN
Chr18:74311501-74314800	18	74311501	74314800	Ccdc11	ENSMUSG00000035394	coiled-coil domain containing 11 [Source:MGI Symbol;Acc:MGI:1921703]	+	gene	overlapping	0	0.000506	0.0383367	-0.754791	4.75489	4.58496	5.32749	5.11831	4.97175	6.12675	5.90568	5.6181	DOWN
Chr14:121509151-121514250	14	121509151	121514250	Slc15a1	ENSMUSG00000025557	solute carrier family 15 (oligopeptide transporter), member 1 [Source:MGI Symbol;Acc:MGI:1861376]	-	gene	downstream	3897	3.34e-05	0.00428	-0.746457	5.70044	5.75489	6.17861	5.89696	5.69488	6.72773	6.64151	6.87149	DOWN
Chr7:18075301-18078150	7	18075301	18078150	Ceacam12	ENSMUSG00000030366	carcinoembryonic antigen-related cell adhesion molecule 12 [Source:MGI Symbol;Acc:MGI:1914565]	+	gene	overlapping	0	0.000274	0.0233612	-0.741545	5.12928	4.9542	5.0866	5.22837	5.26302	6.12675	5.92915	5.77247	DOWN
Chr17:47347801-47352000	17	47347801	47352000	Trerf1	ENSMUSG00000064043	transcriptional regulating factor 1 [Source:MGI Symbol;Acc:MGI:2442086]	+	gene	overlapping	0	4.44e-05	0.00547787	-0.738313	5.32193	5.32193	6.10488	5.63502	5.77912	6.47047	6.67987	6.72194	DOWN
Chr5:127641451-127644900	5	127641451	127644900	Glt1d1	ENSMUSG00000049971	glycosyltransferase 1 domain containing 1 [Source:MGI Symbol;Acc:MGI:2442755]	+	gene	overlapping	0	0.00012	0.0121511	-0.725914	4.32193	4.9542	5.48933	5.39219	5.40969	6.17712	6.23967	6.09354	DOWN
Chr17:85097401-85099950	17	85097401	85099950	1700106N22Rik	ENSMUSG00000071037	RIKEN cDNA 1700106N22 gene [Source:MGI Symbol;Acc:MGI:1920832]	+	gene	overlapping	0	0.000555	0.0410066	-0.72575	4.24793	4.70044	5.45054	4.8134	5.54198	5.8781	6.13944	5.99154	DOWN
Chr2:76624351-76627800	2	76624351	76627800	Prkra	ENSMUSG00000002731	protein kinase, interferon inducible double stranded RNA dependent activator [Source:MGI Symbol;Acc:MGI:1344375]	-	gene	upstream	2098	0.000222	0.0199202	-0.720875	5.24793	4.9542	5.91695	5.48025	5.33482	6.22327	6.39175	6.39638	DOWN
Chr6:37885051-37893150	6	37885051	37893150	Trim24	ENSMUSG00000029833	tripartite motif-containing 24 [Source:MGI Symbol;Acc:MGI:109275]	+	gene	overlapping	0	1.87e-07	4.71e-05	-0.701657	6.18982	5.93074	6.65417	6.64164	6.94151	7.57535	7.56341	7.74012	DOWN
Chr13:4797601-4801950	13	4797601	4801950	Gm5444	ENSMUSG00000053499	predicted gene 5444 [Source:MGI Symbol;Acc:MGI:3644242]	+	gene	overlapping	0	0.00014	0.0137788	-0.700697	5.2854	5.08746	5.70536	6.02277	5.75086	6.5588	6.75621	6.52204	DOWN
Chr1:75280651-75283200	1	75280651	75283200	Resp18	ENSMUSG00000033061	regulated endocrine-specific protein 18 [Source:MGI Symbol;Acc:MGI:1098222]	-	gene	downstream	2236	0.000703	0.0485659	-0.69149	4.39232	4.45943	5.23816	5.45099	4.97175	5.82076	6.01689	5.94434	DOWN
Chr7:128482801-128486700	7	128482801	128486700	AC130474.1	ENSMUSG00000093125	No description	-	gene	downstream	4663	0.000166	0.0158632	-0.68955	5.52356	5.70044	5.60237	5.7736	6.00293	6.27085	6.66522	6.64933	DOWN
Chr9:122855551-122863050	9	122855551	122863050	Zfp445	ENSMUSG00000047036	zinc finger protein 445 [Source:MGI Symbol;Acc:MGI:2143340]	-	gene	overlapping	0	8.34e-05	0.00923486	-0.685086	6.02237	6.18982	7.22701	7.04591	6.81629	7.99085	7.899	8.05214	DOWN
Chr5:114904201-114907200	5	114904201	114907200	Oasl2	ENSMUSG00000029561	2'-5' oligoadenylate synthetase-like 2 [Source:MGI Symbol;Acc:MGI:1344390]	+	gene	overlapping	0	0.000276	0.0234108	-0.684995	5.12928	4.80736	5.63688	5.70545	5.75086	6.10167	6.61338	6.49404	DOWN
Chr11:5750851-5754450	11	5750851	5754450	Urgcp	ENSMUSG00000049680	upregulator of cell proliferation [Source:MGI Symbol;Acc:MGI:1919296]	-	gene	overlapping	0	0.000484	0.0371305	-0.678355	5.12928	4.80736	5.99881	5.79257	5.95615	6.74153	6.8789	6.28477	DOWN
Chr1:119739151-119743050	1	119739151	119743050	Ptpn4	ENSMUSG00000026384	protein tyrosine phosphatase, non-receptor type 4 [Source:MGI Symbol;Acc:MGI:1099792]	-	gene	overlapping	0	0.000273	0.0233296	-0.677091	4.90689	5.55459	5.63688	5.63502	6.1293	6.28883	6.64151	6.64933	DOWN
Chr3:85867951-85871550	3	85867951	85871550	Arfip1	ENSMUSG00000074513	ADP-ribosylation factor interacting protein 1 [Source:MGI Symbol;Acc:MGI:1277120]	-	gene	overlapping	0	0.000532	0.0398041	-0.668459	5.08746	4.85798	5.86581	5.81648	5.63491	6.44584	6.72331	6.28477	DOWN
Chr7:27964501-27971400	7	27964501	27971400	Zfp780b	ENSMUSG00000063047	zinc finger protein 780B [Source:MGI Symbol;Acc:MGI:2444764]	-	gene	overlapping	0	4.97e-06	0.000848	-0.629782	5.49185	5.80736	6.92824	6.61022	6.75521	7.56885	7.57429	7.55898	DOWN
Chr2:26880601-26885100	2	26880601	26885100	Surf6	ENSMUSG00000036160	surfeit gene 6 [Source:MGI Symbol;Acc:MGI:98447]	-	gene	upstream	3528	0.000268	0.0231943	-0.58555	4.45943	5.20945	6.03092	6.08551	6.08966	6.75412	6.70786	6.74882	DOWN
Chr6:143211451-143216100	6	143211451	143216100	Etnk1	ENSMUSG00000030275	ethanolamine kinase 1 [Source:MGI Symbol;Acc:MGI:1922570]	+	gene	upstream	2909	0.000534	0.0398041	-0.550974	5.45943	5.67243	6.07997	6.10331	6.10865	6.72773	6.69319	6.77407	DOWN
Chr7:79216051-79217100	7	79216051	79217100	null					Not found	0	1.39e-08	4.54e-06	-1.82057	3	3.58496	3.57354	2.32326	2.63755	4.56705	4.79235	4.84102	0
Chr6:48804751-48805650	6	48804751	48805650	null					Not found	0	5.74e-06	0.000953	-1.66032	2.58496	3	2.87484	0.394441	3.56243	4.56705	4.429	4.37699	0
Chr5:3166501-3167250	5	3166501	3167250	null					Not found	0	1.13e-05	0.00173593	-1.63746	2.80735	3.45943	2.31944	2.59541	2.63755	4.08474	4.24437	4.2577	0
Chr10:94983301-94984350	10	94983301	94984350	null					Not found	0	9.73e-08	2.6e-05	-1.62204	3.16993	3.16993	3.07686	2.82203	3.3148	4.69526	4.7459	4.74849	0
Chr13:22167901-22169100	13	22167901	22169100	null					Not found	0	1.61e-08	5.15e-06	-1.60464	3.58496	3.90689	3.26069	3.94049	3.3148	4.69526	5.38208	5.22402	0
Chr1:30919501-30921750	1	30919501	30921750	null					Not found	0	1.17e-10	6.2e-08	-1.58314	4.58496	4.70044	4.58324	4.03388	3.67246	5.78782	5.63811	5.67139	0
Chr17:34773001-34774200	17	34773001	34774200	null					Not found	0	3.08e-09	1.19e-06	-1.57417	3.32193	3.80735	3.07686	3.83844	3.43811	4.86981	5.18734	5.12033	0
Chr10:40542601-40543800	10	40542601	40543800	null					Not found	0	7.45e-08	2.04e-05	-1.5226	2.80735	4.16993	3.83435	2.82203	3.43811	5.12291	5.00227	4.70177	0
Chr9:120512551-120513600	9	120512551	120513600	null					Not found	0	4.46e-05	0.00547787	-1.48518	2.80735	3.16993	3.26069	2.59541	3.18243	3.88129	4.5434	4.92345	0
Chr12:84087151-84088350	12	84087151	84088350	null					Not found	0	1.28e-06	0.000261	-1.46326	3.45943	3.70044	3.26069	3.61442	3.01827	4.97799	4.96492	4.37699	0
Chr11:70364251-70365150	11	70364251	70365150	null					Not found	0	1.29e-05	0.00192949	-1.45763	2.58496	3.16993	2.6232	2.59541	3.3148	4.50167	4.5434	4.12136	0
Chr10:128782951-128785200	10	128782951	128785200	null					Not found	0	8.2e-10	3.65e-07	-1.43832	5	4.64386	4.34144	4.48072	4.12598	5.60329	5.90568	5.74975	0
Chr5:29813401-29814750	5	29813401	29814750	null					Not found	0	2.6e-06	0.000484	-1.43589	3.58496	3.32193	3.83435	3.01477	3.56243	5.21023	4.48994	5.08213	0
Chr16:29764951-29766600	16	29764951	29766600	null					Not found	0	3.35e-09	1.29e-06	-1.4309	3.70044	3.80735	3.95121	4.03388	3.67246	5.12291	5.43947	5.32441	0
Chr9:39801901-39802500	9	39801901	39802500	null					Not found	0	0.000502	0.0381156	-1.42191	1	3	2.87484	3.01477	0.728332	4.08474	3.85803	3.80281	0
Chr4:48513301-48514050	4	48513301	48514050	null					Not found	0	0.000133	0.0131926	-1.40024	2.80735	1.58496	1.50678	3.34876	2.41896	3.88129	4.03135	4.18736	0
Chr17:27289801-27292200	17	27289801	27292200	null					Not found	0	3.23e-10	1.59e-07	-1.39388	4.24793	4.64386	4.85426	4.03388	5.01675	6.04642	6.07838	6.13062	0
Chr10:97070101-97071000	10	97070101	97071000	null					Not found	0	5.18e-05	0.0061291	-1.37251	2.80735	2.58496	3.26069	3.01477	2.63755	4.26551	4.429	4.37699	0
Chr15:82433551-82434600	15	82433551	82434600	null					Not found	0	1.65e-05	0.0023537	-1.35261	3.32193	3.70044	3.26069	3.48735	3.01827	4.34492	4.96492	4.43297	0
Chr16:11770201-11771250	16	11770201	11771250	null					Not found	0	1.23e-05	0.00185168	-1.34886	3.16993	3.80735	2.6232	4.03388	3.18243	4.50167	5.00227	4.70177	0
Chr3:7669801-7670700	3	7669801	7670700	null					Not found	0	8.86e-05	0.00963924	-1.34464	2.58496	2.58496	3.07686	3.01477	2.63755	4.50167	4.17271	4.18736	0
Chr11:22525501-22526400	11	22525501	22526400	null					Not found	0	0.000353	0.0286559	-1.34371	2.80735	2.58496	2.31944	3.48735	2.63755	3.98789	4.64936	4.04839	0
Chr14:48010951-48011850	14	48010951	48011850	null					Not found	0	4.59e-05	0.00557464	-1.33969	3.16993	3.32193	3.57354	2.82203	2.84456	4.56705	4.48994	4.32179	0
Chr4:57931951-57933150	4	57931951	57933150	null					Not found	0	8.24e-06	0.00131933	-1.31565	3.16993	3.58496	3.57354	3.19508	3.43811	4.69526	4.69857	4.79434	0
Chr3:144940651-144942450	3	144940651	144942450	null					Not found	0	1.25e-07	3.3e-05	-1.31233	4.24793	4.39232	3.57354	4.27593	4.12598	5.60329	5.0374	5.41344	0
Chr4:137246851-137247750	4	137246851	137247750	null					Not found	0	9.22e-05	0.00994998	-1.31209	2.80735	3.58496	2.6232	2.82203	3.43811	4.26551	4.24437	4.54763	0
Chr2:129445501-129446400	2	129445501	129446400	null					Not found	0	0.000186	0.0173395	-1.29679	2.80735	3	2.87484	3.48735	2.15872	4.08474	4.429	4.12136	0
Chr13:22985701-22986750	13	22985701	22986750	null					Not found	0	6.7e-05	0.00758877	-1.29115	4	2.32193	3.70881	3.01477	2.84456	4.34492	4.429	4.70177	0
Chr11:120334051-120334800	11	120334051	120334800	null					Not found	0	0.000342	0.0279779	-1.28844	2	2.32193	2.87484	2.59541	3.01827	4.34492	4.36534	3.71004	0
Chr14:14480101-14481450	14	14480101	14481450	null					Not found	0	2.14e-06	0.000409	-1.28447	4.08746	3.16993	4.15631	3.01477	3.67246	4.86981	5.00227	4.96815	0
Chr2:5272951-5273850	2	5272951	5273850	null					Not found	0	0.000117	0.011943	-1.27587	3	3.16993	3.07686	2.82203	3.3148	4.17686	4.69857	4.18736	0
Chr2:35242351-35243850	2	35242351	35243850	null					Not found	0	3.32e-07	8.07e-05	-1.25415	3.90689	4	3.95121	3.83844	3.95352	5.1671	5.00227	5.32441	0
Chr19:61154251-61155450	19	61154251	61155450	null					Not found	0	1.18e-05	0.00178929	-1.25327	4.16993	2.80735	2.87484	3.61442	3.67246	4.81646	4.64936	4.70177	0
Chr18:35073901-35075550	18	35073901	35075550	null					Not found	0	5.55e-06	0.00093	-1.22956	4.16993	3.90689	3.83435	3.83844	4.04283	5.07376	5.46822	4.79434	0
Chr4:151920901-151922700	4	151920901	151922700	null					Not found	0	6.64e-07	0.000144	-1.22869	4	3.90689	4.06055	3.61442	4.04283	5.07376	5.18734	5.15359	0
Chr5:103351051-103352550	5	103351051	103352550	null					Not found	0	3.37e-07	8.15e-05	-1.22797	4.32193	3.16993	4.06055	3.61442	4.20293	5.3844	5.08065	5.18863	0
Chr7:93388951-93390300	7	93388951	93390300	null					Not found	0	3.56e-05	0.00452792	-1.2011	4.16993	2.58496	3.57354	3.94049	3.3148	4.75699	5.11963	4.54763	0
Chr1:154800601-154801650	1	154800601	154801650	null					Not found	0	7.97e-05	0.00885783	-1.19976	3.32193	3	3.70881	3.34876	3.01827	4.81646	4.429	4.4952	0
Chr11:32776051-32777100	11	32776051	32777100	null					Not found	0	0.000135	0.0133791	-1.19903	3.32193	3.16993	3.42176	3.01477	3.3148	4.42619	4.64936	4.32179	0
Chr4:131053651-131054550	4	131053651	131054550	null					Not found	0	0.000191	0.0177492	-1.19825	3.45943	3.16993	3.26069	2.82203	3.3148	4.34492	4.48994	4.2577	0
Chr7:33911551-33912750	7	33911551	33912750	null					Not found	0	0.000411	0.0323125	-1.19794	3.32193	3.16993	3.26069	3.34876	3.43811	5.12291	4.30555	4.18736	0
Chr18:74375251-74376600	18	74375251	74376600	null					Not found	0	4.65e-05	0.00561637	-1.18985	4.16993	3.90689	4.51226	3.19508	3.3148	4.92844	4.96492	4.92345	0
Chr1:35286601-35288550	1	35286601	35288550	null					Not found	0	1.09e-06	0.000226	-1.16882	3.80735	4.39232	4.51226	3.72921	4.04283	5.46247	5.18734	5.18863	0
Chr19:55058551-55059600	19	55058551	55059600	null					Not found	0	9.54e-05	0.0101916	-1.16788	3.16993	3.16993	3.42176	3.83844	3.3148	4.86981	4.24437	4.96815	0
Chr9:121321351-121322400	9	121321351	121322400	null					Not found	0	4.72e-05	0.00569235	-1.16662	3.16993	3.80735	3.42176	3.61442	3.56243	4.42619	4.96492	4.65372	0
Chr16:22273201-22274550	16	22273201	22274550	null					Not found	0	1.19e-05	0.00180165	-1.16465	3.70044	3.80735	4.06055	3.48735	3.67246	5.02581	4.92226	4.79434	0
Chr13:3620251-3621900	13	3620251	3621900	null					Not found	0	7.07e-06	0.00114825	-1.16082	4.52356	3.16993	3.95121	3.94049	3.67246	5.02581	4.87645	5.12033	0
Chr3:60263251-60264900	3	60263251	60264900	null					Not found	0	5.51e-05	0.0064641	-1.15565	3.90689	3.58496	3.95121	4.20004	3.67246	5.56931	4.7459	4.96815	0
Chr16:32208601-32210700	16	32208601	32210700	null					Not found	0	2.2e-06	0.000417	-1.1464	3.45943	4.80736	4.43191	4.76296	4.42076	5.99293	5.71835	5.35328	0
Chr3:52367701-52368750	3	52367701	52368750	null					Not found	0	0.000371	0.029718	-1.13621	3.16993	2.80735	3.07686	3.34876	3.3148	4.34492	4.48994	4.37699	0
Chr18:73486351-73487550	18	73486351	73487550	null					Not found	0	7.61e-05	0.00850257	-1.13525	3.90689	3.32193	3.42176	3.83844	3.56243	4.50167	5.08065	4.60112	0
Chr19:3748051-3749100	19	3748051	3749100	null					Not found	0	0.000286	0.0241626	-1.13267	3.16993	3.80735	3.83435	3.48735	2.84456	4.26551	4.48994	4.79434	0
Chr2:26877451-26879850	2	26877451	26879850	null					Not found	0	3.63e-06	0.000644	-1.13209	4.24793	4	5.13689	4.20004	4.42076	5.50059	5.83964	5.82171	0
Chr6:147889201-147890400	6	147889201	147890400	null					Not found	0	0.000101	0.0106712	-1.12039	3.32193	3.32193	3.70881	3.61442	3.56243	5.07376	4.429	4.74849	0
Chr2:171797251-171798750	2	171797251	171798750	null					Not found	0	0.000323	0.0266207	-1.10785	3.80735	4	4.06055	4.03388	3.01827	4.42619	5.15181	4.84102	0
Chr16:19460251-19462950	16	19460251	19462950	null					Not found	0	6.36e-06	0.001046	-1.10652	4.85798	4.52356	4.85426	4.85938	4.48349	6.27085	5.6669	5.56705	0
Chr8:61438651-61442400	8	61438651	61442400	null					Not found	0	4.9e-09	1.77e-06	-1.10402	4.80736	5.35755	5.02885	5.32996	5.26302	6.35237	6.39175	6.33878	0
Chr9:115540351-115542750	9	115540351	115542750	null					Not found	0	1.03e-05	0.00160954	-1.10373	4.58496	4.75489	4.34144	4.34717	4.92262	5.99293	5.2529	5.72423	0
Chr8:11872651-11874450	8	11872651	11874450	null					Not found	0	3.79e-05	0.00477728	-1.10209	3.58496	4.16993	4.91557	3.94049	4.12598	5.07376	5.61193	5.56705	0
Chr10:116595151-116596200	10	116595151	116596200	null					Not found	0	0.00026	0.0225618	-1.1008	2.32193	3.70044	2.87484	3.61442	3.43811	4.63184	4.36534	4.43297	0
Chr1:61012801-61013700	1	61012801	61013700	null					Not found	0	0.000619	0.0445255	-1.09976	2.32193	3.80735	2.87484	3.48735	3.18243	4.42619	4.24437	4.32179	0
Chr1:178163851-178166250	1	178163851	178166250	null					Not found	0	3.75e-05	0.00472892	-1.09934	3.90689	3.70044	4.25229	4.76296	4.04283	5.93764	5.31669	5.15359	0
Chr8:4400101-4401450	8	4400101	4401450	null					Not found	0	1.23e-05	0.00185168	-1.09521	3.80735	3.58496	4.25229	4.20004	3.56243	5.07376	5.0374	5.18863	0
Chr8:61433701-61435950	8	61433701	61435950	null					Not found	0	6.16e-06	0.00101652	-1.0889	4.64386	4.16993	4.91557	4.8134	3.86271	5.60329	5.63811	5.74975	0
Chr7:121632151-121633200	7	121632151	121633200	null					Not found	0	0.000728	0.0498783	-1.08467	3.16993	3.16993	3.42176	3.19508	3.43811	4.81646	4.5434	3.96903	0
Chr4:57393601-57394500	4	57393601	57394500	null					Not found	0	0.000691	0.0482488	-1.08401	2.80735	3.16993	2.31944	2.82203	3.76868	4.26551	4.17271	4.32179	0
Chr15:82744651-82746300	15	82744651	82746300	null					Not found	0	3.68e-05	0.00465236	-1.08364	3.70044	3.32193	4.72695	3.83844	3.56243	5.25704	5.00227	5.22402	0
Chr3:6375001-6376050	3	6375001	6376050	null					Not found	0	0.00021	0.0191355	-1.08277	2.80735	3	3.42176	3.61442	3.43811	4.50167	4.36534	4.84102	0
Chr8:71449351-71450400	8	71449351	71450400	null					Not found	0	0.00036	0.0290019	-1.08018	3.45943	3	2.6232	3.72921	3.43811	4.63184	4.30555	4.43297	0
Chr16:22174501-22175700	16	22174501	22175700	null					Not found	0	0.000118	0.012057	-1.08006	3.16993	3	3.83435	3.61442	3.56243	4.63184	4.83855	4.74849	0
Chr19:21320401-21322050	19	21320401	21322050	null					Not found	0	5.79e-05	0.00678339	-1.07785	4.24793	4.45943	3.83435	4.03388	3.56243	4.69526	4.83855	5.08213	0
Chr9:14065051-14066400	9	14065051	14066400	null					Not found	0	0.000384	0.030512	-1.06782	3	3.90689	4.06055	3.72921	3.67246	5.1671	5.08065	4.32179	0
Chr13:21202951-21204300	13	21202951	21204300	null					Not found	0	0.000193	0.0179221	-1.06763	3.32193	3.90689	3.70881	3.83844	3.3148	4.69526	4.7459	4.65372	0
Chr10:50576251-50579400	10	50576251	50579400	null					Not found	0	6.84e-08	1.91e-05	-1.06644	5.08746	4.75489	5.0866	5.03561	5.18754	6.01906	6.23967	6.267	0
Chr4:6479401-6480750	4	6479401	6480750	null					Not found	0	0.00029	0.0243392	-1.0638	3	3.58496	3.42176	3.83844	3.18243	4.63184	4.69857	4.37699	0
Chr3:94227301-94228650	3	94227301	94228650	null					Not found	0	0.000184	0.0172229	-1.05875	3	3	3.83435	3.34876	3.86271	4.63184	4.69857	4.92345	0
Chr3:21659251-21660750	3	21659251	21660750	null					Not found	0	4.27e-06	0.000737	-1.05834	4.24793	3.70044	4.25229	4.20004	4.20293	5.07376	5.38208	5.29178	0
Chr15:58396651-58398750	15	58396651	58398750	null					Not found	0	5.83e-06	0.000964	-1.05207	3.90689	4.70044	4.72695	3.94049	4.42076	5.46247	5.38208	5.41344	0
Chr12:7824901-7827150	12	7824901	7827150	null					Not found	0	2.47e-07	6.1e-05	-1.05173	4.58496	4.32193	4.97438	4.9967	5.06015	5.96474	6.20095	6.02977	0
Chr13:32349001-32350500	13	32349001	32350500	null					Not found	0	2.65e-05	0.00352591	-1.05146	3.90689	3.32193	4.25229	4.34717	3.76868	4.86981	5.11963	5.44503	0
Chr3:58563451-58564500	3	58563451	58564500	null					Not found	0	0.000252	0.0221193	-1.04072	3.90689	3.58496	4.15631	3.72921	3.18243	4.75699	4.48994	4.96815	0
Chr10:40530901-40533750	10	40530901	40533750	null					Not found	0	1.89e-05	0.00264734	-1.02945	4.85798	4.90689	5.23816	4.65887	4.87067	5.50059	6.26157	5.99154	0
Chr16:17442601-17443800	16	17442601	17443800	null					Not found	0	0.000651	0.0461027	-1.02909	3.16993	2.32193	3.26069	3.72921	3.3148	4.63184	4.48994	4.37699	0
Chr15:46306801-46308450	15	46306801	46308450	null					Not found	0	0.000258	0.0224846	-1.02602	3.80735	4	4.25229	3.83844	3.67246	5.30204	4.96492	4.54763	0
Chr14:120990601-120991800	14	120990601	120991800	null					Not found	0	0.000249	0.0219129	-1.02502	3.80735	4.08746	4.06055	3.72921	3.3148	4.92844	4.79235	4.4952	0
Chr2:18017851-18019350	2	18017851	18019350	null					Not found	0	0.000504	0.0382354	-1.0246	3.45943	3.90689	4.51226	3.48735	3.76868	4.69526	5.2529	4.87894	0
Chr6:5337001-5338500	6	5337001	5338500	null					Not found	0	0.000247	0.0218065	-1.02452	3.90689	3.58496	4.25229	3.83844	3.43811	4.63184	5.15181	4.74849	0
Chr12:108775201-108776850	12	108775201	108776850	null					Not found	0	0.00013	0.013002	-1.02445	3.45943	4.32193	4.43191	4.12019	3.43811	4.75699	5.08065	5.18863	0
Chr13:21211051-21212550	13	21211051	21212550	null					Not found	0	0.000124	0.0124442	-1.01758	4	3.80735	4.34144	3.72921	3.76868	4.63184	5.0374	5.12033	0
Chr15:38714401-38716650	15	38714401	38716650	null					Not found	0	2.7e-05	0.00357845	-1.0126	4.58496	4.70044	4.65765	4.41824	4.27668	5.42384	5.58589	5.32441	0
Chr19:4026151-4028100	19	4026151	4028100	null					Not found	0	5.63e-06	0.000937	-1.01167	4.32193	4.24793	4.34144	4.03388	4.60596	5.30204	5.28347	5.44503	0
Chr7:34419751-34420800	7	34419751	34420800	null					Not found	0	0.000404	0.0318827	-1.01093	2.58496	3.16993	3.70881	3.94049	3.3148	4.86981	4.59538	4.60112	0
Chr14:121834651-121836450	14	121834651	121836450	null					Not found	0	4.82e-05	0.00576895	-1.00547	4.24793	4	3.83435	3.72921	4.66257	5.30204	5.11963	5.08213	0
Chr10:77444701-77446350	10	77444701	77446350	null					Not found	0	2.05e-05	0.00280687	-1.00234	4.58496	3.70044	3.83435	4.34717	4.20293	5.1671	5.18734	5.12033	0
Chr10:39203251-39206100	10	39203251	39206100	null					Not found	0	2.02e-05	0.00277207	-1.00095	4.80736	4.64386	5.18802	4.41824	4.66257	5.99293	5.74232	5.538	0
Chr11:75720301-75721800	11	75720301	75721800	null					Not found	0	2.31e-05	0.00313382	-1.00026	4.24793	4.32193	4.06055	4.03388	4.42076	5.1671	5.21931	5.15359	0
Chr2:72641551-72642750	2	72641551	72642750	null					Not found	0	0.000652	0.0461027	-0.995832	2	4	3.57354	3.83844	3.43811	4.56705	4.64936	4.65372	0
Chr2:92621251-92622450	2	92621251	92622450	null					Not found	0	0.000652	0.0461027	-0.99582	3.45943	3.80735	3.95121	3.19508	3.67246	4.63184	4.59538	4.65372	0
Chr3:121747201-121748700	3	121747201	121748700	null					Not found	0	0.000154	0.0149476	-0.992104	1.58496	3.70044	3.95121	4.27593	3.43811	4.92844	5.0374	4.74849	0
Chr2:94205251-94206900	2	94205251	94206900	null					Not found	0	2.76e-05	0.00364032	-0.989634	3.32193	4.24793	3.95121	4.27593	4.20293	5.3844	4.96492	5.12033	0
Chr2:167881801-167883300	2	167881801	167883300	null					Not found	0	8.62e-05	0.00944189	-0.988017	4.24793	4	4.58324	4.27593	4.04283	5.07376	5.58589	5.08213	0
Chr5:148497151-148498800	5	148497151	148498800	null					Not found	0	1.94e-05	0.00269153	-0.985892	4.08746	4.08746	4.34144	4.20004	4.12598	5.25704	5.18734	5.15359	0
Chr7:16688101-16690050	7	16688101	16690050	null					Not found	0	1.71e-05	0.00243838	-0.982801	4.16993	4.24793	4.43191	4.60191	4.71978	5.42384	5.71835	5.538	0
Chr5:64543351-64544700	5	64543351	64544700	null					Not found	0	6.32e-05	0.00726117	-0.981823	3.58496	4.08746	4.25229	4.03388	3.95352	5.02581	5.0374	5.08213	0
Chr19:21289951-21291900	19	21289951	21291900	null					Not found	0	3.07e-05	0.00395455	-0.981508	4.16993	4.16993	4.58324	4.48072	4.34778	5.50059	5.43947	5.38351	0
Chr6:87945901-87947100	6	87945901	87947100	null					Not found	0	0.000696	0.0483209	-0.979784	2.58496	3	3.26069	3.34876	3.95352	4.34492	4.69857	4.60112	0
Chr5:118388401-118390950	5	118388401	118390950	null					Not found	0	5.17e-06	0.000873	-0.979008	4.80736	4.45943	4.85426	4.85938	4.66257	5.76114	5.6669	5.872	0
Chr9:35295901-35297250	9	35295901	35297250	null					Not found	0	0.000173	0.0163636	-0.974919	4.08746	3.80735	4.15631	3.94049	3.76868	4.75699	5.0374	4.92345	0
Chr12:79727851-79729800	12	79727851	79729800	null					Not found	0	2.83e-05	0.00370807	-0.974011	4.24793	4.45943	4.72695	4.7139	4.20293	5.5377	5.46822	5.56705	0
Chr9:22147051-22148550	9	22147051	22148550	null					Not found	0	0.000121	0.0121986	-0.971405	3.45943	4.64386	4.06055	4.34717	3.56243	5.07376	4.7459	5.12033	0
Chr11:21393301-21395100	11	21393301	21395100	null					Not found	0	4.22e-05	0.00524622	-0.962079	4	4.08746	4.72695	4.48072	4.12598	5.60329	5.28347	5.32441	0
Chr6:95402851-95405250	6	95402851	95405250	null					Not found	0	1.88e-05	0.00264651	-0.961588	4.45943	4.39232	4.65765	4.60191	5.14362	5.66889	5.63811	6.00726	0
Chr10:24983701-24985050	10	24983701	24985050	null					Not found	0	0.000276	0.0234192	-0.961483	3.80735	3.45943	4.43191	3.48735	3.76868	4.92844	4.79235	4.92345	0
Chr10:96240751-96243450	10	96240751	96243450	null					Not found	0	4.28e-06	0.000737	-0.957419	4.52356	5.12928	5.13689	4.85938	5.06015	5.85078	6.13944	5.89913	0
Chr6:97721701-97724250	6	97721701	97724250	null					Not found	0	1.85e-05	0.00261216	-0.955473	4.80736	4.39232	4.79032	5.07895	4.54488	5.5377	5.92915	5.82171	0
Chr7:66507451-66509100	7	66507451	66509100	null					Not found	0	6.63e-05	0.00753417	-0.95048	3.58496	4	4.25229	4.03388	4.20293	5.07376	5.31669	4.87894	0
Chr8:8408101-8409600	8	8408101	8409600	null					Not found	0	0.0006	0.0434372	-0.94949	3.58496	4.08746	3.57354	4.7139	3.86271	5.42384	5.0374	4.84102	0
Chr6:65974951-65976900	6	65974951	65976900	null					Not found	0	0.000207	0.0189322	-0.940092	4.52356	4.58496	4.34144	4.27593	4.82288	5.70159	5.5583	5.00778	0
Chr10:108324151-108326100	10	108324151	108326100	null					Not found	0	7.49e-05	0.00841002	-0.939695	4.75489	4.45943	4.58324	4.20004	4.82288	5.63675	5.31669	5.50465	0
Chr1:13461301-13463100	1	13461301	13463100	null					Not found	0	5.93e-05	0.00691413	-0.932182	3.58496	4	4.34144	4.54253	4.04283	5.25704	5.15181	5.32441	0
Chr5:134474851-134477550	5	134474851	134477550	null					Not found	0	1.17e-05	0.00178509	-0.928339	3.45943	4.24793	4.79032	4.8134	4.97175	5.78782	5.83964	5.72423	0
Chr17:27387001-27388950	17	27387001	27388950	null					Not found	0	0.000123	0.0123948	-0.926907	4.08746	4.75489	4.58324	3.83844	4.77105	5.21023	5.34831	5.47693	0
Chr17:57170551-57171900	17	57170551	57171900	null					Not found	0	0.0002	0.0183718	-0.925986	4	4.16993	4.34144	3.72921	4.12598	4.92844	5.0374	5.00778	0
Chr10:10518751-10520550	10	10518751	10520550	null					Not found	0	0.000143	0.014059	-0.923229	4.32193	4.08746	4.43191	4.27593	3.86271	5.34238	5.00227	5.00778	0
Chr6:22435501-22437150	6	22435501	22437150	null					Not found	0	0.000109	0.0114302	-0.911084	4.24793	3.45943	4.25229	4.20004	4.27668	5.46247	5.08065	4.92345	0
Chr2:21914701-21916500	2	21914701	21916500	null					Not found	0	0.000168	0.0160321	-0.909612	3.90689	3.90689	3.83435	4.60191	4.54488	5.30204	5.00227	5.538	0
Chr11:21168601-21171450	11	21168601	21171450	null					Not found	0	9.57e-06	0.00151834	-0.909173	4.90689	4.24793	5.67014	5.19229	5.22623	6.49056	6.03891	6.35812	0
Chr6:72945751-72948150	6	72945751	72948150	null					Not found	0	2.12e-05	0.00288233	-0.908354	4.39232	4.52356	4.85426	4.85938	5.10035	6.04642	5.88131	5.6181	0
Chr6:37773151-37774950	6	37773151	37774950	null					Not found	0	8.5e-05	0.00933975	-0.903876	4.16993	4.39232	4.85426	4.27593	4.27668	5.30204	5.43947	5.32441	0
Chr16:21049801-21054450	16	21049801	21054450	null					Not found	0	2.63e-05	0.00352591	-0.899641	5.67243	5.2854	6.36305	5.36147	6.16844	6.81795	7.12463	6.99747	0
Chr3:129653851-129655650	3	129653851	129655650	null					Not found	0	0.000244	0.0216711	-0.896976	3.58496	4.08746	3.95121	3.72921	4.54488	5.02581	5.08065	4.96815	0
Chr5:33797401-33801900	5	33797401	33801900	null					Not found	0	1.44e-07	3.7e-05	-0.89073	5.42626	5.45943	5.86581	5.70545	5.8294	6.74153	6.8476	6.64933	0
Chr11:52608601-52610550	11	52608601	52610550	null					Not found	0	0.000105	0.01103	-0.888723	3.58496	4.24793	4.43191	4.48072	4.54488	5.66889	5.18734	5.25941	0
Chr18:74384251-74387100	18	74384251	74387100	null					Not found	0	0.000226	0.0202852	-0.884459	4.9542	4.90689	5.18802	4.7139	5.22623	6.07533	6.18014	5.44503	0
Chr16:21094051-21096000	16	21094051	21096000	null					Not found	0	0.000102	0.0108019	-0.883513	4.16993	4.08746	4.25229	4.34717	4.42076	5.12291	5.31669	5.18863	0
Chr3:3980851-3982500	3	3980851	3982500	null					Not found	0	0.000174	0.0163863	-0.88328	3.80735	4.08746	4.15631	4.48072	4.12598	5.02581	5.2529	5.12033	0
Chr18:56402551-56404350	18	56402551	56404350	null					Not found	0	0.000306	0.0254668	-0.883127	4.24793	3.80735	4.43191	4.20004	4.27668	5.12291	5.41212	4.92345	0
Chr1:65141851-65143500	1	65141851	65143500	null					Not found	0	0.000215	0.0194202	-0.883053	3.16993	4.32193	4.58324	4.34717	3.86271	5.1671	5.28347	4.96815	0
Chr1:81007651-81009450	1	81007651	81009450	null					Not found	0	0.000321	0.0264313	-0.88287	4.24793	3.90689	4.06055	3.94049	4.34778	4.81646	5.21931	4.92345	0
Chr5:89608951-89610900	5	89608951	89610900	null					Not found	0	0.00018	0.016867	-0.882153	4.24793	4.24793	4.85426	4.34717	4.54488	5.46247	5.46822	5.41344	0
Chr12:75775501-75779100	12	75775501	75779100	null					Not found	0	0.000119	0.0121055	-0.870891	5.16993	5.49185	5.80604	4.85938	5.26302	6.47047	6.05825	6.13062	0
Chr11:22745101-22747050	11	22745101	22747050	null					Not found	0	0.000178	0.0167131	-0.870017	4.24793	4.58496	5.32749	4.60191	4.60596	5.76114	5.69425	5.70024	0
Chr9:7883851-7885800	9	7883851	7885800	null					Not found	0	0.000206	0.0188705	-0.868173	3.80735	3.90689	4.34144	4.7139	5.18754	5.78782	5.34831	5.82171	0
Chr8:85582801-85584300	8	85582801	85584300	null					Not found	0	0.000586	0.0428785	-0.867569	4	4	3.57354	4.34717	4.12598	4.69526	4.83855	5.18863	0
Chr19:29899051-29900850	19	29899051	29900850	null					Not found	0	0.000121	0.0121986	-0.863151	4.45943	4.24793	4.91557	4.76296	4.92262	5.85078	5.88131	5.38351	0
Chr4:127068901-127070400	4	127068901	127070400	null					Not found	0	0.000249	0.0219129	-0.857909	3.58496	4.24793	4.43191	4.03388	4.42076	5.07376	5.2529	5.08213	0
Chr12:108777601-108779700	12	108777601	108779700	null					Not found	0	7.64e-05	0.00850257	-0.857313	4.75489	4.45943	5.28146	5.15655	5.01675	5.82076	6.32021	5.82171	0
Chr12:71609551-71611200	12	71609551	71611200	null					Not found	0	0.000595	0.0431315	-0.856184	3.58496	4.32193	4.51226	4.12019	4.04283	4.92844	5.11963	5.12033	0
Chr2:23307601-23309100	2	23307601	23309100	null					Not found	0	0.000654	0.046115	-0.853723	3.90689	3.80735	4.34144	3.83844	4.12598	4.86981	5.08065	4.87894	0
Chr13:44142751-44146350	13	44142751	44146350	null					Not found	0	1.36e-05	0.00200834	-0.847954	5.35755	5	5.7741	5.48025	5.22623	6.4233	6.45093	6.267	0
Chr18:54067651-54070050	18	54067651	54070050	null					Not found	0	8.56e-05	0.00939217	-0.847133	5.08746	4.64386	5.28146	5.11831	4.92262	5.70159	6.1594	5.94434	0
Chr8:84368251-84369750	8	84368251	84369750	null					Not found	0	0.000296	0.0247801	-0.845746	3.80735	4.32193	4.58324	4.12019	4.27668	5.1671	5.18734	5.12033	0
Chr3:21459901-21461700	3	21459901	21461700	null					Not found	0	0.000383	0.0304699	-0.845658	4.24793	4.08746	4.43191	4.27593	4.27668	4.86981	5.15181	5.35328	0
Chr15:82428451-82431150	15	82428451	82431150	null					Not found	0	0.00059	0.0429938	-0.841685	4.70044	4.85798	4.34144	5.45099	5.44526	5.66889	6.28263	6.11187	0
Chr18:24163351-24165900	18	24163351	24165900	null					Not found	0	4.23e-05	0.00524622	-0.841076	4.45943	4.64386	4.97438	5.03561	5.40969	5.76114	6.13944	6.04903	0
Chr8:12124351-12125850	8	12124351	12125850	null					Not found	0	0.000714	0.0491962	-0.839911	4.39232	4	4.15631	4.41824	3.76868	4.75699	5.11963	4.96815	0
Chr4:132810301-132812850	4	132810301	132812850	null					Not found	0	0.000509	0.0384692	-0.838063	4.08746	4.52356	5.18802	4.20004	4.87067	5.42384	5.69425	5.67139	0
Chr6:136673551-136675650	6	136673551	136675650	null					Not found	0	0.000494	0.0376462	-0.83287	4.08746	4.58496	4.58324	4.27593	4.12598	4.92844	5.18734	5.25941	0
Chr3:86049151-86051400	3	86049151	86051400	null					Not found	0	0.000255	0.022242	-0.830572	4.39232	4.75489	4.65765	5.29881	4.71978	5.50059	5.83964	5.92133	0
Chr3:9045451-9047700	3	9045451	9047700	null					Not found	0	0.000445	0.0345875	-0.83007	4.32193	3.80735	5.13689	4.41824	4.77105	5.78782	5.63811	5.35328	0
Chr2:167912251-167914950	2	167912251	167914950	null					Not found	0	0.000172	0.0162817	-0.828055	4.39232	4.32193	4.34144	5.07895	4.92262	5.66889	5.76905	5.538	0
Chr6:124549951-124551750	6	124549951	124551750	null					Not found	0	0.000244	0.0216851	-0.826958	3.80735	4.80736	4.79032	4.41824	4.34778	5.21023	5.31669	5.41344	0
Chr8:5357251-5359650	8	5357251	5359650	null					Not found	0	0.000721	0.0495279	-0.823998	4.32193	4.9542	4.72695	4.03388	4.92262	5.5377	5.28347	5.41344	0
Chr4:62215801-62217600	4	62215801	62217600	null					Not found	0	0.000703	0.0485659	-0.820697	4.16993	4.08746	3.95121	4.65887	4.71978	5.21023	5.58589	5.08213	0
Chr17:27275551-27279450	17	27275551	27279450	null					Not found	0	2.23e-06	0.000422	-0.808499	4.85798	5.75489	5.67014	5.7736	6.16844	6.81795	6.8042	6.68341	0
Chr9:14122051-14124750	9	14122051	14124750	null					Not found	0	5.15e-05	0.00610982	-0.807021	5.12928	5	5.56337	5.32996	5.26302	5.90929	6.3032	6.35812	0
Chr9:57398101-57401850	9	57398101	57401850	null					Not found	0	1.9e-05	0.00265667	-0.80229	5.32193	5	5.52697	5.79257	5.69488	6.57499	6.70786	6.32192	0
Chr4:115230001-115231800	4	115230001	115231800	null					Not found	0	0.000636	0.0455334	-0.801318	3	3.90689	4.65765	4.12019	4.48349	5.46247	5.15181	5.04369	0
Chr10:85078351-85080750	10	85078351	85080750	null					Not found	0	0.000151	0.0147218	-0.800422	4.16993	4.58496	4.97438	4.8134	5.01675	5.70159	5.76905	5.70024	0
Chr5:47466901-47468700	5	47466901	47468700	null					Not found	0	0.000661	0.0464789	-0.79755	3.32193	4.70044	4.58324	4.27593	4.27668	5.42384	5.00227	5.08213	0
Chr1:15968551-15972450	1	15968551	15972450	null					Not found	0	1.48e-05	0.00217183	-0.789973	5.39232	4.70044	5.67014	5.48025	5.50841	6.35237	6.3032	6.46093	0
Chr14:14580901-14583450	14	14580901	14583450	null					Not found	0	0.000429	0.0335614	-0.787448	3.80735	4.80736	4.91557	4.90766	4.66257	5.78782	5.58589	5.44503	0
Chr3:15055501-15061350	3	15055501	15061350	null					Not found	0	2.5e-06	0.00047	-0.784396	5.32193	5.45943	5.8362	6.16434	6.1293	7.01572	6.94638	6.91436	0
Chr14:120103801-120106200	14	120103801	120106200	null					Not found	0	0.000164	0.0157519	-0.776054	4.52356	5.2854	4.79032	5.19229	5.06015	5.76114	5.79373	5.872	0
Chr10:70087051-70089000	10	70087051	70089000	null					Not found	0	0.000604	0.0436446	-0.771783	3.90689	4.45943	4.58324	5.19229	4.71978	5.60329	5.74232	5.56705	0
Chr15:43999051-44001450	15	43999051	44001450	null					Not found	0	0.000444	0.0345875	-0.76481	4.52356	4.75489	4.97438	4.95268	4.97175	5.5377	5.74232	5.847	0
Chr9:92516551-92518800	9	92516551	92518800	null					Not found	0	0.000728	0.0498783	-0.761629	4.75489	3.80735	4.58324	4.95268	5.01675	5.46247	5.83964	5.538	0
Chr19:21070651-21073050	19	21070651	21073050	null					Not found	0	0.00022	0.0198544	-0.75896	4.32193	5.08746	5.0866	5.26411	5.14362	5.73226	5.92915	6.09354	0
Chr11:20390251-20392800	11	20390251	20392800	null					Not found	0	8.88e-05	0.00964407	-0.758686	3.70044	4.39232	5.0866	5.42146	5.40969	6.10167	6.07838	6.11187	0
Chr11:20409301-20412750	11	20409301	20412750	null					Not found	0	5.98e-05	0.00694833	-0.756803	5	5.16993	5.60237	5.26411	5.50841	6.12675	6.32021	6.23021	0
Chr2:110467351-110470650	2	110467351	110470650	null					Not found	0	0.00011	0.0114481	-0.754098	4.52356	5.12928	4.97438	5.53425	5.40969	6.04642	6.07838	6.21198	0
Chr1:182186851-182188800	1	182186851	182188800	null					Not found	0	0.000654	0.046115	-0.745667	3.80735	4.16993	5.32749	5.15655	4.66257	5.78782	5.6669	5.94434	0
Chr19:38344351-38350050	19	38344351	38350050	null					Not found	0	1.08e-05	0.00168034	-0.745081	5.67243	5.93074	6.47532	6.00159	6.18619	6.87722	7.07442	7.26532	0
Chr15:35166751-35169750	15	35166751	35169750	null					Not found	0	9.42e-05	0.0101052	-0.741758	4.64386	4.80736	5.32749	5.32996	5.37168	5.99293	6.11886	6.15367	0
Chr4:92886901-92890050	4	92886901	92890050	null					Not found	0	0.000398	0.0314567	-0.731536	3.90689	4.45943	4.85426	5.26411	5.80509	6.10167	6.13944	6.09354	0
Chr9:57377251-57379950	9	57377251	57379950	null					Not found	0	0.000206	0.0189041	-0.724377	4.39232	4.64386	5.0866	5.36147	5.50841	5.96474	6.13944	6.09354	0
Chr1:20852401-20854800	1	20852401	20854800	null					Not found	0	0.000452	0.0350316	-0.722838	4.75489	4.39232	5.32749	5.03561	5.26302	5.73226	6.07838	5.92133	0
Chr5:113326801-113333550	5	113326801	113333550	null					Not found	0	2.29e-06	0.000432	-0.706251	5.64386	5.93074	6.51585	6.42648	6.37157	7.24458	7.33963	7.3373	0
Chr11:108999301-109002300	11	108999301	109002300	null					Not found	0	0.000148	0.0145039	-0.701955	4.70044	5.08746	5.86581	5.36147	5.60293	6.35237	6.3032	6.35812	0
Chr3:127934251-127938150	3	127934251	127938150	null					Not found	0	0.000253	0.0221541	-0.695193	5	5.32193	5.99881	5.50524	5.72129	6.24823	6.6277	6.50913	0
Chr3:16258201-16261950	3	16258201	16261950	null					Not found	0	0.000545	0.0404685	-0.690786	4.75489	4.39232	5.13689	5.15655	5.72129	6.10167	5.88131	6.19203	0
Chr3:155613601-155616450	3	155613601	155616450	null					Not found	0	0.000414	0.0325253	-0.686871	4.75489	4.9542	5.23816	5.39219	5.3002	6.10167	5.90568	6.02977	0
Chr10:44086951-44091900	10	44086951	44091900	null					Not found	0	4.47e-05	0.00547787	-0.680557	5.35755	5.78136	6.05649	6.16434	6.15086	6.92558	7.04127	6.74882	0
Chr18:3344701-3351900	18	3344701	3351900	null					Not found	0	1.61e-05	0.00231825	-0.676839	5.88264	5.61471	6.68599	6.13148	6.69178	7.39637	7.21813	7.3776	0
Chr13:95394751-95397750	13	95394751	95397750	null					Not found	0	0.000467	0.0360232	-0.673336	5	5.08746	5.73831	5.81648	5.40969	6.17712	6.47932	6.47226	0
Chr6:141596551-141601800	6	141596551	141601800	null					Not found	0	0.00014	0.0137788	-0.66384	5.20945	5.55459	6.22622	5.8532	5.8294	6.71116	6.72331	6.66549	0
Chr7:44083651-44087550	7	44083651	44087550	null					Not found	0	0.000653	0.0461027	-0.613924	4.24793	4.39232	5.67014	5.68578	5.63491	6.4233	6.22013	6.3032	0
Chr17:46343701-46347900	17	46343701	46347900	null					Not found	0	0.00044	0.0343448	-0.593734	4.52356	5.42626	5.80604	6.07107	6.20232	6.69234	6.8316	6.61812	0
Chr16:38068651-38073450	16	38068651	38073450	null					Not found	0	0.000288	0.0242067	-0.55766	5.52356	5.35755	6.26888	6.03919	6.48284	6.96562	6.91307	6.90318	0
Chr8:47386051-47404950	8	47386051	47404950	null					Not found	0	0.000171	0.0162248	0.606507	7.3837	7.44294	8.52569	8.53711	8.53042	8.27733	8.22279	8.19611	0
Chr8:47380651-47386050	8	47380651	47386050	null					Not found	0	0.000139	0.0137595	0.77393	5.80736	5.52356	6.47532	6.79892	6.53377	5.96474	5.74232	6.04903	0
Chr5:15494701-15499200	5	15494701	15499200	null					Not found	0	0.000275	0.0234007	0.781778	5.67243	5.55459	6.74114	6.39812	7.14741	6.51313	5.82013	5.79444	0
Chr1:101027251-101029500	1	101027251	101029500	null					Not found	0	0.000363	0.0291409	0.808788	3.32193	4.39232	5.28146	5.45099	5.26302	4.75699	4.429	4.37699	0
Chr3:43618051-43620150	3	43618051	43620150	null					Not found	0	0.000459	0.0354509	0.829488	4.16993	4.16993	5.23816	5.22837	5.54198	4.17686	4.92226	4.18736	0
Chr5:79789651-79791150	5	79789651	79791150	null					Not found	0	0.000652	0.0461027	0.850171	4.32193	3.45943	5.02885	4.90766	4.82288	4.08474	4.10335	3.96903	0
Chr16:98095051-98096400	16	98095051	98096400	null					Not found	0	0.000488	0.0372812	0.884888	3.80735	3.70044	5.0866	4.7139	4.82288	3.76575	4.03135	4.04839	0
Chr1:115172551-115174350	1	115172551	115174350	null					Not found	0	0.000348	0.0282944	0.891828	3.80735	4.08746	4.85426	4.85938	5.26302	4.26551	4.10335	3.96903	0
Chr13:98572501-98574450	13	98572501	98574450	null					Not found	0	0.000347	0.0282944	0.892535	4.16993	4.52356	5.52697	5.19229	5.14362	4.75699	4.48994	3.80281	0
Chr3:144303601-144305550	3	144303601	144305550	null					Not found	0	0.000453	0.035061	0.894437	3.32193	4.32193	5.52697	5.87426	5.26302	4.69526	4.30555	5.00778	0
Chr12:109988101-109991100	12	109988101	109991100	null					Not found	0	7.63e-05	0.00850257	0.942758	4.75489	4.70044	5.60237	6.21171	6.06732	5.25704	5.15181	4.79434	0
Chr19:36361201-36364950	19	36361201	36364950	null					Not found	0	0.000421	0.0330149	0.960425	5.24793	5	6.20338	6.2836	5.60293	5.5377	4.59538	5.18863	0
Chr6:26467951-26469300	6	26467951	26469300	null					Not found	0	0.000316	0.0261197	0.993011	3.32193	3.45943	4.43191	4.76296	4.77105	3.20643	3.44742	4.12136	0
Chr1:71898151-71899350	1	71898151	71899350	null					Not found	0	9.89e-05	0.0105031	1.03708	3.32193	3.70044	4.85426	4.60191	5.01675	3.36553	4.10335	3.71004	0
Chr14:91175101-91176150	14	91175101	91176150	null					Not found	0	0.000301	0.0250967	1.08238	3	3.16993	4.34144	4.76296	4.42076	3.20643	3.44742	3.60874	0
Chr7:67848751-67852500	7	67848751	67852500	null					Not found	0	2.42e-08	7.44e-06	1.13494	5.04439	5.2854	6.39864	6.53367	6.37157	4.97799	5.52828	5.44503	0
Chr12:18738151-18739200	12	18738151	18739200	null					Not found	0	0.000479	0.0368766	1.14734	2.32193	2	4.51226	4.95268	4.34778	3.0101	4.10335	2.95696	0
Chr17:33498751-33499950	17	33498751	33499950	null					Not found	0	0.000695	0.0483209	1.15623	3.45943	4	5.32749	4.60191	4.20293	2.80162	3.76405	3.8864	0
Chr10:96370651-96371550	10	96370651	96371550	null					Not found	0	0.00027	0.0232157	1.17888	2.80735	2.58496	4.25229	4.27593	4.34778	2.80162	3.66807	2.58931	0
Chr12:5600851-5602200	12	5600851	5602200	null					Not found	0	0.00014	0.0137788	1.18325	3.58496	3.16993	4.65765	4.8134	4.77105	2.80162	4.30555	2.95696	0
Chr8:83819251-83821050	8	83819251	83821050	null					Not found	0	1.88e-05	0.00264651	1.18761	4.45943	4.58496	5.23816	5.89696	5.3002	4.42619	4.59538	3.96903	0
Chr12:24336601-24337500	12	24336601	24337500	null					Not found	0	0.000667	0.0467522	1.24775	2.32193	1.58496	4.06055	5.19229	4.20293	3.20643	3.56442	3.25142	0
Chr12:76742701-76743600	12	76742701	76743600	null					Not found	0	0.00016	0.0154052	1.2524	2.80735	0	4.15631	4.7139	4.12598	3.20643	3.03693	3.10893	0
Chr12:19043851-19044750	12	19043851	19044750	null					Not found	0	0.000157	0.0152191	1.26011	1.58496	1.58496	4.72695	4.20004	4.04283	2.80162	2.8671	3.37754	0
Chr16:55068001-55068900	16	55068001	55068900	null					Not found	0	0.000238	0.0212281	1.28976	2.58496	3	4.65765	3.83844	4.34778	3.0101	3.03693	2.95696	0
Chr17:38844001-38844600	17	38844001	38844600	null					Not found	0	0.000588	0.0429712	1.29725	2	3.32193	4.43191	3.61442	4.04283	1.9219	2.66659	3.25142	0
Chr2:47200051-47200800	2	47200051	47200800	null					Not found	0	0.000104	0.0109598	1.35544	2.80735	3.45943	4.34144	4.48072	3.86271	3.20643	3.19577	2.06007	0
Chr5:111799201-111800550	5	111799201	111800550	null					Not found	0	9.36e-08	2.52e-05	1.3646	3.90689	3.16993	5.13689	5.32996	4.97175	4.08474	3.85803	3.37754	0
Chr19:11090551-11091450	19	11090551	11091450	null					Not found	0	3.29e-05	0.00423171	1.43154	2	3.45943	4.34144	4.34717	4.27668	3.36553	2.18218	2.95696	0
Chr8:18251401-18251850	8	18251401	18251850	null					Not found	0	0.00054	0.0401486	1.46725	3	1.58496	3.95121	3.19508	3.95352	2.26998	2.18218	2.3396	0
Chr10:99215251-99216150	10	99215251	99216150	null					Not found	0	1.24e-05	0.0018641	1.65457	2.58496	3.80735	4.15631	5.03561	4.20293	3.0101	3.19577	2.3396	0
Chr4:38246401-38246700	4	38246401	38246700	null					Not found	0	0.000273	0.0233357	1.75154	2	1.58496	3.57354	3.34876	3.43811	1.9219	1.41755	1.70522	0
Chr14:109785451-109785900	14	109785451	109785900	null					Not found	0	2.06e-06	0.000398	2.0162	2.32193	1.58496	3.83435	3.94049	4.12598	1.42071	2.66659	1.23624	0
Chr6:121087201-121088550	6	121087201	121088550	null					Not found	0	1.03e-10	5.7e-08	2.20685	3.80735	4	5.13689	5.32996	4.54488	3.0101	2.4494	2.95696	0
