# Supplementary material for: Smarcad1 mediates microbiota-induced inflammation in mouse and coordinates gene expression in the intestinal epithelium
Source: Genome Biol. 2020 Mar 11;21:64. doi: 10.1186/s13059-020-01976-7 (PMC7065452; doi:10.1186/s13059-020-01976-7)
Supplement: Supplementary file 9 — Additional file 9: Table S8. Differential chromatin accessibility MACS-peaks (300 bp fragment size) identified with the EdgeR test (cut-off FDR < 0.00001) on comparison of ATAC-seq datasets from WT and Smarcad1-KO (Villin-cre mediated) small intestinal whole crypt isolates. Table contents: MACS-peak chromosomal position, closest gene (5 kbp cut-off) with distance and annotation, EdgeR FDR (Benjamini-Hochberg corrected) and quantitation (n = 3, log2, read counts normalized to largest data store) in WT/KO datasets by sample. [file 13059_2020_1976_MOESM9_ESM.xlsx]

## Sheet: Sheet1
ATAC-seq EdgeR selected sites (MACS) where accessibility increases upon Smarcad1 KO
Probe	Chromosome	Start	End	Probe Strand	Feature	ID	Description	Feature Strand	Type	Feature Orientation	Distance	ATAC WT1.bam	ATAC WT2.bam	ATAC WT3.bam	ATAC KO1.bam	ATAC KO2.bam	ATAC KO3.bam
Chr1:24611801-24613400	1	24611801	24613400		Gm10222	ENSMUSG00000067736	predicted gene 10222 [Source:MGI Symbol;Acc:MGI:3642643]	-	gene	overlapping	0	6.52356	6.08746	11.0775	12.5063	10.7364	12.1141
Chr1:173562401-173563200	1	173562401	173563200		Pydc4	ENSMUSG00000073491	pyrin domain containing 4 [Source:MGI Symbol;Acc:MGI:3695276]	-	gene	upstream	3084	4.58496	4.32193	5.90689	6.44294	5.80736	6.52356
Chr2:20176601-20177100	2	20176601	20177100		Etl4	ENSMUSG00000036617	enhancer trap locus 4 [Source:MGI Symbol;Acc:MGI:95454]	+	gene	overlapping	0	4	4	5.04439	5.61471	5.08746	4.9542
Chr2:26801601-26802100	2	26801601	26802100		null					Not found	0	4	4	5.24793	5.12928	5.67243	4.32193
Chr2:129440301-129441200	2	129440301	129441200		null					Not found	0	4.58496	4.39232	5.88264	5.67243	5.70044	5.42626
Chr3:10482301-10483000	3	10482301	10483000		null					Not found	0	3.80735	4.39232	5.58496	5.83289	5.55459	5.85798
Chr3:79781401-79781600	3	79781401	79781600		null					Not found	0	3	2.32193	3.16993	4	4.08746	4.58496
Chr3:84772001-84772500	3	84772001	84772500		Arfip1	ENSMUSG00000074513	ADP-ribosylation factor interacting protein 1 [Source:MGI Symbol;Acc:MGI:1277120]	-	gene	overlapping	0	3.58496	4.16993	5.08746	5.55459	5	5.35755
Chr3:93755501-93755900	3	93755501	93755900		null					Not found	0	3	3.32193	4.39232	4.64386	4.85798	4.90689
Chr3:93755901-93756100	3	93755901	93756100		null					Not found	0	0	2.32193	3.80735	4.24793	4.16993	4.45943
Chr3:93863701-93864300	3	93863701	93864300		null					Not found	0	4.85798	4.32193	6.52356	6.20945	6.55459	6.65821
Chr4:8467101-8467600	4	8467101	8467600		null					Not found	0	4	4.08746	5.16993	5.08746	5.61471	4.64386
Chr4:43795701-43796100	4	43795701	43796100		null					Not found	0	3.32193	3.32193	4.32193	5.32193	5.08746	4.58496
Chr4:118074001-118074400	4	118074001	118074400		St3gal3	ENSMUSG00000028538	ST3 beta-galactoside alpha-2,3-sialyltransferase 3 [Source:MGI Symbol;Acc:MGI:1316659]	-	gene	overlapping	0	3.16993	3.90689	4.45943	5.12928	5	4.52356
Chr4:151921701-151922300	4	151921701	151922300		null					Not found	0	4.32193	4.08746	5.39232	5.67243	5.42626	4.90689
Chr5:14914901-14915200	5	14914901	14915200		Gm9758	ENSMUSG00000033219	predicted gene 9758 [Source:MGI Symbol;Acc:MGI:3704245]	-	gene	downstream	2	3.45943	3.16993	4.64386	4.85798	4.90689	3.90689
Chr5:14955901-14956700	5	14955901	14956700		null					Not found	0	5.20945	4.75489	5.97728	6.10852	6.45943	5.78136
Chr5:14961301-14962800	5	14961301	14962800		null					Not found	0	5.75489	5.16993	6.87036	6.47573	6.78136	5.85798
Chr5:14972401-14973200	5	14972401	14973200		Gm10354	ENSMUSG00000072188	predicted gene 10354 [Source:MGI Symbol;Acc:MGI:3809109]	-	gene	upstream	913	4.70044	3.58496	5.61471	5.49185	5.78136	5.12928
Chr5:15004101-15005100	5	15004101	15005100		null					Not found	0	5.55459	4.75489	6.47573	6.18982	6.72792	5.88264
Chr5:15457901-15458100	5	15457901	15458100		null					Not found	0	2	2	3.58496	4.24793	4.58496	4.39232
Chr5:15459501-15460700	5	15459501	15460700		null					Not found	0	4.32193	4.39232	5.42626	6.37504	6.44294	6
Chr5:15462501-15464400	5	15462501	15464400		null					Not found	0	5.42626	5.16993	6.49185	7.53138	7.62205	6.79442
Chr5:15469901-15470800	5	15469901	15470800		null					Not found	0	4.45943	4.08746	5.78136	5.85798	6.22882	5.49185
Chr5:15476201-15476500	5	15476201	15476500		null					Not found	0	2.80735	3.32193	4.52356	4.70044	4.80736	3.80735
Chr5:15482601-15483900	5	15482601	15483900		null					Not found	0	5.72792	4.9542	6.74147	6.44294	7.07682	5.49185
Chr5:15506201-15508900	5	15506201	15508900		null					Not found	0	6.70044	5.97728	7.85798	7.56224	7.75489	6.83289
Chr5:15512201-15512600	5	15512201	15512600		AC239617.1	ENSMUSG00000094230	No description	+	gene	downstream	3889	4.52356	3.70044	4.90689	5.08746	5.58496	5
Chr5:15525501-15525900	5	15525501	15525900		AC239617.1	ENSMUSG00000094230	No description	+	gene	overlapping	0	3	3.45943	4.32193	5.04439	5.04439	3.90689
Chr5:15527601-15528000	5	15527601	15528000		AC239617.1	ENSMUSG00000094230	No description	+	gene	overlapping	0	3.70044	3.32193	4.52356	4.85798	5.39232	4.24793
Chr5:15578501-15578800	5	15578501	15578800		AC239617.1	ENSMUSG00000094230	No description	+	gene	overlapping	0	3.32193	2.32193	4.39232	4.58496	4.58496	3.45943
Chr5:15634201-15634600	5	15634201	15634600		AC239617.1	ENSMUSG00000094230	No description	+	gene	overlapping	0	3.45943	3.58496	4.75489	4.58496	5.58496	4
Chr5:15637301-15638000	5	15637301	15638000		AC239617.1	ENSMUSG00000094230	No description	+	gene	overlapping	0	4.80736	3.80735	5.61471	5.24793	5.97728	4.85798
Chr5:15643701-15644200	5	15643701	15644200		AC239617.1	ENSMUSG00000094230	No description	+	gene	overlapping	0	3	2.58496	4.85798	4.9542	5.2854	4.32193
Chr5:15656801-15657000	5	15656801	15657000		4930572O03Rik	ENSMUSG00000069720	RIKEN cDNA 4930572O03 gene [Source:MGI Symbol;Acc:MGI:2441686]	-	gene	overlapping	0	2.32193	2.32193	4.08746	4.08746	4.90689	3.16993
Chr5:15670801-15671300	5	15670801	15671300		null					Not found	0	3.90689	3.70044	4	5.35755	5.80736	3.90689
Chr5:15678901-15679300	5	15678901	15679300		Speer7-ps1	ENSMUSG00000089871	spermatogenesis associated glutamate (E)-rich protein 7, pseudogene 1 [Source:MGI Symbol;Acc:MGI:1923108]	+	gene	downstream	1410	3.58496	3	4.45943	4.85798	5.24793	4.08746
Chr6:128941801-128942200	6	128941801	128942200		Clec2g	ENSMUSG00000000248	C-type lectin domain family 2, member g [Source:MGI Symbol;Acc:MGI:1918059]	+	gene	overlapping	0	3	4	4.16993	4.70044	4.9542	4.85798
Chr6:148061201-148061600	6	148061201	148061600		Far2	ENSMUSG00000030303	fatty acyl CoA reductase 2 [Source:MGI Symbol;Acc:MGI:2687035]	+	gene	overlapping	0	2.32193	3.70044	4.08746	4.70044	5.35755	5.20945
Chr7:29649501-29650000	7	29649501	29650000		null					Not found	0	4.08746	3.70044	5.32193	5.55459	5.75489	5.39232
Chr7:29681801-29682100	7	29681801	29682100		null					Not found	0	3.32193	3.16993	3.58496	4.39232	4.64386	3.90689
Chr8:11863401-11863800	8	11863401	11863800		null					Not found	0	3.70044	4.08746	4.85798	5.16993	5.04439	4.39232
Chr8:85617101-85617600	8	85617101	85617600		null					Not found	0	3.80735	4.45943	4.70044	5.24793	5.39232	4.58496
Chr9:22149301-22150400	9	22149301	22150400		null					Not found	0	5.83289	5.61471	6.62936	6.89482	6.75489	6.37504
Chr9:57392601-57393500	9	57392601	57393500		null					Not found	0	4.64386	5.39232	6.14975	6.04439	6.40939	5.55459
Chr9:105745701-105746300	9	105745701	105746300		Col6a6	ENSMUSG00000043719	collagen, type VI, alpha 6 [Source:MGI Symbol;Acc:MGI:2444259]	-	gene	overlapping	0	4.39232	4	5.52356	5.12928	5.83289	4.80736
Chr9:113922701-113923000	9	113922701	113923000		Clasp2	ENSMUSG00000033392	CLIP associating protein 2 [Source:MGI Symbol;Acc:MGI:1923749]	+	gene	upstream	3004	2.58496	2.80735	4.58496	4.24793	4.85798	3.90689
Chr9:122837601-122838200	9	122837601	122838200		D9Ertd402e	ENSMUSG00000046603	DNA segment, Chr 9, ERATO Doi 402, expressed [Source:MGI Symbol;Acc:MGI:1196217]	+	gene	upstream	1267	3.70044	4.39232	5.2854	5.64386	5.67243	5.16993
Chr10:42672701-42673300	10	42672701	42673300		Ostm1	ENSMUSG00000038280	osteopetrosis associated transmembrane protein 1 [Source:MGI Symbol;Acc:MGI:2655574]	+	gene	overlapping	0	4.08746	4.39232	5.32193	5.42626	5.83289	4.85798
Chr10:60172401-60173400	10	60172401	60173400		null					Not found	0	4.45943	5.39232	6.06609	6.26679	6.24793	5.45943
Chr10:117299401-117300400	10	117299401	117300400		null					Not found	0	5.12928	5.24793	6.59991	6.70044	6.50779	6.32193
Chr10:127816901-127817700	10	127816901	127817700		Rdh16	ENSMUSG00000069456	retinol dehydrogenase 16 [Source:MGI Symbol;Acc:MGI:1201375]	+	gene	overlapping	0	3.80735	4.39232	5.78136	5.32193	5.9542	5.12928
Chr11:3101001-3102600	11	3101001	3102600		null					Not found	0	5.35755	6.52356	6.58496	8.92778	6.53916	8.05528
Chr11:20428201-20428800	11	20428201	20428800		null					Not found	0	4.32193	4.70044	6	5.72792	5.97728	5.32193
Chr11:83095401-83095700	11	83095401	83095700		null					Not found	0	3.45943	3	4.52356	4.58496	4.70044	4
Chr13:22167901-22168800	13	22167901	22168800		null					Not found	0	5.2854	5.16993	6.22882	7.79442	7.19967	7.60733
Chr13:66299901-66300300	13	66299901	66300300		null					Not found	0	3.58496	3.58496	4.32193	4.70044	5.52356	4.45943
Chr15:84896101-84896600	15	84896101	84896600		null					Not found	0	3.58496	4.39232	4.90689	5.61471	6.04439	4.85798
Chr16:18111101-18111600	16	18111101	18111600		null					Not found	0	3.90689	4.64386	5.39232	5.35755	5.9542	4.80736
Chr16:21057801-21058300	16	21057801	21058300		null					Not found	0	3.58496	4.52356	4.58496	5.20945	5.49185	4.9542
Chr16:21109501-21109900	16	21109501	21109900		null					Not found	0	3.70044	3.70044	5.24793	5.08746	5.24793	4.08746
Chr16:31373701-31374400	16	31373701	31374400		null					Not found	0	3.90689	4.90689	5.45943	5.90689	5.97728	5.52356
Chr17:34774101-34774300	17	34774101	34774300		null					Not found	0	2	3	2.32193	4.75489	4.58496	4
Chr18:20599301-20599900	18	20599301	20599900		Dsg2	ENSMUSG00000044393	desmoglein 2 [Source:MGI Symbol;Acc:MGI:1196466]	+	gene	overlapping	0	4.80736	4.9542	5.90689	6.10852	6.20945	5.32193
Chr18:20953401-20953800	18	20953401	20953800		Rnf125	ENSMUSG00000033107	ring finger protein 125 [Source:MGI Symbol;Acc:MGI:1914914]	+	gene	overlapping	0	3.45943	3.45943	4.64386	5.55459	5.24793	5.55459
Chr18:35073901-35074300	18	35073901	35074300		null					Not found	0	3.16993	3.70044	4.80736	4.58496	5.08746	4
Chr18:74384601-74385400	18	74384601	74385400		null					Not found	0	4.80736	5.49185	6.75489	6.72792	6.42626	6.16993
Chr18:74391601-74392300	18	74391601	74392300		null					Not found	0	4	4.70044	5.32193	5.67243	5.61471	4.70044
Chr18:74392901-74393300	18	74392901	74393300		null					Not found	0	2.80735	3.90689	4.58496	5.52356	4.75489	4.39232
Chr18:74800601-74801400	18	74800601	74801400		Acaa2	ENSMUSG00000036880	acetyl-Coenzyme A acyltransferase 2 (mitochondrial 3-oxoacyl-Coenzyme A thiolase) [Source:MGI Symbol;Acc:MGI:1098623]	+	gene	overlapping	0	3.90689	4.32193	5.64386	6.16993	5.80736	5.55459
Chr19:6893901-6894500	19	6893901	6894500		null					Not found	0	5	5.42626	6.33985	6.30378	6.72792	5.55459
Chr19:20970401-20970800	19	20970401	20970800		null					Not found	0	3	3.70044	4.90689	4.70044	5.16993	4.32193
ChrX:169976401-169976800	X	169976401	169976800		Mid1	ENSMUSG00000035299	midline 1 [Source:MGI Symbol;Acc:MGI:1100537]	+	gene	overlapping	0	3.16993	3.32193	3.90689	5.20945	5.12928	3.45943
ChrX:169980201-169981200	X	169980201	169981200		Mid1	ENSMUSG00000035299	midline 1 [Source:MGI Symbol;Acc:MGI:1100537]	+	gene	overlapping	0	4.24793	5.2854	5.61471	6.79442	6.79442	5.24793
ChrX:169983801-169984400	X	169983801	169984400		Mid1	ENSMUSG00000035299	midline 1 [Source:MGI Symbol;Acc:MGI:1100537]	+	gene	overlapping	0	2.80735	4.16993	4.08746	5.72792	6.32193	4.16993

## Sheet: Sheet2
ATAC-seq EdgeR selected sites (MACS) where accessibility decreases upon Smarcad1 KO
Probe	Chromosome	Start	End	Probe Strand	Feature	ID	Description	Feature Strand	Type	Feature Orientation	Distance	ATAC WT1.bam	ATAC WT2.bam	ATAC WT3.bam	ATAC KO1.bam	ATAC KO2.bam	ATAC KO3.bam
Chr5:44143501-44144600	5	44143501	44144600		null					Not found	0	6.71425	6.02237	8.48784	5	5.42626	4.45943
Chr5:87335201-87335600	5	87335201	87335600		Ugt2a3	ENSMUSG00000035780	UDP glucuronosyltransferase 2 family, polypeptide A3 [Source:MGI Symbol;Acc:MGI:1919344]	-	gene	overlapping	0	5.16993	4.64386	6.14975	3.16993	3.80735	3.16993
Chr8:44945601-44946200	8	44945601	44946200		Fat1	ENSMUSG00000070047	FAT tumor suppressor homolog 1 (Drosophila) [Source:MGI Symbol;Acc:MGI:109168]	+	gene	downstream	4008	5.24793	5.2854	7.18982	3.90689	4.24793	3.32193
Chr8:44956301-44957500	8	44956301	44957500		Fat1	ENSMUSG00000070047	FAT tumor suppressor homolog 1 (Drosophila) [Source:MGI Symbol;Acc:MGI:109168]	+	gene	overlapping	0	7.10852	6.84549	8.57743	5.88264	5.58496	4.80736
Chr12:44996301-44996700	12	44996301	44996700		Stxbp6	ENSMUSG00000046314	syntaxin binding protein 6 (amisyn) [Source:MGI Symbol;Acc:MGI:2384963]	-	gene	overlapping	0	4.85798	4.64386	5.93074	3.58496	3.32193	2.32193
Chr14:6658101-6658600	14	6658101	6658600		Gm3629	ENSMUSG00000093898	predicted gene 3629 [Source:MGI Symbol;Acc:MGI:3781805]	-	gene	overlapping	0	5.12928	4.39232	6.55459	3	4.08746	1
Chr16:90090901-90092500	16	90090901	90092500		null					Not found	0	7.42626	6.26679	8.78136	5.2854	6.14975	4.52356
Chr16:90180801-90182200	16	90180801	90182200		null					Not found	0	7.39232	6.44294	8.85798	5.52356	6.08746	4.85798
Chr17:54522501-54522900	17	54522501	54522900		null					Not found	0	4.64386	4.16993	5.78136	3.16993	3.45943	1.58496
