# Supplementary material for: Smarcad1 mediates microbiota-induced inflammation in mouse and coordinates gene expression in the intestinal epithelium
Source: Genome Biol. 2020 Mar 11;21:64. doi: 10.1186/s13059-020-01976-7 (PMC7065452; doi:10.1186/s13059-020-01976-7)
Supplement: Supplementary file 10 — Additional file 10: Table S9. Supplementary phenotype data for the DSS-induced colitis experiments (Fig. 6a, b and Additional file 1: Fig. S6a, b). DAI (disease activity index) scores were determined for each experiment separately, based on weight loss and a selection of fecal blood, stool consistency and overall animal appearance scores. Detailed scoring tables described in the according tab. Colon length after DSS-induction was determined in experiment 2 (Fig. 6b and Additional file 1: Fig. S6b). [file 13059_2020_1976_MOESM10_ESM.xlsx]

## Sheet: Fig. 6a
Fig. 6a: supplementary phenotype data
DAI scoring table:
Weight loss	Score		Blood in stool	Score		Stool consistency	Score		general appearance	Score		after 15 days of	genotype	Bodyweight	Occult/gross blood loss	Stool consistency	General appearance	Total DAI score
no loss	0		absent	0		normal	0		piloerection	0		1% DSS	KO	1	2	0	0	3
0-5%	1		dark feces (suspicion of occult blood)	1		pasty/semi-formed	1		piloerection and lethargy	1		1% DSS	KO	0	2	0	0	2
5-10%	2		clear evidence of blood on/in feces	2		pasty/some blood	2		persistedly hunched, lethargic, piloerection	2		1% DSS	KO	1	2	0	0	3
10-20%	3		blood on rectum	3		diarrhea, not adhering to anus	3		motionless, sickly, sunken-eyed, ataxic	3		1% DSS	KO	0	0	1	0	1
>20%	4		blood in fur	4		diarrhea, adhering to anus	4		diarrhea, adhering to anus	4		1% DSS	KO	0	2	3	0	5
												1% DSS	WT	3	2	3	2	10
												1% DSS	WT	3	2	3	2	10
												1% DSS	WT	4	2	3	2	11
												1% DSS	WT	2	2	3	0	7
												1% DSS	WT	1	2	2	0	5

## Sheet: Experiment 1 Fig. 6b
Fig. 6b Experiment 1: supplementary phenotype data
DAI scoring table:
Weight loss	Score		Blood in stool	Score		Stool consistency	Score		general appearance	Score		after 15 days of	genotype	Bodyweight	Occult/gross blood loss	Stool consistency	General appearance	Total DAI score
no loss	0		absent	0		normal	0		piloerection	0		1% DSS	KO	1	0	1	0	2
0-5%	1		dark feces (suspicion of occult blood)	1		pasty/semi-formed	1		piloerection and lethargy	1		1% DSS	KO	1	1	1	0	3
5-10%	2		clear evidence of blood on/in feces	2		pasty/some blood	2		persistedly hunched, lethargic, piloerection	2		1% DSS	KO	0	0	0	0	0
10-20%	3		blood on rectum	3		diarrhea, not adhering to anus	3		motionless, sickly, sunken-eyed, ataxic	3		1% DSS	KO	1	0	0	0	1
>20%	4		blood in fur	4		diarrhea, adhering to anus	4		diarrhea, adhering to anus	4		1% DSS	KO	1	0	0	0	1
												1% DSS	WT	1	0	0	0	1
												1% DSS	WT	1	0	1	0	2
												1% DSS	WT	1	1	1	0	3
												1% DSS	WT	1	0	0	0	1
												1% DSS	WT	2	0	0	0	2

## Sheet: Experiment 2 Fig. 6b
Fig. 6b Experiment 2: supplementary phenotype data
DAI scoring table:
Weight loss	Score		Blood in stool (detected with the Beckman Coulter Hemoccult kit)	Score		Stool consistency	Score		after 14 days of	genotype	Blood in stool	Stool consistency	Weight loss	Total DAI score	colon length [cm]
<1%	0		absent	0		formed and hard	0		no DSS control	KO	0	0	1	1	8.2
1-5%	1					formed and soft	1		no DSS control	KO	0	0	0	0	8.5
5-10%	2		present	2		loose	2		1% DSS	KO	2	2	1	5	6.9
10-15%	3					mild diarrhea (watery)	3		1% DSS	KO	0	1	1	2	6.5
>15%	4		gross bleeding	4		gross diarrhea	4		1% DSS	KO	0	1	0	1	6.5
									1% DSS	KO	0	0	0	0	7
									1% DSS	KO	2	2	2	6	6.5
									1% DSS	KO	no stool in colon	no stool in colon	2	(>)2	6.8
									no DSS control	WT	0	0	0	0	9
									no DSS control	WT	0	0	0	0	8.1
									1% DSS	WT	2	2	2	6	6.4
									1% DSS	WT	na	na	4	(>)4	na	(culled on day 10 due to extensive weight loss)
									1% DSS	WT	2	2	0	4	6
									1% DSS	WT	2	2	3	7	5.5
									1% DSS	WT	2	2	3	7	5.7
									1% DSS	WT	2	2	3	7	6.8
									1% DSS	WT	2	0	1	3	na
									1% DSS	WT	2	2	2	6	7
