# Supplementary material for: Smarcad1 mediates microbiota-induced inflammation in mouse and coordinates gene expression in the intestinal epithelium
Source: Genome Biol. 2020 Mar 11;21:64. doi: 10.1186/s13059-020-01976-7 (PMC7065452; doi:10.1186/s13059-020-01976-7)
Supplement: Supplementary file 11 — Additional file 11: Table S10. Differentially expressed genes on Smarcad1-KO in control, microbiome enriched whole colon tissue samples. Gene lists as shown in Additional file 1: Fig. S9a. Table contents: Gene name, chromosomal position, DESeq2 FDR (cut-off 0.05), gene ID, gene description, average expression levels (log2 normalized to total reads) in WT/KO control (n = 3) and colitis (n = 5) data sets. [file 13059_2020_1976_MOESM11_ESM.xlsx]

## Sheet: Table S10
Probe	Chromosome	Start	End	Probe Strand	FDR	Feature	ID	Description	Feature Strand	Type	Orientation	Distance	control-WT	control-KO	colitis-WT	colitis-KO
Gsta3	1	21240589	21265661	+	0.000157327	Gsta3	ENSMUSG00000025934	glutathione S-transferase, alpha 3 [Source:MGI Symbol;Acc:MGI:95856]	+	gene	overlapping	0	4.84516	5.82109	5.09897	6.3446
Khdc1a	1	21349641	21352200	+	0	Khdc1a	ENSMUSG00000067750	KH domain containing 1A [Source:MGI Symbol;Acc:MGI:2676610]	+	gene	overlapping	0	-0.54092	5.66146	5.2523	7.54559
Rims1	1	22286251	22805994	-	0.000487049	Rims1	ENSMUSG00000041670	regulating synaptic membrane exocytosis 1 [Source:MGI Symbol;Acc:MGI:2152971]	-	gene	overlapping	0	5.48876	4.78816	4.58878	4.45131
Rgs13	1	144138654	144177372	-	0.0187749	Rgs13	ENSMUSG00000051079	regulator of G-protein signaling 13 [Source:MGI Symbol;Acc:MGI:2180585]	-	gene	overlapping	0	3.78056	2.9256	2.06738	2.35125
Ly75	2	60292103	60383303	-	0.0230116	Ly75	ENSMUSG00000026980	lymphocyte antigen 75 [Source:MGI Symbol;Acc:MGI:106662]	-	gene	overlapping	0	5.59275	6.09574	6.23456	6.35842
Tlr2	3	83836272	83841767	-	0.00010191	Tlr2	ENSMUSG00000027995	toll-like receptor 2 [Source:MGI Symbol;Acc:MGI:1346060]	-	gene	overlapping	0	5.20267	4.50043	6.24261	5.53795
Bglap3	3	88368616	88372743	-	0	Bglap3	ENSMUSG00000074489	bone gamma-carboxyglutamate protein 3 [Source:MGI Symbol;Acc:MGI:88155]	-	gene	overlapping	0	4.40191	8.01069	3.73403	7.54015
Gm12523	3	108283898	108284843	-	0.0316742	Gm12523	ENSMUSG00000084863	predicted gene 12523 [Source:MGI Symbol;Acc:MGI:3649602]	-	gene	overlapping	0	3.70411	4.45219	2.94925	3.3948
Miga1	3	152273849	152340407	-	0.0295069	Miga1	ENSMUSG00000054942	mitoguardin 1 [Source:MGI Symbol;Acc:MGI:1924567]	-	gene	overlapping	0	5.20404	4.6715	4.6053	4.2055
Tmem64	4	15265831	15286753	+	0.00506329	Tmem64	ENSMUSG00000043252	transmembrane protein 64 [Source:MGI Symbol;Acc:MGI:2140359]	+	gene	overlapping	0	5.3495	4.7233	5.10201	4.7103
Cd38	5	43868553	43912375	+	0.0122645	Cd38	ENSMUSG00000029084	CD38 antigen [Source:MGI Symbol;Acc:MGI:107474]	+	gene	overlapping	0	7.74283	8.14591	9.55179	9.42944
Cyp3a13	5	137892932	137921619	-	0.00462178	Cyp3a13	ENSMUSG00000029727	cytochrome P450, family 3, subfamily a, polypeptide 13 [Source:MGI Symbol;Acc:MGI:88610]	-	gene	overlapping	0	8.29654	7.82917	7.02779	7.00531
Gm26699	6	38551531	38554007	-	0.0408266	Luc7l2	ENSMUSG00000029823	LUC7-like 2 (S. cerevisiae) [Source:MGI Symbol;Acc:MGI:2183260]	+	gene	overlapping	0	4.27249	4.93447	4.08742	4.28858
Smarcad1	6	65042583	65116061	+	3.61256e-17	Smarcad1	ENSMUSG00000029920	SWI/SNF-related, matrix-associated actin- dependent regulator of chromatin, subfamily a, containing DEAD/H box 1 [Source:MGI Symbol;Acc:MGI:95453]	+	gene	overlapping	0	5.77451	4.59262	5.68358	4.55124
Nat8f2	6	85865422	85869158	-	0.00748595	Nat8f2	ENSMUSG00000033634	N-acetyltransferase 8 (GCN5-related) family member 2 [Source:MGI Symbol;Acc:MGI:2136446]	-	gene	overlapping	0	-0.0159506	1.98789	-0.902518	1.19739
Aplp1	7	30434982	30445535	-	0	Aplp1	ENSMUSG00000006651	amyloid beta (A4) precursor-like protein 1 [Source:MGI Symbol;Acc:MGI:88046]	-	gene	overlapping	0	6.2841	8.06796	6.45963	7.94888
Kirrel2	7	30447534	30457690	-	4.05358e-08	Kirrel2	ENSMUSG00000036915	kin of IRRE like 2 (Drosophila) [Source:MGI Symbol;Acc:MGI:2442334]	-	gene	overlapping	0	-3.00503	2.10934	-2.4277	1.6006
Mt1	8	94179082	94180327	+	4.03061e-31	Mt1	ENSMUSG00000031765	metallothionein 1 [Source:MGI Symbol;Acc:MGI:97171]	+	gene	overlapping	0	6.91659	8.44289	7.08914	8.34483
AC151971.2	9	44670453	44672238	-	9.34859e-30	AC151971.2	ENSMUSG00000110755	No description	-	gene	overlapping	0	-1.08673	3.72129	-0.15154	4.09687
Cirbp	10	80165985	80172786	+	0.0316742	Cirbp	ENSMUSG00000045193	cold inducible RNA binding protein [Source:MGI Symbol;Acc:MGI:893588]	+	gene	overlapping	0	5.41756	5.9562	5.54698	5.96976
Tdg	10	82629828	82650799	+	7.00131e-05	Tdg	ENSMUSG00000034674	thymine DNA glycosylase [Source:MGI Symbol;Acc:MGI:108247]	+	gene	overlapping	0	5.45793	6.10798	5.86592	6.07374
Nr1d1	11	98767932	98775333	-	0.0105478	Thra	ENSMUSG00000058756	thyroid hormone receptor alpha [Source:MGI Symbol;Acc:MGI:98742]	+	gene	overlapping	0	7.07719	6.4258	6.85156	7.32972
Slc7a15	12	8528483	8599066	-	7.31574e-06	AC117236.1	ENSMUSG00000112276	No description	+	gene	overlapping	0	-0.100278	2.68204	-1.9365	0.45189
Dlk1	12	109452823	109463336	+	0.000163812	Dlk1	ENSMUSG00000040856	delta-like 1 homolog (Drosophila) [Source:MGI Symbol;Acc:MGI:94900]	+	gene	overlapping	0	2.10217	3.79085	2.09333	4.46926
Meg3	12	109541001	109571726	+	0.0019723	Meg3	ENSMUSG00000021268	maternally expressed 3 [Source:MGI Symbol;Acc:MGI:1202886]	+	gene	overlapping	0	5.82119	6.47527	4.82119	4.77557
Rian	12	109603940	109661716	+	0.0260864	Gm27350	ENSMUSG00000098466	predicted gene, 27350 [Source:MGI Symbol;Acc:MGI:5530732]	+	gene	overlapping	0	5.69734	6.29293	5.11927	5.84998
Hist1h2bc	13	23684199	23692908	+	0.0327008	Hist1h2bc	ENSMUSG00000018102	histone cluster 1, H2bc [Source:MGI Symbol;Acc:MGI:1915274]	+	gene	overlapping	0	7.47391	6.98071	6.89304	6.74651
Aspn	13	49544443	49567565	+	0.00295075	Cenpp	ENSMUSG00000021391	centromere protein P [Source:MGI Symbol;Acc:MGI:1913586]	-	gene	overlapping	0	6.76388	6.28095	6.13772	6.31552
2210016F16Rik	13	58379817	58385225	-	0.000641028	2210016F16Rik	ENSMUSG00000021550	RIKEN cDNA 2210016F16 gene [Source:MGI Symbol;Acc:MGI:1917403]	-	gene	overlapping	0	7.27865	7.7522	7.43569	7.82326
Mctp1	13	76384535	77031810	+	5.61542e-06	Mctp1	ENSMUSG00000021596	multiple C2 domains, transmembrane 1 [Source:MGI Symbol;Acc:MGI:1926021]	+	gene	overlapping	0	3.57963	4.66796	3.82944	4.78665
Snx18	13	113592179	113618564	-	0.0300234	Snx18	ENSMUSG00000042364	sorting nexin 18 [Source:MGI Symbol;Acc:MGI:2137642]	-	gene	overlapping	0	5.60702	5.10768	5.94733	5.50448
Nr1d2	14	18204054	18239127	-	0.0316742	Nr1d2	ENSMUSG00000021775	nuclear receptor subfamily 1, group D, member 2 [Source:MGI Symbol;Acc:MGI:2449205]	-	gene	overlapping	0	6.3971	5.78225	7.01295	7.30504
Pcdh17	14	84443563	84537060	+	4.44492e-25	Pcdh17	ENSMUSG00000035566	protocadherin 17 [Source:MGI Symbol;Acc:MGI:2684924]	+	gene	overlapping	0	6.34416	4.14529	4.06772	3.13856
St3gal1	15	67102875	67113992	-	0.0260864	St3gal1	ENSMUSG00000013846	ST3 beta-galactoside alpha-2,3- sialyltransferase 1 [Source:MGI Symbol;Acc:MGI:98304]	-	gene	overlapping	0	6.72601	6.15811	5.94163	5.41318
Cyp2d9	15	82452377	82456827	+	0.00634574	Cyp2d9	ENSMUSG00000068086	cytochrome P450, family 2, subfamily d, polypeptide 9 [Source:MGI Symbol;Acc:MGI:88606]	+	gene	overlapping	0	5.25759	4.49516	4.57679	4.8359
Mb21d2	16	28826176	28929698	-	3.17207e-08	Mb21d2	ENSMUSG00000051065	Mab-21 domain containing 2 [Source:MGI Symbol;Acc:MGI:1917028]	-	gene	overlapping	0	4.44472	3.17037	5.08456	3.75223
Tfrc	16	32608920	32632794	+	0.0190247	Tfrc	ENSMUSG00000022797	transferrin receptor [Source:MGI Symbol;Acc:MGI:98822]	+	gene	overlapping	0	9.06516	8.53805	9.89448	9.6823
St3gal6	16	58468125	58524243	-	2.72587e-13	Dcbld2	ENSMUSG00000035107	discoidin, CUB and LCCL domain containing 2 [Source:MGI Symbol;Acc:MGI:1920629]	+	gene	overlapping	0	8.47899	7.34964	7.6586	7.2331
Gm42418	17	39846958	39848788	+	0.0122645	CT010467.1	ENSMUSG00000106106	No description	-	gene	overlapping	0	7.64059	8.24294	8.84279	8.25527
CT010467.1	17	39848103	39848827	-	0.0111883	CT010467.1	ENSMUSG00000106106	No description	-	gene	overlapping	0	7.61615	8.22166	8.81928	8.23416
Unc5cl	17	48454901	48539714	+	0.00264357	Unc5cl	ENSMUSG00000043592	unc-5 family C-terminal like [Source:MGI Symbol;Acc:MGI:1923839]	+	gene	overlapping	0	4.0089	4.75568	4.62278	5.19725
Bambi	18	3507957	3516404	+	0	Bambi	ENSMUSG00000024232	BMP and activin membrane-bound inhibitor [Source:MGI Symbol;Acc:MGI:1915260]	+	gene	overlapping	0	3.99605	6.14137	3.31325	5.12091
Mbd1	18	74267605	74282732	+	0.00255936	Mbd1	ENSMUSG00000024561	methyl-CpG binding domain protein 1 [Source:MGI Symbol;Acc:MGI:1333811]	+	gene	overlapping	0	7.51609	7.94333	7.12285	7.48312
Rps12-ps3	19	59322290	59322783	+	0.0303578	Pdzd8	ENSMUSG00000074746	PDZ domain containing 8 [Source:MGI Symbol;Acc:MGI:2677270]	-	gene	overlapping	0	5.18114	5.72178	5.31292	5.73152
mt-Nd6	MT	13552	14070	-	0.00286801	mt-Nd5	ENSMUSG00000064367	mitochondrially encoded NADH dehydrogenase 5 [Source:MGI Symbol;Acc:MGI:102496]	+	gene	overlapping	0	9.94166	9.45848	10.0684	9.88789
Bcorl1	X	48341358	48408049	+	0.0406411	Bcorl1	ENSMUSG00000036959	BCL6 co-repressor-like 1 [Source:MGI Symbol;Acc:MGI:2443910]	+	gene	overlapping	0	5.16537	5.67965	4.76503	4.81909
