# Supplementary material for: Smarcad1 mediates microbiota-induced inflammation in mouse and coordinates gene expression in the intestinal epithelium
Source: Genome Biol. 2020 Mar 11;21:64. doi: 10.1186/s13059-020-01976-7 (PMC7065452; doi:10.1186/s13059-020-01976-7)
Supplement: Supplementary file 12 — Additional file 12: Table S11. Differentially expressed genes on Smarcad1-KO in microbiome enriched, DSS-induced colitis, whole colon tissue samples. Gene lists as shown in Additional file 1: Fig. S9b. Table contents: Gene name, chromosomal position, DESeq2 FDR (cut-off 0.05), gene ID, gene description, average expression levels (log2 normalized to total reads) in WT/KO control (n = 3) and colitis (n = 5) data sets. [file 13059_2020_1976_MOESM12_ESM.xlsx]

## Sheet: Table S11
Probe	Chromosome	Start	End	Probe Strand	FDR	Feature	ID	Description	Feature Strand	Type	Orientation	Distance	control-WT	control-KO	colitis-WT	colitis-KO
Gsta3	1	21240589	21265661	+	6.8e-16	Gsta3	ENSMUSG00000025934	glutathione S-transferase, alpha 3 [Source:MGI Symbol;Acc:MGI:95856]	+	gene	overlapping	0	4.84516	5.82109	5.09897	6.3446
Khdc1a	1	21349641	21352200	+	0.0142585	Khdc1a	ENSMUSG00000067750	KH domain containing 1A [Source:MGI Symbol;Acc:MGI:2676610]	+	gene	overlapping	0	-0.54092	5.66146	5.2523	7.54559
Col6a3	1	90765923	90843971	-	0.00654139	Col6a3	ENSMUSG00000048126	collagen, type VI, alpha 3 [Source:MGI Symbol;Acc:MGI:88461]	-	gene	overlapping	0	7.45847	7.45483	7.73908	7.07257
Chil1	1	134182176	134190181	+	0.0304916	Chil1	ENSMUSG00000064246	chitinase-like 1 [Source:MGI Symbol;Acc:MGI:1340899]	+	gene	overlapping	0	-0.369396	-0.52606	3.6249	1.59074
Itih2	2	10094593	10131396	-	0.00922498	Itih2	ENSMUSG00000037254	inter-alpha trypsin inhibitor, heavy chain 2 [Source:MGI Symbol;Acc:MGI:96619]	-	gene	overlapping	0	4.59227	4.49797	0.938244	2.87452
Adamtsl2	2	27079379	27108981	+	0.0310176	Adamtsl2	ENSMUSG00000036040	ADAMTS-like 2 [Source:MGI Symbol;Acc:MGI:1925044]	+	gene	overlapping	0	0.377376	0.68559	2.43395	1.33194
Rims4	2	163859751	163918683	-	0.0264502	Rims4	ENSMUSG00000035226	regulating synaptic membrane exocytosis 4 [Source:MGI Symbol;Acc:MGI:2674366]	-	gene	overlapping	0	4.58894	4.33796	2.45941	4.13912
Pmepa1	2	173224458	173276533	-	0.0261673	Pmepa1	ENSMUSG00000038400	prostate transmembrane protein, androgen induced 1 [Source:MGI Symbol;Acc:MGI:1929600]	-	gene	overlapping	0	6.48272	6.18085	7.46165	6.92336
Car2	3	14886273	14900770	+	0.000112	Car2	ENSMUSG00000027562	carbonic anhydrase 2 [Source:MGI Symbol;Acc:MGI:88269]	+	gene	overlapping	0	10.5731	10.7108	9.71627	10.517
Bglap3	3	88368616	88372743	-	1.79e-32	Bglap3	ENSMUSG00000074489	bone gamma-carboxyglutamate protein 3 [Source:MGI Symbol;Acc:MGI:88155]	-	gene	overlapping	0	4.40191	8.01069	3.73403	7.54015
Kyat3	3	142701051	142746870	+	0.00282866	Kyat3	ENSMUSG00000040213	kynurenine aminotransferase 3 [Source:MGI Symbol;Acc:MGI:2677849]	+	gene	overlapping	0	4.06571	4.19498	3.81729	4.45788
Ttpa	4	20007938	20030785	+	0.0387564	Ttpa	ENSMUSG00000073988	tocopherol (alpha) transfer protein [Source:MGI Symbol;Acc:MGI:1354168]	+	gene	overlapping	0	1.90421	2.12112	1.73629	2.69384
AI481877	4	59043753	59138983	-	0.0310176	AI481877	ENSMUSG00000038598	expressed sequence AI481877 [Source:MGI Symbol;Acc:MGI:2140313]	-	gene	overlapping	0	1.88755	1.35854	2.14883	1.17732
Gm4961	5	30092940	30097686	+	0.000155	Gm4961	ENSMUSG00000104667	predicted pseudogene 4961 [Source:MGI Symbol;Acc:MGI:3645260]	+	gene	overlapping	0	0.158925	1.78653	-0.92114	1.45749
Spon2	5	33198184	33218455	-	0.00569274	Spon2	ENSMUSG00000037379	spondin 2, extracellular matrix protein [Source:MGI Symbol;Acc:MGI:1923724]	-	gene	overlapping	0	6.66174	6.84091	7.2226	6.15754
Hopx	5	77086988	77115121	-	0.0321654	Hopx	ENSMUSG00000059325	HOP homeobox [Source:MGI Symbol;Acc:MGI:1916782]	-	gene	overlapping	0	6.15468	6.37301	5.82714	6.36887
Hopxos	5	77094532	77102303	+	0.00267886	Hopx	ENSMUSG00000059325	HOP homeobox [Source:MGI Symbol;Acc:MGI:1916782]	-	gene	overlapping	0	4.09762	4.40767	3.71616	4.31626
Ugt2b35	5	87000860	87013275	+	0.0111191	Ugt2b35	ENSMUSG00000035811	UDP glucuronosyltransferase 2 family, polypeptide B35 [Source:MGI Symbol;Acc:MGI:3576100]	+	gene	overlapping	0	6.11346	6.35729	4.83649	5.78184
2610524H06Rik	5	114821935	114823468	-	1.59e-07	Gm20499	ENSMUSG00000092252	predicted gene 20499 [Source:MGI Symbol;Acc:MGI:5141964]	-	gene	overlapping	0	2.05738	3.29248	2.65275	3.83976
Nipsnap2	5	129725063	129758327	+	0.0135535	Nipsnap2	ENSMUSG00000029432	nipsnap homolog 2 [Source:MGI Symbol;Acc:MGI:1278343]	+	gene	overlapping	0	7.48039	7.6108	7.31016	7.64736
Trpv6	6	41620624	41636405	-	0.00899889	Trpv6	ENSMUSG00000029868	transient receptor potential cation channel, subfamily V, member 6 [Source:MGI Symbol;Acc:MGI:1927259]	-	gene	overlapping	0	-0.0300885	0.681103	-0.381941	2.5795
Smarcad1	6	65042583	65116061	+	4.91e-16	Smarcad1	ENSMUSG00000029920	SWI/SNF-related, matrix-associated actin- dependent regulator of chromatin, subfamily a, containing DEAD/H box 1 [Source:MGI Symbol;Acc:MGI:95453]	+	gene	overlapping	0	5.77451	4.59262	5.68358	4.55124
Ret	6	118151745	118197718	-	0.000235	Ret	ENSMUSG00000030110	ret proto-oncogene [Source:MGI Symbol;Acc:MGI:97902]	-	gene	overlapping	0	5.41313	5.28574	5.18236	4.51929
Plbd1	6	136612070	136661928	-	0.0414936	Plbd1	ENSMUSG00000030214	phospholipase B domain containing 1 [Source:MGI Symbol;Acc:MGI:1914107]	-	gene	overlapping	0	7.0552	7.02412	6.41784	7.10303
Aplp1	7	30434982	30445535	-	2.02e-20	Aplp1	ENSMUSG00000006651	amyloid beta (A4) precursor-like protein 1 [Source:MGI Symbol;Acc:MGI:88046]	-	gene	overlapping	0	6.2841	8.06796	6.45963	7.94888
Kirrel2	7	30447534	30457690	-	3.12e-10	Kirrel2	ENSMUSG00000036915	kin of IRRE like 2 (Drosophila) [Source:MGI Symbol;Acc:MGI:2442334]	-	gene	overlapping	0	-3.00503	2.10934	-2.4277	1.6006
Hpn	7	31098725	31115290	-	0.00427186	Hpn	ENSMUSG00000001249	hepsin [Source:MGI Symbol;Acc:MGI:1196620]	-	gene	overlapping	0	3.8343	4.15898	2.59564	4.02974
Idh2	7	80094846	80115392	-	0.0416159	Idh2	ENSMUSG00000030541	isocitrate dehydrogenase 2 (NADP+), mitochondrial [Source:MGI Symbol;Acc:MGI:96414]	-	gene	overlapping	0	7.77934	7.99691	7.47733	7.95457
Serpinh1	7	99345376	99353239	-	0.00899889	Serpinh1	ENSMUSG00000070436	serine (or cysteine) peptidase inhibitor, clade H, member 1 [Source:MGI Symbol;Acc:MGI:88283]	-	gene	overlapping	0	7.67517	7.55126	8.1878	7.47189
Isx	8	74873173	74893506	+	0.0104834	Isx	ENSMUSG00000031621	intestine specific homeobox [Source:MGI Symbol;Acc:MGI:1918847]	+	gene	overlapping	0	6.09752	6.20008	7.00333	6.06487
Mt1	8	94179082	94180327	+	2.92e-07	Mt1	ENSMUSG00000031765	metallothionein 1 [Source:MGI Symbol;Acc:MGI:97171]	+	gene	overlapping	0	6.91659	8.44289	7.08914	8.34483
AC151971.2	9	44670453	44672238	-	3.46e-20	AC151971.2	ENSMUSG00000110755	No description	-	gene	overlapping	0	-1.08673	3.72129	-0.15154	4.09687
Treh	9	44673233	44686305	+	1.55e-06	Treh	ENSMUSG00000032098	trehalase (brush-border membrane glycoprotein) [Source:MGI Symbol;Acc:MGI:1926230]	+	gene	overlapping	0	-1.92492	0.529209	-2.7143	1.20995
Il22ra2	10	19621998	19634681	+	0.0112917	Il22ra2	ENSMUSG00000039760	interleukin 22 receptor, alpha 2 [Source:MGI Symbol;Acc:MGI:2665114]	+	gene	overlapping	0	3.31798	3.41495	1.4779	2.9075
Gja1	10	56377330	56402513	+	0.0088772	Gja1	ENSMUSG00000050953	gap junction protein, alpha 1 [Source:MGI Symbol;Acc:MGI:95713]	+	gene	overlapping	0	6.16016	5.96902	6.55568	6.13947
Mmp19	10	128790910	128800824	+	0.0142585	AC131081.1	ENSMUSG00000112429	No description	-	gene	overlapping	0	4.23926	4.18589	5.15008	4.43867
Gpx3	11	54902453	54910377	+	0.0122116	Gpx3	ENSMUSG00000018339	glutathione peroxidase 3 [Source:MGI Symbol;Acc:MGI:105102]	+	gene	overlapping	0	6.94058	6.92336	7.77217	7.2174
Eno3	11	70657202	70662513	+	0.00246273	Eno3	ENSMUSG00000060600	enolase 3, beta muscle [Source:MGI Symbol;Acc:MGI:95395]	+	gene	overlapping	0	7.73136	7.81639	6.34556	7.48285
Slc6a4	11	76998603	77032340	+	0.00105578	Slc6a4	ENSMUSG00000020838	solute carrier family 6 (neurotransmitter transporter, serotonin), member 4 [Source:MGI Symbol;Acc:MGI:96285]	+	gene	overlapping	0	4.90893	4.96821	3.96599	5.18267
Plcd3	11	103070304	103101658	-	0.00288556	Gm26668	ENSMUSG00000097410	predicted gene, 26668 [Source:MGI Symbol;Acc:MGI:5477162]	+	gene	overlapping	0	4.28873	3.5804	3.9318	2.88224
Dcxr	11	120725399	120727281	-	5.84e-05	Dcxr	ENSMUSG00000039450	dicarbonyl L-xylulose reductase [Source:MGI Symbol;Acc:MGI:1915130]	-	gene	overlapping	0	6.47704	6.87633	6.8572	7.326
Dlk1	12	109452823	109463336	+	4.17e-14	Dlk1	ENSMUSG00000040856	delta-like 1 homolog (Drosophila) [Source:MGI Symbol;Acc:MGI:94900]	+	gene	overlapping	0	2.10217	3.79085	2.09333	4.46926
Mctp1	13	76384535	77031810	+	1.3e-05	Mctp1	ENSMUSG00000021596	multiple C2 domains, transmembrane 1 [Source:MGI Symbol;Acc:MGI:1926021]	+	gene	overlapping	0	3.57963	4.66796	3.82944	4.78665
Wnt5a	14	28504750	28527448	+	0.000458	Wnt5a	ENSMUSG00000021994	wingless-type MMTV integration site family, member 5A [Source:MGI Symbol;Acc:MGI:98958]	+	gene	overlapping	0	5.14344	5.24279	5.61121	5.15381
Txndc16	14	45134448	45220328	-	0.0431231	Txndc16	ENSMUSG00000021830	thioredoxin domain containing 16 [Source:MGI Symbol;Acc:MGI:1917811]	-	gene	overlapping	0	6.31532	6.35055	5.96585	6.48396
Loxl2	14	69609068	69695834	+	0.00211737	Gm27177	ENSMUSG00000098975	predicted gene 27177 [Source:MGI Symbol;Acc:MGI:5521020]	-	gene	overlapping	0	5.82474	5.50472	6.56753	5.92689
Ednrb	14	103814625	103844173	-	0.0248935	Ednrb	ENSMUSG00000022122	endothelin receptor type B [Source:MGI Symbol;Acc:MGI:102720]	-	gene	overlapping	0	4.97742	4.69204	4.89501	4.39034
Cpq	15	33083129	33594552	+	0.0140716	Cpq	ENSMUSG00000039007	carboxypeptidase Q [Source:MGI Symbol;Acc:MGI:1889205]	+	gene	overlapping	0	7.2408	7.32069	7.15122	7.46767
Mb21d2	16	28826176	28929698	-	6.27e-16	Mb21d2	ENSMUSG00000051065	Mab-21 domain containing 2 [Source:MGI Symbol;Acc:MGI:1917028]	-	gene	overlapping	0	4.44472	3.17037	5.08456	3.75223
Tiam1	16	89787111	89980080	-	0.048169	Tiam1	ENSMUSG00000002489	T cell lymphoma invasion and metastasis 1 [Source:MGI Symbol;Acc:MGI:103306]	-	gene	overlapping	0	4.43842	3.8841	5.00351	3.99837
Plin3	17	56278962	56290511	-	0.0480935	Plin3	ENSMUSG00000024197	perilipin 3 [Source:MGI Symbol;Acc:MGI:1914155]	-	gene	overlapping	0	7.34875	7.27292	7.36896	7.15232
Bambi	18	3507957	3516404	+	8.51e-20	Bambi	ENSMUSG00000024232	BMP and activin membrane-bound inhibitor [Source:MGI Symbol;Acc:MGI:1915260]	+	gene	overlapping	0	3.99605	6.14137	3.31325	5.12091
Cyp2c68	19	39688834	39741054	-	0.0300802	Cyp2c68	ENSMUSG00000074882	cytochrome P450, family 2, subfamily c, polypeptide 68 [Source:MGI Symbol;Acc:MGI:3612287]	-	gene	overlapping	0	6.83365	6.84844	5.25168	6.41194
Hoga1	19	42045610	42070953	+	0.00654139	Hoga1	ENSMUSG00000025176	4-hydroxy-2-oxoglutarate aldolase 1 [Source:MGI Symbol;Acc:MGI:1914682]	+	gene	overlapping	0	3.05068	3.57106	2.86586	3.88955
Maob	X	16709282	16817366	-	0.000337	Maob	ENSMUSG00000040147	monoamine oxidase B [Source:MGI Symbol;Acc:MGI:96916]	-	gene	overlapping	0	6.18559	6.19156	4.81632	5.62677
Nxf7	X	135579555	135598777	-	1.04e-07	Nxf7	ENSMUSG00000031410	nuclear RNA export factor 7 [Source:MGI Symbol;Acc:MGI:2159343]	-	gene	overlapping	0	2.14054	3.2302	1.95327	3.498
