# Supplementary material for: Smarcad1 mediates microbiota-induced inflammation in mouse and coordinates gene expression in the intestinal epithelium
Source: Genome Biol. 2020 Mar 11;21:64. doi: 10.1186/s13059-020-01976-7 (PMC7065452; doi:10.1186/s13059-020-01976-7)
Supplement: Supplementary file 13 — Additional file 13: Table S12. Genes identified with the DESeq2 test (cut-off FDR < 0.05) on comparison of RNA-seq datasets from control and DSS-induced samples. WT samples after microbiome enrichment. Table contents: Gene name, chromosomal position, DESeq2 FDR and expression change on colitis induction (UP/DOWN). [file 13059_2020_1976_MOESM13_ESM.xlsx]

## Sheet: DE genes on WT colitis vs ctrl
Probe	Chr	FDR DESeq2	gene expression on colitis in WT
1500009C09Rik	Chr15:82252397-82260753	0.0478044	UP
1500009L16Rik	Chr10:83722865-83762762	0.0111909	UP
1600010M07Rik	Chr7:109998376-110151202	0.0056949	UP
1600014C10Rik	Chr7:38183217-38197568	0.0391918	UP
1700030C10Rik	Chr12:20804381-20815779	0.0102771	UP
1700037C18Rik	Chr16:3895179-3908689	0.011896	UP
1700066B19Rik	Chr18:35703225-35730869	5.18438e-08	UP
1810008I18Rik	Chr7:65803111-65806449	0.000506549	UP
1810009A15Rik	Chr19:8888853-8890881	0.00172216	UP
1810011H11Rik	Chr14:32785963-32817968	0.000661489	UP
2210407C18Rik	Chr11:58608204-58616075	2.82092e-07	UP
2310069B03Rik	Chr6:82877864-82881853	0.0213826	UP
3830406C13Rik	Chr14:12284173-12303231	0.00814068	UP
4930430E12Rik	Chr4:6352105-6357530	0.034986	UP
4930483K19Rik	Chr10:76545871-76562226	0.00464001	UP
4933408J17Rik	Chr10:93589413-93605245	0.038586	UP
4933421A08Rik	Chr4:122961309-122963475	0.039775	UP
5430427O19Rik	ChrX:85870354-85891499	0.00827833	UP
5430437J10Rik	Chr15:5496266-5594984	0.0447373	UP
6030408B16Rik	Chr15:101293212-101297426	0.039101	UP
6530402F18Rik	Chr2:29245107-29253006	0.045214	UP
9130015L21Rik	Chr2:160016653-160040619	0.0119116	UP
9330175E14Rik	Chr8:94422898-94435103	0.000147845	UP
9530082P21Rik	Chr17:23743234-23754065	0.0172369	UP
A2m	Chr6:121635376-121679227	7.04992e-08	UP
A530040E14Rik	Chr1:85105946-85114035	0.00686789	UP
A530064D06Rik	Chr17:48151896-48167270	0.00261672	UP
A730032A03Rik	Chr2:164177584-164196564	4.59688e-05	UP
A930037H05Rik	Chr11:119448788-119491298	0.0437204	UP
Aacs	Chr5:125475814-125517410	0.000349058	UP
AB124611	Chr9:21526176-21545333	5.3854e-08	UP
Abca13	Chr11:9191942-9684259	5.66693e-05	UP
Abcg1	Chr17:31057698-31115777	0.00891058	UP
Abcg3	Chr5:104935057-104982718	2.29247e-05	UP
Abhd12	Chr2:150832493-150904741	1.63376e-05	UP
Abracl	Chr10:18011260-18023288	0.00952846	UP
AC027700.1	Chr10:44418400-44424324	0.0409217	UP
AC122190.1	Chr12:111450405-111500840	0.00346047	UP
AC122305.3	Chr9:44999429-45002985	0.0422081	UP
AC122317.1	Chr12:98274732-98279661	0.00534892	UP
AC123830.1	Chr7:104261465-104262174	0.00565939	UP
AC125020.1	Chr12:31846523-31849626	0.0043448	UP
AC152979.5	Chr10:51526340-51531161	0.0324138	UP
AC153530.2	Chr10:51489530-51522447	0.0233805	UP
AC154595.1	Chr13:37248660-37252165	0.00669621	UP
AC159314.1	Chr9:21028307-21032357	7.82426e-08	UP
AC160635.2	Chr9:31947018-32005460	0.0107066	UP
AC160962.1	Chr13:60895350-60936571	0.00695479	UP
AC174082.2	Chr13:96950372-96950914	0.0209397	UP
AC238811.2	Chr13:120010390-120018931	7.15625e-07	UP
Acadl	Chr1:66830839-66863277	0.000137825	UP
Acat2	Chr17:12942890-12960747	0.00384878	UP
Acp2	Chr2:91202885-91214098	0.01137	UP
Acsl4	ChrX:142317993-142390535	5.45687e-06	UP
Acsl5	Chr19:55251938-55297720	0.0174148	UP
Acta1	Chr8:123891769-123894751	0.00697055	UP
Actr2	Chr11:20062304-20112913	0.00960233	UP
Actr3	Chr1:125392905-125435727	0.0253503	UP
Ada	Chr2:163726584-163750239	4.42575e-08	UP
Adam10	Chr9:70678997-70780229	0.000165072	UP
Adam12	Chr7:133883199-134232146	4.24488e-07	UP
Adam8	Chr7:139978932-139992562	1.60385e-07	UP
Adamdec1	Chr14:68563380-68582095	0.00988238	UP
Adamts1	Chr16:85793827-85803113	0.00775462	UP
Adamts17	Chr7:66839735-67153171	0.00497564	UP
Adamts2	Chr11:50602084-50807573	0.00500345	UP
Adamts4	Chr1:171250421-171260637	0.0191388	UP
Adamts5	Chr16:85858170-85901125	0.018716	UP
Adamts6	Chr13:104287835-104496695	6.50319e-07	UP
Adamtsl2	Chr2:27079379-27108981	5.55222e-08	UP
Adat3	Chr10:80602880-80615784	0.0199906	UP
Adcy2	Chr13:68620043-68999541	2.42772e-09	UP
Adcy4	Chr14:55769058-55784042	0.000521393	UP
Adgre1	Chr17:57358686-57483529	0.0147543	UP
Adgre4	Chr17:55749984-55853662	0.00031081	UP
Adgrf1	Chr17:43270329-43324737	3.4845e-05	UP
Adgrg5	Chr8:94923694-94943280	0.0139304	UP
Adora2b	Chr11:62248984-62266453	0.000101908	UP
Adprh	Chr16:38445399-38452689	0.0249891	UP
Adssl1	Chr12:112620045-112641360	9.60104e-05	UP
Aebp1	Chr11:5861947-5872088	0.0146035	UP
Afg3l1	Chr8:123477903-123503916	0.0382654	UP
Agtrap	Chr4:148077061-148088031	0.0175992	UP
AI661453	Chr17:47436615-47470638	0.0465484	UP
AI662270	Chr11:83223576-83226604	1.2503e-07	UP
AI839979	Chr5:31569595-31571397	0.00915787	UP
Aif1	Chr17:35170991-35176068	1.2807e-14	UP
Ak4	Chr4:101419277-101466995	0.00181483	UP
Akna	Chr4:63367125-63403354	0.00672314	UP
Akr1c18	Chr13:4132615-4150654	0.0027759	UP
Akt2	Chr7:27591552-27640826	0.0191399	UP
Akt3	Chr1:177020073-177258203	0.0233272	UP
Alas1	Chr9:106233455-106248654	0.000552302	UP
Aldh1a3	Chr7:66390890-66427517	7.46663e-10	UP
Aldh3b1	Chr19:3913493-3929761	2.64107e-09	UP
Alg9	Chr9:50775019-50843542	0.0422058	UP
Alkal1	Chr1:6359218-6394731	0.037961	UP
Alox5ap	Chr5:149264767-149288153	0.00375382	UP
Alpk1	Chr3:127670310-127780527	3.29243e-07	UP
Alpl	Chr4:137741733-137796384	3.96567e-08	UP
Als2	Chr1:59162926-59237231	0.00859652	UP
Amdhd2	Chr17:24155833-24163766	0.0211089	UP
Amigo3	Chr9:108053159-108055701	0.0126436	UP
Angpt4	Chr2:151911210-151945337	1.80028e-05	UP
Angptl4	Chr17:33773750-33781575	0.0102771	UP
Ankrd1	Chr19:36111965-36119844	1.25001e-05	UP
Anp32b	Chr4:46450902-46472657	0.0469645	UP
Anxa1	Chr19:20373428-20390944	0.0195956	UP
Anxa2	Chr9:69453620-69491795	0.00382205	UP
Anxa4	Chr6:86736840-86793584	0.00195337	UP
Aoah	Chr13:20794113-21036617	2.13754e-10	UP
Ap1s1	Chr5:137034993-137046135	0.00246298	UP
Apaf1	Chr10:90989311-91082770	9.87912e-06	UP
Apba2	Chr7:64501706-64753878	0.0267459	UP
Apbb1ip	Chr2:22774094-22875653	0.00938077	UP
Aph1a	Chr3:95893969-95898288	0.0213409	UP
Apitd1	Chr4:149127121-149137629	0.00359102	UP
Aplnr	Chr2:85136225-85139923	0.00231549	UP
Apobec3	Chr15:79891659-79915906	2.77654e-13	UP
Apobr	Chr7:126584942-126589112	1.51136e-05	UP
Apod	Chr16:31296192-31314808	0.010836	UP
Apoe	Chr7:19696109-19699188	1.63202e-10	UP
Apol10a	Chr15:77477047-77491069	1.49761e-07	UP
Apol10b	Chr15:77584158-77596125	1.15266e-05	UP
Apol6	Chr15:77044729-77057107	9.59597e-05	UP
Apol7e	Chr15:77698889-77719288	0.0229251	UP
Aprt	Chr8:122574635-122576909	0.0180422	UP
Aqp9	Chr9:71110659-71168682	0.033607	UP
Arel1	Chr12:84918148-84970900	0.00775462	UP
Arf2	Chr11:103966739-103985337	0.000638096	UP
Arfip1	Chr3:84496093-84582625	0.045106	UP
Arg1	Chr10:24915221-24927484	1.50777e-07	UP
Arg2	Chr12:79130777-79156301	0.0481339	UP
Arhgap15	Chr2:43748824-44395953	0.00300053	UP
Arhgap25	Chr6:87458545-87533259	0.000117563	UP
Arhgap30	Chr1:171388954-171410298	0.000416019	UP
Arhgap45	Chr10:80016653-80031472	0.0146222	UP
Arhgap9	Chr10:127321964-127329943	8.28005e-10	UP
Arhgdib	Chr6:136923655-136941899	3.87183e-10	UP
Arid3a	Chr10:79927043-79955018	3.47402e-05	UP
Arid5a	Chr1:36307733-36324029	0.00491112	UP
Arl1	Chr10:88730858-88744094	4.84378e-11	UP
Arl11	Chr14:61309753-61311936	0.00124881	UP
Arl4c	Chr1:88673125-88702221	3.07224e-06	UP
Arl5c	Chr11:97989578-97996181	2.24386e-06	UP
Arl6ip4	Chr5:124116089-124118196	0.00959203	UP
Armc10	Chr5:21645813-21662694	0.0268829	UP
Arpc1a	Chr5:145083830-145108761	0.0451838	UP
Arpc1b	Chr5:145114215-145130705	0.000763701	UP
Arpc3	Chr5:122391878-122414184	0.00262901	UP
Arpc5	Chr1:152766542-152775597	0.0349972	UP
Arpin	Chr7:79925361-79935359	0.000920389	UP
Arrb2	Chr11:70432635-70440828	0.000288457	UP
Arsi	Chr18:60911780-60918561	5.32335e-05	UP
Art2b	Chr7:101576970-101585600	0.000134165	UP
Artn	Chr4:117926162-117929763	0.000226498	UP
Asap3	Chr4:136206365-136245216	0.00896469	UP
Asns	Chr6:7675169-7693254	8.14526e-07	UP
Asprv1	Chr6:86628164-86629710	0.0227286	UP
Atg9b	Chr5:24384181-24392143	0.000281108	UP
Atic	Chr1:71557150-71579631	0.00109331	UP
Atp6v1g1	Chr4:63544772-63550750	0.0307679	UP
Atp8a1	Chr5:67618140-67847434	0.0222092	UP
Atp8b4	Chr2:126320973-126500674	5.58413e-05	UP
AU020206	Chr7:75769038-75782099	0.000102373	UP
Avpi1	Chr19:42123273-42129059	0.00232144	UP
Avpr2	ChrX:73892102-73895502	4.59688e-05	UP
AW011738	Chr4:156203304-156205151	0.0479796	UP
AW112010	Chr19:11047617-11050566	8.91686e-22	UP
B2m	Chr2:122147686-122153083	8.85284e-22	UP
B3galt5	Chr16:96235801-96319859	2.3176e-09	UP
B3gnt3	Chr8:71690756-71701789	0.00942396	UP
B3gnt5	Chr16:19760208-19772753	0.00365727	UP
B430305J03Rik	Chr3:61362250-61365951	0.0445895	UP
B430306N03Rik	Chr17:48316141-48327024	5.41201e-09	UP
B4galnt4	Chr7:141061104-141072400	0.00111722	UP
B4galt1	Chr4:40804602-40854005	0.000312285	UP
Bak1	Chr17:27019810-27029009	3.68326e-06	UP
Banf1	Chr19:5364641-5366645	0.00136147	UP
Basp1	Chr15:25363285-25413764	0.000232232	UP
Batf	Chr12:85686669-85709087	2.06252e-05	UP
Batf2	Chr19:6140983-6172476	0.00014846	UP
Batf3	Chr1:191097847-191108945	0.000288457	UP
BC025446	Chr15:75216376-75222661	1.79743e-30	UP
BC028528	Chr3:95883954-95892005	0.000536502	UP
BC147527	Chr13:120300392-120308779	1.41915e-06	UP
Bcl2a1a	Chr9:88956900-88962419	0.000283099	UP
Bcl2a1b	Chr9:89199209-89207827	4.92488e-15	UP
Bcl2a1d	Chr9:88723285-88731914	6.68874e-10	UP
Bcl3	Chr7:19808462-19822770	0.0072297	UP
Bdkrb1	Chr12:105603085-105605428	2.32687e-18	UP
Bdnf	Chr2:109674700-109727007	0.0477033	UP
BE692007	Chr19:11470166-11484578	2.70901e-17	UP
Bgn	ChrX:73483602-73495933	0.000539933	UP
Bhmt	Chr13:93616675-93637961	0.0166463	UP
Bicc1	Chr10:70922832-71159700	0.00155299	UP
Bin2	Chr15:100641077-100669553	0.000190021	UP
Blnk	Chr19:40928927-40994535	0.000574252	UP
Blvra	Chr2:127070665-127097084	0.0459918	UP
Bmp1	Chr14:70474557-70520260	0.00831601	UP
Bmper	Chr9:23223076-23485200	5.975e-06	UP
Bpgm	Chr6:34476207-34505613	1.74646e-07	UP
Brip1	Chr11:86058138-86201193	0.049976	UP
Bst1	Chr5:43818885-43843986	1.05508e-10	UP
Bst2	Chr8:71534255-71537456	1.14833e-09	UP
Btk	ChrX:134542336-134583570	0.0280789	UP
Btla	Chr16:45224315-45252895	0.0136977	UP
Btn1a1	Chr13:23456992-23465901	0.000264316	UP
Btnl2	Chr17:34354822-34369493	4.04672e-07	UP
Btnl6	Chr17:34507804-34517352	0.00477587	UP
C130050O18Rik	Chr5:139405280-139415623	2.5254e-05	UP
C1d	Chr11:17257579-17269176	0.019963	UP
C1qa	Chr4:136895917-136898803	6.04074e-15	UP
C1qb	Chr4:136880129-136886187	2.7798e-17	UP
C1qc	Chr4:136889804-136893065	3.38204e-11	UP
C1qtnf5	Chr9:44107245-44109187	2.41132e-06	UP
C1qtnf7	Chr5:43515538-43618803	0.00466252	UP
C1ra	Chr6:124512405-124523443	1.86527e-12	UP
C1s1	Chr6:124530345-124542359	1.53457e-11	UP
C2	Chr17:34862604-34898265	1.91897e-08	UP
C2cd2l	Chr9:44309237-44320285	0.0425231	UP
C2cd4b	Chr9:67759437-67760930	0.00139757	UP
C3	Chr17:57203970-57228136	6.06086e-07	UP
C3ar1	Chr6:122847138-122856161	9.73277e-10	UP
C4b	Chr17:34728380-34743882	3.68883e-16	UP
C5ar1	Chr7:16246743-16259540	0.00171841	UP
C6	Chr15:4727175-4815456	2.28979e-12	UP
C920021L13Rik	Chr3:95871522-95889093	0.0278354	UP
Camk2d	Chr3:126596302-126846326	0.00247847	UP
Camk2n1	Chr4:138454314-138460123	8.74153e-08	UP
Cap1	Chr4:122859047-122886056	0.0278536	UP
Capg	Chr6:72544391-72562983	8.72098e-12	UP
Car12	Chr9:66713686-66766845	0.00363166	UP
Car8	Chr4:8143362-8239041	1.25718e-05	UP
Car9	Chr4:43506966-43513729	0.0170139	UP
Card11	Chr5:140872990-141000582	0.00220796	UP
Card14	Chr11:119307768-119345375	0.0488422	UP
Card9	Chr2:26352176-26360918	4.34273e-05	UP
Casp12	Chr9:5345430-5373032	0.000210792	UP
Casp7	Chr19:56397129-56442344	1.96381e-09	UP
Casp8	Chr1:58795374-58847503	0.000322489	UP
Ccbe1	Chr18:66045302-66302739	0.0409217	UP
Ccdc12	Chr9:110656503-110711606	0.0184707	UP
Ccdc122	Chr14:77036772-77112257	0.00300053	UP
Ccdc25	Chr14:65837302-65866607	0.00892814	UP
Ccdc86	Chr19:10941481-10949266	0.0084101	UP
Ccdc88b	Chr19:6844623-6858211	2.22323e-06	UP
Cck	Chr9:121489824-121495694	0.000236039	UP
Ccl11	Chr11:82057823-82062955	3.62506e-06	UP
Ccl12	Chr11:82101845-82103400	1.64492e-10	UP
Ccl19	Chr4:42754525-42756577	0.00212377	UP
Ccl2	Chr11:82035571-82037453	1.00169e-36	UP
Ccl21a	Chr4:42772860-42773993	0.00152874	UP
Ccl22	Chr8:94745590-94751699	0.00132767	UP
Ccl4	Chr11:83662584-83664683	2.09675e-08	UP
Ccl5	Chr11:83525778-83530518	1.93984e-14	UP
Ccl7	Chr11:82045712-82047525	3.39325e-32	UP
Ccl8	Chr11:82115185-82116799	4.7329e-35	UP
Ccl9	Chr11:83572919-83578636	6.81406e-12	UP
Ccnd1	Chr7:144929931-144939925	1.0482e-07	UP
Ccne1	Chr7:38097984-38107534	0.00222084	UP
Ccr1	Chr9:123962124-123968692	1.60644e-12	UP
Ccr2	Chr9:124101950-124113557	5.39397e-16	UP
Ccr3	Chr9:124021972-124031689	0.000704578	UP
Ccr4	Chr9:114490316-114504916	0.000306062	UP
Ccr5	Chr9:124121543-124147699	2.06744e-23	UP
Ccr7	Chr11:99144196-99155077	0.000113279	UP
Ccrl2	Chr9:111054486-111057519	0.0425661	UP
Cct3	Chr3:88297116-88321767	0.040184	UP
Ccz1	Chr5:143987909-144014877	0.016178	UP
Cd101	Chr3:100993529-101029556	4.36845e-05	UP
Cd14	Chr18:36725074-36726736	2.07029e-26	UP
Cd160	Chr3:96798763-96829351	7.37151e-05	UP
Cd164	Chr10:41519414-41531048	0.0162476	UP
Cd177	Chr7:24743983-24760311	2.3417e-16	UP
Cd180	Chr13:102693558-102739629	0.0445553	UP
Cd200r1	Chr16:44765736-44794978	0.025413	UP
Cd200r2	Chr16:44867097-44915840	0.00825522	UP
Cd200r4	Chr16:44811733-44839150	0.000430025	UP
Cd244	Chr1:171559193-171609746	0.00153453	UP
Cd274	Chr19:29367455-29388095	0.0179366	UP
Cd300a	Chr11:114890041-114904654	5.7441e-13	UP
Cd300c2	Chr11:114996721-115001880	9.08003e-20	UP
Cd300lb	Chr11:114922781-114934386	0.000331648	UP
Cd300ld	Chr11:114982274-114989922	1.79183e-07	UP
Cd300lf	Chr11:115116214-115133992	2.85757e-07	UP
Cd302	Chr2:60251993-60284488	5.53615e-07	UP
Cd38	Chr5:43868553-43912375	1.71008e-21	UP
Cd3d	Chr9:44981786-44987339	5.72316e-11	UP
Cd3e	Chr9:44998740-45009627	0.0011788	UP
Cd3g	Chr9:44969572-44980431	3.31552e-13	UP
Cd4	Chr6:124864692-124888221	0.00063485	UP
Cd40	Chr2:165055627-165072948	1.87374e-08	UP
Cd44	Chr2:102811141-102901665	0.0103458	UP
Cd47	Chr16:49855618-49915010	1.71598e-10	UP
Cd48	Chr1:171682009-171705258	2.75415e-09	UP
Cd5	Chr19:10718143-10738974	9.2412e-06	UP
Cd52	Chr4:134082448-134095082	4.01238e-11	UP
Cd53	Chr3:106759921-106790149	9.10849e-10	UP
Cd55	Chr1:130439027-130462744	0.00010196	UP
Cd6	Chr19:10789341-10830058	1.43367e-09	UP
Cd68	Chr11:69664213-69666153	1.66546e-05	UP
Cd7	Chr11:121036747-121039418	1.65635e-07	UP
Cd74	Chr18:60803848-60812646	5.92031e-05	UP
Cd80	Chr16:38458933-38486933	0.018024	UP
Cd84	Chr1:171839697-171890718	4.60572e-09	UP
Cd86	Chr16:36603869-36666081	8.05808e-08	UP
Cd8a	Chr6:71373427-71379173	4.40143e-18	UP
Cd8b1	Chr6:71322788-71337494	2.13165e-07	UP
Cd93	Chr2:148436640-148443563	0.0116716	UP
Cd96	Chr16:46035657-46120251	0.00260462	UP
Cdc42	Chr4:137319696-137357720	0.0129354	UP
Cdc42se1	Chr3:95228732-95236409	0.00274243	UP
Cdca7l	Chr12:117804289-117878706	0.00206942	UP
Cdcp1	Chr9:123170824-123216038	0.00465004	UP
Cdkn2d	Chr9:21288410-21291407	0.00849624	UP
Cds1	Chr5:101765130-101823858	0.0365874	UP
Ceacam12	Chr7:18065929-18077986	1.6528e-19	UP
Cebpb	Chr2:167688915-167690418	2.45872e-15	UP
Cebpd	Chr16:15887286-15891031	1.08274e-07	UP
Celf2	Chr2:6539694-7509563	0.0423518	UP
Celsr1	Chr15:85898758-86033777	0.00573578	UP
Cemip	Chr7:83932857-84086502	2.57348e-17	UP
Cerk	Chr15:86139128-86186141	0.0147482	UP
Cers2	Chr3:95314791-95323599	0.0352861	UP
Ces2f	Chr8:104947356-104960047	0.0131015	UP
Cetn3	Chr13:81783077-81797155	0.00931372	UP
Cfap43	Chr19:47737561-47919299	0.00475458	UP
Cfb	Chr17:34856374-34862518	5.13811e-05	UP
Cfl1	Chr19:5490455-5495201	5.23688e-05	UP
Cfp	ChrX:20925454-20931555	3.18549e-06	UP
Ch25h	Chr19:34473786-34475135	1.95542e-06	UP
Chaf1a	Chr17:56040416-56068026	0.00439908	UP
Chd1l	Chr3:97560742-97610203	0.0320703	UP
Chic1	ChrX:103356476-103396092	0.0132502	UP
Chil1	Chr1:134182176-134190181	0.000125815	UP
Chil3	Chr3:106147554-106167564	1.36321e-20	UP
Chl1	Chr6:103510586-103750211	0.00161053	UP
Chmp4b	Chr2:154651705-154694785	0.0132383	UP
Chrd	Chr16:20733127-20742384	0.000449497	UP
Chrdl2	Chr7:100006172-100034728	2.28393e-25	UP
Chst11	Chr10:82985498-83195900	0.0183865	UP
Chst13	Chr6:90308349-90325185	0.000274269	UP
Chsy1	Chr7:66109515-66173798	1.72803e-05	UP
Ciart	Chr3:95878503-95882251	3.03067e-06	UP
Cib1	Chr7:80227147-80232813	0.0405319	UP
Ciita	Chr16:10488178-10527564	3.01736e-08	UP
Ckap4	Chr10:84526305-84534062	4.57677e-11	UP
Cks1b	Chr3:89415472-89418383	0.000176462	UP
Clca3a1	Chr3:144729677-144760977	0.006795	UP
Clca4b	Chr3:144910921-144932529	7.03508e-21	UP
Clec10a	Chr11:70156197-70170834	7.40479e-10	UP
Clec12a	Chr6:129342691-129365303	3.37158e-09	UP
Clec2h	Chr6:128662385-128677374	0.00161038	UP
Clec4a1	Chr6:122921848-122934619	1.96577e-07	UP
Clec4a2	Chr6:123106428-123143999	1.70901e-16	UP
Clec4a3	Chr6:122952515-122969875	2.2784e-15	UP
Clec4b1	Chr6:123049962-123071555	0.0120269	UP
Clec4d	Chr6:123262111-123275265	1.13236e-20	UP
Clec4n	Chr6:123229843-123247021	5.39397e-16	UP
Clec5a	Chr6:40574894-40585821	5.89007e-07	UP
Clic1	Chr17:35049966-35058749	0.00560736	UP
Clip4	Chr17:71781947-71858351	0.0138888	UP
Clptm1l	Chr13:73604006-73620605	0.00271502	UP
Cltb	Chr13:54592401-54611344	0.0496037	UP
Clu	Chr14:65968483-65981547	0.000474205	UP
Cmc1	Chr9:118064522-118150177	0.0334583	UP
Cmpk2	Chr12:26469204-26479837	0.0166814	UP
Cmtm3	Chr8:104339410-104347672	1.8565e-06	UP
Cnn2	Chr10:79988584-79996062	1.7965e-22	UP
Cnn3	Chr3:121426497-121458207	0.00772986	UP
Cnp	Chr11:100574904-100591729	3.10728e-06	UP
Cnr2	Chr4:135895394-135920207	0.0121431	UP
Col18a1	Chr10:77052178-77166548	9.69711e-11	UP
Col1a1	Chr11:94936224-94953042	0.0079788	UP
Col1a2	Chr6:4504814-4541544	1.30094e-05	UP
Col3a1	Chr1:45311538-45349706	0.000458768	UP
Col4a1	Chr8:11198423-11312826	0.00145638	UP
Col4a2	Chr8:11312805-11449287	0.017851	UP
Col5a1	Chr2:27886425-28039514	0.00676003	UP
Col5a2	Chr1:45374321-45503282	0.000555681	UP
Col6a4	Chr9:105989454-106096783	0.00739434	UP
Colec12	Chr18:9707648-9877995	3.59406e-05	UP
Colgalt1	Chr8:71610998-71624911	0.0134238	UP
Commd10	Chr18:46958862-47087992	0.0376471	UP
Commd3	Chr2:18672384-18676231	0.000116067	UP
Coro1a	Chr7:126699773-126707787	1.84739e-09	UP
Cotl1	Chr8:119809222-119840544	0.00892814	UP
Cp	Chr3:19957054-20009145	3.30553e-08	UP
Cpa3	Chr3:20215620-20242181	0.00182511	UP
Cpn2	Chr16:30256378-30267532	1.78244e-07	UP
Cpne2	Chr8:94532990-94570531	1.17532e-06	UP
Cpne8	Chr15:90487482-90679432	0.000300549	UP
Cpxm1	Chr2:130390775-130397574	7.6033e-19	UP
Cpz	Chr5:35502218-35525698	0.00471417	UP
Crcp	Chr5:130029290-130060789	0.000157767	UP
Creld2	Chr15:88819646-88826681	0.0258895	UP
Crem	Chr18:3266048-3337748	0.000397966	UP
Crispld2	Chr8:119992438-120052793	8.54926e-05	UP
Crlf2	Chr5:109554709-109558993	4.17417e-09	UP
Crocc2	Chr1:93168725-93231072	0.00980497	UP
Crtam	Chr9:40969691-41004628	0.0320703	UP
Crybg1	Chr10:43950636-44148853	0.0429458	UP
Csf1	Chr3:107741048-107760469	0.00806549	UP
Csf1r	Chr18:61105572-61132149	0.00499375	UP
Csf2rb	Chr15:78325990-78351000	2.23196e-07	UP
Csf2rb2	Chr15:78282517-78305603	1.78606e-06	UP
Csf3	Chr11:98701263-98703629	1.25718e-05	UP
Csf3r	Chr4:126024550-126044440	1.0929e-12	UP
Csgalnact1	Chr8:68356781-68735146	0.00747935	UP
Cst6	Chr19:5344705-5349574	0.0334766	UP
Cst7	Chr2:150570415-150578944	0.000141394	UP
Cstb	Chr10:78425669-78427622	0.00944722	UP
Ctla2a	Chr13:60934155-60936625	1.64343e-08	UP
Ctla4	Chr1:60887000-60915832	1.59271e-09	UP
Ctnnal1	Chr4:56810935-56865188	0.00460375	UP
Ctps	Chr4:120539868-120570276	5.91664e-09	UP
Ctsb	Chr14:63122462-63145923	2.6139e-07	UP
Ctsc	Chr7:88278085-88310888	3.28549e-12	UP
Ctsd	Chr7:142375911-142388038	0.0364278	UP
Ctsk	Chr3:95499256-95509362	1.34487e-15	UP
Ctsw	Chr19:5465240-5468498	5.01862e-05	UP
Ctsz	Chr2:174427493-174439039	0.006795	UP
Cwh43	Chr5:73406075-73453435	0.000295594	UP
Cxcl1	Chr5:90891241-90893115	1.78671e-15	UP
Cxcl10	Chr5:92346638-92348889	3.05766e-25	UP
Cxcl12	Chr6:117168535-117181367	5.2968e-06	UP
Cxcl13	Chr5:95956951-95961068	8.74263e-12	UP
Cxcl14	Chr13:56288643-56296551	1.17054e-07	UP
Cxcl16	Chr11:70453983-70459984	4.53083e-07	UP
Cxcl3	Chr5:90786103-90789600	3.04816e-14	UP
Cxcl5	Chr5:90759360-90761624	0	UP
Cxcl9	Chr5:92321347-92328079	7.25697e-25	UP
Cxcr2	Chr1:74153989-74161246	7.74418e-17	UP
Cxcr3	ChrX:101731535-101734269	0.00114723	UP
Cxcr4	Chr1:128588199-128592293	0.00492751	UP
Cxcr6	Chr9:123806475-123811760	6.1142e-14	UP
Cyb5r4	Chr9:87022014-87077774	0.00983363	UP
Cyba	Chr8:122424776-122432930	2.49247e-12	UP
Cybb	ChrX:9435252-9487771	0.0107069	UP
Cybrd1	Chr2:71117923-71142926	0.000255721	UP
Cycs	Chr6:50562563-50566538	0.0035343	UP
Cyld	Chr8:88697028-88751945	0.00402267	UP
Cyp4f18	Chr8:71988482-72009626	2.99026e-10	UP
Cyp4f40	Chr17:32659410-32676687	4.77586e-06	UP
Cyp51	Chr5:4081145-4104746	0.0132383	UP
Cyp7b1	Chr3:18071950-18243338	1.52978e-06	UP
Cyr61	Chr3:145646976-145649981	0.00026997	UP
Cyth4	Chr15:78597047-78622019	3.48371e-10	UP
Cytip	Chr2:58129137-58195532	0.0324552	UP
Dab2	Chr15:6299788-6440712	0.0316689	UP
Daglb	Chr5:143464584-143505942	0.000484865	UP
Dapk2	Chr9:66158223-66272242	3.89105e-07	UP
Dapp1	Chr3:137931007-137981545	0.012973	UP
Dbnl	Chr11:5788488-5800962	0.000368321	UP
Dbp	Chr7:45705088-45710203	0.00656036	UP
Dcn	Chr10:97479609-97518143	0.000267845	UP
Dcp2	Chr18:44380502-44424969	6.49223e-10	UP
Dcxr	Chr11:120725399-120727281	0.00105575	UP
Ddah1	Chr3:145758675-145894277	4.45252e-13	UP
Ddx39	Chr8:83715177-83726892	0.000976707	UP
Ddx58	Chr4:40203773-40239828	0.000883901	UP
Def6	Chr17:28207778-28228608	0.000365019	UP
Dennd2d	Chr3:106482405-106503030	5.31049e-05	UP
Denr	Chr5:123907175-123928835	0.0135009	UP
Dera	Chr6:137754546-137857340	0.000963368	UP
Dgat2	Chr7:99153658-99182719	0.000180066	UP
Dhcr7	Chr7:143823145-143848410	0.0398682	UP
Dhrs3	Chr4:144892827-144928209	0.0100681	UP
Dhrs9	Chr2:69380445-69404533	1.00242e-05	UP
Dhx58	Chr11:100694884-100704271	0.0329058	UP
Dio2	Chr12:90724552-90738438	3.17201e-08	UP
Dio3	Chr12:110279068-110281097	0.00275815	UP
Dirc2	Chr16:35694062-35769356	4.48592e-05	UP
Dkkl1	Chr7:45207519-45212147	0.0255403	UP
Dmbt1	Chr7:131032053-131121630	6.608e-16	UP
Dmgdh	Chr13:93674433-93752833	4.137e-08	UP
Dnah11	Chr12:117877982-118199043	0.044298	UP
Dnah14	Chr1:181576559-181815774	0.00990146	UP
Dnah17	Chr11:118021723-118130634	0.00033732	UP
Dnah6	Chr6:73017606-73221651	0.00125746	UP
Dnajc19	Chr3:34056020-34081321	0.0146653	UP
Dnpep	Chr1:75307896-75317990	0.0297347	UP
Dntt	Chr19:41029275-41059523	0.0270032	UP
Dock2	Chr11:34226815-34783892	0.000384282	UP
Dok2	Chr14:70766036-70778495	5.30688e-07	UP
Dok3	Chr13:55523231-55529296	0.0153048	UP
Dpagt1	Chr9:44326019-44333900	1.44503e-06	UP
Dpep2	Chr8:105984944-105996423	0.000157207	UP
Dph6	Chr2:114516416-114654964	0.0423517	UP
Dpy19l1	Chr9:24411776-24503140	0.0108272	UP
Dram1	Chr10:88322804-88379080	1.87718e-05	UP
Draxin	Chr4:148098437-148130698	1.62063e-12	UP
Dsc2	Chr18:20030633-20059554	0.00892042	UP
Dse	Chr10:34151393-34207715	0.00113059	UP
Dtx3l	Chr16:35926511-35939151	1.41915e-06	UP
Duox2	Chr2:122279247-122298165	0.0287246	UP
Duoxa1	Chr2:122302191-122313730	0.0207046	UP
Duoxa2	Chr2:122298900-122302885	0.0254661	UP
Dusp2	Chr2:127336159-127338376	4.27511e-06	UP
Dusp9	ChrX:73639419-73643514	0.00532161	UP
Dynlt1a	Chr17:6310547-6317474	0.0320703	UP
Dynlt1f	Chr17:6648941-6655939	0.00587554	UP
E2f1	Chr2:154559407-154569892	0.0459674	UP
E2f2	Chr4:136172394-136196057	0.0271104	UP
Ecscr	Chr18:35713086-35722356	2.65702e-06	UP
Edem2	Chr2:155701677-155729475	0.022065	UP
Ednra	Chr8:77663031-77724464	0.00253722	UP
Efemp2	Chr19:5473973-5481853	2.78763e-09	UP
Efhd2	Chr4:141858142-141874920	0.028832	UP
Egfl7	Chr2:26580014-26593120	0.000111745	UP
Egr2	Chr10:67535475-67542188	0.000236039	UP
Ehd3	Chr17:73804841-73832093	0.0350882	UP
Ehd4	Chr2:120089175-120154606	0.0380645	UP
Eif1a	Chr18:46597704-46610225	0.00960298	UP
Eif2ak2	Chr17:78852564-78882573	0.00532165	UP
Eif4e3	Chr6:99625135-99666771	5.48559e-13	UP
Eif4ebp1	Chr8:27260329-27276674	0.00811042	UP
Eif5a	Chr11:69916714-69921958	0.0128392	UP
Elk3	Chr10:93247414-93311135	0.042518	UP
Eln	Chr5:134702593-134747323	0.000125579	UP
Elovl1	Chr4:118428093-118432953	0.00798979	UP
Elovl5	Chr9:77917364-77984519	1.32111e-05	UP
Emb	Chr13:117208536-117274415	2.20414e-14	UP
Eme1	Chr11:94644996-94653964	0.00551736	UP
Emilin1	Chr5:30913402-30921277	0.00651807	UP
Emilin2	Chr17:71252176-71310965	0.000459674	UP
Emp3	Chr7:45918023-45921404	0.0113806	UP
Eng	Chr2:32646595-32682669	0.0023028	UP
Eno1	Chr4:150236721-150248879	0.00533326	UP
Entpd1	Chr19:40612366-40741602	0.0153536	UP
Entpd6	Chr2:150749042-150771675	0.00471417	UP
Epgn	Chr5:91027464-91035215	8.42535e-05	UP
Epop	Chr11:97627389-97629702	0.000570153	UP
Epsti1	Chr14:77904239-78002656	9.08261e-17	UP
Erap1	Chr13:74639568-74693201	1.55615e-05	UP
Ereg	Chr5:91074622-91093646	4.03386e-11	UP
Erg28	Chr12:85815448-85824550	0.00149901	UP
Erh	Chr12:80634022-80644341	0.0296222	UP
Ero1l	Chr14:45283092-45318572	0.00986884	UP
Etnppl	Chr3:130617448-130637521	1.6983e-05	UP
Ets1	Chr9:32636221-32757820	0.00952642	UP
Etv6	Chr6:134035700-134270158	0.00217706	UP
Eva1a	Chr6:82041043-82093099	0.00026759	UP
Eva1b	Chr4:126147744-126149875	8.57051e-06	UP
Evi2	Chr11:79513385-79530589	9.86835e-06	UP
Evi2a	Chr11:79526560-79530609	2.53719e-06	UP
Evi2b	Chr11:79515056-79523762	7.8889e-07	UP
Evl	Chr12:108554720-108688516	0.00113195	UP
Exoc3l2	Chr7:19463331-19496762	0.0319793	UP
Exoc3l4	Chr12:111417017-111431678	2.37133e-05	UP
Exosc9	Chr3:36552606-36565727	0.00436612	UP
Ext1	Chr15:53064038-53346159	0.0484867	UP
Eya2	Chr2:165595032-165771727	4.03907e-08	UP
F10	Chr8:13037308-13056676	1.71452e-07	UP
F2rl2	Chr13:95696853-95702739	0.0480305	UP
F3	Chr3:121723537-121735048	0.0334795	UP
F5	Chr1:164151838-164220277	0.0305491	UP
F630028O10Rik	ChrX:96239926-96243636	0.0159533	UP
F730043M19Rik	Chr12:33111711-33147597	0.0373419	UP
F830016B08Rik	Chr18:60293380-60303016	3.22532e-09	UP
Fabp5	Chr3:10012548-10016607	5.54738e-10	UP
Fads3	Chr19:10041548-10059671	0.0118631	UP
Fam105a	Chr15:27655071-27681542	3.60389e-05	UP
Fam111a	Chr19:12545740-12589768	0.0104284	UP
Fam118b	Chr9:35216965-35267805	0.00946882	UP
Fam124a	Chr14:62555737-62608486	2.69221e-07	UP
Fam129b	Chr2:32876114-32925254	0.00121593	UP
Fam151a	Chr4:106733889-106748292	0.0456827	UP
Fam162b	Chr10:51585416-51590517	0.00915787	UP
Fam167b	Chr4:129576815-129578549	0.0226654	UP
Fam204a	Chr19:60198586-60226697	0.0135591	UP
Fam26f	Chr10:34126067-34127984	6.54058e-15	UP
Fam3b	Chr16:97471050-97504936	0.00118787	UP
Fam3c	Chr6:22306520-22356243	1.48368e-07	UP
Fam49b	Chr15:63929097-64060448	4.13995e-07	UP
Fam57a	Chr11:76179671-76214827	0.0494536	UP
Fam78a	Chr2:32050055-32084857	0.000587893	UP
Fas	Chr19:34290659-34327770	1.71925e-05	UP
Fbxl5	Chr5:43744615-43821638	0.0135127	UP
Fcer1g	Chr1:171229572-171234365	2.30549e-25	UP
Fcgr1	Chr3:96282909-96293969	1.3358e-18	UP
Fcgr2b	Chr1:170958617-170976547	1.15734e-18	UP
Fcgr3	Chr1:171051174-171064935	1.06175e-16	UP
Fcgr4	Chr1:171018920-171029761	7.01373e-32	UP
Fcrl5	Chr3:87435773-87500678	0.039101	UP
Fcrlb	Chr1:170907273-170912941	0.0202203	UP
Fdft1	Chr14:63145150-63179578	1.02991e-06	UP
Fdps	Chr3:89093588-89101959	2.3986e-06	UP
Fen1	Chr19:10199132-10204169	9.52137e-05	UP
Fer1l4	Chr2:156019139-156052947	8.86014e-08	UP
Fermt3	Chr19:6998958-7019469	0.000226566	UP
Fes	Chr7:80377756-80387946	4.11913e-06	UP
Ffar4	Chr19:38097079-38114263	0.0399924	UP
Fgd2	Chr17:29360914-29379660	0.0429808	UP
Fgd3	Chr13:49261554-49320311	0.0316057	UP
Fgf10	Chr13:118669791-118792115	0.0183142	UP
Fgr	Chr4:132974095-133001910	8.51332e-09	UP
Fhl3	Chr4:124700701-124708611	0.0291424	UP
Fkbp10	Chr11:100415697-100424824	4.36464e-05	UP
Fli1	Chr9:32422204-32542861	0.00286158	UP
Flt3	Chr5:147330741-147400489	0.012489	UP
Fmnl1	Chr11:103171107-103198901	0.00540199	UP
Fn1	Chr1:71585520-71653200	0.0133014	UP
Fpr1	Chr17:17876471-17883940	5.76736e-06	UP
Fpr2	Chr17:17887824-17893952	6.21638e-13	UP
Fra10ac1	Chr19:38188481-38224138	0.0265172	UP
Frem1	Chr4:82897920-83052339	0.0012267	UP
Fry	Chr5:150118645-150497753	0.00600937	UP
Fscn1	Chr5:142960343-142973185	7.00149e-06	UP
Fstl1	Chr16:37776873-37836514	4.43876e-07	UP
Fuca1	Chr4:135920735-135940311	0.0010231	UP
Fut2	Chr7:45648591-45666394	1.40013e-07	UP
Fut8	Chr12:77238125-77476338	0.00129123	UP
Fxyd5	Chr7:31032722-31042481	3.28549e-12	UP
Fyb	Chr15:6579871-6663313	0.021996	UP
Fyb2	Chr4:104913456-105016863	0.0135127	UP
G0s2	Chr1:193272161-193273217	0.0426313	UP
G530011O06Rik	ChrX:169975043-169978917	0.00170256	UP
G530012D18Rik	Chr1:85575676-85577295	3.44338e-06	UP
Gab2	Chr7:97081586-97308946	0.000316216	UP
Gabra4	Chr5:71569749-71658308	0.0441971	UP
Gale	Chr4:135963727-135968178	3.9092e-06	UP
Galnt1	Chr18:24205344-24286818	0.00395667	UP
Galnt2	Chr8:124231391-124345724	0.0244458	UP
Gapt	Chr13:110352616-110357199	0.00232144	UP
Gata3	Chr2:9857078-9890034	2.45958e-06	UP
Gbp10	Chr5:105215699-105239533	9.52137e-05	UP
Gbp2	Chr3:142620602-142638008	1.27398e-07	UP
Gbp2b	Chr3:142594847-142619179	5.57168e-05	UP
Gbp3	Chr3:142560026-142573209	1.97464e-12	UP
Gbp4	Chr5:105115767-105139586	5.03751e-06	UP
Gbp6	Chr5:105270702-105293698	2.65892e-10	UP
Gbp7	Chr3:142530342-142550149	8.93473e-11	UP
Gbp8	Chr5:105014150-105139540	6.00218e-15	UP
Gbp9	Chr5:105077630-105139539	4.67406e-07	UP
Gch1	Chr14:47153895-47189413	0.000390274	UP
Gchfr	Chr2:119167773-119172390	0.0180422	UP
Gcnt4	Chr13:96924689-96950906	1.21956e-06	UP
Gda	Chr19:21391307-21473445	1.43598e-22	UP
Gdf3	Chr6:122605403-122610087	0.00252843	UP
Gdpd2	ChrX:100729873-100738895	0.000350239	UP
Gem	Chr4:11704457-11714752	0.00550572	UP
Ggt1	Chr10:75561604-75586200	1.27398e-07	UP
Ggt5	Chr10:75589340-75617200	1.91398e-08	UP
Ggta1	Chr2:35400179-35463231	1.88178e-05	UP
Gimap3	Chr6:48764464-48770851	0.00113039	UP
Gimap4	Chr6:48684549-48692060	9.31691e-08	UP
Gimap6	Chr6:48701582-48708225	0.0456827	UP
Gimap7	Chr6:48718621-48724636	0.0300486	UP
Gimap8	Chr6:48647234-48660875	0.0130723	UP
Gins1	Chr2:150905400-150931280	0.000594134	UP
Gja1	Chr10:56377330-56402513	0.000589377	UP
Gja4	Chr4:127311421-127314039	0.000208854	UP
Gjb2	Chr14:57098600-57104702	4.994e-07	UP
Glipr2	Chr4:43957401-43979118	2.5254e-05	UP
Gm10053	Chr19:24875686-24876634	0.0292843	UP
Gm10143	Chr19:10198368-10202384	0.000107247	UP
Gm10384	Chr15:36870501-36879816	0.032156	UP
Gm10425	Chr12:111426874-111430946	0.000774104	UP
Gm11131	Chr17:35377021-35380292	7.97369e-07	UP
Gm11626	Chr11:101456576-101457390	0.0034593	UP
Gm12216	Chr11:53783418-53859256	0.00203518	UP
Gm12744	Chr4:106587097-106589108	0.0093407	UP
Gm13372	Chr2:28025417-28030437	0.0469342	UP
Gm13684	Chr2:83737782-83759865	0.0159321	UP
Gm14137	Chr2:119174509-119177575	3.2178e-07	UP
Gm14866	ChrX:100736983-100740929	0.000645359	UP
Gm15658	Chr16:33770430-33787112	4.8154e-05	UP
Gm15821	Chr17:34211312-34214459	0.00232312	UP
Gm15987	Chr6:128951204-128975029	0.0282282	UP
Gm16548	Chr1:164148591-164152217	2.17745e-09	UP
Gm16567	Chr6:124530911-124542310	3.26947e-09	UP
Gm16587	Chr1:164143432-164146366	0.0153164	UP
Gm16685	Chr3:7612705-7690001	0.000344209	UP
Gm16933	Chr8:25037052-25041892	0.00147281	UP
Gm17018	Chr19:45560615-45579763	0.0125449	UP
Gm17099	Chr9:45172997-45175161	0.000950909	UP
Gm17134	Chr10:79863937-79864434	0.0443726	UP
Gm17139	Chr12:84918148-84919238	0.029423	UP
Gm17334	Chr11:53772281-53773187	0.0103853	UP
Gm17509	Chr13:117218701-117221075	0.0274131	UP
Gm19585	Chr17:52149289-52163048	0.00212378	UP
Gm19719	Chr5:149282752-149287868	0.0241301	UP
Gm20388	Chr8:119910841-124345722	0.0233272	UP
Gm20412	Chr2:158117154-158117905	6.73428e-08	UP
Gm20444	Chr9:44107301-44108879	0.000125815	UP
Gm20488	Chr5:149368476-149430682	0.00434657	UP
Gm20489	ChrX:101261405-101269023	0.00289975	UP
Gm20496	Chr17:34199316-34205449	2.16984e-19	UP
Gm20503	Chr4:59003210-59041888	0.00422234	UP
Gm20529	Chr9:108051675-108058592	0.0328458	UP
Gm20547	Chr17:34856412-34882042	1.18222e-05	UP
Gm20661	Chr9:107983058-107995007	6.84671e-05	UP
Gm20696	Chr6:99257484-99666797	0.000329736	UP
Gm21188	Chr13:120034605-120052194	0.0285603	UP
Gm26541	Chr10:80681838-80687176	0.00193468	UP
Gm26885	Chr17:29461896-29491925	0.00853053	UP
Gm26892	Chr1:132036805-132067945	0.0261396	UP
Gm26947	Chr10:60931991-60940942	0.0322109	UP
Gm28177	Chr1:52077261-52156087	8.72098e-12	UP
Gm28588	ChrY:841783-847750	0.000671954	UP
Gm28809	Chr6:125481363-125484678	0.0083471	UP
Gm29094	Chr9:89199379-89215471	8.86632e-08	UP
Gm2a	Chr11:55098115-55113029	0.0195541	UP
Gm30414	Chr1:7497968-7518149	0.000355543	UP
Gm32633	Chr7:64001885-64020959	0.00116275	UP
Gm3336	Chr8:70718543-70722634	0.0459058	UP
Gm34866	Chr3:144749482-144750087	0.0483045	UP
Gm37240	Chr3:84496426-85887518	0.0485386	UP
Gm37335	Chr1:36105384-36106446	0.0334034	UP
Gm37691	Chr1:193281271-193283843	0.00676003	UP
Gm379	ChrX:108664004-108664891	0.000142195	UP
Gm38316	Chr14:50950559-50952004	0.0152178	UP
Gm4070	Chr7:105895139-105953967	5.76263e-06	UP
Gm42528	Chr5:39606927-39610344	0.0335492	UP
Gm42674	Chr3:90601904-90605885	1.5078e-05	UP
Gm43109	Chr3:116128451-116141016	0.0211324	UP
Gm43302	Chr5:105214907-105293695	9.09797e-08	UP
Gm43672	Chr3:22074412-22076142	0.0197741	UP
Gm43738	Chr3:89081939-89101099	9.86381e-06	UP
Gm44036	Chr6:86733489-86737065	0.0245298	UP
Gm44148	Chr6:121255203-121272685	0.0431926	UP
Gm44170	Chr6:88503605-88504277	0.0132383	UP
Gm44751	Chr7:88311478-88315864	0.000259839	UP
Gm44876	Chr7:125570776-125572117	0.0417861	UP
Gm45145	Chr6:82896867-82905214	0.00693731	UP
Gm45193	Chr6:57485121-57626030	0.0226066	UP
Gm45205	Chr7:127993269-127996598	0.000468446	UP
Gm45397	Chr7:137557112-137564588	0.0367392	UP
Gm45714	Chr8:77659691-77662412	0.000147163	UP
Gm45717	Chr7:140949222-140955937	0.0288724	UP
Gm45752	Chr8:105973097-105985879	0.00124189	UP
Gm4841	Chr18:60268301-60273267	8.41273e-08	UP
Gm4951	Chr18:60212080-60247820	1.84033e-14	UP
Gm5150	Chr3:15946870-16006437	1.10115e-10	UP
Gm5431	Chr11:48887422-48902214	1.72059e-10	UP
Gm5483	Chr16:36184212-36188111	0.000186209	UP
Gm5535	Chr2:144098815-144207990	0.0487098	UP
Gm6377	ChrX:109196756-109200439	2.65941e-05	UP
Gm9733	Chr3:15296551-15332302	0.000231855	UP
Gm9844	Chr7:24862213-24862697	0.00406253	UP
Gmds	Chr13:31819579-32338740	3.26321e-05	UP
Gmfg	Chr7:28437447-28448233	0.000427851	UP
Gml	Chr15:74813452-74818815	1.04994e-08	UP
Gml2	Chr15:74819071-74834871	0.000438607	UP
Gmnn	Chr13:24751845-24761923	0.02223	UP
Gmppb	Chr9:108049242-108052801	0.000511179	UP
Gna14	Chr19:16435667-16610818	0.000129563	UP
Gnb1	Chr4:155491361-155559269	0.0191863	UP
Gng10	Chr4:59035088-59041903	0.00250149	UP
Gngt2	Chr11:95837216-95845734	0.000392262	UP
Gnpda1	Chr18:38327558-38339003	1.92037e-06	UP
Gns	Chr10:121365090-121397249	0.0014479	UP
Gorasp2	Chr2:70661576-70712636	0.017301	UP
Gosr2	Chr11:103676849-103697898	0.031986	UP
Gp1bb	Chr16:18620319-18622403	0.00138127	UP
Gpcpd1	Chr2:132529082-132587729	0.00390903	UP
Gpm6b	ChrX:166238911-166388988	2.50523e-07	UP
Gpnmb	Chr6:49036546-49070929	3.73285e-11	UP
Gpr132	Chr12:112850873-112868228	6.10275e-07	UP
Gpr141	Chr13:19749682-19824257	0.000419711	UP
Gpr146	Chr5:139377697-139396415	0.0222969	UP
Gpr160	Chr3:30855950-30897192	0.000731056	UP
Gpr171	Chr3:59096448-59101821	2.59992e-12	UP
Gpr176	Chr2:118277110-118373419	0.0171437	UP
Gpr18	Chr14:121911435-121915774	0.01877	UP
Gpr55	Chr1:85938318-85961007	0.00628406	UP
Gpr65	Chr12:98268635-98276644	1.3775e-12	UP
Gpr68	Chr12:100876682-100908198	0.00135299	UP
Gpr84	Chr15:103308236-103310438	0.00124668	UP
Gpr88	Chr3:116249654-116253503	0.00245766	UP
Gpsm3	Chr17:34589806-34591754	1.53698e-06	UP
Gpx1	Chr9:108338903-108340343	0.00957391	UP
Gpx2	Chr12:76792333-76795554	7.57931e-21	UP
Gpx3	Chr11:54902453-54910377	2.2728e-09	UP
Gpx7	Chr4:108400390-108406961	3.31233e-05	UP
Gpx8	Chr13:113042759-113046386	0.0130486	UP
Gramd2	Chr9:59680144-59718874	0.0385647	UP
Grap2	Chr15:80623505-80650559	7.78544e-05	UP
Grem1	Chr2:113746164-113758646	1.29243e-18	UP
Grhl3	Chr4:135541888-135573630	0.0203177	UP
Grk6	Chr13:55445072-55460927	0.00156866	UP
Grrp1	Chr4:134251110-134254106	0.0423575	UP
Gsap	Chr5:21186255-21315132	6.19217e-12	UP
Gsdmd	Chr15:75862339-75867404	0.00405853	UP
Gsr	Chr8:33652523-33698163	5.81119e-05	UP
Gstp3	Chr19:4057477-4059446	1.87732e-06	UP
Gtf3c6	Chr10:40247703-40258108	0.0212265	UP
Gusb	Chr5:129989011-130003049	4.52721e-07	UP
Gxylt2	Chr6:100704734-100810913	0.012981	UP
Gyg	Chr3:20122084-20155317	0.0279382	UP
Gzmb	Chr14:56258838-56262260	2.54576e-33	UP
Gzmc	Chr14:56231441-56234656	5.01481e-05	UP
Gzmk	Chr13:113171608-113225908	0.0477446	UP
H19	Chr7:142575529-142578143	2.67467e-08	UP
H2-Aa	Chr17:34282744-34287827	4.83115e-12	UP
H2-Ab1	Chr17:34263209-34269418	2.54784e-14	UP
H2afx	Chr9:44334694-44336077	0.0361774	UP
H2-D1	Chr17:35262730-35267499	8.41605e-13	UP
H2-DMa	Chr17:34135182-34139101	3.94635e-09	UP
H2-DMb1	Chr17:34153072-34160230	9.40747e-17	UP
H2-Eb1	Chr17:34305877-34316199	2.03293e-10	UP
H2-K1	Chr17:33996017-34000333	3.5082e-05	UP
H2-M3	Chr17:37270220-37274484	0.00200823	UP
H2-Q10	Chr17:35470089-35474563	0.0210488	UP
H2-Q4	Chr17:35379617-35385290	1.92986e-14	UP
H2-Q6	Chr17:35424850-35430055	6.15906e-19	UP
H2-Q7	Chr17:35439155-35443773	3.38207e-22	UP
H2-T22	Chr17:36037128-36042747	1.85424e-09	UP
H2-T23	Chr17:36029773-36032855	0.0180028	UP
H6pd	Chr4:149979475-150009023	8.27519e-08	UP
Hars	Chr18:36766530-36783205	0.00131494	UP
Has1	Chr17:17843328-17855188	4.64043e-05	UP
Havcr2	Chr11:46454935-46481255	0.000281108	UP
Hcar2	Chr5:123863570-123865499	0.000943992	UP
Hck	Chr2:153108468-153151441	0.000694996	UP
Hcls1	Chr16:36934983-36963212	1.08252e-07	UP
Hdc	Chr2:126593667-126619299	1.61304e-10	UP
Heg1	Chr16:33684466-33771576	4.93126e-06	UP
Herc6	Chr6:57581000-57664632	0.00132235	UP
Hgf	Chr5:16553495-16620152	0.000330616	UP
Hhipl1	Chr12:108306270-108330869	1.92084e-07	UP
Hif1a	Chr12:73901375-73947530	0.0223505	UP
Hip1r	Chr5:123973628-124005558	0.0459828	UP
Hk3	Chr13:55005985-55021385	3.22646e-08	UP
Hmbs	Chr9:44336339-44344228	2.19289e-05	UP
Hmgcr	Chr13:96648967-96670936	2.78306e-10	UP
Hmgcs1	Chr13:119690379-119708260	0.0146469	UP
Hmox1	Chr8:75093621-75100589	4.29125e-16	UP
Hnrnpa1	Chr15:103240432-103244955	0.0234852	UP
Hnrnpab	Chr11:51600100-51606847	0.00798118	UP
Hp	Chr8:109575128-109579172	1.76769e-08	UP
Hpse	Chr5:100679484-100719716	0.0017199	UP
Hrh2	Chr13:54192129-54236180	0.00012618	UP
Hs3st1	Chr5:39613935-39755475	0.00268728	UP
Hs6st1	Chr1:36068400-36106446	0.0329444	UP
Hsd11b1	Chr1:193221634-193264075	2.3212e-08	UP
Hsd17b12	Chr2:94032689-94157964	0.000661582	UP
Hsd17b7	Chr1:169949535-169969241	0.00254974	UP
Hsf2bp	Chr17:31944769-32034508	0.000362218	UP
Hspa12a	Chr19:58795751-58860984	1.69555e-05	UP
Hspe1	Chr1:55088132-55091307	0.019739	UP
Htr7	Chr19:35958734-36057507	4.76654e-05	UP
Hydin	Chr8:110266977-110610253	0.000175135	UP
I830077J02Rik	Chr3:105924358-105932664	2.34036e-08	UP
Icam1	Chr9:21015985-21028817	1.19066e-10	UP
Icos	Chr1:60977927-61000320	1.16682e-10	UP
Idi1	Chr13:8885501-8892451	0.032156	UP
Ido1	Chr8:24584136-24597009	1.89265e-23	UP
Ier3	Chr17:35821684-35822923	3.79993e-12	UP
Ier5l	Chr2:30471537-30474219	0.00499113	UP
Ifi203	Chr1:173920407-173942672	0.00087854	UP
Ifi204	Chr1:173747293-173766943	1.67746e-10	UP
Ifi205	Chr1:174011998-174031810	9.96344e-09	UP
Ifi206	Chr1:173468485-173491041	0.000485846	UP
Ifi207	Chr1:173723427-173741747	2.5864e-05	UP
Ifi208	Chr1:173673675-173698395	0.0278354	UP
Ifi209	Chr1:173630917-173647928	2.67323e-07	UP
Ifi211	Chr1:173896345-173913046	1.3429e-05	UP
Ifi213	Chr1:173566283-173599274	0.000221825	UP
Ifi27l2a	Chr12:103442167-103443680	9.04957e-09	UP
Ifi35	Chr11:101448407-101458698	0.000355842	UP
Ifi44	Chr3:151730922-151749960	6.91803e-08	UP
Ifi47	Chr11:49076587-49096974	1.28399e-25	UP
Ifih1	Chr2:62595798-62646255	0.02363	UP
Ifit1	Chr19:34640871-34650009	0.00433517	UP
Ifit2	Chr19:34550694-34576419	3.39957e-07	UP
Ifit3	Chr19:34583531-34588731	0.00063117	UP
Ifit3b	Chr19:34607970-34613401	6.38366e-05	UP
Ifitm1	Chr7:140967221-140969825	1.82935e-27	UP
Ifitm2	Chr7:140954837-140955987	0.00408118	UP
Ifitm3	Chr7:141009586-141010770	3.05659e-17	UP
Ifitm6	Chr7:141015699-141017924	1.17775e-10	UP
Ifnar2	Chr16:91372783-91405589	6.86208e-09	UP
Ifng	Chr10:118441046-118445892	1.21727e-07	UP
Ift172	Chr5:31253277-31291116	0.00368327	UP
Igf1	Chr10:87858265-87937042	2.93069e-14	UP
Igfbp4	Chr11:99041244-99054392	3.79876e-14	UP
Igfbp5	Chr1:72857932-72874884	0.000321241	UP
Igfbp7	Chr5:77349240-77408041	5.0241e-06	UP
Igsf5	Chr16:96361668-96525580	0.00506265	UP
Igsf6	Chr7:121064067-121074572	2.75415e-09	UP
Igtp	Chr11:58199556-58207591	4.32679e-22	UP
Iigp1	Chr18:60376029-60392627	3.34068e-17	UP
Ikzf1	Chr11:11685003-11772926	0.000113402	UP
Ikzf2	Chr1:69531214-69687245	0.0120037	UP
Il10ra	Chr9:45253837-45269149	1.07983e-08	UP
Il11	Chr7:4772373-4782857	0	UP
Il12b	Chr11:44400063-44414033	0.000775563	UP
Il12rb1	Chr8:70808449-70821424	6.25332e-08	UP
Il13ra2	ChrX:147383476-147429192	0.00322789	UP
Il17a	Chr1:20730905-20734496	9.44038e-05	UP
Il18bp	Chr7:102014885-102018690	6.53925e-13	UP
Il18r1	Chr1:40465552-40500854	0.000697588	UP
Il18rap	Chr1:40515362-40551705	9.3323e-10	UP
Il1a	Chr2:129299610-129309972	0.00128864	UP
Il1f9	Chr2:24186476-24193568	3.47374e-07	UP
Il1r2	Chr1:40074079-40125231	5.8715e-22	UP
Il1rl1	Chr1:40429570-40465415	7.15565e-21	UP
Il1rn	Chr2:24336853-24351494	0.00499113	UP
Il21r	Chr7:125603429-125633570	3.58671e-06	UP
Il22	Chr10:118204942-118210047	0.00211451	UP
Il27	Chr7:126589010-126594941	0.00697055	UP
Il27ra	Chr8:84030294-84042589	0.000322083	UP
Il2ra	Chr2:11642807-11693193	9.21512e-05	UP
Il2rb	Chr15:78480553-78495066	7.40081e-10	UP
Il2rg	ChrX:101264378-101268255	4.07403e-05	UP
Il33	Chr19:29925114-29960718	1.35215e-18	UP
Il34	Chr8:110741829-110805924	0.0299869	UP
Il3ra	Chr14:14346275-14356011	2.28226e-10	UP
Il4ra	Chr7:125552120-125579474	6.16355e-11	UP
Il5ra	Chr6:106710357-106749037	7.4279e-06	UP
Il6	Chr5:30013114-30019981	5.46583e-20	UP
Il7r	Chr15:9506161-9529876	0.0205816	UP
Inhba	Chr13:16011851-16031621	2.2265e-08	UP
Inhbb	Chr1:119415465-119422248	0.000439641	UP
Ino80c	Chr18:24104757-24121953	0.00271735	UP
Inpp1	Chr1:52785427-52817688	0.0054924	UP
Insig1	Chr5:28071363-28078662	0.0434316	UP
Insl3	Chr8:71689214-71690575	0.0323731	UP
Insl6	Chr19:29321344-29325356	0.0031344	UP
Ipcef1	Chr10:6885796-7052478	1.70071e-06	UP
Irf1	Chr11:53770014-53778374	9.47201e-06	UP
Irf5	Chr6:29526625-29541871	0.00217136	UP
Irf8	Chr8:120736358-120756694	5.98552e-08	UP
Irf9	Chr14:55603571-55610030	4.21674e-07	UP
Irgm1	Chr11:48861968-48871683	5.39397e-16	UP
Irgm2	Chr11:58199618-58222782	5.07498e-18	UP
Isg15	Chr4:156199424-156200818	0.010836	UP
Isx	Chr8:74873173-74893506	0.000141394	UP
Isy1	Chr6:87814269-87838798	1.77446e-06	UP
Itga2	Chr13:114833081-114932100	0.000378914	UP
Itga3	Chr11:95044474-95076801	0.00507617	UP
Itga6	Chr2:71745616-71858416	0.020832	UP
Itgad	Chr7:128154376-128223816	0.0433987	UP
Itgal	Chr7:127296260-127335138	9.60131e-07	UP
Itgam	Chr7:128062640-128128160	8.12481e-07	UP
Itgav	Chr2:83724397-83806916	0.00590581	UP
Itgax	Chr7:128129547-128150657	4.28479e-05	UP
Itgb1	Chr8:128685654-128733200	0.0122603	UP
Itgb2	Chr10:77530252-77565708	1.01337e-08	UP
Itgb6	Chr2:60598292-60722643	0.00275815	UP
Itgb7	Chr15:102215995-102231935	8.68186e-05	UP
Itih3	Chr14:30908576-30923587	0.0004234	UP
Itih4	Chr14:30886492-30901983	1.91645e-05	UP
Itk	Chr11:46325150-46389515	0.000330616	UP
Itm2a	ChrX:107397099-107403376	3.37219e-05	UP
Itpa	Chr2:130667610-130681614	0.0404615	UP
Itpka	Chr2:119742337-119751263	0.0102169	UP
Jak2	Chr19:29251828-29313080	0.0102021	UP
Jak3	Chr8:71676296-71690575	4.19558e-06	UP
Jaml	Chr9:45079183-45108534	0.0191559	UP
Jpt1	Chr11:115497353-115514387	0.0422081	UP
Kars	Chr8:111993443-112011323	0.0468734	UP
Kazn	Chr4:142102390-142239401	0.0243303	UP
Kcne4	Chr1:78816758-78820028	2.13864e-09	UP
Kcnj2	Chr11:111066164-111076821	0.000192981	UP
Kcnj8	Chr6:142564837-142571614	2.75225e-07	UP
Kcnk6	Chr7:29221926-29232515	2.6292e-06	UP
Kctd5	Chr17:24047734-24073485	0.0154904	UP
Khdc1a	Chr1:21349641-21352200	2.14564e-12	UP
Kif26b	Chr1:178529125-178939200	0.0110413	UP
Kirrel	Chr3:87078593-87174747	0.0466643	UP
Klhl6	Chr16:19946499-19983037	0.000545239	UP
Klra17	Chr6:129831154-129876672	0.0179987	UP
Klra2	Chr6:131219223-131247362	3.94002e-15	UP
Klra7	Chr6:130218605-130233322	0.0482924	UP
Klrb1b	Chr6:128813706-128826331	0.000236039	UP
Klrb1c	Chr6:128778485-128789215	0.014301	UP
Klrc1	Chr6:129666015-129678973	8.74121e-06	UP
Klrd1	Chr6:129591782-129598775	0.000286472	UP
Klrk1	Chr6:129610323-129623864	8.52155e-05	UP
Kmo	Chr1:175620381-175662116	1.15309e-05	UP
Kng2	Chr16:22985854-23029101	0.0135127	UP
Krt13	Chr11:100117327-100121566	0.00319614	UP
Krt36	Chr11:100102007-100105626	0.0167468	UP
Krt84	Chr15:101525026-101532820	0.0035343	UP
Krt90	Chr15:101552356-101562950	6.19516e-07	UP
Kynu	Chr2:43555329-43682715	0.00793533	UP
Lacc1	Chr14:77024200-77036904	3.92547e-06	UP
Lag3	Chr6:124904361-124911705	0.014354	UP
Lair1	Chr7:4003402-4063204	1.85416e-10	UP
Lama1	Chr17:67697265-67822645	5.03443e-10	UP
Lamc2	Chr1:153122756-153186447	0.0249639	UP
Lap3	Chr5:45493374-45512691	7.67985e-10	UP
Laptm5	Chr4:130913125-130936141	3.11852e-06	UP
Larp7	Chr3:127536714-127553349	0.0337332	UP
Lat	Chr7:126363824-126369570	4.66971e-09	UP
Lat2	Chr5:134600022-134615025	0.0006507	UP
Lbhd1	Chr19:8883732-8892627	0.00892814	UP
Lbp	Chr2:158306493-158332852	1.42014e-10	UP
Lbr	Chr1:181815335-181843046	0.0383666	UP
Lck	Chr4:129548344-129573641	1.26198e-05	UP
Lcn2	Chr2:32384633-32388252	1.38472e-24	UP
Lcp1	Chr14:75131101-75230842	1.32007e-08	UP
Lcp2	Chr11:34046920-34092295	1.02665e-10	UP
Ldah	Chr12:8208107-8285759	2.68243e-08	UP
Ldlr	Chr9:21723483-21749919	1.0687e-06	UP
Ldlrap1	Chr4:134741554-134768024	0.0229547	UP
Lgals3bp	Chr11:118392751-118402092	0.000234061	UP
Lgals9	Chr11:78962974-78984946	1.59447e-10	UP
Lgi2	Chr5:52533517-52566462	7.70649e-38	UP
Lgmn	Chr12:102394084-102439813	3.85342e-18	UP
Lhfp	Chr3:53041528-53261679	0.00019466	UP
Lif	Chr11:4257557-4272514	0.000809168	UP
Lifr	Chr15:7129559-7197489	0.0153536	UP
Lilr4b	Chr10:51480632-51486703	2.14538e-10	UP
Lilra5	Chr7:4237754-4243463	0.0131322	UP
Lilra6	Chr7:3908280-3915503	0.0289352	UP
Lilrb4a	Chr10:51480612-51496613	1.45118e-06	UP
Limd2	Chr11:106156256-106160860	3.61309e-06	UP
Lox	Chr18:52516069-52529867	1.28832e-12	UP
Loxl1	Chr9:58287738-58313186	0.0209466	UP
Loxl2	Chr14:69609068-69695834	5.29208e-07	UP
Loxl4	Chr19:42593982-42612813	0.0405758	UP
Lpar6	Chr14:73237895-73243294	0.00158755	UP
Lpcat4	Chr2:112239468-112247111	1.86684e-07	UP
Lpo	Chr11:87806428-87828289	1.9068e-06	UP
Lpxn	Chr19:12798606-12833807	0.000486621	UP
Lrg1	Chr17:56119680-56121946	8.12713e-31	UP
Lrp8	Chr4:107802261-107876840	5.85586e-08	UP
Lrrc25	Chr8:70616155-70620890	3.66322e-09	UP
Lrrc32	Chr7:98489283-98502181	0.00261685	UP
Lrrc59	Chr11:94629767-94645216	0.000163425	UP
Lrrc8b	Chr5:105415775-105490074	0.0106838	UP
Lsm12	Chr11:102162497-102185296	0.0120238	UP
Lsm5	Chr6:56701063-56704710	0.0454953	UP
Lsm6	Chr8:78804865-78821140	0.000221825	UP
Lsp1	Chr7:142460809-142494867	1.72437e-05	UP
Lss	Chr10:76531588-76557138	0.00093598	UP
Lst1	Chr17:35185095-35188439	2.81497e-15	UP
Ltb	Chr17:35194439-35196320	1.60558e-06	UP
Ltb4r1	Chr14:55765962-55768494	5.10129e-06	UP
Ltbr	Chr6:125306571-125313885	0.0193717	UP
Lum	Chr10:97565128-97572703	2.94507e-14	UP
Ly6a	Chr15:74994877-74998031	6.83875e-27	UP
Ly6c1	Chr15:75044018-75048830	5.28433e-14	UP
Ly6d	Chr15:74762056-74763620	0.00121593	UP
Ly6e	Chr15:74955051-74959905	0.000317198	UP
Ly6g	Chr15:75155240-75159126	2.12235e-06	UP
Ly6i	Chr15:74979534-74983430	5.52193e-12	UP
Ly75	Chr2:60292103-60383303	0.00469896	UP
Ly86	Chr13:37345208-37419036	1.32918e-15	UP
Ly9	Chr1:171588624-171607410	0.0121987	UP
Lyn	Chr4:3678115-3813122	4.92466e-11	UP
Lyz2	Chr10:117277331-117282321	4.22788e-16	UP
Lzts3	Chr2:130632839-130642803	0.0487098	UP
M5C1000I18Rik	Chr9:67758712-67760230	0.00121593	UP
Mad2l2	Chr4:148130384-148145699	0.000212238	UP
Madcam1	Chr10:79664559-79668537	1.00594e-05	UP
Magohb	Chr6:131284388-131293244	0.0388443	UP
Mal2	Chr15:54571366-54602846	0.00115871	UP
Man1c1	Chr4:134561690-134704290	0.0262876	UP
Manf	Chr9:106838312-106891979	0.0105672	UP
Map2k4	Chr11:65688243-65788297	0.0454209	UP
Map4k1	Chr7:28982050-29003279	0.0229995	UP
Mapk13	Chr17:28769307-28778698	0.0172026	UP
Mapkapk2	Chr1:131053700-131097826	0.0414978	UP
March1	Chr8:65617900-66471637	0.000284086	UP
Marcks	Chr10:37133375-37138920	8.64471e-06	UP
Marcksl1	Chr4:129513581-129515985	1.54652e-13	UP
Marco	Chr1:120474538-120505024	2.7097e-16	UP
Masp1	Chr16:23451785-23520590	0.0184564	UP
Mb21d2	Chr16:28826176-28929698	0.000458768	UP
Mcemp1	Chr8:3665754-3669259	3.60389e-05	UP
Mcfd2	Chr17:87254658-87265935	0.00588647	UP
Mcm10	Chr2:4989714-5012791	0.00024728	UP
Mcm3	Chr1:20802968-20820312	0.0200309	UP
Mcm4	Chr16:15623897-15637400	0.0298251	UP
Mcpt1	Chr14:56017964-56020391	1.48267e-10	UP
Mcpt2	Chr14:56042123-56044634	9.84329e-14	UP
Mcpt4	Chr14:56059744-56062310	0.00306587	UP
Mcub	Chr3:129914960-129970206	8.7614e-09	UP
Mdfi	Chr17:47815328-47834691	0.00229883	UP
Med30	Chr15:52712445-52730431	0.0267077	UP
Medag	Chr5:149411749-149431723	5.80047e-05	UP
Mefv	Chr16:3707215-3718124	2.106e-05	UP
Metap2	Chr10:93858489-93897093	0.0205725	UP
Mfap2	Chr4:141010418-141015984	0.000276681	UP
Mfap4	Chr11:61485431-61488900	0.00031124	UP
Mfrp	Chr9:44101729-44109187	3.5452e-06	UP
Mfsd1	Chr3:67582741-67604237	0.025413	UP
Mfsd2a	Chr4:122946850-122961188	1.3904e-33	UP
Mgam	Chr6:40628831-40769123	0.00259562	UP
Mgp	Chr6:136872435-136875823	1.5973e-09	UP
Micu2	Chr14:57916261-57999262	0.0274173	UP
Mif	Chr10:75859353-75860240	0.000327108	UP
Milr1	Chr11:106751226-106768794	6.57744e-05	UP
Mir142hg	Chr11:87755577-87757270	0.0298536	UP
Mkrn2os	Chr6:115583544-115592576	7.53318e-06	UP
Mlkl	Chr8:111311797-111338177	1.64359e-10	UP
Mmp10	Chr9:7502352-7510240	0	UP
Mmp12	Chr9:7344381-7369499	5.38824e-11	UP
Mmp13	Chr9:7272514-7283331	2.7809e-36	UP
Mmp14	Chr14:54431612-54445364	0.00988404	UP
Mmp19	Chr10:128790910-128800824	8.8819e-07	UP
Mmp2	Chr8:92827291-92853420	9.71049e-07	UP
Mmp25	Chr17:23629458-23645269	4.04672e-07	UP
Mmp27	Chr9:7571396-7581885	0.00583056	UP
Mmp28	Chr11:83440768-83463071	0.0428388	UP
Mmp3	Chr9:7445822-7455975	0	UP
Mmp8	Chr9:7558456-7568485	2.59838e-08	UP
Mmp9	Chr2:164940780-164955850	0.0264182	UP
Mndal	Chr1:173849126-173942491	0.00426173	UP
Mob3a	Chr10:80685253-80701977	0.00965479	UP
Mob3b	Chr4:34949074-35157484	0.0193031	UP
Morc3	Chr16:93832121-93876072	0.00376419	UP
Mpeg1	Chr19:12460779-12465284	2.61261e-21	UP
Mpi	Chr9:57544256-57552763	0.0376283	UP
Mpp6	Chr6:50110241-50198939	2.47106e-05	UP
Mrc2	Chr11:105292643-105351139	6.55261e-10	UP
Mrpl13	Chr15:55534094-55557748	0.0156747	UP
Mrpl18	Chr17:12911349-12916345	0.0294625	UP
Mrpl27	Chr11:94653767-94660089	0.000844264	UP
Mrpl33	Chr5:31596935-31664384	0.0174168	UP
Ms4a10	Chr19:10962293-10974670	0.00134817	UP
Ms4a12	Chr19:11215010-11230540	7.60116e-11	UP
Ms4a18	Chr19:10997025-11018031	2.22871e-08	UP
Ms4a4a	Chr19:11375523-11392790	3.45037e-06	UP
Ms4a4b	Chr19:11443553-11463549	1.03187e-12	UP
Ms4a4c	Chr19:11404770-11427246	1.70013e-09	UP
Ms4a6b	Chr19:11516512-11531256	4.59409e-10	UP
Ms4a6c	Chr19:11469366-11482192	3.9533e-13	UP
Ms4a6d	Chr19:11586604-11604849	7.9917e-22	UP
Ms4a7	Chr19:11321039-11336146	3.98091e-10	UP
Ms4a8a	Chr19:11067471-11081102	2.34567e-06	UP
Msmo1	Chr8:64718139-64733792	0.00738534	UP
Msn	ChrX:96096042-96168552	0.00014253	UP
Msr1	Chr8:39581685-39642673	4.72194e-12	UP
Mt2	Chr8:94172664-94173568	0.0276932	UP
Mtap	Chr4:89137122-89181081	0.0071703	UP
Mthfd1l	Chr10:3973118-4167081	0.00170628	UP
Mthfd2	Chr6:83305691-83325908	1.00454e-05	UP
Mthfs	Chr9:89210676-89377713	0.0480379	UP
Mtmr7	Chr8:40551095-40634797	0.00387151	UP
Mtnr1a	Chr8:45069137-45088506	0.000430352	UP
Muc1	Chr3:89229057-89233381	0.00150245	UP
Muc13	Chr16:33794037-33819934	3.48256e-06	UP
Mvd	Chr8:122433601-122443422	4.34483e-09	UP
Mvk	Chr5:114444269-114460591	0.000204763	UP
Mx1	Chr16:97447035-97462907	0.0400224	UP
Mxd3	Chr13:55325168-55329823	0.0134944	UP
Mybl2	Chr2:163054687-163084688	0.00145007	UP
Myd88	Chr9:119335934-119341411	0.00011308	UP
Myef2	Chr2:125084628-125123661	0.00811042	UP
Myl12a	Chr17:70993656-71002878	0.0253595	UP
Myo1a	Chr10:127705170-127720940	0.00223358	UP
Myo1f	Chr17:33555719-33607764	7.62968e-09	UP
Myo1g	Chr11:6506548-6520965	0.000485846	UP
Myot	Chr18:44334074-44355724	4.79878e-16	UP
Nab1	Chr1:52457294-52500679	0.0180714	UP
Nab2	Chr10:127660918-127668568	0.0387264	UP
Nabp1	Chr1:51465862-51478425	0.00436792	UP
Naip5	Chr13:100211739-100246323	0.000278832	UP
Nampt	Chr12:32819545-32853349	9.44038e-05	UP
Nars	Chr18:64499665-64516557	0.00944437	UP
Nbas	Chr12:13269133-13583811	0.0268951	UP
Ncf1	Chr5:134220053-134229625	3.09041e-07	UP
Ncf2	Chr1:152800194-152836991	2.4677e-18	UP
Ncf4	Chr15:78244801-78262580	1.30331e-05	UP
Nckap1l	Chr15:103453825-103498800	0.000147845	UP
Nckap5	Chr1:125913620-126830799	0.000245374	UP
Ncoa7	Chr10:30628999-30803326	0.000670577	UP
Neb	Chr2:52136647-52378474	0.0340374	UP
Nek6	Chr2:38511643-38594606	0.0154603	UP
Nes	Chr3:87971078-87980451	0.00107366	UP
Nfam1	Chr15:82997721-83033306	4.09516e-06	UP
Nfe2	Chr15:103248212-103258403	7.48734e-06	UP
Nfil3	Chr13:52967209-52981073	0.0328458	UP
Nfkbie	Chr17:45555716-45563169	0.00018328	UP
Nfkbiz	Chr16:55811375-55838899	6.26042e-10	UP
Nfxl1	Chr5:72513301-72559684	0.0345479	UP
Nhp2	Chr11:51619735-51623714	0.0128637	UP
Nid1	Chr13:13437551-13512269	0.0460595	UP
Nin	Chr12:70011435-70113717	0.0184519	UP
Nipal2	Chr15:34572799-34678706	1.94011e-05	UP
Nipsnap3b	Chr4:53011880-53022060	0.00253039	UP
Nkg7	Chr7:43437073-43438249	1.73555e-09	UP
Nlrc3	Chr16:3945007-3976632	0.0348847	UP
Nlrc5	Chr8:94434356-94527272	1.10484e-19	UP
Nlrp12	Chr7:3218784-3249740	0.000176462	UP
Nlrp3	Chr11:59541568-59566956	2.94915e-06	UP
Nme1	Chr11:93956979-93968521	0.000234957	UP
Nmi	Chr2:51948487-51973494	4.08601e-09	UP
Nnmt	Chr9:48591877-48605153	0.00584353	UP
Noc4l	Chr5:110648418-110653417	0.0031667	UP
Nod1	Chr6:54923949-54972612	0.0302428	UP
Nod2	Chr8:88647315-88688474	0.000519466	UP
Nos2	Chr11:78920787-78960254	0.00013712	UP
Notch4	Chr17:34564268-34588503	0.000206237	UP
Noxa1	Chr2:25085667-25095149	0.0027759	UP
Noxo1	Chr17:24696234-24700529	4.10227e-05	UP
Npl	Chr1:153503015-153550045	0.0389096	UP
Nppc	Chr1:86666291-86670571	0.0431626	UP
Nr1d2	Chr14:18204054-18239127	0.0102092	UP
Nr1h4	Chr10:89454234-89533585	0.00180354	UP
Nras	Chr3:103058285-103067914	0.0321881	UP
Nrg1	Chr8:31814551-32884029	5.6809e-05	UP
Nrros	Chr16:32142785-32165594	9.99357e-09	UP
Nsdhl	ChrX:72918557-72958514	0.00297195	UP
Nsf	Chr11:103821782-103954056	0.00972036	UP
Nsmce1	Chr7:125467640-125491596	5.11887e-05	UP
Nsun2	Chr13:69533746-69635780	0.00313742	UP
Nubp1	Chr16:10411948-10424428	3.96125e-05	UP
Nucb2	Chr7:116504369-116540584	1.16693e-09	UP
Nucks1	Chr1:131910534-131936321	0.0253859	UP
Nudt2	Chr4:41465151-41480926	0.0109525	UP
Nup93	Chr8:94214564-94317227	0.0205149	UP
Nus1	Chr10:52417547-52440183	0.000677689	UP
Nxpe5	Chr5:138225898-138253363	2.43757e-06	UP
Oard1	Chr17:48410014-48417266	0.0196031	UP
Oas1a	Chr5:120896256-120907521	0.00533326	UP
Oas2	Chr5:120730333-120749853	0.000343742	UP
Oasl2	Chr5:114896936-114912234	0.034265	UP
Ocstamp	Chr2:165393760-165400405	0.0308176	UP
Ogfrl1	Chr1:23366424-23397772	0.000309589	UP
Olfml2b	Chr1:170644532-170682789	0.000388616	UP
Olfml3	Chr3:103722222-103738001	3.52022e-09	UP
Olfr1033	Chr2:86020633-86045171	0.0149495	UP
Olfr56	Chr11:48978889-49135387	0.000677689	UP
Olfr77	Chr9:19916865-19929124	0.0288229	UP
Olr1	Chr6:129485244-129507165	3.6348e-06	UP
Oraov1	Chr7:144915100-144931701	0.000268465	UP
Osmr	Chr15:6813577-6874969	1.46925e-06	UP
Ostc	Chr3:130695912-130709444	0.0305899	UP
Ostf1	Chr19:18579328-18631789	0.000451826	UP
Ostm1	Chr10:42583822-42702459	0.0498788	UP
P2rx1	Chr11:72999103-73015200	0.00629421	UP
P2ry10	ChrX:107088492-107104974	0.000324982	UP
P2ry13	Chr3:59207892-59210882	0.00134739	UP
P2ry6	Chr7:100937630-100974649	0.0107264	UP
Padi4	Chr4:140745865-140774236	0.0154197	UP
Pafah1b3	Chr7:25295049-25297986	0.0242464	UP
Pak1	Chr7:97788541-97912381	5.60212e-07	UP
Pank2	Chr2:131262495-131299188	0.0172369	UP
Panx1	Chr9:15002128-15045478	0.0011788	UP
Pappa	Chr4:65124174-65357509	0.0167602	UP
Paqr5	Chr9:61953481-62026856	0.0474019	UP
Paqr8	Chr1:20890606-20939650	1.52889e-14	UP
Parp10	Chr15:76231174-76243441	0.0278536	UP
Parp11	Chr6:127446840-127494261	0.000350239	UP
Parp14	Chr16:35832874-35871544	2.24691e-09	UP
Parp3	Chr9:106470322-106476949	0.00263167	UP
Parp8	Chr13:116854820-117025537	0.0114652	UP
Parp9	Chr16:35938470-35972605	3.28338e-08	UP
Parvg	Chr15:84324026-84342978	4.35654e-05	UP
Pbdc1	ChrX:105079756-105117090	0.0213094	UP
Pcdh7	Chr5:57717967-58133230	0.0245287	UP
Pclaf	Chr9:65890237-65903266	0.0295492	UP
Pcsk9	Chr4:106442329-106464329	9.1168e-16	UP
Pde11a	Chr2:75989141-76338774	5.36411e-07	UP
Pde1a	Chr2:79834453-80129458	0.00378505	UP
Pde4b	Chr4:102087543-102607259	7.52484e-05	UP
Pde6h	Chr6:136923832-136968865	4.00908e-05	UP
Pde9a	Chr17:31386234-31476310	3.24281e-05	UP
Pdgfc	Chr3:81036416-81214040	0.00891058	UP
Pdgfrb	Chr18:61045150-61085061	0.00593228	UP
Pdia3	Chr2:121413775-121438687	0.00413473	UP
Pdpn	Chr4:143267431-143299564	9.78576e-17	UP
Pdss1	Chr2:22895522-22940266	0.000132582	UP
Pdzd11	ChrX:100622883-100626568	0.00159529	UP
Pear1	Chr3:87747890-87824306	0.0136153	UP
Pepd	Chr7:34912379-35044708	0.00806926	UP
Pfkfb3	Chr2:11471433-11554077	2.56176e-05	UP
Pgd	Chr4:149149991-149166771	1.9933e-05	UP
Pgf	Chr12:85166635-85177790	0.00362393	UP
Pgk1	ChrX:106187100-106203699	0.0484979	UP
Pglyrp1	Chr7:18871331-18890459	1.91539e-12	UP
Pgs1	Chr11:117986292-118024011	2.54405e-06	UP
Phc2	Chr4:128654702-128752881	0.0167468	UP
Phf11a	Chr14:59276913-59297522	0.000337212	UP
Phf11b	Chr14:59320964-59341351	1.25929e-08	UP
Phf11d	Chr14:59347407-59365470	9.41728e-05	UP
Phykpl	Chr11:51584757-51604489	0.0194234	UP
Pi15	Chr1:17601901-17630939	0.00145222	UP
Pid1	Chr1:84036296-84364180	0.0439566	UP
Piezo1	Chr8:122481698-122551329	0.039101	UP
Pik3ap1	Chr19:41274218-41385070	0.000214139	UP
Pik3c2g	Chr6:139715861-139969284	0.000466706	UP
Pik3cd	Chr4:149649168-149702571	5.45759e-06	UP
Pilra	Chr5:137821952-137836281	2.37316e-11	UP
Pilrb1	Chr5:137852147-137858106	0.00111717	UP
Pilrb2	Chr5:137865827-137871815	5.06743e-07	UP
Pim1	Chr17:29490812-29496111	0.00187224	UP
Pip4k2a	Chr2:18842255-18998126	1.48708e-08	UP
Pirb	Chr7:3711409-3720391	5.58712e-13	UP
Piwil2	Chr14:70372480-70429094	0.016135	UP
Pkib	Chr10:57631981-57741112	4.56639e-06	UP
Pla1a	Chr16:38396119-38433145	1.22547e-15	UP
Pla2g15	Chr8:106150399-106164715	0.0126006	UP
Pla2g16	Chr19:7557459-7588545	0.000485001	UP
Pla2g2d	Chr4:138775735-138782046	4.35312e-05	UP
Pla2g4f	Chr2:120299957-120314165	1.94984e-05	UP
Pla2g5	Chr4:138799244-138863482	1.79606e-11	UP
Pla2g7	Chr17:43568098-43612201	3.34162e-09	UP
Plac8	Chr5:100553725-100572245	1.31551e-09	UP
Plagl2	Chr2:153227759-153241426	0.0438023	UP
Plau	Chr14:20836660-20843385	0.000886913	UP
Plaur	Chr7:24462484-24475968	4.23047e-05	UP
Plcl2	Chr17:50509547-50688493	0.00230587	UP
Pld4	Chr12:112760655-112768990	1.63202e-10	UP
Plek	Chr11:16971206-17052381	1.08543e-05	UP
Plekha2	Chr8:25039144-25102376	5.01195e-05	UP
Plekha4	Chr7:45526330-45554229	0.00845612	UP
Plekho2	Chr9:65552698-65580040	0.000833898	UP
Plet1	Chr9:50494525-50505482	5.95348e-09	UP
Plet1os	Chr9:50488795-50507823	1.8613e-08	UP
Plod3	Chr5:136987019-136996648	0.0459674	UP
Plxnc1	Chr10:94790866-94944835	0.000547077	UP
Pmepa1	Chr2:173224458-173276533	3.84834e-11	UP
Pmm2	Chr16:8637674-8657531	0.000185584	UP
Pmvk	Chr3:89454541-89469013	2.14595e-05	UP
Pnp	Chr14:50944302-50965237	5.33194e-08	UP
Pnp2	Chr14:50955992-50964749	0.00270694	UP
Pnpla7	Chr2:24976033-25054057	0.00434657	UP
Podnl1	Chr8:84125989-84132527	0.000856673	UP
Pold4	Chr19:4231899-4233631	0.0343381	UP
Polr2h	Chr16:20717665-20722267	0.0383117	UP
Pomp	Chr5:147860461-147876456	0.000128355	UP
Pop4	Chr7:38261996-38271423	0.0319517	UP
Pou2f2	Chr7:25087344-25179726	0.00187001	UP
Ppef1	ChrX:160623094-160735765	2.67827e-05	UP
Ppfia4	Chr1:134296783-134332928	9.03501e-05	UP
Ppic	Chr18:53406341-53418007	1.47851e-11	UP
Ppih	Chr4:119300010-119320546	0.00972036	UP
Ppil1	Chr17:29250803-29264158	0.0190172	UP
Ppm1m	Chr9:106194947-106199746	0.0011637	UP
Ppp1r18	Chr17:35865593-35875596	0.00186049	UP
Ppp3cc	Chr14:70217898-70289449	0.0012566	UP
Ppt1	Chr4:122836242-122859175	0.00460539	UP
Pqlc3	Chr12:16988648-17000408	0.00541552	UP
Pram1	Chr17:33638056-33645706	0.00763162	UP
Prdm1	Chr10:44437177-44528501	1.2476e-08	UP
Prelid1	Chr13:55320500-55325272	0.00615623	UP
Prex1	Chr2:166566342-166713832	5.92061e-14	UP
Prf1	Chr10:61297833-61304680	0.00965479	UP
Prim2	Chr1:33453810-33669795	0.00812667	UP
Prmt1	Chr7:44975989-44986568	0.000722898	UP
Prnd	Chr2:131950861-131956130	7.03905e-07	UP
Procr	Chr2:155751117-155755471	0.0276853	UP
Prodh	Chr16:18060357-18090203	0.0031409	UP
Prom1	Chr5:43993620-44102032	0.00262066	UP
Pros1	Chr16:62854307-62929346	0.00563853	UP
Prpf31	Chr7:3629985-3642486	0.0315355	UP
Prps1	ChrX:140456613-140476140	0.00204377	UP
Prr13	Chr15:102459028-102462806	0.0104905	UP
Prr5l	Chr2:101714285-101883027	0.00172479	UP
Prrg4	Chr2:104830741-104849876	0.0239094	UP
Prrx2	Chr2:30834972-30881251	0.012869	UP
Prss16	Chr13:22002173-22009742	7.63885e-05	UP
Prss22	Chr17:23993535-23998100	4.78585e-23	UP
Prss27	Chr17:24038144-24045954	3.02014e-11	UP
Prtn3	Chr10:79874476-79883174	0.0024084	UP
Psap	Chr10:60277627-60302597	0.000764348	UP
Psat1	Chr19:15904678-15947337	0.000406082	UP
Psma1	Chr7:114264606-114276118	0.00199119	UP
Psma2	Chr13:14613240-14674236	0.0146222	UP
Psma3	Chr12:70974621-70996347	0.00289975	UP
Psma4	Chr9:54950790-54958030	0.0101466	UP
Psma5	Chr3:108256926-108279974	0.000256929	UP
Psma7	Chr2:180036373-180042433	0.0437471	UP
Psmb10	Chr8:105935735-105938444	7.1324e-13	UP
Psmb2	Chr4:126677630-126709714	0.0308176	UP
Psmb4	Chr3:94884093-94886961	0.0460294	UP
Psmb8	Chr17:34197721-34201454	1.54235e-27	UP
Psmb9	Chr17:34181988-34187764	1.31499e-20	UP
Psmc1	Chr12:100110154-100123405	0.0335492	UP
Psmc3ip	Chr11:101091823-101095436	0.0410172	UP
Psmc4	Chr7:28041707-28050101	0.0363502	UP
Psmd14	Chr2:61711694-61800376	0.000904435	UP
Psmd2	Chr16:20651652-20663414	0.00319854	UP
Psmd3	Chr11:98682554-98695979	0.043303	UP
Psmd7	Chr8:107580381-107588464	0.0373576	UP
Psmd9	Chr5:123169413-123250131	0.0332248	UP
Psme1	Chr14:55578123-55581529	4.22811e-08	UP
Psme2	Chr14:55587441-55591113	6.855e-06	UP
Psme2b	Chr11:48945354-48946190	1.24621e-06	UP
Psmg4	Chr13:34162964-34178173	0.0468731	UP
Pstpip1	Chr9:56089962-56128888	1.56077e-05	UP
Ptafr	Chr4:132564067-132582683	5.4378e-06	UP
Ptges	Chr2:30889471-30929863	1.77783e-05	UP
Ptgs2	Chr1:150100031-150108227	0.000210512	UP
Ptk6	Chr2:181193721-181202789	9.39234e-19	UP
Ptp4a1	Chr1:30940302-30949770	0.0195415	UP
Ptpn1	Chr2:167932057-167979385	0.00162534	UP
Ptpn22	Chr3:103859795-103912247	0.000975012	UP
Ptpn6	Chr6:124720707-124738714	0.0468731	UP
Ptpn7	Chr1:135132700-135145317	8.52185e-07	UP
Ptprc	Chr1:138062861-138175708	7.181e-08	UP
Ptprcap	Chr19:4154606-4156751	2.03719e-05	UP
Ptpro	Chr6:137252319-137463233	3.74981e-05	UP
Ptrhd1	Chr12:4234027-4239950	0.000982871	UP
Ptx3	Chr3:66219910-66225805	8.59517e-11	UP
Pycard	Chr7:127989708-127993867	0.0047781	UP
Rab19	Chr6:39381175-39390380	3.72435e-06	UP
Rab32	Chr10:10545002-10558265	0.000175171	UP
Rab3il1	Chr19:10001669-10038380	3.77427e-06	UP
Rab44	Chr17:29135056-29148980	0.000923421	UP
Rab7	Chr6:87999106-88045270	0.045974	UP
Rab7b	Chr1:131688695-131715439	0.0426281	UP
Rab8b	Chr9:66843664-66919687	2.69863e-06	UP
Rac1	Chr5:143503634-143528036	0.000941799	UP
Rac2	Chr15:78559169-78572783	9.45625e-10	UP
Rac3	Chr11:120721470-120723969	0.00296399	UP
Rad51	Chr2:119112793-119147445	6.92854e-08	UP
Rala	Chr13:17880571-17944239	0.0314937	UP
Ralgapa2	Chr2:146239879-146512026	0.0112864	UP
Ran	Chr5:129020069-129024323	0.0307139	UP
Ranbp1	Chr16:18239784-18248732	0.00264797	UP
Rap1b	Chr10:117813871-117846035	0.0327222	UP
Rap2b	Chr3:61361638-61368430	2.35653e-05	UP
Rars	Chr11:35808381-35834506	0.0035567	UP
Rasa3	Chr8:13566948-13677603	0.00158755	UP
Rasal3	Chr17:32390659-32403583	0.00641443	UP
Rasd1	Chr11:59963181-59964944	0.0261466	UP
Rasgrp1	Chr2:117279993-117343001	8.11616e-08	UP
Rassf1	Chr9:107551555-107562267	0.0322146	UP
Rassf2	Chr2:131989415-132030258	0.0184334	UP
Rassf4	Chr6:116633008-116673952	1.87477e-05	UP
Rassf5	Chr1:131176410-131245258	1.67859e-05	UP
Rbm17	Chr2:11585437-11604153	0.0364709	UP
Rbm3	ChrX:8138975-8145880	1.63018e-05	UP
Rbm43	Chr2:51924448-51935163	0.0409311	UP
Rbm8a	Chr3:96629933-96633791	0.0279382	UP
Rbms1	Chr2:60750193-60963192	0.00436792	UP
Rbp1	Chr9:98422961-98446575	7.40836e-27	UP
Rcn1	Chr2:105386291-105399319	0.00425242	UP
Rdh10	Chr1:16105774-16133734	2.13652e-06	UP
Reg3b	Chr6:78370657-78373466	1.34251e-25	UP
Reg3g	Chr6:78466269-78468872	1.01997e-12	UP
Rel	Chr11:23736847-23770970	7.86127e-05	UP
Relt	Chr7:100845847-100863446	4.98499e-09	UP
Renbp	ChrX:73922121-73930850	0.0205816	UP
Retnlb	Chr16:48816856-48818891	2.8e-44	UP
Retnlg	Chr16:48872608-48874498	1.2279e-13	UP
Rfc5	Chr5:117378103-117389047	0.0102092	UP
Rftn1	Chr17:49992257-50190674	0.0146222	UP
Rgl1	Chr1:152516760-152766351	0.0322629	UP
Rgs14	Chr13:55369732-55384687	0.00302564	UP
Rgs16	Chr1:153740349-153745468	0.00085013	UP
Rhbdf2	Chr11:116598165-116627019	0.0287297	UP
Rhoh	Chr5:65861213-65896700	1.82518e-06	UP
Rhov	Chr2:119269201-119271272	0.00466252	UP
Rhox5	ChrX:37804842-37808876	0.000347795	UP
Rilpl2	Chr5:124463265-124478366	4.74105e-11	UP
Rinl	Chr7:28788969-28798963	1.99905e-07	UP
Ripk2	Chr4:16122733-16163647	0.00161247	UP
Ripk3	Chr14:55784996-55788857	1.61459e-13	UP
Ripor3	Chr2:167980164-168010618	0.00796465	UP
Rlim	ChrX:103957163-103981284	0.0157635	UP
Rmdn3	Chr2:119137001-119157034	0.000101946	UP
Rnase6	Chr14:51129068-51131122	0.0205725	UP
Rnaseh2b	Chr14:62292589-62372992	0.0331041	UP
Rnaset2a	Chr17:8128610-8148097	7.11412e-05	UP
Rnaset2b	Chr17:6978860-7011299	2.14295e-05	UP
Rnd1	Chr15:98663421-98677461	1.18016e-05	UP
Rnf114	Chr2:167492645-167516173	0.000561667	UP
Rnf115	Chr3:96727664-96791638	0.0367039	UP
Rnf128	ChrX:139563316-139673145	0.00023085	UP
Rnf14	Chr18:38296635-38317847	0.0334976	UP
Rnf145	Chr11:44518964-44565520	0.00322789	UP
Rnf150	Chr8:82863356-83091268	0.0438023	UP
Rnf183	Chr4:62427540-62435252	1.87981e-06	UP
Rnf19b	Chr4:129058271-129085886	0.000477416	UP
Rnf213	Chr11:119393100-119487418	0.00231549	UP
Rnh1	Chr7:141160326-141172857	0.0351347	UP
Rnpep	Chr1:135262712-135284084	0.0023691	UP
Robo2	Chr16:73892306-74411825	1.63018e-05	UP
Rpa2	Chr4:132768332-132778752	0.0229995	UP
Rpia	Chr6:70765720-70792232	0.00515127	UP
Rpn2	Chr2:157279017-157326319	0.0319793	UP
Rps12	Chr10:23785183-23787275	0.0426667	UP
Rps6ka4	Chr19:6829085-6840601	7.4742e-05	UP
Rrbp1	Chr2:143947395-144011263	0.00107448	UP
Rrm2	Chr12:24708241-24714146	0.00862119	UP
Rspo1	Chr4:124986430-125009099	0.0491543	UP
Rspo3	Chr10:29452416-29535867	3.02677e-06	UP
Rtp4	Chr16:23520291-23614222	0.000148998	UP
Runx1	Chr16:92601466-92826149	0.00510584	UP
Runx2	Chr17:44495987-44814797	0.0213749	UP
Runx3	Chr4:135120652-135177990	0.00016831	UP
S100a11	Chr3:93520488-93526287	5.38199e-16	UP
S100a14	Chr3:90526856-90528837	0.012968	UP
S100a16	Chr3:90537254-90543151	0.00203109	UP
S100a4	Chr3:90603771-90606045	1.10577e-06	UP
S100a8	Chr3:90668978-90670035	1.08839e-18	UP
S100a9	Chr3:90692632-90695721	3.89078e-29	UP
S1pr2	Chr9:20962361-20976781	5.06305e-05	UP
Saa2	Chr7:46751790-46754313	0.0105672	UP
Saa3	Chr7:46711998-46715700	5.23091e-38	UP
Samhd1	Chr2:157097533-157135265	0.00119708	UP
Samsn1	Chr16:75858793-76022270	3.9644e-09	UP
Sash3	ChrX:48146436-48161565	0.000281108	UP
Sat1	ChrX:155213132-155216449	0.016381	UP
Saxo1	Chr4:86444641-86558328	0.00012086	UP
Sbno2	Chr10:80056992-80105571	0.000182799	UP
Sc5d	Chr9:42251595-42264256	1.08951e-06	UP
Scamp2	Chr9:57560943-57588795	0.0182455	UP
Scamp4	Chr10:80602872-80615783	0.00701548	UP
Scara3	Chr14:65919394-65953935	0.00343718	UP
Scara5	Chr14:65666403-65764826	7.28424e-08	UP
Scarb2	Chr5:92441314-92506833	0.0011788	UP
Scd2	Chr19:44293676-44306864	0.000823139	UP
Scimp	Chr11:70790932-70812586	5.00293e-09	UP
Scn1b	Chr7:31116524-31127003	0.00524663	UP
Scnn1b	Chr7:121865038-121918514	0.000117995	UP
Scpep1	Chr11:88924020-88955465	0.000419167	UP
Scube1	Chr15:83602583-83725021	0.000147845	UP
Sdf2l1	Chr16:17130138-17132383	0.0208942	UP
Sec11c	Chr18:65800549-65817665	0.0189506	UP
Sec13	Chr6:113728062-113740743	2.61085e-05	UP
Sec23b	Chr2:144556229-144590749	0.00979234	UP
Sec61a1	Chr6:88503579-88518905	0.000220632	UP
Sec61b	Chr4:47474658-47483242	0.000655919	UP
Sec61g	Chr11:16500530-16508484	0.0205659	UP
Sele	Chr1:164048234-164057677	0.000224597	UP
Selenon	Chr4:134537892-134552166	0.00186627	UP
Sell	Chr1:164061982-164084181	3.2335e-07	UP
Selp	Chr1:164115264-164150026	3.00133e-12	UP
Selplg	Chr5:113818536-113832644	9.519e-08	UP
Sem1	Chr6:6557294-6578663	0.000207474	UP
Sema4d	Chr13:51701246-51793747	0.0409311	UP
Sema6b	Chr17:56123085-56140343	0.000916816	UP
Sema7a	Chr9:57940112-57962865	8.52185e-07	UP
Sept1	Chr7:127214447-127233130	0.012698	UP
Sept11	Chr5:93093437-93176447	0.0137526	UP
Sept4	Chr11:87568903-87590539	0.0002004	UP
Sept5	Chr16:18621811-18629938	1.18604e-05	UP
Sept9	Chr11:117199661-117362325	0.0408658	UP
Serhl	Chr15:83089506-83116674	0.00580944	UP
Serp1	Chr3:58519817-58525892	0.000922075	UP
Serpina10	Chr12:103614786-103631444	0.000196254	UP
Serpina3f	Chr12:104214544-104221129	1.10424e-26	UP
Serpina3g	Chr12:104236245-104241939	7.71772e-21	UP
Serpina3i	Chr12:104263122-104269372	1.14131e-05	UP
Serpina3m	Chr12:104338486-104394257	5.68467e-10	UP
Serpina3n	Chr12:104406729-104414329	9.45169e-28	UP
Serpinb5	Chr1:106861173-106883348	0.0426313	UP
Serpinb6b	Chr13:32965209-32979067	4.24519e-10	UP
Serpinb9	Chr13:33003250-33017957	6.09113e-07	UP
Serpine1	Chr5:137061504-137072268	0.000132582	UP
Serpine2	Chr1:79794197-79861180	2.88655e-08	UP
Serpinf1	Chr11:75409769-75422701	0.0111127	UP
Serping1	Chr2:84765387-84775444	9.87912e-06	UP
Serpinh1	Chr7:99345376-99353239	0.000712367	UP
Sertad1	Chr7:27486910-27490316	0.0139395	UP
Set	Chr2:30057378-30072577	0.00743471	UP
Sf3b5	Chr10:13005343-13009183	0.0050645	UP
Sfrp1	Chr8:23411502-23449632	1.49171e-09	UP
Sh2d1a	ChrX:42502453-42529330	0.00359078	UP
Sh2d1b1	Chr1:170277320-170286769	0.0117437	UP
Sh2d2a	Chr3:87846755-87855722	6.855e-06	UP
Sh2d3c	Chr2:32721055-32755512	0.00881204	UP
Sh2d5	Chr4:138250403-138261332	0.0468128	UP
Sh3bgrl2	Chr9:83548327-83638801	3.12983e-06	UP
Sh3bgrl3	Chr4:134127406-134128789	0.00486189	UP
Sh3bp2	Chr5:34525838-34563641	0.000274058	UP
Sh3glb1	Chr3:144683678-144720335	0.000255275	UP
Sh3kbp1	ChrX:159627272-159978069	1.07382e-07	UP
Sh3pxd2b	Chr11:32347820-32428173	0.0201934	UP
Sidt1	Chr16:44240180-44333196	0.000282764	UP
Siglec1	Chr2:131069220-131086765	0.0336585	UP
Siglece	Chr7:43651070-43660161	0.00150245	UP
Sipa1l2	Chr8:125418063-125569808	0.0243138	UP
Sirpa	Chr2:129592835-129632228	4.17417e-09	UP
Sirpb1a	Chr3:15371653-15426520	2.9125e-08	UP
Sirpb1b	Chr3:15495751-15575065	2.64366e-09	UP
Sirpb1c	Chr3:15795145-15848528	1.09701e-09	UP
Skap1	Chr11:96464593-96759130	0.00251644	UP
Skap2	Chr6:51857422-52012549	0.000823337	UP
Sla	Chr15:66780819-66831829	1.76769e-08	UP
Slamf1	Chr1:171767127-171801184	0.00074532	UP
Slamf6	Chr1:171917515-171953170	0.00288832	UP
Slamf7	Chr1:171632403-171653035	0.0495965	UP
Slamf8	Chr1:172581758-172590568	1.42705e-09	UP
Slamf9	Chr1:172475358-172478575	2.09337e-05	UP
Slc11a1	Chr1:74375195-74386062	9.45337e-07	UP
Slc15a3	Chr19:10839727-10859362	1.06436e-09	UP
Slc16a3	Chr11:120948480-120960868	0.00254027	UP
Slc16a6	Chr11:109450855-109473598	0.0264161	UP
Slc23a4	Chr6:34945278-34988404	0.0121732	UP
Slc24a5	Chr2:125068124-125088677	0.0125793	UP
Slc25a45	Chr19:5877808-5885766	0.000213248	UP
Slc25a48	Chr13:56438355-56474239	0.0107994	UP
Slc28a3	Chr13:58545399-58610877	2.2558e-07	UP
Slc2a6	Chr2:27021363-27027998	0.00334452	UP
Slc31a2	Chr4:62262562-62298411	0.0124098	UP
Slc35a4	Chr18:36679215-36683861	0.0152065	UP
Slc35b1	Chr11:95384692-95391776	0.00123933	UP
Slc35c1	Chr2:92452764-92460538	0.0332739	UP
Slc35c2	Chr2:165276554-165287869	0.0324749	UP
Slc35d2	Chr13:64096308-64129368	0.0151289	UP
Slc39a1	Chr3:90248172-90253612	6.72465e-05	UP
Slc39a10	Chr1:46807544-46892852	0.0176711	UP
Slc43a2	Chr11:75531694-75577575	0.00388481	UP
Slc45a3	Chr1:131962967-131982969	0.00085147	UP
Slc4a11	Chr2:130684113-130697519	0.00493616	UP
Slc51b	Chr9:65412714-65422955	0.00065383	UP
Slc52a3	Chr2:151996511-152009258	0.00256801	UP
Slc5a9	Chr4:111875375-111902918	1.3125e-14	UP
Slc6a2	Chr8:92960079-93001667	0.000661278	UP
Slc7a11	Chr3:49892526-50443614	1.25577e-05	UP
Slc7a7	Chr14:54369442-54417780	0.000746358	UP
Slc7a9	Chr7:35448796-35466036	2.28219e-07	UP
Slc9a4	Chr1:40580081-40630725	0.0287793	UP
Slco3a1	Chr7:74275419-74554780	0.0490587	UP
Slfn2	Chr11:83065112-83070678	6.21281e-22	UP
Slfn5	Chr11:82951349-82964840	9.70146e-06	UP
Slfn5os	Chr11:82942341-82960681	0.0285603	UP
Slfn8	Chr11:83002158-83020810	5.76736e-06	UP
Slit3	Chr11:35121224-35708507	0.0414366	UP
Slpi	Chr2:164354070-164389095	1.85357e-08	UP
Smad4	Chr18:73639009-73703780	0.0044829	UP
Smagp	Chr15:100621342-100636865	0.0166512	UP
Smim3	Chr18:60474193-60501983	6.1142e-14	UP
Smox	Chr2:131491496-131525922	0.00539501	UP
Smpd3	Chr8:106252548-106337988	2.1414e-05	UP
Smpdl3a	Chr10:57794335-57811830	0.00669127	UP
Smpdl3b	Chr4:132732966-132757252	3.11065e-12	UP
Snai1	Chr2:167538195-167542814	0.0217973	UP
Snai2	Chr16:14705852-14709395	0.000273412	UP
Snd1	Chr6:28475139-28935162	0.000205292	UP
Snhg6	Chr1:9941959-9944118	0.0450742	UP
Snrpd1	Chr18:10617796-10628230	0.00297741	UP
Snrpe	Chr1:133603871-133610291	0.0318735	UP
Snrpf	Chr10:93583029-93589706	0.0255403	UP
Snrpg	Chr6:86371304-86379328	0.00458802	UP
Snx10	Chr6:51523901-51590679	5.38356e-11	UP
Snx18	Chr13:113592179-113618564	0.03385	UP
Snx20	Chr8:88626563-88636128	0.00101932	UP
Soat2	Chr15:102150526-102163474	0.0461418	UP
Socs1	Chr16:10783808-10785536	1.06341e-10	UP
Socs3	Chr11:117966079-117970047	0	UP
Sod3	Chr5:52363791-52371418	0.000827044	UP
Sp100	Chr1:85649988-85709998	1.52841e-05	UP
Sp110	Chr1:85576899-85598817	1.86498e-06	UP
Sp140	Chr1:85600378-85645037	0.000110553	UP
Sparc	Chr11:55394500-55423183	8.58956e-08	UP
Spats2l	Chr1:57774162-57948394	9.30235e-07	UP
Spcs2	Chr7:99837569-99863462	0.011023	UP
Spcs3	Chr8:54520433-54529998	0.0132383	UP
Spg21	Chr9:65460947-65488470	0.00591249	UP
Sphk1	Chr11:116530925-116536674	3.13722e-06	UP
Spi1	Chr2:91082390-91115756	5.45878e-10	UP
Spic	Chr10:88674772-88685015	0.0103458	UP
Spink1	Chr18:43728069-43737237	4.99698e-05	UP
Spink4	Chr4:40920052-40931395	0.000705764	UP
Spn	Chr7:127132232-127137823	1.251e-09	UP
Spon1	Chr7:113765998-114043370	3.53417e-09	UP
Spon2	Chr5:33198184-33218455	0.0351115	UP
Spop	Chr11:95414080-95493406	0.0193785	UP
Spp1	Chr5:104435118-104441050	5.6176e-10	UP
Sppl2a	Chr2:126890391-126933235	1.42216e-06	UP
Sprr1a	Chr3:92483952-92485895	0.0363311	UP
Sprr2h	Chr3:92385685-92387324	3.65009e-05	UP
Spsb1	Chr4:149896283-149955043	0.035543	UP
Sptssb	Chr3:69819542-69859940	4.15902e-05	UP
Sqle	Chr15:59315077-59331192	0.00859652	UP
Srgn	Chr10:62493833-62527451	1.8973e-12	UP
Srp19	Chr18:34330847-34336599	0.00418447	UP
Srpx2	ChrX:133908426-133932446	1.44248e-09	UP
Ssh2	Chr11:77216287-77460220	0.012059	UP
Ssr1	Chr13:37966605-37994217	0.000357852	UP
Ssr3	Chr3:65379655-65392623	0.00247937	UP
Stap1	Chr5:86071746-86106125	0.04128	UP
Stat1	Chr1:52119440-52161865	4.20339e-14	UP
Stat2	Chr10:128270559-128292849	1.99205e-06	UP
Stat3	Chr11:100885098-100939540	4.02672e-07	UP
Stat4	Chr1:51987148-52107189	8.14344e-07	UP
Steap4	Chr5:7960457-7982213	2.56936e-18	UP
Stfa2l1	Chr16:36156811-36161948	8.14377e-05	UP
Stx11	Chr10:12938209-12964298	3.75764e-06	UP
Stx7	Chr10:24149302-24190222	0.0371837	UP
Sulf1	Chr1:12692277-12861192	9.93958e-06	UP
Sulf2	Chr2:166073089-166155663	3.06831e-13	UP
Sumf1	Chr6:108107028-108185582	0.00544413	UP
Susd3	Chr13:49230690-49248706	0.00247847	UP
Suz12	Chr11:79993106-80034123	0.0465604	UP
Tac1	Chr6:7554879-7565834	1.96883e-06	UP
Tacr1	Chr6:82402334-82560104	0.000536502	UP
Taf4b	Chr18:14783245-14900359	0.000232829	UP
Tap1	Chr17:34187553-34197225	2.7097e-16	UP
Tap2	Chr17:34203527-34216321	9.59597e-05	UP
Tapbpl	Chr6:125223933-125231860	4.16225e-10	UP
Tarm1	Chr7:3486500-3502624	2.70378e-09	UP
Tat	Chr8:109990437-109999803	0.00137359	UP
Tax1bp1	Chr6:52713729-52766780	0.0325141	UP
Tbc1d10c	Chr19:4184358-4191047	0.0216764	UP
Tbc1d22a	Chr15:86214459-86498503	0.0447373	UP
Tbc1d2b	Chr9:90202027-90270804	0.0296979	UP
Tbck	Chr3:132684144-132841688	0.0380791	UP
Tbkbp1	Chr11:97136171-97151495	0.00418089	UP
Tbl1xr1	Chr3:22076652-22216594	0.00145007	UP
Tbl3	Chr17:24697949-24707660	0.00120207	UP
Tbx21	Chr11:97098071-97115331	0.00611551	UP
Tc2n	Chr12:101645443-101718523	2.628e-09	UP
Tcirg1	Chr19:3896050-3907133	0.0265264	UP
Tcrg-C2	Chr13:19304649-19307551	0.0033997	UP
Tdg	Chr10:82629828-82650799	0.0182506	UP
Tdrd1	Chr19:56826209-56870012	0.025413	UP
Tead4	Chr6:128224288-128300823	0.0217444	UP
Tef	Chr15:81802421-81826861	7.84006e-09	UP
Tfdp1	Chr8:13338751-13378448	0.0213182	UP
Tfec	Chr6:16833373-16898441	0.00292224	UP
Tgfb1	Chr7:25687002-25705077	0.0316689	UP
Tgfbi	Chr13:56609523-56639562	0.00183326	UP
Tgm1	Chr14:55700009-55713492	0.000283062	UP
Tgm2	Chr2:158116402-158146436	2.71241e-08	UP
Tgm5	Chr2:121046111-121085841	0.000121097	UP
Tgtp1	Chr11:48985327-48994172	3.17421e-05	UP
Tgtp2	Chr11:49057194-49064206	0.000171578	UP
Tha1	Chr11:117867952-117873481	0.0449616	UP
Themis	Chr10:28668360-28883818	5.4586e-06	UP
Themis2	Chr4:132781843-132796387	1.67455e-06	UP
Thg1l	Chr11:45946843-45955494	0.00448569	UP
Thoc3	Chr13:54458837-54468849	0.0332248	UP
Thpo	Chr16:20725158-20734511	4.8154e-05	UP
Thy1	Chr9:44043384-44048579	0.000108003	UP
Thyn1	Chr9:26999710-27007336	0.0485534	UP
Tifa	Chr3:127789805-127832164	5.07176e-17	UP
Tifab	Chr13:56173704-56178885	0.000435315	UP
Timp1	ChrX:20870166-20874735	1.4e-45	UP
Tinf2	Chr14:55679083-55681817	0.0451838	UP
Tldc2	Chr2:157087055-157096482	0.0456434	UP
Tlr1	Chr5:64924679-64933563	0.0232978	UP
Tlr12	Chr4:128615443-128618619	0.00198989	UP
Tlr13	ChrX:106143204-106160493	6.43078e-08	UP
Tlr2	Chr3:83836272-83841767	0.000590623	UP
Tlr3	Chr8:45395665-45411080	4.55046e-08	UP
Tlr6	Chr5:64952031-64960097	0.00134739	UP
Tlr8	ChrX:167242696-167264329	0.0172883	UP
Tlr9	Chr9:106222598-106226883	0.0460652	UP
Tm9sf2	Chr14:122107038-122159604	0.0118102	UP
Tma7	Chr9:109074568-109082587	0.0286987	UP
Tmc5	Chr7:118597297-118675086	2.02873e-06	UP
Tmc6	Chr11:117765988-117782198	0.00261876	UP
Tmco4	Chr4:138972888-139059171	0.00796465	UP
Tmed9	Chr13:55573732-55597697	0.0367591	UP
Tmem123	Chr9:7764041-7794333	0.012698	UP
Tmem132a	Chr19:10857822-10869940	0.00469118	UP
Tmem150b	Chr7:4706832-4725249	0.000226902	UP
Tmem170b	Chr13:41605907-41641355	0.0146653	UP
Tmem173	Chr18:35733678-35740554	4.86517e-12	UP
Tmem176a	Chr6:48840919-48847071	8.80996e-08	UP
Tmem176b	Chr6:48833818-48841496	1.48246e-06	UP
Tmem184c	Chr8:77595982-77610698	7.312e-05	UP
Tmem198b	Chr10:128800036-128804370	0.0480305	UP
Tmem200a	Chr10:25912331-26079052	0.0205659	UP
Tmem221	Chr8:71554238-71558871	0.0327222	UP
Tmem229b	Chr12:78961795-79007627	1.06205e-06	UP
Tmem253	Chr14:52016865-52019787	5.34427e-09	UP
Tmem26	Chr10:68723646-68782650	0.0137637	UP
Tmem266	Chr9:55326913-55438345	0.0131322	UP
Tmem268	Chr4:63558781-63586357	4.70744e-07	UP
Tmem41b	Chr7:109972187-109986929	0.0434742	UP
Tmem50b	Chr16:91574503-91597800	0.00028354	UP
Tmem51	Chr4:142030992-142084304	0.00194558	UP
Tmem71	Chr15:66526212-66561046	0.00605892	UP
Tmem86a	Chr7:47050601-47054777	0.000117079	UP
Tmem97	Chr11:78541817-78550777	0.00363448	UP
Tmem9b	Chr7:109735834-109752875	0.016566	UP
Tmprss4	Chr9:45172726-45204092	8.5444e-05	UP
Tmsb10	Chr6:72957347-72958748	9.02032e-07	UP
Tmsb4x	ChrX:167207093-167209315	0.000315111	UP
Tnc	Chr4:63959785-64047015	0.00398128	UP
Tnf	Chr17:35199381-35202007	3.59176e-13	UP
Tnfaip2	Chr12:111442469-111455018	1.43367e-09	UP
Tnfaip6	Chr2:52038009-52056686	0.0135127	UP
Tnfaip8	Chr18:49979427-50107173	0.0172943	UP
Tnfaip8l2	Chr3:95139521-95142360	0.000109153	UP
Tnfrsf11b	Chr15:54250619-54278484	0.000265165	UP
Tnfrsf14	Chr4:154921933-154928563	0.0108806	UP
Tnfrsf1a	Chr6:125349362-125362484	7.63631e-05	UP
Tnfrsf1b	Chr4:145213463-145246870	1.52568e-12	UP
Tnfrsf4	Chr4:156013843-156016612	0.00317066	UP
Tnfrsf8	Chr4:145267137-145315164	5.85096e-27	UP
Tnfrsf9	Chr4:150914562-150946102	5.48559e-13	UP
Tnfsf10	Chr3:27317028-27342427	2.3176e-09	UP
Tnfsf11	Chr14:78277445-78308043	0.000114736	UP
Tnfsf13b	Chr8:10006467-10039072	4.56913e-06	UP
Tnfsf13os	Chr11:69682138-69691141	0.00136199	UP
Tnfsf14	Chr17:57189492-57194189	2.22929e-06	UP
Tnfsf9	Chr17:57105385-57107757	0.0172883	UP
Tnip3	Chr6:65525313-65634040	0.000588026	UP
Tor2a	Chr2:32757234-32762244	0.000266265	UP
Tpm4	Chr8:72134975-72153142	0.00730439	UP
Tpst2	Chr5:112276691-112315361	0.0345479	UP
Trac	Chr14:54220521-54224206	1.05457e-06	UP
Traf3ip3	Chr1:193175453-193201703	0.0331041	UP
Traf6	Chr2:101678429-101701669	0.0448808	UP
Trafd1	Chr5:121371725-121385632	1.30712e-05	UP
Tram1	Chr1:13564698-13589910	0.00470448	UP
Trbc1	Chr6:41538218-41539881	1.56329e-07	UP
Trbc2	Chr6:41546730-41548352	1.50952e-12	UP
Trdc	Chr14:54142851-54148868	0.000397966	UP
Trem2	Chr17:48346401-48354147	6.21638e-13	UP
Trem3	Chr17:48247777-48258841	1.33877e-05	UP
Treml2	Chr17:48300038-48312534	9.54816e-05	UP
Treml4	Chr17:48264295-48275360	0.00226366	UP
Trgv2	Chr13:19336573-19337167	0.0199106	UP
Trim10	Chr17:36869574-36877833	5.45603e-08	UP
Trim12a	Chr7:104299894-104315466	5.54069e-06	UP
Trim12c	Chr7:104338754-104353362	0.000258916	UP
Trim15	Chr17:36860691-36867210	1.90288e-08	UP
Trim21	Chr7:102557921-102565486	6.30746e-06	UP
Trim26	Chr17:36837134-36859398	0.044298	UP
Trim27	Chr13:21179445-21194724	0.04135	UP
Trim29	Chr9:43310848-43336115	1.12953e-05	UP
Trim30a	Chr7:104409025-104465193	3.04064e-06	UP
Trim30b	Chr7:104355382-104369884	4.67302e-06	UP
Trim34a	Chr7:104244457-104262234	7.87325e-05	UP
Trim40	Chr17:36881598-36890123	4.65018e-11	UP
Trim5	Chr7:104263386-104288094	9.52151e-06	UP
Trmt6	Chr2:132804207-132816055	0.044298	UP
Trp53i11	Chr2:93187548-93201759	2.71712e-05	UP
Trpm2	Chr10:77907722-77970563	0.00143264	UP
Tspan11	Chr6:127887589-127953977	0.00965479	UP
Tspan4	Chr7:141475240-141493427	5.82836e-33	UP
Tstd3	Chr4:21757382-21767212	1.09327e-07	UP
Ttc39a	Chr4:109406623-109444745	3.10161e-05	UP
Ttyh1	Chr7:4119408-4136708	0.000555681	UP
Tuba1c	Chr15:99029891-99038105	0.0462872	UP
Tubb6	Chr18:67390717-67402748	0.0422081	UP
Tvp23a	Chr16:10420557-10447362	1.66513e-05	UP
Twf2	Chr9:106203108-106215389	0.00103509	UP
Txk	Chr5:72695978-72752777	0.0191527	UP
Txnrd1	Chr10:82833951-82897712	0.021539	UP
Tyrobp	Chr7:30413760-30417585	2.52441e-20	UP
Uba1y	ChrY:818649-844224	0.00506537	UP
Uba7	Chr9:107975505-107984060	1.52978e-06	UP
Ubash3a	Chr17:31207873-31242202	0.00112719	UP
Ubash3b	Chr9:41011098-41161697	0.000314085	UP
Ubd	Chr17:37193892-37196095	1.24294e-05	UP
Ube2h	Chr6:30211289-30304539	1.33837e-05	UP
Ube2l6	Chr2:84798828-84810335	1.01715e-09	UP
Ube2s	Chr7:4794546-4812590	0.03655	UP
Ubxn11	Chr4:134102570-134127593	0.00531868	UP
Ubxn8	Chr8:33619586-33641967	0.0491543	UP
Uchl5	Chr1:143777272-143807466	0.0171837	UP
Ufc1	Chr1:171288563-171295024	0.00289284	UP
Unc13d	Chr11:116062095-116077961	0.000251973	UP
Unc5cl	Chr17:48454901-48539714	0.0119116	UP
Unc93b1	Chr19:3935186-3949340	2.73154e-05	UP
Upp1	Chr11:9118103-9136170	0.00033302	UP
Urah	Chr7:140835018-140837966	1.6614e-06	UP
Usp18	Chr6:121245906-121270917	0.000452177	UP
Vamp3	Chr4:151047300-151057963	3.69986e-05	UP
Vav1	Chr17:57279100-57328031	0.00607306	UP
Vcam1	Chr3:116109949-116129688	1.18531e-18	UP
Vcan	Chr13:89655312-89742509	0.0069207	UP
Vegfd	ChrX:164373378-164402650	0.0115093	UP
Vmp1	Chr11:86583865-86683836	0.0184218	UP
Vnn1	Chr10:23894688-23905343	0.014921	UP
Vnn3	Chr10:23851462-23869843	0.00615623	UP
Vps45	Chr3:95999832-96058466	0.0118448	UP
Vsig1	ChrX:140907608-140939472	0.00232216	UP
Vsir	Chr10:60346851-60372684	0.000358793	UP
Vwa1	Chr4:155768149-155774698	0.0213759	UP
Vwa5a	Chr9:38718268-38743337	0.000600315	UP
Wars	Chr12:108860030-108894174	0.000139084	UP
Was	ChrX:8081453-8090498	0.000997139	UP
Washc3	Chr10:88201093-88246158	0.0480305	UP
Wdr86	Chr5:24711738-24730727	0.00134739	UP
Wfdc12	Chr2:164189231-164190608	1.48439e-11	UP
Wfdc17	Chr11:83703991-83706268	6.25216e-31	UP
Wfdc18	Chr11:83709015-83711348	1.71349e-17	UP
Wfdc21	Chr11:83746940-83752642	1.39144e-05	UP
Wipf1	Chr2:73429610-73529734	0.0283204	UP
Wisp1	Chr15:66891320-66923201	1.85398e-08	UP
Wisp2	Chr2:163820861-163833146	1.44108e-15	UP
Wnt4	Chr4:137277489-137299726	3.97056e-09	UP
Wnt5a	Chr14:28504750-28527448	7.10107e-05	UP
Xaf1	Chr11:72301629-72313733	0.000385532	UP
Xdh	Chr17:73883908-73950182	0.000498756	UP
Xpnpep2	ChrX:48108725-48136981	0.00725781	UP
Ybx1	Chr4:119277981-119294604	0.017376	UP
Ydjc	Chr16:17144621-17160701	0.0253811	UP
Yrdc	Chr4:124850679-124855242	0.0469342	UP
Zap70	Chr1:36761798-36782818	2.77807e-08	UP
Zbp1	Chr2:173206612-173218923	5.31421e-09	UP
Zbtb8os	Chr4:129335695-129354547	0.0279382	UP
Zc3h12a	Chr4:125118423-125127840	4.29353e-07	UP
Zc3hav1	Chr6:38305286-38354603	0.0105778	UP
Zcchc24	Chr14:25711642-25769039	0.0180512	UP
Zdhhc12	Chr2:30090944-30093648	0.00218949	UP
Zdhhc13	Chr7:48789003-48827440	0.0404615	UP
Zdhhc15	ChrX:104536969-104671064	0.000117399	UP
Zdhhc3	Chr9:123066160-123113205	0.000148217	UP
Zeb2os	Chr2:45111138-45114087	0.00470343	UP
Zfp385b	Chr2:77410634-77819639	0.0414978	UP
Zfp703	Chr8:26977325-26981461	6.27296e-07	UP
Zmynd15	Chr11:70459433-70466202	0.00618532	UP
Znfx1	Chr2:167035793-167063015	0.0148798	UP
Zswim7	Chr11:62267224-62281375	0.0045254	UP
0610030E20Rik	Chr6:72347317-72353148	0.0327332	DOWN
1110002L01Rik	Chr12:3403878-3427011	0.0369804	DOWN
1700030A11Rik	Chr17:28905265-28906771	2.4242e-05	DOWN
1700101I11Rik	Chr6:129531950-129533817	6.51668e-08	DOWN
1810041L15Rik	Chr15:84379203-84447097	0.000120834	DOWN
1810046K07Rik	Chr9:51289686-51328917	0.0449616	DOWN
1810059H22Rik	Chr5:148953748-148970122	0.0178493	DOWN
2010007H06Rik	Chr9:51278513-51284210	0.0374256	DOWN
2010106E10Rik	ChrX:112495274-112558343	0.0158474	DOWN
2010300C02Rik	Chr1:37611677-37720085	0.00648977	DOWN
2310015A10Rik	Chr12:80120546-80132844	0.0285673	DOWN
2510009E07Rik	Chr16:21649045-21694665	0.00242732	DOWN
2610035D17Rik	Chr11:113043895-113201838	0.0324138	DOWN
2810030D12Rik	Chr8:13200720-13207714	0.00893879	DOWN
3100003L05Rik	Chr7:124625670-124708935	0.0132383	DOWN
4732465J04Rik	Chr10:95746077-95797236	4.16031e-06	DOWN
4833407H14Rik	Chr19:53460631-53462723	0.0114652	DOWN
4930452B06Rik	Chr14:8431192-8666240	0.000312285	DOWN
4930520O04Rik	Chr9:114368303-114377229	0.0264406	DOWN
4930528J11Rik	Chr6:29912023-29915633	0.00808678	DOWN
4930539E08Rik	Chr17:28896397-28915324	4.76592e-12	DOWN
4932422M17Rik	Chr5:123138931-123141569	0.023617	DOWN
4932442E05Rik	Chr10:118860826-118863542	3.69986e-05	DOWN
4933406C10Rik	Chr12:32919384-32953789	0.0461118	DOWN
4933428P19Rik	Chr10:62577694-62579069	0.0461418	DOWN
4933435G04Rik	Chr7:73124451-73126558	0.00504425	DOWN
4933439K11Rik	Chr1:172538133-172558129	0.00831408	DOWN
5430427M07Rik	Chr12:91045848-91079907	1.09029e-10	DOWN
5730419F03Rik	Chr1:78595031-78609508	0.00471242	DOWN
6330403K07Rik	Chr11:71031941-71033513	0.00506265	DOWN
9030616G12Rik	Chr10:128971197-128978115	0.000531076	DOWN
9030622O22Rik	Chr2:147944740-148040203	0.00101387	DOWN
9230105E05Rik	Chr10:120389523-120392793	0.000567119	DOWN
9330151L19Rik	Chr12:69197211-69199867	0.0282156	DOWN
9330158H04Rik	Chr6:36209620-36390191	2.71739e-05	DOWN
9430064I24Rik	Chr7:127800094-127802762	0.00743088	DOWN
9630028B13Rik	Chr1:185429357-185441819	3.1098e-05	DOWN
9830144P21Rik	Chr2:129205958-129230579	3.70043e-14	DOWN
A230005M16Rik	Chr2:25705850-25709716	0.0242213	DOWN
A230056P14Rik	Chr7:55962531-55980868	0.0151492	DOWN
A930004J17Rik	Chr4:131878628-131883237	0.0418581	DOWN
A930005N03Rik	Chr1:34269882-34271128	0.0474052	DOWN
Aadac	Chr3:60025717-60040160	4.6855e-16	DOWN
Aasdh	Chr5:76873659-76905514	0.0184218	DOWN
Abat	Chr16:8513429-8621568	1.11407e-07	DOWN
Abca8a	Chr11:110025634-110095978	4.04638e-13	DOWN
Abca8b	Chr11:109932190-109995845	4.94864e-05	DOWN
Abcb1a	Chr5:8660077-8748575	1.42604e-07	DOWN
Abcb6	Chr1:75171717-75180392	0.0102596	DOWN
Abcc2	Chr19:43782192-43840740	0.0282613	DOWN
Abcg2	Chr6:58584523-58695676	0.00187023	DOWN
Abhd5	Chr9:122351608-122381524	0.0309455	DOWN
Ablim1	Chr19:57032733-57314919	0.0451838	DOWN
Ablim3	Chr18:61799395-61911852	0.000785087	DOWN
Abtb2	Chr2:103566310-103718423	6.4611e-07	DOWN
AC117245.1	Chr9:120009805-120011448	1.94224e-05	DOWN
AC124392.1	Chr13:60176682-60182862	0.0173068	DOWN
AC153524.4	Chr10:53337753-53345085	0.0190172	DOWN
AC156795.1	Chr9:59826257-59941077	0.0213066	DOWN
AC158589.1	Chr5:16791810-16882052	0.0150855	DOWN
AC160980.2	Chr13:91259376-91274954	0.00414897	DOWN
Acadm	Chr3:153922357-153944632	0.00338686	DOWN
Acap2	Chr16:31092413-31201238	0.018024	DOWN
Ace2	ChrX:164139332-164188420	0.0260437	DOWN
Acer1	Chr17:56953490-56982126	0.0063286	DOWN
Acnat1	Chr4:49447105-49473912	0.0342995	DOWN
Acot2	Chr12:83987861-83993873	0.0143776	DOWN
Acsf2	Chr11:94557102-94601871	0.00966909	DOWN
Acsl3	Chr1:78657825-78707743	2.19697e-05	DOWN
Acsm3	Chr7:119760923-119787513	0.0287558	DOWN
Acss1	Chr2:150618105-150668500	0.0140758	DOWN
Acss2	Chr2:155517948-155585724	0.0338293	DOWN
Acss3	Chr10:106933517-107123668	0.0279382	DOWN
Acta2	Chr19:34241090-34255336	0.0318616	DOWN
Actr1b	Chr1:36698114-36714422	0.035271	DOWN
Acvr1c	Chr2:58267453-58357895	6.31373e-05	DOWN
Adam11	Chr11:102761439-102780262	0.0113806	DOWN
Adam33	Chr2:131050591-131063814	0.0385113	DOWN
Adamts18	Chr8:113697126-113848738	0.0405309	DOWN
Adck5	Chr15:76576358-76595816	0.00907854	DOWN
Adcy1	Chr11:7063489-7178506	0.0184633	DOWN
Add2	Chr6:86028681-86124409	0.000976707	DOWN
Add3	Chr19:53140445-53247399	5.43271e-05	DOWN
Adgrb1	Chr15:74516195-74589465	0.0206562	DOWN
Adgrb2	Chr4:129984870-130022633	0.028832	DOWN
Adgrb3	Chr1:25067476-25829707	0.000198867	DOWN
Adh1	Chr3:138260991-138290698	0.0310266	DOWN
Adk	Chr14:21052574-21448569	0.0166512	DOWN
Adrb3	Chr8:27225776-27250616	0.0032676	DOWN
Aff1	Chr5:103692374-103855322	0.0130539	DOWN
Afm	Chr5:90518932-90553543	0.000261581	DOWN
Aftph	Chr11:20685084-20741589	0.00405539	DOWN
Agbl2	Chr2:90782727-90834437	0.000118761	DOWN
Agmo	Chr12:37241641-37582202	0.00469896	DOWN
Agr3	Chr12:35925620-35949736	0.00594194	DOWN
Agt	Chr8:124556534-124569706	7.20226e-08	DOWN
Ahcyl2	Chr6:29768011-29912310	7.89544e-08	DOWN
Ahi1	Chr10:20952547-21080429	0.00147365	DOWN
Ahnak2	Chr12:112772194-112802657	2.21762e-08	DOWN
AI854703	Chr6:48626764-48633689	1.47455e-06	DOWN
Airn	Chr17:12741311-12860122	0.00581891	DOWN
Akr1b7	Chr6:34412334-34423142	4.20339e-14	DOWN
Alb	Chr5:90460897-90476602	0.045106	DOWN
Alcam	Chr16:52248996-52454074	0.0285584	DOWN
[truncated: 1,262 more rows]
