# Supplementary material for: Smarcad1 mediates microbiota-induced inflammation in mouse and coordinates gene expression in the intestinal epithelium
Source: Genome Biol. 2020 Mar 11;21:64. doi: 10.1186/s13059-020-01976-7 (PMC7065452; doi:10.1186/s13059-020-01976-7)
Supplement: Supplementary file 14 — Additional file 14: Table S13. Subset of gene list in Additional file 13: Table S12, indicated as cluster A in Fig. 8a. Genes were identified by hierarchical clustering in SeqMonk. Table contents: Gene name, chromosomal position. [file 13059_2020_1976_MOESM14_ESM.xlsx]

## Sheet: Sheet1
Probe	Chr
Alkal1	Chr1:6359218-6394731
Sulf1	Chr1:12692277-12861192
Rdh10	Chr1:16105774-16133734
Pi15	Chr1:17601901-17630939
Il17a	Chr1:20730905-20734496
Ptp4a1	Chr1:30940302-30949770
Arid5a	Chr1:36307733-36324029
Il1r2	Chr1:40074079-40125231
Il1rl1	Chr1:40429570-40465415
Slc9a4	Chr1:40580081-40630725
Col3a1	Chr1:45311538-45349706
Col5a2	Chr1:45374321-45503282
Slc39a10	Chr1:46807544-46892852
Hspe1	Chr1:55088132-55091307
Spats2l	Chr1:57774162-57948394
Atic	Chr1:71557150-71579631
Fn1	Chr1:71585520-71653200
Igfbp5	Chr1:72857932-72874884
Cxcr2	Chr1:74153989-74161246
Kcne4	Chr1:78816758-78820028
Serpine2	Chr1:79794197-79861180
Pid1	Chr1:84036296-84364180
Nppc	Chr1:86666291-86670571
Serpinb5	Chr1:106861173-106883348
Inhbb	Chr1:119415465-119422248
Nckap5	Chr1:125913620-126830799
Cd55	Chr1:130439027-130462744
Rab7b	Chr1:131688695-131715439
Nucks1	Chr1:131910534-131936321
Chil1	Chr1:134182176-134190181
Uchl5	Chr1:143777272-143807466
Ptgs2	Chr1:150100031-150108227
Lamc2	Chr1:153122756-153186447
Sele	Chr1:164048234-164057677
Selp	Chr1:164115264-164150026
Gm16587	Chr1:164143432-164146366
Gm16548	Chr1:164148591-164152217
Olfml2b	Chr1:170644532-170682789
Fcrlb	Chr1:170907273-170912941
Fcgr3	Chr1:171051174-171064935
Adamts4	Chr1:171250421-171260637
Ifi207	Chr1:173723427-173741747
Mndal	Chr1:173849126-173942491
Ifi211	Chr1:173896345-173913046
Ifi203	Chr1:173920407-173942672
Akt3	Chr1:177020073-177258203
Kif26b	Chr1:178529125-178939200
Dnah14	Chr1:181576559-181815774
G0s2	Chr1:193272161-193273217
Celf2	Chr2:6539694-7509563
Gata3	Chr2:9857078-9890034
Il1f9	Chr2:24186476-24193568
Il1rn	Chr2:24336853-24351494
Egfl7	Chr2:26580014-26593120
Adamtsl2	Chr2:27079379-27108981
Col5a1	Chr2:27886425-28039514
Gm13372	Chr2:28025417-28030437
6530402F18Rik	Chr2:29245107-29253006
Ier5l	Chr2:30471537-30474219
Ptges	Chr2:30889471-30929863
Lcn2	Chr2:32384633-32388252
Eng	Chr2:32646595-32682669
Ggta1	Chr2:35400179-35463231
Rbm43	Chr2:51924448-51935163
Tnfaip6	Chr2:52038009-52056686
Neb	Chr2:52136647-52378474
Itgb6	Chr2:60598292-60722643
Rbms1	Chr2:60750193-60963192
Dhrs9	Chr2:69380445-69404533
Wipf1	Chr2:73429610-73529734
Pde11a	Chr2:75989141-76338774
Pde1a	Chr2:79834453-80129458
Itgav	Chr2:83724397-83806916
Gm13684	Chr2:83737782-83759865
Serping1	Chr2:84765387-84775444
Aplnr	Chr2:85136225-85139923
Olfr1033	Chr2:86020633-86045171
Traf6	Chr2:101678429-101701669
Prr5l	Chr2:101714285-101883027
Lpcat4	Chr2:112239468-112247111
Grem1	Chr2:113746164-113758646
Dph6	Chr2:114516416-114654964
Gpr176	Chr2:118277110-118373419
Gm14137	Chr2:119174509-119177575
Tgm5	Chr2:121046111-121085841
Duox2	Chr2:122279247-122298165
Slc24a5	Chr2:125068124-125088677
Hdc	Chr2:126593667-126619299
Il1a	Chr2:129299610-129309972
Slc4a11	Chr2:130684113-130697519
Smox	Chr2:131491496-131525922
Gm5535	Chr2:144098815-144207990
Cd93	Chr2:148436640-148443563
Angpt4	Chr2:151911210-151945337
Hck	Chr2:153108468-153151441
Fer1l4	Chr2:156019139-156052947
Tgm2	Chr2:158116402-158146436
Gm20412	Chr2:158117154-158117905
9130015L21Rik	Chr2:160016653-160040619
Wisp2	Chr2:163820861-163833146
A730032A03Rik	Chr2:164177584-164196564
Wfdc12	Chr2:164189231-164190608
Slpi	Chr2:164354070-164389095
Mmp9	Chr2:164940780-164955850
Znfx1	Chr2:167035793-167063015
Pmepa1	Chr2:173224458-173276533
Gm16685	Chr3:7612705-7690001
Gm5150	Chr3:15946870-16006437
Cyp7b1	Chr3:18071950-18243338
Dnajc19	Chr3:34056020-34081321
Exosc9	Chr3:36552606-36565727
Slc7a11	Chr3:49892526-50443614
Lhfp	Chr3:53041528-53261679
Ptx3	Chr3:66219910-66225805
Sptssb	Chr3:69819542-69859940
Pdgfc	Chr3:81036416-81214040
Tlr2	Chr3:83836272-83841767
Arfip1	Chr3:84496093-84582625
Gm37240	Chr3:84496426-85887518
Pear1	Chr3:87747890-87824306
Nes	Chr3:87971078-87980451
Cct3	Chr3:88297116-88321767
Slc39a1	Chr3:90248172-90253612
S100a8	Chr3:90668978-90670035
S100a9	Chr3:90692632-90695721
Sprr1a	Chr3:92483952-92485895
Cers2	Chr3:95314791-95323599
Vps45	Chr3:95999832-96058466
Nras	Chr3:103058285-103067914
Olfml3	Chr3:103722222-103738001
Chil3	Chr3:106147554-106167564
Gpr88	Chr3:116249654-116253503
Larp7	Chr3:127536714-127553349
Clca3a1	Chr3:144729677-144760977
Cyr61	Chr3:145646976-145649981
Ddah1	Chr3:145758675-145894277
Gem	Chr4:11704457-11714752
Ccl21a	Chr4:42772860-42773993
Glipr2	Chr4:43957401-43979118
Pappa	Chr4:65124174-65357509
Frem1	Chr4:82897920-83052339
Mtap	Chr4:89137122-89181081
Ak4	Chr4:101419277-101466995
Pde4b	Chr4:102087543-102607259
Fam151a	Chr4:106733889-106748292
Gpx7	Chr4:108400390-108406961
Artn	Chr4:117926162-117929763
Elovl1	Chr4:118428093-118432953
Ctps	Chr4:120539868-120570276
Cap1	Chr4:122859047-122886056
Fhl3	Chr4:124700701-124708611
Csf3r	Chr4:126024550-126044440
Marcksl1	Chr4:129513581-129515985
Fam167b	Chr4:129576815-129578549
Selenon	Chr4:134537892-134552166
Man1c1	Chr4:134561690-134704290
Asap3	Chr4:136206365-136245216
Alpl	Chr4:137741733-137796384
Padi4	Chr4:140745865-140774236
Mfap2	Chr4:141010418-141015984
Pdpn	Chr4:143267431-143299564
Draxin	Chr4:148098437-148130698
Apitd1	Chr4:149127121-149137629
Eno1	Chr4:150236721-150248879
Tnfrsf9	Chr4:150914562-150946102
Vwa1	Chr4:155768149-155774698
Hgf	Chr5:16553495-16620152
Atg9b	Chr5:24384181-24392143
Il6	Chr5:30013114-30019981
Emilin1	Chr5:30913402-30921277
Ift172	Chr5:31253277-31291116
Mrpl33	Chr5:31596935-31664384
Cpz	Chr5:35502218-35525698
Hs3st1	Chr5:39613935-39755475
C1qtnf7	Chr5:43515538-43618803
Sod3	Chr5:52363791-52371418
Lgi2	Chr5:52533517-52566462
Pcdh7	Chr5:57717967-58133230
Atp8a1	Chr5:67618140-67847434
Cwh43	Chr5:73406075-73453435
Igfbp7	Chr5:77349240-77408041
Cxcl5	Chr5:90759360-90761624
Cxcl3	Chr5:90786103-90789600
Cxcl1	Chr5:90891241-90893115
Epgn	Chr5:91027464-91035215
Ereg	Chr5:91074622-91093646
Cxcl10	Chr5:92346638-92348889
Scarb2	Chr5:92441314-92506833
Sept11	Chr5:93093437-93176447
Lrrc8b	Chr5:105415775-105490074
Noc4l	Chr5:110648418-110653417
Oas2	Chr5:120730333-120749853
Hcar2	Chr5:123863570-123865499
Eln	Chr5:134702593-134747323
Plod3	Chr5:136987019-136996648
Serpine1	Chr5:137061504-137072268
Gpr146	Chr5:139377697-139396415
Gm20488	Chr5:149368476-149430682
Medag	Chr5:149411749-149431723
Col1a2	Chr6:4504814-4541544
Fam3c	Chr6:22306520-22356243
Tmem176b	Chr6:48833818-48841496
Tmem176a	Chr6:48840919-48847071
Lsm5	Chr6:56701063-56704710
Capg	Chr6:72544391-72562983
Dnah6	Chr6:73017606-73221651
Tacr1	Chr6:82402334-82560104
2310069B03Rik	Chr6:82877864-82881853
Gm45145	Chr6:82896867-82905214
Asprv1	Chr6:86628164-86629710
Gm20696	Chr6:99257484-99666797
Gxylt2	Chr6:100704734-100810913
Chl1	Chr6:103510586-103750211
Il5ra	Chr6:106710357-106749037
Cxcl12	Chr6:117168535-117181367
A2m	Chr6:121635376-121679227
Clec4d	Chr6:123262111-123275265
Gm15987	Chr6:128951204-128975029
Olr1	Chr6:129485244-129507165
Mgp	Chr6:136872435-136875823
Ptpro	Chr6:137252319-137463233
Kcnj8	Chr6:142564837-142571614
Nlrp12	Chr7:3218784-3249740
Tarm1	Chr7:3486500-3502624
Tmem150b	Chr7:4706832-4725249
Il11	Chr7:4772373-4782857
C5ar1	Chr7:16246743-16259540
Exoc3l2	Chr7:19463331-19496762
Bcl3	Chr7:19808462-19822770
Plaur	Chr7:24462484-24475968
Kcnk6	Chr7:29221926-29232515
Plekha4	Chr7:45526330-45554229
Emp3	Chr7:45918023-45921404
Saa3	Chr7:46711998-46715700
Saa2	Chr7:46751790-46754313
Apba2	Chr7:64501706-64753878
Aldh1a3	Chr7:66390890-66427517
Adamts17	Chr7:66839735-67153171
Slco3a1	Chr7:74275419-74554780
Cemip	Chr7:83932857-84086502
Lrrc32	Chr7:98489283-98502181
Dgat2	Chr7:99153658-99182719
Chrdl2	Chr7:100006172-100034728
AC123830.1	Chr7:104261465-104262174
Trim5	Chr7:104263386-104288094
Trim12c	Chr7:104338754-104353362
Trim30b	Chr7:104355382-104369884
Spon1	Chr7:113765998-114043370
Scnn1b	Chr7:121865038-121918514
Il27	Chr7:126589010-126594941
Adam12	Chr7:133883199-134232146
Ifitm6	Chr7:141015699-141017924
H19	Chr7:142575529-142578143
Col4a1	Chr8:11198423-11312826
Col4a2	Chr8:11312805-11449287
F10	Chr8:13037308-13056676
Sfrp1	Chr8:23411502-23449632
Eif4ebp1	Chr8:27260329-27276674
Nrg1	Chr8:31814551-32884029
Ubxn8	Chr8:33619586-33641967
Mtnr1a	Chr8:45069137-45088506
Tlr3	Chr8:45395665-45411080
Spcs3	Chr8:54520433-54529998
Csgalnact1	Chr8:68356781-68735146
Insl3	Chr8:71689214-71690575
B3gnt3	Chr8:71690756-71701789
Tpm4	Chr8:72134975-72153142
Ednra	Chr8:77663031-77724464
Podnl1	Chr8:84125989-84132527
Mmp2	Chr8:92827291-92853420
Slc6a2	Chr8:92960079-93001667
Mt2	Chr8:94172664-94173568
Cmtm3	Chr8:104339410-104347672
Hp	Chr8:109575128-109579172
Il34	Chr8:110741829-110805924
Crispld2	Chr8:119992438-120052793
Acta1	Chr8:123891769-123894751
Galnt2	Chr8:124231391-124345724
Itgb1	Chr8:128685654-128733200
Mmp13	Chr9:7272514-7283331
Mmp3	Chr9:7445822-7455975
Mmp10	Chr9:7502352-7510240
Mmp8	Chr9:7558456-7568485
Bmper	Chr9:23223076-23485200
Dpy19l1	Chr9:24411776-24503140
AC160635.2	Chr9:31947018-32005460
Fli1	Chr9:32422204-32542861
Trim29	Chr9:43310848-43336115
Thy1	Chr9:44043384-44048579
Mfrp	Chr9:44101729-44109187
C1qtnf5	Chr9:44107245-44109187
Gm20444	Chr9:44107301-44108879
Nnmt	Chr9:48591877-48605153
Alg9	Chr9:50775019-50843542
Scamp2	Chr9:57560943-57588795
Sema7a	Chr9:57940112-57962865
Loxl1	Chr9:58287738-58313186
Car12	Chr9:66713686-66766845
M5C1000I18Rik	Chr9:67758712-67760230
C2cd4b	Chr9:67759437-67760930
Anxa2	Chr9:69453620-69491795
Aqp9	Chr9:71110659-71168682
Cyb5r4	Chr9:87022014-87077774
Mthfs	Chr9:89210676-89377713
Rbp1	Chr9:98422961-98446575
Rassf1	Chr9:107551555-107562267
Amigo3	Chr9:108053159-108055701
Ccdc12	Chr9:110656503-110711606
Myd88	Chr9:119335934-119341411
Cck	Chr9:121489824-121495694
Rab32	Chr10:10545002-10558265
Stx11	Chr10:12938209-12964298
Abracl	Chr10:18011260-18023288
Arg1	Chr10:24915221-24927484
Tmem200a	Chr10:25912331-26079052
Rspo3	Chr10:29452416-29535867
Ncoa7	Chr10:30628999-30803326
Gtf3c6	Chr10:40247703-40258108
Lilr4b	Chr10:51480632-51486703
AC153530.2	Chr10:51489530-51522447
Gja1	Chr10:56377330-56402513
Gm26947	Chr10:60931991-60940942
Bicc1	Chr10:70922832-71159700
Ggt5	Chr10:75589340-75617200
Col18a1	Chr10:77052178-77166548
Madcam1	Chr10:79664559-79668537
Gm17134	Chr10:79863937-79864434
Arid3a	Chr10:79927043-79955018
Chst11	Chr10:82985498-83195900
Igf1	Chr10:87858265-87937042
Dram1	Chr10:88322804-88379080
Elk3	Chr10:93247414-93311135
Metap2	Chr10:93858489-93897093
Dcn	Chr10:97479609-97518143
Gns	Chr10:121365090-121397249
Nab2	Chr10:127660918-127668568
Mmp19	Chr10:128790910-128800824
Aebp1	Chr11:5861947-5872088
Abca13	Chr11:9191942-9684259
C1d	Chr11:17257579-17269176
Slit3	Chr11:35121224-35708507
Adamts2	Chr11:50602084-50807573
Gpx3	Chr11:54902453-54910377
Sparc	Chr11:55394500-55423183
Nlrp3	Chr11:59541568-59566956
Mfap4	Chr11:61485431-61488900
Ssh2	Chr11:77216287-77460220
Ccl2	Chr11:82035571-82037453
Ccl7	Chr11:82045712-82047525
Ccl11	Chr11:82057823-82062955
Mmp28	Chr11:83440768-83463071
Ccl9	Chr11:83572919-83578636
Ccl4	Chr11:83662584-83664683
Wfdc21	Chr11:83746940-83752642
Brip1	Chr11:86058138-86201193
Vmp1	Chr11:86583865-86683836
Col1a1	Chr11:94936224-94953042
Itga3	Chr11:95044474-95076801
Spop	Chr11:95414080-95493406
Gngt2	Chr11:95837216-95845734
Tbkbp1	Chr11:97136171-97151495
Csf3	Chr11:98701263-98703629
Igfbp4	Chr11:99041244-99054392
Krt13	Chr11:100117327-100121566
Fkbp10	Chr11:100415697-100424824
Lsm12	Chr11:102162497-102185296
Mrc2	Chr11:105292643-105351139
Slc16a6	Chr11:109450855-109473598
Cd300lf	Chr11:115116214-115133992
Sphk1	Chr11:116530925-116536674
Tmc6	Chr11:117765988-117782198
Card14	Chr11:119307768-119345375
Slc16a3	Chr11:120948480-120960868
Nbas	Chr12:13269133-13583811
F730043M19Rik	Chr12:33111711-33147597
Pgf	Chr12:85166635-85177790
Dio2	Chr12:90724552-90738438
Serpina3i	Chr12:104263122-104269372
Serpina3m	Chr12:104338486-104394257
Serpina3n	Chr12:104406729-104414329
Bdkrb1	Chr12:105603085-105605428
Hhipl1	Chr12:108306270-108330869
AC122190.1	Chr12:111450405-111500840
Nid1	Chr13:13437551-13512269
Inhba	Chr13:16011851-16031621
Rala	Chr13:17880571-17944239
AC154595.1	Chr13:37248660-37252165
Fgd3	Chr13:49261554-49320311
Tgfbi	Chr13:56609523-56639562
AC160962.1	Chr13:60895350-60936571
Ctla2a	Chr13:60934155-60936625
Cetn3	Chr13:81783077-81797155
Vcan	Chr13:89655312-89742509
Bhmt	Chr13:93616675-93637961
F2rl2	Chr13:95696853-95702739
Gcnt4	Chr13:96924689-96950906
AC174082.2	Chr13:96950372-96950914
Cd180	Chr13:102693558-102739629
Adamts6	Chr13:104287835-104496695
Gpx8	Chr13:113042759-113046386
Itga2	Chr13:114833081-114932100
Parp8	Chr13:116854820-117025537
Fgf10	Chr13:118669791-118792115
Gm21188	Chr13:120034605-120052194
3830406C13Rik	Chr14:12284173-12303231
Zcchc24	Chr14:25711642-25769039
1810011H11Rik	Chr14:32785963-32817968
Ero1l	Chr14:45283092-45318572
Slc7a7	Chr14:54369442-54417780
Tgm1	Chr14:55700009-55713492
Ltb4r1	Chr14:55765962-55768494
Adcy4	Chr14:55769058-55784042
Mcpt4	Chr14:56059744-56062310
Scara5	Chr14:65666403-65764826
Scara3	Chr14:65919394-65953935
Loxl2	Chr14:69609068-69695834
Ppp3cc	Chr14:70217898-70289449
Dok2	Chr14:70766036-70778495
Lpar6	Chr14:73237895-73243294
C6	Chr15:4727175-4815456
5430437J10Rik	Chr15:5496266-5594984
Dab2	Chr15:6299788-6440712
Osmr	Chr15:6813577-6874969
Lifr	Chr15:7129559-7197489
Basp1	Chr15:25363285-25413764
Ext1	Chr15:53064038-53346159
Tnfrsf11b	Chr15:54250619-54278484
Gml	Chr15:74813452-74818815
Gml2	Chr15:74819071-74834871
Apobec3	Chr15:79891659-79915906
1500009C09Rik	Chr15:82252397-82260753
Scube1	Chr15:83602583-83725021
Creld2	Chr15:88819646-88826681
Rnd1	Chr15:98663421-98677461
6030408B16Rik	Chr15:101293212-101297426
Krt84	Chr15:101525026-101532820
Krt90	Chr15:101552356-101562950
Gpr84	Chr15:103308236-103310438
Mefv	Chr16:3707215-3718124
Snai2	Chr16:14705852-14709395
Ydjc	Chr16:17144621-17160701
Chrd	Chr16:20733127-20742384
Kng2	Chr16:22985854-23029101
Masp1	Chr16:23451785-23520590
Apod	Chr16:31296192-31314808
Heg1	Chr16:33684466-33771576
Gm15658	Chr16:33770430-33787112
Stfa2l1	Chr16:36156811-36161948
Gm5483	Chr16:36184212-36188111
Fstl1	Chr16:37776873-37836514
Pla1a	Chr16:38396119-38433145
Adprh	Chr16:38445399-38452689
Cd80	Chr16:38458933-38486933
Retnlg	Chr16:48872608-48874498
Pros1	Chr16:62854307-62929346
Robo2	Chr16:73892306-74411825
Adamts1	Chr16:85793827-85803113
Runx1	Chr16:92601466-92826149
Has1	Chr17:17843328-17855188
Fpr1	Chr17:17876471-17883940
Fpr2	Chr17:17887824-17893952
Prss22	Chr17:23993535-23998100
Prss27	Chr17:24038144-24045954
Rab44	Chr17:29135056-29148980
Pim1	Chr17:29490812-29496111
Pde9a	Chr17:31386234-31476310
Pram1	Chr17:33638056-33645706
Ier3	Chr17:35821684-35822923
Trim10	Chr17:36869574-36877833
Runx2	Chr17:44495987-44814797
AI661453	Chr17:47436615-47470638
Mdfi	Chr17:47815328-47834691
A530064D06Rik	Chr17:48151896-48167270
Trem3	Chr17:48247777-48258841
B430306N03Rik	Chr17:48316141-48327024
Rftn1	Chr17:49992257-50190674
Sema6b	Chr17:56123085-56140343
Tnfsf9	Chr17:57105385-57107757
C3	Chr17:57203970-57228136
Lama1	Chr17:67697265-67822645
Emilin2	Chr17:71252176-71310965
Clip4	Chr17:71781947-71858351
Ehd3	Chr17:73804841-73832093
Crem	Chr18:3266048-3337748
Colec12	Chr18:9707648-9877995
Snrpd1	Chr18:10617796-10628230
Dsc2	Chr18:20030633-20059554
Myot	Chr18:44334074-44355724
Dcp2	Chr18:44380502-44424969
Lox	Chr18:52516069-52529867
Smim3	Chr18:60474193-60501983
Arsi	Chr18:60911780-60918561
Ccbe1	Chr18:66045302-66302739
Cst6	Chr19:5344705-5349574
Efemp2	Chr19:5473973-5481853
Ccdc86	Chr19:10941481-10949266
Ms4a4a	Chr19:11375523-11392790
Gna14	Chr19:16435667-16610818
Anxa1	Chr19:20373428-20390944
Cd274	Chr19:29367455-29388095
Il33	Chr19:29925114-29960718
Ch25h	Chr19:34473786-34475135
Htr7	Chr19:35958734-36057507
Entpd1	Chr19:40612366-40741602
Loxl4	Chr19:42593982-42612813
Syn1	ChrX:20860511-20921004
Timp1	ChrX:20870166-20874735
Cfp	ChrX:20925454-20931555
Bgn	ChrX:73483602-73495933
Msn	ChrX:96096042-96168552
Pdzd11	ChrX:100622883-100626568
Rlim	ChrX:103957163-103981284
Itm2a	ChrX:107397099-107403376
Gm379	ChrX:108664004-108664891
Sh3kbp1	ChrX:159627272-159978069
Ppef1	ChrX:160623094-160735765
Vegfd	ChrX:164373378-164402650
Gpm6b	ChrX:166238911-166388988
Hs6st1	Chr1:36068400-36106446
Ikzf2	Chr1:69531214-69687245
Mapkapk2	Chr1:131053700-131097826
Rgl1	Chr1:152516760-152766351
Prrx2	Chr2:30834972-30881251
Acp2	Chr2:91202885-91214098
Bdnf	Chr2:109674700-109727007
E2f1	Chr2:154559407-154569892
Mybl2	Chr2:163054687-163084688
Rnf114	Chr2:167492645-167516173
Snai1	Chr2:167538195-167542814
Ripor3	Chr2:167980164-168010618
Cdc42se1	Chr3:95228732-95236409
Chd1l	Chr3:97560742-97610203
Camk2d	Chr3:126596302-126846326
Gm34866	Chr3:144749482-144750087
Mob3b	Chr4:34949074-35157484
Slc31a2	Chr4:62262562-62298411
Rpa2	Chr4:132768332-132778752
Sh2d5	Chr4:138250403-138261332
Agtrap	Chr4:148077061-148088031
Rfc5	Chr5:117378103-117389047
Gm44751	Chr7:88311478-88315864
Gab2	Chr7:97081586-97308946
Itgad	Chr7:128154376-128223816
Mtmr7	Chr8:40551095-40634797
Snx20	Chr8:88626563-88636128
Nup93	Chr8:94214564-94317227
Gm45752	Chr8:105973097-105985879
Panx1	Chr9:15002128-15045478
S1pr2	Chr9:20962361-20976781
Paqr5	Chr9:61953481-62026856
Zdhhc3	Chr9:123066160-123113205
Crybg1	Chr10:43950636-44148853
Fam162b	Chr10:51585416-51590517
Tmem26	Chr10:68723646-68782650
Prtn3	Chr10:79874476-79883174
Serpinf1	Chr11:75409769-75422701
Slc43a2	Chr11:75531694-75577575
Sept4	Chr11:87568903-87590539
Lpo	Chr11:87806428-87828289
Rhbdf2	Chr11:116598165-116627019
Rrm2	Chr12:24708241-24714146
Arg2	Chr12:79130777-79156301
Dnah11	Chr12:117877982-118199043
Mxd3	Chr13:55325168-55329823
Slc25a48	Chr13:56438355-56474239
Naip5	Chr13:100211739-100246323
Mmp14	Chr14:54431612-54445364
Trim26	Chr17:36837134-36859398
Gnpda1	Chr18:38327558-38339003
Tcirg1	Chr19:3896050-3907133
Lbhd1	Chr19:8883732-8892627
1810009A15Rik	Chr19:8888853-8890881
