# Supplementary material for: Smarcad1 mediates microbiota-induced inflammation in mouse and coordinates gene expression in the intestinal epithelium
Source: Genome Biol. 2020 Mar 11;21:64. doi: 10.1186/s13059-020-01976-7 (PMC7065452; doi:10.1186/s13059-020-01976-7)
Supplement: Supplementary file 15 — Additional file 15: Table S14. Subset of gene list in Additional file 13: Table S12, indicated as clusters 1–4 in Fig. 8b. Genes were identified by hierarchical clustering in Seqmonk. Table contents: Gene name, selected annotations, cluster membership. [file 13059_2020_1976_MOESM15_ESM.xlsx]

## Sheet: all clusters
UP-in colitis, not on KO		cluster
Ffar4	G protein-coupled receptor for free fatty acids, including omega-3, and participates in suppressing anti-inflammatory responses and insulin sensitizing	1
Plau	secreted serine protease that converts plasminogen to plasmin. Mutations in this gene may be associated with Quebec platelet disorder and late-onset Alzheimer's disease.	1
Prtn3	Proteinase3. Intra- and Extracellullar Serine protease that degrades elastin, fibronectin, laminin, vitronectin, and collagen types I, III, and IV (in vitro), May play a role in neutrophil transendothelial migration, probably when associated with CD177	1
Cdcp1	CUB Domain Containing Protein 1 May be involved in cell adhesion and cell matrix association. May play a role in the regulation of anchorage versus migration or proliferation versus differentiation via its phosphorylation. May be a novel marker for leukemia diagnosis and for immature hematopoietic stem cell subsets. Belongs to the tetraspanin web involved in tumor progression and metastasis.	1
Panx1	Pannexin, gap junction structural component. Structural component of the gap junctions and the hemichannels. May play a role as a Ca(2+)-leak channel to regulate ER Ca(2+) homeostasis.	1
Ppil1	member of the cyclophilin family of peptidylprolyl isomerases: protein folding, immunosuppression by cyclosporin A, and infection of HIV-1 virions.	1
Masp1	serine protease, component of the lectin pathway of complement activation. pathway plays an essential role in the innate and adaptive immune response. The encoded protein is also able to cleave fibrinogen and factor XIII and may may be involved in coagulation. A splice variant of this gene which lacks the serine protease domain functions as an inhibitor of the complement pathway.	1
Lpo	Peroxidase. Following its secretion from salivary, mammary, and other mucosal glands, this enzyme catalyzes the generation of the antimicrobial substance hypothiocyanous acid	1
Prrx2	DNA-associated protein, member of the paired family of homeobox proteins. Expression is localized to proliferating fetal fibroblasts and the developing dermal layer, with downregulated expression in adult skin. Increases in expression of this gene during fetal but not adult wound healing suggest a possible role in mechanisms that control mammalian dermal regeneration and prevent formation of scar…	1
Adamts4	disintegrin and metalloproteinase with thrombospondin motifs. This protease is responsible for the degradation of aggrecan, a major proteoglycan of cartilage, and brevican, a brain-specific extracellular matrix protein. The expression of this gene is upregulated in arthritic disease and this may contribute to disease progression through the degradation of aggrecan.	2
Tnfaip6	secreted protein that contains a hyaluronan-binding domain. The hyaluronan-binding domain is known to be involved in extracellular matrix stability and cell migration. This protein has been shown to form a stable complex with inter-alpha-inhibitor (I alpha I), and thus enhance the serine protease inhibitory activity of I alpha I, which is important in the protease network associated with inflamma…	2
Kirrel	member of the nephrin-like protein family, cytoplasmic domains of these proteins interact with the C terminus of podocin, and the genes are expressed in kidney podocytes, cells involved in ensuring size- and charge-selective ultrafiltration Diseases associated with KIRREL1 include Nephrotic Syndrome and Nephrotic Syndrome, Type 1. Among its related pathways are Nephrin interactions and Cell junct…	2
Pappa	secreted metalloproteinase which cleaves insulin-like growth factor binding proteins (IGFBPs). The encoded protein plays a role in bone formation, inflammation, wound healing and female fertility. Enhanced expression of this protein is associated with diabetic nephropathy in human patients and this protein may promote tumor invasion and growth in various human cancers. Diseases associated with PA…	2
Rspo1	secreted activator protein. positively regulates the Wnt signaling pathway. In mice, the protein induces the rapid onset of crypt cell proliferation and increases intestinal epithelial healing, providing a protective effect against chemotherapy-induced adverse effects. Diseases associated with RSPO1 include Palmoplantar Hyperkeratosis With Squamous Cell Carcinoma Of Skin And 46,Xx Sex Reversal an…	2
Prom1	pentaspan transmembrane glycoprotein. The protein localizes to membrane protrusions and is often expressed on adult stem cells, where it is thought to function in maintaining stem cell properties by suppressing differentiation. related pathways are Wnt / Hedgehog / Notch and Embryonic and Induced Pluripotent Stem Cell Differentiation Pathways and Lineage-specific Markers. Gene Ontology (GO) annot…	2
Serpinh1	serpin superfamily of serine proteinase inhibitors. The encoded protein is localized to the endoplasmic reticulum and plays a role in collagen biosynthesis as a collagen-specific molecular chaperone. related pathways are Collagen chain trimerization and Degradation of the extracellular matrix.	2
Crispld2	Cysteine Rich Secretory Protein LCCL Domain Containing 2. Among its related pathways are Innate Immune System. Gene Ontology (GO) annotations related to this gene include heparin binding and glycosaminoglycan binding. Promotes matrix assembly.	2
Gja1	onnexin gene family. component of gap junctions. Among its related pathways are EGF/EGFR Signaling Pathway and Development Slit-Robo signaling. Gene Ontology (GO) annotations related to this gene include signaling receptor binding and protein domain specific binding.	2
Wfdc21	extracellular, enzyme regulator, peptidase inhibitor, LPS-response, differentiation	2
Vmp1	transmembrane protein that plays a key regulatory role in the process of autophagy. The ectopic overexpression of the encoded protein in cultured cells triggers autophagy even under nutrient-rich conditions. Vacuole Membrane Protein 1. Stress-induced protein that, when overexpressed, promotes formation of intracellular vacuoles followed by cell death. Involved in cell-cell adhesion. Plays an esse…	2
Bmp1	inducing formation of cartilage in vivo. BMP1 (Bone Morphogenetic Protein 1. related pathways are ERK Signaling and Akt Signaling. GO annotations related to this gene include calcium ion binding and growth factor activity. Cleaves the C-terminal propeptides of procollagen I, II and III. Induces cartilage and bone formation.	2
Adamts1	anti-angiogenic activity. may be associated with various inflammatory processes as well as development of cancer cachexia. This gene is likely to be necessary for normal growth, fertility, and organ morphology and function.	2
Adamts5	secreted peptidase This enzyme contains two C-terminal TS motifs and functions as an aggrecanase that cleaves aggrecan, a major proteoglycan of cartilage, and may mediate cartilage destruction in osteoarthritis	2
Tubb6	Tubulin Beta 6 Class V. Among its related pathways are Development Slit-Robo signaling and Gap junction. Gene Ontology (GO) annotations related to this gene include GTP binding and structural constituent of cytoskeleton	2
Cst6	The type 2 cystatin proteins incl. Cst6 are a class of cysteine proteinase inhibitors found in a variety of human fluids and secretions, where they appear to provide protective functions.	2
1810009A15Rik		1
Tcirg1	part of proton-pump complex. V-ATPase dependent organelle acidification is necessary for such intracellular processes as protein sorting, zymogen activation, and receptor-mediated endocytosis.	1
Rnf14	RING zinc finger, a motif known to be involved in protein-protein interactions. This protein interacts with androgen receptor (AR) and may function as a coactivator that induces AR target gene expression in prostate.	1
Chaf1a	Chromatin assembly factor I (CAF1) is a nuclear complex consisting of p50, p60 (CHAF1B; MIM 601245), and p150 (CHAF1A) subunits that assembles histone octamers onto replicating DNA in vitro	1
Cyp4f40	lipid binding, oxidoreductase	1
Slc25a48	Solute Carrier Family 25 Member 48, mitochondrial?	1
Btn1a1	Butyrophilin is the major protein associated with fat droplets in the milk. It is a member of the immunoglobulin superfamily. Among its related pathways are Butyrophilin (BTN) family interactions and Innate Immune System.	1
Brip1	DNA-dependent ATPase and 5 to 3 DNA helicase. The bound complex is important in the normal double-strand break repair function of breast cancer, type 1 (BRCA1).	1
Serpinf1	protein is secreted and strongly inhibits angiogenesis. Among its related pathways are PEDF Induced Signaling and Wnt Signaling Pathway and Pluripotency. no serine protease inhibitory activity (unusual for Serpin proteins)	1
Crybg1	Crystallin Beta-Gamma Domain Containing 1 melanoma-associated	1
Alas1	mitochondrial enzyme which is catalyzes the rate-limiting step in heme (iron-protoporphyrin) biosynthesis. The enzyme encoded by this gene is the housekeeping enzyme. The level of the mature encoded protein is regulated by heme: high levels of heme down-regulate the mature enzyme in mitochondria while low heme levels up-regulate. (Possibly upregulated in colitis phenotype due to blood loss?)	1
Col6a4	collagen Type IV	1
H2afx	histone variant	1
Olfr77	olfactory receptor	1
Gm3336		1
Pik3c2g	belongs to the phosphoinositide 3-kinase (PI3K) family. PI3-kinases play roles in signaling pathways involved in cell proliferation, oncogenic transformation, cell survival, cell migration, and intracellular protein trafficking. This gene may play a role in several diseases, including type II diabetes.	1
Gm15987		1
Gm42528		1
Sh2d5	SH2 Domain Containing 5	1
Snai1	Snail Family Transcriptional Repressor 1. Involved in induction of the epithelial to mesenchymal transition (EMT), formation and maintenance of embryonic mesoderm, growth arrest, survival and cell migration.	1
Bdnf	Brain Derived Neurotrophic Factor	1
Neb	nebulin, cytosceletal muscular protein	1
Zdhhc12	Zinc Finger DHHC-Type Containing 12, palmitoyltransferase activity	1
Gm13372		1
Rgl1	RGL1 (Ral Guanine Nucleotide Dissociation Stimulator Like 1). Diseases associated with RGL1 include Nutritional Optic Neuropathy and Toxic Optic Neuropathy. Among its related pathways are Metabolism and Ras signaling pathway. Gene Ontology (GO) annotations related to this gene include guanyl-nucleotide exchange factor activity and Ral guanyl-nucleotide exchange factor activity.	1
G0s2	G0/G1 Switch 2. Among its related pathways are Metabolism and Regulation of lipid metabolism by Peroxisome proliferator-activated receptor alpha (PPARalpha). Promotes apoptosis by binding to BCL2.	2
Gm13684		2
Olfr1033	olfactory receptor	2
Tnc	extracellular matrix protein with a spatially and temporally restricted tissue distribution. It is implicated in guidance of migrating neurons as well as axons during development, synaptic plasticity, and neuronal regeneration. Among its related pathways are ERK Signaling and Focal Adhesion.	2
Dhrs3	Short-chain dehydrogenases/reductase, wide range of substrates, including retinoids and steroids, metabolism	2
AI839979		2
Cwh43	Cell Wall Biogenesis 43 C-Terminal Homolog, Involved in lipid remodeling during GPI-anchor maturation.	2
Isx	DNA-binding proteins, many of which are thought to be involved in early embryonic development. ISX (Intestine Specific Homeobox. Gene Ontology (GO) annotations related to this gene include sequence-specific DNA binding. Transcription factor that regulates gene expression in intestine. May participate in vitamin A metabolism most likely by regulating BCO1 expression in the intestine (By similarity…	2
Tmem198b	pseudogene	2
F730043M19Rik		2
Nfil3	Nuclear Factor, Interleukin 3 Regulated. transcriptional regulator that binds as a homodimer to activating transcription factor (ATF) sites in many cellular and viral promoters. The encoded protein represses PER1 and PER2 expression and therefore plays a role in the regulation of circadian rhythm.	2
Wnt5a	secreted signaling protein. regulation of cell fate and patterning during embryogenesis. canonical and non-canonical WNT pathways. may also play a role in oncogenesis. GO annotations related to this gene include DNA binding transcription factor activity and protein domain specific binding. Stimulates cell migration. Decreases proliferation, migration, invasiveness and clonogenicity of carcinoma c…	2
Angptl4	secreted protein, induced by peroxisome proliferation activators and functions as a serum hormone that regulates glucose homeostasis, lipid metabolism, and insulin sensitivity. This protein can also act as an apoptosis survival factor for vascular endothelial cells and can prevent metastasis by inhibiting vascular growth and tumor cell invasion. Decreased expression of this gene has been associat…	2
Pdgfrb	cell surface tyrosine kinase receptor for members of the platelet-derived growth factor family. These growth factors are mitogens for cells of mesenchymal origin. This gene is essential for normal development of the cardiovascular system and aids in rearrangement of the actin cytoskeleton.	2
Tdrd1	Tudor Domain Containg 1, involved with PIWI, spermatogenesis, transposon repression	2
DOWN-in colitis, not on KO
Hpn	Hepsin. type II transmembrane serine protease that may be involved in diverse cellular functions, including blood coagulation and the maintenance of cell morphology. GO annotations related to this gene include serine-type endopeptidase activity and serine-type peptidase activity. Serine protease that cleaves extracellular substrates, and contributes to the proteolytic processing of growth factors…	3
Lepr	stimulate gene transcription via activation of cytosolic STAT proteins. This protein is a receptor for leptin (an adipocyte-specific hormone that regulates body weight), and is involved in the regulation of fat metabolism, as well as in a novel hematopoietic pathway that is required for normal lymphopoiesis. Mutations in this gene have been associated with obesity and pituitary dysfunction. Disea…	4
Cadm1	Cell Adhesion Molecule 1 related pathways are Cell junction organization and Cell adhesion molecules. Mediates homophilic cell-cell adhesion in a Ca(2+)-independent manner. Also mediates heterophilic cell-cell adhesion with CADM3 and NECTIN3 in a Ca(2+)-independent manner. May play diverse roles in the spermatogenesis including in the adhesion of spermatocytes and spermatids to Sertoli cells and …	4
Aspn	Asporin. cartilage extracellular protein. may regulate chondrogenesis by inhibiting transforming growth factor-beta 1-induced gene expression in cartilage. This protein also binds collagen and calcium and may induce collagen mineralization. related pathways are ECM proteoglycans and Degradation of the extracellular matrix.	4
Adh1	Alcohol Dehydrogenase 1A Diseases associated with ADH1A include Substance Dependence and Methanol Poisoning. Among its related pathways are Drug metabolism - cytochrome P450 and Metabolism	3
Gm16559		3
Plbd1	Phospholipase B Domain Containing 1. Metabolism and Glycerophospholipid biosynthesis. G annotations related to this gene include hydrolase activity. In view of the small size of the putative binding pocket, it has been proposed that it may act as an amidase or a peptidase (By similarity).	3
Slc6a4	Solute Carrier Family 6 Member 4. integral membrane protein that transports the neurotransmitter serotonin from synaptic spaces into presynaptic neurons.	3
Clic6	chloride intracellular channel family of proteins	3
Slc16a12	plays a role in monocarboxylic acid transport, creatine transport across the plasma membrane	3
Rgs8	Regulator Of G Protein Signaling 8	4
Spta1	Spectrin Alpha, Erythrocytic 1. molecular scaffold proteins that link the plasma membrane to the actin cytoskeleton and functions in the determination of cell shape, arrangement of transmembrane proteins, and organization of organelles. related pathways are RET signaling and Transport to the Golgi and subsequent modification. GO annotations related to this gene include calcium ion binding and act…	4
Gpr149	seven-transmembrane G protein coupled receptor (GPCR) class A family	4
Klf15	Kruppel Like Factor 15. Among its related pathways are Adipogenesis and BMAL1-CLOCK,NPAS2 activates circadian gene expression. GO annotations related to this gene include DNA binding transcription factor activity and transcriptional activator activity, RNA polymerase II proximal promoter sequence-specific DNA binding.	4
Eef2k	highly conserved protein kinase in the calmodulin-mediated signaling pathway that links activation of cell surface receptors to cell division. This kinase is involved in the regulation of protein synthesis. GO annotations related to this gene include calcium ion binding and protein kinase activity.	4
Nxpe4	Neurexophilin And PC-Esterase Domain Family Member 4	4
Glyctk	glycerate kinase type-2 family. The encoded enzyme catalyzes the phosphorylation of (R)-glycerate and may be involved in serine degradation and fructose metabolism.	4
Chpt1	Choline Phosphotransferase 1. related pathways are Lamivudine Pathway, Pharmacokinetics/Pharmacodynamics and Metabolism. GO annotations related to this gene include diacylglycerol binding and diacylglycerol cholinephosphotransferase activity	4
Camk2b	Calcium/Calmodulin Dependent Protein Kinase II Beta. related pathways are Glutamate Binding, Activation of AMPA Receptors and Synaptic Plasticity and Post NMDA receptor activation events.	4
