# Supplementary material for: Smarcad1 mediates microbiota-induced inflammation in mouse and coordinates gene expression in the intestinal epithelium
Source: Genome Biol. 2020 Mar 11;21:64. doi: 10.1186/s13059-020-01976-7 (PMC7065452; doi:10.1186/s13059-020-01976-7)
Supplement: Supplementary file 16 — Additional file 16: Table S15. List of genes with colonic expression (whole tissue, see Fig. 8), defined as detectable expression in either all WT/KO ctrl or all WT/KO colitis samples. Table contents: Gene name, chromosomal position, normalized linear read counts by sample. [file 13059_2020_1976_MOESM16_ESM.xlsx]

## Sheet: all expressed
Probe	Chromosome	Start	End	Probe Strand	WT-E_1	WT-E_2	WT-E_3	KO-E_1	KO-E_2	KO-E_3	DSS-WT_a	DSS-WT_b	DSS-WT_c	DSS-WT_d	DSS-WT_e	DSS-KO_a	DSS-KO_b	DSS-KO_c	DSS-KO_d	DSS-KO_e
mt-Co1	MT	5328	6872	+	16605.7	17311.4	17639.3	16929.1	16490.5	14682.8	13477.3	14016.5	14606.6	16180.9	11887.2	13773.7	16545.2	12377.8	14962.2	14534.7
Lypd8	11	58379043	58390728	+	9029.33	7392.83	7002.42	6758.09	7881.76	8310.48	9109.65	9274.42	8289.78	8247.48	9495.77	8317.42	8978.36	10789.9	8790.95	8129.88
Clca1	3	145003817	145032776	-	13205.9	6957.8	7186.85	3310.49	6913.53	5267.59	4231.18	3525.61	4812.39	3594.08	3328.67	2855.94	4222.21	5738.46	2425.2	2101.35
Eef1a1	9	78478449	78489151	-	5249.39	5206.54	5522.32	5360.33	5275.3	5240.98	5192.3	5229.84	6581.37	6219.58	4977.05	5858.46	5914.89	5606.73	6767.59	6823.72
Lgals4	7	28833854	28841708	+	4916.65	4579.19	4579.4	4905.68	4825.13	5247.35	4146.89	5421.56	5120.71	5480.59	4358.74	4342.2	4882.17	4830.3	5055.85	5108.56
Krt8	15	101996711	102004342	-	5231.92	4874.65	4624.23	4634.25	4516.09	5185.05	3601.89	4618.44	4019.32	4643.01	4070.38	3795.4	4461.87	4527.5	4801.63	4600.73
Gm20388	8	119910841	124345722	+	4754.09	4563.99	4519	4823.32	4716.44	4842.13	4779.41	4916.57	4555.7	4418.43	4350.45	4439.92	4479.39	4348.01	4793.96	4857.78
mt-Cytb	MT	14145	15288	+	4597.36	4347.54	4948.3	4197.55	4390.19	3828.16	3327.73	4061.08	4430.38	4761.55	3517.42	3866.89	4243.08	4289.75	4478.97	4815.89
Fgfr2	7	130162451	133123350	-	3732.5	3806.63	4601.23	4256.14	4560.77	4610.36	11582.7	8948.5	7811.63	8916.89	12825.8	9937.98	8341.86	6457.13	9735.21	7176.74
Pigr	1	130826684	130852249	+	3805.76	3825.7	4015.6	3997.02	4594.3	4495.86	3875.72	3891.31	3899.39	4182.6	3765.67	3720.25	5204.77	4651.29	4756.23	4029.08
Zg16	7	127050156	127087328	-	3703.99	3284.36	3405.73	3163.39	2987.04	3336.96	4174.89	4310.13	5173.45	4046.13	3191.64	3754.22	3471	4073.42	2205	2908.01
Dmbt1	7	131032053	131121630	+	2835.19	2790.99	3564.45	3286.21	3574.27	3663.45	10725.3	8111.57	6921.22	8038.76	12048.2	9083.37	7487.06	5601.13	8909.95	6372.97
Atp1a1	3	101576219	101604684	-	2998.96	3374.11	3397.64	2909.79	3081.25	3593.55	2877.88	2488.05	2632.89	3074.08	2782.73	2473.76	3347.3	3808.02	3243.27	2706.8
Fcgbp	7	28071236	28120862	+	4354.26	2995.23	2996.13	2604.58	3282.8	2919.11	4175.08	2769.76	2649.85	2711.12	5335.62	2290.42	3313.43	5461.99	2012.7	1685.92
mt-Nd1	MT	2751	3707	+	3274.56	2954.58	3376.34	3012.7	2845.43	2606.18	2549.26	3373.86	2969.16	2721.07	2628.91	2646.56	2892.24	2681.28	2798.3	3285.09
Eef2	10	81176631	81182498	+	2761.98	2757.28	2847.68	2904.66	2931.73	2979.17	2721.87	2409.19	2851.22	2722.89	2501.32	2591.58	2870.11	2937.59	3081.49	2903.38
4732471J01Rik	7	25376819	25566417	+	2975.87	2797.69	2760.29	2904.11	2717.87	2686.26	4161.39	3400.39	2720.14	2983.64	3798.28	2381.26	3015.36	2505.97	3067.81	2411.87
Ceacam1	7	25461707	25477603	-	2855.86	2705.65	2638.48	2796.74	2601.71	2563.97	3956.01	3268.54	2660.27	2866.54	3650.7	2299.07	2868.05	2335.34	2934.52	2312.86
Krt19	11	100140810	100148665	-	2862.93	2500.57	2461.44	2213.14	2490.51	3063.42	2358.71	2742.06	2306.04	2449.2	2336.34	2074.01	2205.99	2503.61	2406.01	2093
Muc2	7	141744612	141754693	+	2268.12	2417.07	2452.94	2481.18	2191.25	2063.68	10526.4	9602.08	2450.23	1670.43	6019.53	2825.24	2953.48	3977.71	2409.3	2082.31
Atp5b	10	128083273	128090391	+	2295.99	2140.66	2247.69	2127.33	2141.44	2245.09	1913.26	1979.18	2146.11	2210.25	1914.28	2006.5	2294.8	1891.88	2401.4	2682.99
Oit1	14	8348937	8378754	-	2189.36	1910.32	1876.77	2132.9	2240	2190.24	1494.28	1634.13	1690.28	1352.94	1148.42	1793.07	2032	1749.09	1944.24	1789.14
Ckmt1	2	121357714	121363737	+	2174.83	1977.7	1878.85	1851.5	2147.03	2501.79	1356.97	1422.63	1727.76	1721.99	1523.22	1632.33	2123.78	3024.51	1820.12	1481.31
Muc13	16	33794037	33819934	+	2162.63	1858.56	2007.76	1844.54	2097.64	2345.71	2914.79	3657.26	2920.47	2981.97	3565.53	2919.64	3318.53	4390.14	2964.45	2383.52
Agr2	12	35992907	36004087	+	2264.99	1932.87	1908.11	2240.8	1885.03	1824.27	1919.98	2146.11	2583.2	2120.69	1227.08	2343.68	2418.67	1571.25	2357.71	2673.78
Tpt1	14	75845093	75848525	+	2357.3	1898.32	1973.12	1824.15	1935.26	1933.45	1879.41	2775.93	2382.22	2212.96	1677.72	2337.57	2069.79	1894.99	2193.86	2415.54
Prdx6	1	161240112	161251219	-	2405.18	1803.58	1926.5	1543.75	1760.57	2186.79	1545.48	1137.88	1323.45	1512.71	1203.37	1445.61	1767.28	2690.69	1280.88	1026.96
Txn1	4	57943373	57956411	-	1991.22	1747.88	1892.8	1911.09	1832.42	1953.97	2021.55	2493.7	2095.87	2228.98	1911.06	2263.72	2552.13	2258.28	2501.77	2896.29
Car1	3	14766216	14808368	-	1832.38	1995.43	1996.86	2479.83	1392.67	1649.79	603.012	3257.73	911.216	925.852	842.664	739	746.654	255.705	629.17	902.802
Klk1	7	44225360	44229618	+	1797.45	1587.86	1436.61	2127.84	2278.38	1915.74	876.848	1201.96	1095.44	877.727	567.11	1904.61	1512.58	1714.48	1012.21	930.233
Rpl13a	7	45125558	45128761	-	2285.39	1720.41	1817.89	1569.73	1820.38	1828.02	1872.66	2591.73	2454.77	2194.7	1806.05	2337.21	2009.37	1703.31	2211.08	2558.32
Epcam	17	87635979	87651106	+	1872.62	1807.38	1856.19	1798.01	1766.2	1844.45	1780.43	2128	1866.81	1968.23	1649.78	1704.24	1907.94	1953.54	1872.48	2120.24
Gm45713	7	45125922	45136231	-	2276.87	1714.69	1811.39	1564.24	1814.93	1823.05	1868.89	2577.18	2442.98	2181.89	1801.59	2329.36	2003.02	1700.87	2202.2	2545.03
Rplp0	5	115559467	115563727	+	1918.41	1673.35	1778.44	1728.56	1838.76	1958.09	2046.94	2357.55	2459.92	2270.55	1654.11	2115.23	2013.87	1812.66	2351.86	2494.95
Cyp2c55	19	39007019	39042693	+	1447.58	1641.19	1932.77	2722.39	1562.41	1405.32	920.984	1310.71	346.395	181.326	328.678	389.635	886.073	237.929	373.524	352.01
Tspan1	4	116161869	116167601	-	1724.51	1601.33	1531.89	1671.56	1559.97	1670.42	1504.83	1387.63	1434.19	1606.12	1301.63	1342.81	1617.8	1640.34	1556.33	1472.79
Atp5a1	18	77773729	77782869	+	1581.16	1540.6	1604.9	1583.52	1584.62	1698.75	1456.95	1377.88	1705.96	1672.09	1482.57	1442.62	1695.74	1472.32	1850.97	1816.28
mt-Nd5	MT	11742	13565	+	1504.56	1722.71	1771.49	1557.74	1649.33	1270.68	1549.02	1166.55	1758.58	1507.84	1764.95	1263.23	1749.38	1857.9	1736.81	1473.17
Lgals3	14	47367751	47386160	+	1892.47	1518.92	1489.86	1454.75	1404.03	1570.99	914.92	1373.26	912.286	1142.37	922.083	895.874	1037.19	858.77	1131.27	1373.52
mt-Nd4	MT	10167	11544	+	1578.96	1509.19	1682.63	1402.65	1446.03	1267.64	1301.13	1613.77	1546.7	1594.42	1435.69	1351.05	1407.41	1747.29	1409.29	1457.85
Atp1b1	1	164437109	164458355	-	1398.04	1478.82	1528.88	1510.51	1366.22	1571.84	1316.02	1294.45	1240.13	1393.42	1247.74	1235.45	1510.82	2181.18	1505.79	1245.14
Guca2a	4	119637704	119639471	+	1518.26	1387.45	1290.23	1558.21	1404.09	1379.54	604.515	839.704	538.299	634.669	312.398	335.238	470.483	197.787	367.067	400.723
Rpl4	9	64173375	64178666	+	1487.98	1364.03	1413.41	1277.96	1403.03	1409.11	1309.43	1487.46	1735.2	1545.61	1190.61	1540.26	1528.06	1378.76	1727.29	1745.36
Tgoln1	6	72608432	72617000	-	1258.61	1344.18	1326.19	1446.56	1448.84	1316.73	1111.82	1144.01	1393.85	1242.56	1019.66	1225.41	1583.9	1057.24	1279.07	1226.05
Slc26a3	12	31390871	31473917	+	1391.4	1292.25	1467.98	1221.94	1248.39	1435.37	684.114	463.887	450.885	744.29	488.706	749.969	1068.17	1078.51	677.649	626.885
Hspa8	9	40800984	40810087	+	1767.96	1383.58	1482.01	1087.92	1056.76	1364.49	862.267	1499.55	1484.68	2209.8	1203.17	1194.89	1298.85	1045.54	1348.47	1857.22
Muc3	5	137134922	137149322	-	1394	1351.39	1311.03	993.587	1355.88	1706.88	2552.37	2844.09	1147.24	1118.91	2070.76	1189.73	1273.88	3249.45	1279.3	760.437
Fth1	19	9982703	9985092	+	1660.2	1259.33	1303.28	1474.03	1167.83	1144.99	1400.74	1940.42	1353.25	1312.36	1423.37	1440.05	1375.11	1676.17	1187.04	1201.69
Sprr2a2	3	92215920	92256724	+	1908.92	892.842	1263.3	1251.9	1366.92	1294.36	578.36	1076.28	1043.86	703.359	1453.69	1018.88	1044.49	1535	933.17	1017.77
Atp2a3	11	72961169	72993044	+	1237.32	1318.26	1209.36	1358.28	1271.74	1276.35	1299.33	1090.17	1196.7	1123.95	1151.31	1078.68	1382.88	1198.88	1267.57	1158.19
Myl6	10	128490860	128494145	-	1451.28	1182.91	1222.6	1282.92	1183.81	1199.6	1040.18	1616.79	1183.6	1083.16	1089.39	1208.44	1160.06	1094.18	1181.04	1389.93
Pkm	9	59656368	59679375	+	1369.32	1216.8	1232.71	1074.76	1229.86	1356.38	1107.07	1269.94	1223.48	1369.24	1301.91	1081.98	1185.69	1131.97	1288.05	1195.51
Actb	5	142903115	142906754	-	1508.83	1188.65	1208.15	1168.22	1120.9	1283.93	1693.95	2066.06	1272	1355.11	2270.92	1393.39	1237.46	1845.89	1276.1	1304.93
mt-Nd2	MT	3914	4951	+	1291.28	1313.21	1476.8	1085.78	1183.05	1022.98	871.733	1108.8	1250.32	1239.74	993.032	906.98	1081.84	1018.73	1066.33	1105
Rps3	7	99477896	99483738	-	1425.18	1106.37	1184.78	1127.83	1200.3	1256.5	1121.89	1423.83	1483.58	1330.53	1016.61	1240.83	1248.9	1045.35	1410.77	1479.62
Gfpt1	6	87042846	87092197	+	1072.07	1291.36	1233.62	1174.88	1228.03	1209.11	991.513	840.853	1143.47	1010.31	1129.22	1022.07	1413.72	1140.08	1306.77	1142.78
Tagln	9	45929619	45936058	-	1171.47	1224.58	1326.4	1296.97	1126.41	976.663	1041.24	1377.94	1324.48	658.341	943.357	1266.92	977.354	966.044	788.518	946.271
Rpsa	9	120127689	120132369	+	1308.8	1099.06	1202.49	1005.62	1214.09	1268.86	1238.61	1650.96	1702.62	1469.85	1215.79	1458.57	1293.22	1152.12	1675.81	1784.78
Rack1	11	48800332	48806434	+	1275.09	1148.68	1162.93	1076.57	1152.15	1177.88	1060.35	1324.83	1448.63	1296.32	868.453	1286.18	1238.1	1133.05	1496.45	1573.12
Aldh2	5	121566027	121593824	-	1184.55	1082.92	1073.74	1155.24	1182.3	1306.75	701.91	578.13	640.223	564.017	623.453	698.027	973.568	1356.06	671.725	553.849
Cdh1	8	106603351	106670246	+	1148.7	1151.42	1092.21	1041.01	1250.22	1256.21	956.683	983.363	994.875	1013.62	1137.44	820.003	1010.38	1062.5	1013.88	840.919
Itm2b	14	73362231	73385271	-	1210.56	1097.55	1085.51	1142.81	1115.1	1142.97	1026.34	895.158	886.699	872.096	766.112	863.174	1032.09	1195.3	844.415	804.299
Hsp90ab1	17	45567775	45573271	-	1255.01	1125.78	1254.43	991.306	960.606	1231.72	1096.98	1136.8	1224.11	1329.65	1063.07	959.282	1038.65	1114.8	1081.4	1248.47
AC122273.2	9	45930112	45933738	+	1113.73	1163.58	1260.76	1228.92	1069.85	927.277	990.036	1316.61	1263.86	624.496	893.683	1202.39	931.811	920.968	749.13	898.139
Gm15441	3	96555765	96566801	-	1026.69	1180.48	1093.55	1177.21	1075.52	1035.19	513.606	653.834	669.837	677.398	453.941	654.444	782.562	921.834	500.173	438.215
Txnip	3	96557957	96561883	+	1026.18	1180.03	1093.15	1176.94	1075.01	1034.56	512.92	653	669.446	676.926	453.536	653.826	781.94	920.968	499.729	437.788
Myh11	16	14194527	14291408	-	862.085	1311.78	1297.82	1355.45	967.058	897.229	734.736	817.18	721.605	446.639	900.073	772.49	763.186	721.564	555.288	587.737
Aldoa	7	126795234	126809108	-	1196.2	1100.75	1034.1	1004.35	1086.3	1147.76	1241.49	1301.09	965.584	1055.06	1126.59	968.706	1004.84	1208.11	1019.35	836.905
Spint2	7	29256323	29281912	-	1225.3	1057.62	1002.72	1091.86	1011.5	1124.19	1195.66	1350.58	941.628	907.521	995.542	938.804	984.518	1267.28	910.79	862.697
Ldha	7	46841475	46855627	+	1265.51	1022.9	1025.87	1034.87	1012.57	1098.96	908.434	1206.22	1021.02	1240.2	921.576	927.801	1028.73	876.888	1048.43	1158.63
Tpm1	9	67022590	67049406	-	1111.51	1116.02	1166.63	1244.97	949.925	873.127	983.366	1031.57	1093.79	701.542	723.385	978.799	923.51	934.332	728.778	851.219
Ftl1	7	45457944	45459884	-	1159.63	956.709	1018.09	1220.38	1018.21	1058.48	1243.7	1460.45	1007.79	830.148	944.27	1191.67	1215.79	1194.99	1092.39	1111.4
Actn4	7	28893248	28962340	-	1150.68	1064.13	986.193	1027.26	1046.49	1142.22	949.855	910.092	882.672	1052.35	1355.61	892.458	1001.41	947.648	1050.44	908.165
Actg1	11	120345690	120348542	-	1357.05	1075.8	958.694	896.671	983.827	1148.38	980.175	1058.44	978.361	1139.97	1278.58	1030.4	1044.05	1154.88	1022.37	986.649
Krt20	11	99428403	99438150	-	1135.49	1017.16	1058.98	1148.58	907.043	1101.07	976.51	1428.08	761.074	1196.92	1290.19	887.754	1027.61	875.107	1179.46	1180.43
Ctnnb1	9	120929216	120960507	+	1051.8	1112.52	1043.95	1056.73	1036.37	996.812	852.38	944.667	1046.27	1253.79	951.116	868.152	1025.78	945.834	1045.14	1032.13
Maoa	X	16619698	16687818	+	984.567	1015.72	1126.35	1128.68	969.964	1067.27	626.979	635.139	630.114	808.983	532.016	705.099	934.745	783.55	758.31	883.996
Selenbp1	3	94933056	94944758	+	951.044	1039.76	1094.58	1070.56	990.657	1126.15	468.178	423.433	346.939	330.497	276.366	395.505	781.656	914.662	592.416	453.075
Car4	11	84957786	84966044	+	1273.64	870.828	1037.57	918.493	966.462	1247.41	577.78	731.047	486.224	627.366	618.559	581.011	843.037	1180.33	554.949	428.001
Tff3	17	31125306	31129646	-	1196.97	1015.23	995.026	913.89	1014.92	1099.96	1246.58	1455.52	1386.68	1215.4	988.822	1110.2	1093.72	1330.89	725.434	803.889
H2-K1	17	33996017	34000333	-	1092.67	965.046	972.034	1029.84	1074.47	1086.94	1656.59	1393.62	1306.9	1489.87	1594.63	1569.94	1537.75	1455.17	1716.24	2107.6
Slc25a5	X	36795651	36798807	+	1076.98	980.129	1033.85	987.754	1020.04	1118.39	1106.2	866.237	1055.94	1099.64	847	919.905	1046.49	1111.84	1046.03	1130.35
Rpl18	7	45715457	45720836	+	1066.4	878.16	976.985	978.064	1014.66	1082.3	982.021	1236.94	1170.71	1017.03	807.114	1072.33	1028	1043.34	1248.89	1214.98
St6galnac6	2	32599709	32620806	+	1007.42	985.135	925.413	924.549	1067.12	1049.37	1003.17	986.765	1091.8	990.291	883.033	895.204	1097.73	990.404	1085.74	969.108
Rpl3	15	80077794	80091868	-	981.067	905.733	1055.83	917.726	1024.54	1042.28	926.125	1002.49	1186.88	1012.29	866.83	1067.3	1082.22	1027.57	1196.86	1250.1
Rplp1	9	61913284	61914542	-	1142.64	908.445	923.971	911.085	1001.86	1046.35	1054.26	1598.01	1244.39	1112.01	943.89	1175.98	1022.54	899.418	1237.72	1375.26
Dstn	2	143915320	143943324	+	1118.61	1014.25	991.268	879.876	914.308	1008.65	928.155	1338.55	1190.64	1100.13	1049.63	1069.24	1021.44	1086.77	1151.99	1170.2
Tgm3	2	130012349	130050399	+	936.918	947.099	833.764	814.229	1192.31	1215.3	129.904	75.2985	300.097	163.886	231.104	402.99	758.636	1434.7	434.065	138.915
Rps3a1	3	86137940	86142702	-	1053.38	827.318	1045.95	983.373	966.535	994.596	777.396	961.898	1208.03	1099.22	822.303	1166.47	1151.85	1158.49	1155.85	1299.87
Rps5	7	12922290	12926686	+	1187.15	914.053	968.027	810.777	945.856	992.712	964.277	1398.71	1182.72	1108.89	813.834	1065.55	983.149	896.51	1188.64	1294.87
Gm20536	6	72609836	72616190	+	870.898	948.087	936.687	1036.4	1022.7	939.596	742.408	718.253	983.016	883.995	716.64	859.947	1125.8	658.042	903.55	860.254
H2-D1	17	35262730	35267499	+	1027.63	862.625	887.444	918.332	1015.19	1019.79	1936.09	1768.24	1601.42	1672.16	1954.67	1849.7	1632.64	1702.85	1985.94	2250.33
Adh1	3	138260991	138290698	+	917.159	918.054	872.828	797.01	1126.32	1078.85	696.796	467.671	826.707	557.059	422.423	778.497	1169.89	2104.78	1013.62	686.034
Aqp8	7	123462291	123468004	+	1000.81	804.132	929.92	972.23	912.477	1039.66	480.121	387.845	255.107	384.344	244.188	442.659	667.355	643.942	389.874	435.192
Golm1	13	59634626	59675811	-	888.161	938.545	882.549	878.019	1021.9	990.754	797.17	816.256	1166.07	1007.59	985.805	960.724	1121.73	1029.68	1163.8	1048.45
Hnf4a	2	163506808	163572910	+	931.733	879.332	899.245	914.597	906.912	986.026	561.618	609.146	577.138	777.045	597.082	581.457	779.771	692.107	747.209	729.145
Rpl5	5	107900502	107909005	+	1004.92	900.426	960.206	848.768	885.391	905.189	855.333	1072.83	1126.11	1029.22	808.965	1064.02	1002.53	899.108	1049.86	1145.14
Tmbim6	15	99392882	99410049	+	944.963	884.438	903.211	913.81	886.335	960.188	995.256	1016.99	822.085	799.481	958.115	818.098	898.623	875.516	882.593	860.698
AC153364.1	10	115802416	115869522	-	1047.73	868.3	883.021	906.522	896.667	866.663	759.546	1132.14	921.206	1070.99	774.809	859.329	877.327	718.786	840.608	1046.86
Tspan8	10	115816832	115849893	+	1046.28	866.76	881.565	904.908	894.386	864.761	757.964	1131.1	920.526	1070.04	772.476	858.762	876.598	717.741	839.398	1046.4
Calm1	12	100199435	100209814	+	906.938	890.063	936.659	942.394	882.789	884.079	818.737	1059.97	1097.77	1130.25	982.559	989.716	1061.26	864.423	1095.68	1303.08
Mptx1	1	174330518	174332873	+	2719.07	952.105	827.497	230.289	1309.25	827.879	10.7836	24.3938	10.381	1.83488	1.26785	90.3066	434.984	1901.05	244.225	58.3979
Acta2	19	34241090	34255336	-	882.378	901.012	983.142	1006.47	820.943	792.88	699.696	665.118	785.251	439.718	500.37	739.052	602.898	738.359	484.945	516.75
Rps4x	X	102184941	102189394	-	1014.48	855.025	965.42	724.479	890.68	937.343	879.59	1087.7	1146.92	965.329	822.861	1057.66	986.704	913.044	1008.67	1096.94
Gm26904	17	46471501	46825221	+	880.799	876.185	856.34	917.766	898.251	897.266	836.244	851.169	829.136	835.761	786.093	759.341	823.945	809.968	829.613	860.152
Eif4g2	7	111067750	111083030	-	873.395	933.958	959.692	845.559	828.892	877.172	753.034	882.905	961.184	1009.82	911.078	785.981	868.777	794.66	875.886	962.771
Gpi1	7	34201330	34230336	-	895.714	881.961	873.841	915.889	870.685	874.069	829.205	875.247	739.139	819.356	784.064	735.327	811.164	758.798	820.345	752.819
Ezr	17	6738041	6782784	-	978.592	852.848	830.173	858.155	822.338	967.244	535.78	503.304	461.571	554.425	561.125	485.074	643.019	661.571	543.439	471.334
Vil1	1	74409376	74435559	+	807.78	813.641	768.353	931.857	924.233	1072.24	779.874	737.579	660.288	819.12	953.069	689.873	814.844	787.308	896.22	791.386
Saa1	7	46740497	46742980	-	1276.45	742.676	802.591	643.046	892.889	994.947	787.626	1162.23	875.791	1022.23	888.814	832.946	1146.62	1848.68	803.355	611.547
Abcb1a	5	8660077	8748575	+	692.788	821.107	920.213	941.143	944.824	907.645	384.387	383.565	283.226	192.19	323.175	276.825	543.259	430.798	361.712	285.055
Rpl7	1	16101295	16104662	-	987.511	832.106	899.62	780.114	831.319	857.041	830.523	1043.26	1034.78	1009.78	742.251	1074.2	943.917	929.366	967.257	1166.69
Rps9	7	3703993	3706897	+	967.774	815.365	820.341	838.392	836.739	899.556	956.024	1170.86	1057.21	951.904	749.072	1020.89	996.375	1006.95	1075.58	1181.83
Slc25a3	10	91116574	91124059	-	859.461	815.399	872.704	850.04	818.56	936.659	757.226	800.579	715.03	705.158	701.299	713.853	823.43	991.482	783.59	770.941
Col3a1	1	45311538	45349706	+	780.061	949.661	878.93	773.714	882.63	863.911	1762.18	767.784	2208.12	1411.44	2218.74	1506.65	936.309	967.956	1350.51	1080.98
Rpl9	5	65388364	65391444	-	1052.02	829.595	854.094	724.075	815.785	870.763	841.623	1051.81	983.475	831.874	677.032	872.769	847.321	1011.46	863.041	931.804
Car2	3	14886273	14900770	+	766.554	771.236	894.891	837.827	888.98	969.275	491.775	501.998	419.334	444.859	341.508	639.699	818.417	1030.2	707.519	639.661
Rps14	18	60774510	60778546	+	1031.43	723.09	860.029	815.682	782.478	918.209	832.342	1355.76	922.446	971.888	684.665	1018.26	928.47	774.466	958.237	1202.73
Gnas	2	174284320	174346744	+	863.984	821.258	832.503	836.212	839.122	889.934	870.019	732.578	815.799	752.828	753.256	734.159	837.935	875.026	772.916	768.533
Rpl18a	8	70894722	70897412	-	1015.53	836.208	818.941	642.784	901.419	866.22	899.68	1118.49	1067.64	936.898	797.732	1024.96	874.75	816.111	1013.97	1098.06
Cdh17	4	11758147	11817895	+	857.434	834.216	818.247	753.003	848.19	865.13	720.709	883.761	855.556	1029.7	1132.5	774.069	862.875	616.282	950.32	935.955
Pdxdc1	16	13833148	13903131	-	800.29	843.758	795.283	801.552	886.582	838.904	706.736	738.007	980.246	780.279	712.558	778.12	958.387	769.891	941.994	889.291
Flna	X	74223461	74249820	-	724.539	965.531	944.314	913.204	742.633	709.864	693.632	583.333	699.824	497.78	883.033	678.389	556.662	552.254	501.65	488.517
Gm20721	2	174330319	174346712	-	839.765	796.03	813.796	809.788	807.85	859.091	850.904	717.712	792.199	735.788	733.832	713.183	815.128	854.652	749.201	744.603
Rpl8	15	76904071	76906318	+	926.335	744.602	816.195	763.359	802.299	878.095	903.846	1106.57	1030.69	860.995	712.431	923.699	888.864	938.711	1002.32	1017.24
Cox4i1	8	120668222	120674207	+	885.301	706.114	786.574	899.74	774.82	882.306	760.364	989.422	686.878	671.149	601.722	748.561	738.406	690.032	745.038	834.395
Psap	10	60277627	60302597	+	773.788	751.7	802.73	897.216	836.565	845.553	1293.06	1041.14	966.501	915.37	1249.95	1016.12	1039.62	1154.09	1074.59	1030.61
Rps7	12	28630854	28635953	-	991.95	757.04	804.74	785.826	778.322	800.785	795.404	940.928	955.662	929.377	666.814	988.944	842.664	831.224	958.575	1036.15
Rpl31	1	39367842	39371911	+	944.899	738.759	786.2	769.919	795.077	880.441	883.044	1115.09	933.439	838.414	703.201	888.098	834.629	839.622	929.061	1078.15
Gpa33	1	166130238	166166510	+	800.098	764.389	780.043	830.843	838.599	888.253	774.707	659.78	763.605	789.962	847.305	795.251	899.192	829.198	839.469	776.697
Myo15b	11	115858406	115892603	+	764.378	869.907	782.567	889.707	749.506	825.718	703.387	660.231	395.089	660.812	941.988	472.251	595.165	793.01	584.286	439.991
Gm30211	6	70719074	70740554	+	786.868	705.378	752.212	893.219	1010.1	726.448	1289.29	722.938	440.164	158.853	418.797	645.775	1120.47	1368.95	440.256	199.516
Gsn	2	35256380	35307892	+	864.731	849.031	758.757	756.172	835.722	768.336	389.713	424.334	531.299	336.892	393.921	480.8	556.769	883.734	434.634	360.789
Pdia3	2	121413775	121438687	+	880.329	788.68	784.314	809.828	778.817	748.075	981.678	973.678	1074.61	971.543	913.512	1014.18	1086.23	910.789	1129.93	1253.14
Rps2	17	24718116	24721929	+	893.218	651.137	828.245	884.317	713.41	826.826	776.104	975.435	1070.82	1070.97	811.222	944.314	720.95	851.173	1078.25	1255.99
Slc44a4	17	34914466	34930436	+	817.318	801.403	741.811	750.823	810.248	844.667	861.977	942.865	760.734	862.576	932.048	674.836	833.189	965.521	863.984	677.101
Bsg	10	79704491	79711969	+	796.748	747.782	767.66	820.769	784.295	821.839	737.293	987.012	776.705	762.693	646.097	724.564	787.86	597.347	744.416	774.135
Rpl13	8	123102350	123105244	+	894.519	743.463	760.366	686.225	797.417	855.545	830.997	979.264	961.489	825.588	652.335	895.136	763.009	818.807	961.902	1031.95
Sprr2a3	3	92285417	92291405	+	1190.59	628.771	786.325	693.593	752.442	757.328	507.041	844.794	693.657	550.337	993.589	625.589	753.285	977.53	787.842	718.812
Serinc3	2	163623272	163645131	-	745.792	752.035	839.145	795.052	771.798	759.267	704.072	642.662	796.617	685.319	579.357	660.314	788.855	692.237	685.601	758.37
Rps16	7	28350652	28353155	+	903.097	690.579	756.51	702.496	789.192	827.583	835.664	1042.17	997.084	769.488	748.565	885.008	792.748	737.51	988.498	989.451
Des	1	75360329	75368579	+	872.861	812.402	856.271	873.638	671.923	560.95	653.371	769.496	787.102	309.786	534.805	725.56	494.197	592.037	385.408	488.721
Ahcyl2	6	29768011	29912310	+	620.174	870.627	789.389	853.775	712.03	700.389	367.856	238.712	318.803	446.857	297.666	256.055	416.355	251.44	322.911	366.375
Cdhr2	13	54701461	54736662	+	737.086	745.355	702.997	827.572	729.642	756.183	548.488	520.242	396.822	579.786	594.191	443.791	573.283	475.548	459.665	412.218
Slc26a2	18	61192919	61211612	-	703.03	776.074	775.328	677.565	773.425	767.874	431.213	334.44	379.016	417.463	389.509	396.278	639.659	741.414	470.286	368.732
Cox6a1	5	115345642	115348981	-	744.554	647.99	715.713	844.327	746.382	766.71	686.961	792.561	624.677	599.625	584.175	644.934	728.256	712.954	713.977	787.919
Stard10	7	101317086	101346626	+	770.331	691.382	683.236	818.529	747.225	749.497	600.297	748.796	683.293	592.667	439.843	641.106	731.473	590.37	695.564	689.211
Rpl41	10	128548114	128549305	-	828.286	649.865	711.525	768.405	707.598	783.388	718.996	1104.18	965.601	871.296	674.598	923.149	820.212	703.755	1027.28	1122.85
Rpl12	2	32961559	32965345	+	811.962	648.442	743.711	706.735	713.279	816.317	697.112	929.823	923.72	825.606	640.569	880.425	774.634	762.212	939.877	1047.32
Rps18	17	33951999	33956001	-	874.227	683.129	750.464	639.13	730.659	748.74	747.813	982.665	924.791	821.918	652.233	866.796	789.442	778.158	878.75	975.291
Hsp90b1	10	86690209	86705509	-	831.742	830.616	743.6	644.298	686.323	663.452	800.413	982.508	1091.85	1053.15	890.184	930.702	905.325	667.551	898.141	1088.16
Ybx1	4	119277981	119294604	-	736.937	655.59	683.694	833.689	714.921	750.79	759.283	973.881	929.752	854.928	767.557	797.826	856.671	654.644	891.844	1025.13
Tmprss2	16	97564684	97611195	-	795.147	698.614	694.954	648.597	690.668	845.904	665.473	585.518	772.95	833.436	639.098	640.815	729.998	806.554	840.643	674.505
Anxa2	9	69453620	69491795	+	851.16	725.718	673.82	704.232	681.325	720.852	789.603	1178.92	1139.82	1103.67	1224.67	929.174	810.133	628.095	1012	1093.27
Fau	19	6057888	6059524	+	762.884	668.916	674.361	703.223	702.192	745.231	759.072	1027.98	712.499	631.163	607.199	794.907	727.794	733.441	767.596	804.316
Gm16559	3	138281408	138307022	-	685.341	678.542	643.826	599.181	836.739	803.057	537.81	376.335	625.305	418.335	313.616	593.559	871.835	1649.77	761.423	510.482
Cdhr5	7	141269083	141276786	-	760.11	678.642	640.373	768.143	672.46	703.713	599.532	561.687	387.511	430.398	664.455	406.577	498.961	566.55	419.281	354.111
Glul	1	153899944	153909723	+	639.528	621.807	672.378	756.212	760.638	720.003	539.234	454.517	499.935	422.059	398.891	520.091	654.325	522.928	499.995	461.7
Tm9sf2	14	122107038	122159604	+	680.689	718.938	738.025	692.423	657.042	669.103	773.52	838.668	849.371	842.029	758.581	792.178	936.149	869.128	838.775	880.512
Myh14	7	44605803	44670843	-	610.806	765.913	674.763	710.57	649.53	721.813	578.123	492.155	349.793	580.313	826.056	386.219	509.04	533.972	478.167	371.447
Slc6a14	X	21714896	21742355	+	639.72	741.119	730.371	699.387	679.988	638.113	488.427	510.174	616.878	804.514	623.352	671.008	903.174	689.476	790.439	794.495
Tpi1	6	124810586	124814296	-	734.952	684.736	653.366	702.375	666.662	681.939	598.082	752.535	785.845	857.525	608.011	664.966	716.381	585.404	818.174	892.844
Actg2	6	83512905	83536265	-	740.521	660.16	814.059	831.529	567.252	523.145	644.011	540.424	907.053	360.109	304.031	774.069	491.566	678.905	341.431	520.952
Ulk4	9	120955351	121277197	-	698.122	714.116	682.987	674.356	657.522	645.777	621.02	755.305	700.691	812.653	628.448	590.417	672.457	719.015	697.449	681.867
S100a6	3	90612882	90624181	+	700.107	643.553	576.459	708.31	695.769	721.037	487.926	721.361	683.446	638.284	511.984	545.839	559.009	676.684	631.892	571.374
Rpl10	X	74270812	74273135	+	707.789	639.502	666.582	619.589	682.589	713.391	680.185	756.657	820.743	692.731	589.804	819.952	694.855	664.626	858.434	818.22
Hnrnpa2b1	6	51460932	51469894	-	612.599	663.023	723.354	670.439	659.745	694.793	701.278	747.422	772.066	726.213	673.812	618.723	669.292	627.18	659.574	787.509
Crip1	12	113146316	113153879	+	777.33	642.767	551.484	654.189	725.064	669.694	351.509	459.382	382.363	352.988	211.655	362.96	398.827	437.055	300.495	331.223
Aco2	15	81872309	81915133	+	646.313	643.503	681.42	665.635	650.736	698.653	637.604	583.243	606.276	708.936	604.537	551.538	666.821	646.164	688.732	653.308
P4hb	11	120560298	120573253	-	665.006	603.61	674.25	729.627	642.7	674.718	720.999	742.647	814.457	771.886	635.32	778.909	841.597	601.251	817.445	843.857
Rps23	13	90922958	90924950	+	724.71	609.737	670.784	637.737	637.846	678.319	811.487	1031.59	688.39	699.962	658.446	803.833	733.838	855.894	812.09	833.933
Rps8	4	117153827	117156243	-	747.072	599.692	674.722	630.429	621.106	690.693	769.512	882.86	884.66	710.935	607.833	797.087	730.336	743.979	806.379	896.584
Kxd1	8	70508272	70527956	-	728.828	608.766	636.795	638.989	653.686	690.656	728.461	855.223	739.394	698.726	536.174	691.384	671.763	671.848	755.873	801.361
Klf4	4	55527143	55532466	-	659.543	621.74	580.564	721.29	715.808	649.323	513.342	452.174	362.383	495	465.783	455.241	607.644	852.774	508.499	416.506
Gm26551	11	51949882	52269514	-	667.331	664.212	644.422	636.062	632.746	644.854	524.97	628.99	628.958	633.434	505.898	560.378	601.583	584.995	581.973	650.575
Ddx5	11	106780355	106789185	-	589.639	706.985	688.173	612.1	670.31	623.467	629.273	530.739	585.718	599.498	599.719	544.638	566.279	631.297	569.982	505.084
Rpl19	11	98026710	98030492	+	693.748	601.751	647.293	602.007	609.946	667.94	661.096	775.352	828.558	701.106	556.815	747.342	726.265	707.726	815.541	936.296
Selenop	15	3268547	3280508	+	694.964	681.388	643.992	654.553	600.791	539.434	425.386	448.435	423.598	518.2	312.601	432.05	574.847	727.609	396.723	331.565
Rps15	10	80292453	80294114	+	745.237	586.785	630.333	566.458	621.033	658.28	700.592	905.587	775.413	646.841	550.628	735.928	659.355	645.609	729.846	813.403
Rps6	4	86854660	86857412	-	683.612	581.277	648.277	592.479	598.873	674.551	645.54	747.67	745.528	657.269	516.548	752.561	711.795	705.716	721.022	799.585
Hdlbp	1	93405940	93478815	-	595.251	669.552	616.48	594.376	652.872	642.453	711.798	523.756	740.04	646.769	654.845	588.375	683.3	502.048	686.135	571.766
Cs	10	128337734	128362479	+	640.723	598.621	619.655	615.209	593.423	680.443	534.092	437.015	455.081	494.401	513.556	453.541	565.408	658.99	509.229	460.3
Calr	8	84841850	84846934	-	756.845	620.267	571.716	606.145	588.25	603.391	831.525	736.227	775.26	721.163	869.543	773.348	780.891	631.395	733.866	830.91
Myh9	15	77760587	77842175	-	559.936	630.596	607.424	604.671	654.834	663.433	735.606	439.853	625.832	659.286	1052.9	542.904	615.377	589.766	619.884	491.471
Gm26561	17	70878078	71393284	+	579.845	579.57	594.556	701.91	599.323	658.151	618.515	647.077	558.058	580.059	596.727	584.942	602.098	667.992	589.178	616.483
Rps11	7	45122379	45124439	-	725.926	570.982	651.466	584.283	549.32	606.568	640.004	760.689	806.284	646.641	552.124	750.861	693.059	632.49	769.927	843.908
B3galt5	16	96235801	96319859	+	572.227	587.287	561.15	711.156	638.297	600.436	897.808	873.175	845.498	765.999	941.1	821.599	1017.1	796.179	951.957	742.263
Rpl6	5	121204481	121209241	+	626.149	560.016	623.08	567.225	631.336	649.009	555.607	637.256	761.549	612.015	548.599	662.185	678.198	649.35	742.121	723.27
Ubb	11	62551171	62553213	+	613.09	589.112	581.326	675.385	603.043	588.543	536.729	581.238	573.621	569.576	510.64	553.134	654.023	581.188	607.36	688.374
Ptma	1	86526726	86530712	+	619.854	547.193	651.064	626.412	565.494	634.862	596.895	655.478	747.295	652.309	566.374	607.806	687.442	535.835	646	829.288
Uba52	8	70508263	70510801	-	678.193	555.597	581.756	586.079	596.344	635.767	678.735	802.404	687.149	650.983	491.926	647.32	619.661	614.273	703.338	751.572
Ethe1	7	24587543	24608925	+	619.598	593.163	563.216	648.759	581.304	610.89	533.828	569.886	368.363	449.946	347.467	367.715	455.462	353.928	427.429	475.843
Rps19	7	24884371	24889806	+	701.579	577.126	601.295	500.225	585.344	667.94	647.887	892.591	844.121	715.513	533.993	753.659	703.369	663.711	798.623	897.216
Cfl1	19	5490455	5495201	+	607.691	535.96	578.456	652.09	618.955	616.67	737.874	813.823	815.459	693.749	782.847	732.7	705.858	546.846	771.386	849.545
Mxd1	6	86647042	86669161	-	609.825	542.606	602.085	618.398	593.83	629.248	349.057	426.767	323.424	504.865	441.542	328.372	449.329	631.967	468.133	378.006
Ivns1abp	1	151344477	151364422	+	563.03	693.307	578.802	544.111	682.022	537.698	429.657	469.923	487.243	482.992	371.556	464.407	500.258	450.992	407.041	382.003
Scd2	19	44293676	44306864	+	503.817	692.236	509.009	654.553	595.007	641.234	918.506	588.468	1159.61	987.929	952.891	741.043	1065.49	1360.44	1129.74	1086.19
Nans	4	46489248	46503632	+	623.951	528.125	576.487	589.794	586.027	665.723	540.684	482.514	654.902	512.277	436.141	586.504	693.646	672.861	685.921	606.662
Sptbn1	11	30099395	30268175	-	524.856	626.612	605.511	576.269	628.822	598.793	503.165	409.603	523.993	552.554	595.535	415.314	556.502	509.089	536.127	444.159
Hspa5	2	34771970	34777547	+	785.652	732.197	555.048	470.289	534.963	516.478	590.884	744.088	828.083	923.327	782.644	747.737	731.705	541.945	739.933	783.683
Cnn1	9	22099216	22109630	+	670.575	618.944	655.53	604.752	570.841	440.553	520.118	639.013	885.187	381.655	361.49	655.319	424.923	524.888	362.263	490.686
Sprr2a1	3	92215799	92221911	+	834.687	356.43	540.266	612.08	665.587	564.847	185.299	420.798	452.668	297.56	608.822	472.337	481.664	750.613	382.277	388.067
Gm26694	17	25794894	25964784	+	559.189	578.214	554.466	606.65	569.897	596.687	511.708	503.327	462.54	447.711	437.054	444.272	501.894	501.884	475.996	454.595
Gm28635	2	84601439	84678041	-	567.341	603.024	566.988	539.085	598.451	584.923	484.656	443.975	572.568	595.61	629.944	465.677	565.23	443.721	543.119	508.996
Rps27a	11	29545846	29548109	-	680.753	547.98	591.574	517.626	547.969	571.256	637.973	885.045	751.185	678.815	549.943	721.852	624.158	622.082	685.53	767.508
Eef1g	19	8967041	8978479	+	632.87	525.664	594.694	590.601	507.368	592.587	615.642	670.885	710.239	624.132	545.353	641.347	673.576	567.138	659.965	729.589
Rpl32	6	115805505	115808747	-	644.35	520.793	568.194	526.327	565.552	608.009	679.895	749.562	766.256	669.405	510.538	668.914	637.864	625.399	744.096	808.62
Rps17	7	81342732	81345254	-	683.079	538.37	534.372	506.665	579.139	595.228	580.918	738.705	697.055	583.783	485.942	647.183	513.128	605.352	666.228	704.379
Samd4b	7	28399522	28598144	-	1012.73	791.543	605.4	369.88	526.259	358.81	502.374	471.275	374.31	414.32	332.836	872.014	474.056	389.855	286.317	315.629
Pabpc1	15	36595661	36608973	-	539.174	570.48	579.524	578.449	573.312	567.858	622.338	541.46	709.186	663.264	810.918	617.882	670.608	850.143	735.823	683.353
Prss32	17	23843855	23859776	+	658.327	519.537	551.387	551.459	623.518	517.087	552.153	654.825	533.219	656.997	648.531	565.493	426.629	731.334	649.167	558.666
Rpl11	4	136028265	136053428	-	650.496	509.292	551.65	545.928	547.62	604.629	551.942	670.749	663.295	589.379	451.152	683.093	633.491	630.643	722.48	794.153
Pmp22	11	63128982	63159547	+	696.095	594.871	550.444	469.441	503.125	591.553	240.799	286.959	209.149	290.202	245.025	189.573	293.539	242.585	204.197	248.52
Atp5g3	2	73908447	73911326	-	575.044	524.727	507.816	614.886	535.733	613.438	555.976	664.78	584.835	586.708	521.036	614.432	637.704	660.362	661.104	781.07
Calm2	17	87433412	87446935	-	600.095	518.516	593.183	533.836	545.193	558.937	484.103	620.115	671.009	647.986	526.462	630.876	645.774	562.236	637.514	722.706
Pfn1	11	70651850	70654644	-	634.641	527.673	544.745	548.108	524.384	556.906	690.863	658.721	639.934	575.735	751.937	641.021	580.198	794.153	604.229	642.599
Clca4a	3	144952480	144975045	-	714.852	621.64	465.466	610.323	469.789	474.055	259.044	458.076	349.81	594.502	489.72	365.226	400.089	256.211	342.872	338.072
Arf1	11	59211412	59228270	-	566.999	553.253	546.215	562.259	524.544	555.779	555.238	643.225	668.953	672.966	571.091	597.627	644.814	563.135	687.896	765.578
Emp1	6	135362545	135383173	+	622.18	680.936	626.866	647.366	371.062	427.865	497.259	850.898	398.81	787.836	678.706	416.567	484.26	60.3849	485.71	759.531
Gm45552	7	45121917	45124144	+	656.364	514.465	582.547	519.1	492.11	542.5	578.914	688.589	727.399	585.073	489.416	683.505	620.088	573.248	696.756	760.744
Ucp2	7	100493337	100502020	+	556.97	503.466	540.515	624.03	506.961	567.839	650.234	483.438	542.41	463.026	534.323	549.856	587.682	657.552	569.893	592.485
Tm9sf3	19	41210842	41264004	-	520.866	588.141	572.521	559.938	545.063	506.671	507.489	516.188	684.074	629.528	461.092	530.768	650.432	509.383	624.759	648.048
Cldn7	11	69964779	69967885	+	619.128	532.16	519.409	559.271	506.859	554.966	578.255	780.488	531.741	559.494	622.16	513.277	533.926	676.373	565.375	587.805
Aqp4	18	15389394	15403684	-	478.382	545.067	597.898	532.847	571.321	565.198	522.702	492.628	633.817	685.428	665.647	559.846	731.278	355.872	691.668	786.296
Ctsb	14	63122462	63145923	+	542.119	525.262	531.89	518.615	573.588	586.954	948.484	765.869	808.119	692.132	855.647	688.62	666.964	692.368	731.589	644.153
Eef1b2	1	63176825	63180486	+	587.057	518.315	567.293	548.532	513.602	538.529	507.726	758.098	681.288	645.242	424.248	604.51	648.636	591.416	638.172	676.743
Rps24	14	24487125	24496959	+	588.593	490.023	585.805	516.294	534.556	552.842	584.873	910.092	667.254	657.378	511.831	658.289	604.8	577.856	676.03	771.112
Ppp1r1b	11	98348404	98357796	+	543.847	535.039	509.577	540.659	551.486	577.905	469.496	411.18	538.333	509.697	330.047	440.427	547.33	673.416	553.135	457.908
Krt18	15	102028216	102032026	+	665.347	534.57	519.465	455.33	564.331	536.295	428.523	550.65	434.948	429.144	369.604	432.359	444.441	449.93	446.162	394.523
Aes	10	81559488	81566362	+	534.608	500.737	468.794	618.095	553.316	588.635	496.679	496.569	453.365	420.497	376.095	488.026	533.269	506.884	456.249	476.731
Ugdh	5	65413221	65435949	-	466.432	536.077	612.805	663.818	485.193	509.884	243.963	305.924	173.503	222.566	148.44	235.113	409.102	347.998	265.52	307.498
Gne	4	44034075	44084177	-	524.173	542.824	537.173	503.94	567.993	573.066	560.458	424.132	448.761	369.411	441.111	424.824	491.921	528.662	496.829	386.871
Sdha	13	74322254	74350280	-	508.127	541.183	561.649	563.329	530.764	539.804	496.785	480.915	505.083	546.74	459.697	445.113	570.385	549.215	554.202	526.657
Akr1a1	4	116636510	116651680	-	514.358	492.651	526.163	609.052	541.502	562.409	556.661	681.223	612.104	587.035	501.917	557.151	643.481	552.27	659.361	673.634
Ctnnd1	2	84600071	84650765	-	538.854	570.898	528.076	502.345	556.281	543.867	466.965	444.876	525.93	551.227	620.233	434.574	526.3	446.074	503.553	463.05
Rpl10a	17	28328471	28331032	+	601.844	515.067	547.934	481.23	535.85	563.351	486.37	572.589	666.285	582.766	418.061	600.304	562.439	542.288	668.469	702.209
Rpl23	11	97777527	97782437	-	575.641	505.408	538.712	508.845	528.904	579.16	596.263	788.731	677.227	586.09	510.082	633.88	612.408	696.779	649.202	645.4
Sqor	2	122765237	122809569	+	585.542	533.901	523.569	536.42	509.475	545.252	454.019	634.598	575.048	663.101	551.109	544.809	572.216	492.67	641.464	676.025
Gsdmc4	15	63891264	63912297	-	738.217	556.718	467.81	410.415	588.149	524.548	439.465	778.213	462.54	331.569	737.002	568.617	730.176	769.352	728.476	685.505
1810065E05Rik	11	58421111	58426024	+	503.539	507.216	668.967	856.217	389.881	422.952	862.795	1862.62	411.212	589.16	526.995	729.01	885.718	235.331	679.766	947.194
Ahnak	19	8989284	9076919	+	498.013	671.528	526.301	457.107	559.986	533.062	463.985	581.711	431.295	613.523	1033.63	350.12	451.231	396.603	433.655	350.644
Eif4g1	16	20668313	20692884	+	493.766	565.457	536.688	572.332	508.865	518.066	556.45	476.365	532.097	541.726	600.302	509.449	591.735	514.04	574.11	549.852
Rps27	3	90212522	90213651	-	647.167	533.951	521.767	478.424	491.296	491.656	650.893	972.574	640.97	581.439	519.362	638.532	576.678	608.211	571.405	649.226
Jchain	5	88519809	88527891	-	604.789	478.338	515.804	521.522	640.549	413.81	715.014	415.167	298.398	107.222	242.16	397.394	718.372	535.05	257.176	130.614
Gm26642	1	135248561	135266443	+	611.745	497.539	515.471	474.265	445.115	616.523	583.185	809.183	549.631	575.154	597.132	556.07	551.72	783.158	528.442	460.283
Eno1	4	150236721	150248879	+	571.096	518.198	484.783	461.588	517.366	588.192	629.378	651.852	624.932	658.45	678.985	520.383	490.446	536.423	577.294	541.21
Ppia	11	6415443	6419817	+	509.109	473.55	516.22	535.431	530.982	567.95	533.565	587.522	736.115	662.102	531.027	681.325	667.212	573.314	730.219	919.113
App	16	84954440	85173707	-	511.37	541.668	529.588	546.069	493.592	500.391	528.766	426.519	505.219	439.881	553.696	446.126	477.611	568.265	423.177	396.914
Arpc1b	5	145114215	145130705	+	547.965	516.239	465.591	573.907	509.722	513.467	625.687	693.612	670.601	620.844	662.553	623.89	621.777	523.532	672.187	732.203
Ctnna1	18	35118888	35254773	+	501.683	516.473	515.998	518.515	510.652	557.792	491.169	503.935	480.532	475.87	545.1	426.317	472.527	498.829	470.179	423.85
Ms4a8a	19	11067471	11081102	-	559.595	509.995	471.36	461.83	558.562	564.016	794.217	1048.37	731.103	782.695	873.093	747.48	736.38	697.318	868.663	819.21
Plac8	5	100553725	100572245	-	587.527	444.839	488.763	496.975	482.984	618.794	924.622	1100.85	849.269	1097.8	1162.52	1055.72	893.895	1150.91	1251.4	1310.85
Myo1a	10	127705170	127720940	+	433.443	549.168	564.561	519.685	484.364	555.816	717.572	605.722	591.886	750.793	752.622	532.158	609.991	669.266	673.361	630.318
Rrbp1	2	143947395	144011263	-	470.209	528.058	509.078	556.607	502.703	518.749	778.925	804.048	618.186	561.292	827.323	635.768	703.76	679.2	639.222	553.695
Tax1bp1	6	52713729	52766780	+	460.927	503.985	521.808	490.576	547.431	547.302	517.851	550.402	739.836	671.785	552.2	675.317	795.539	1046.38	859.537	770.343
Misp	10	79820989	79830490	+	581.979	516.021	511.893	446.67	460.547	562.76	420.746	604.506	362.043	495.164	525.195	370.118	405.689	416.519	494.872	434.901
Cd63	10	128900989	128912822	+	530.34	483.209	484.63	514.558	532.464	518.361	611.687	618.583	549.716	511.351	497.276	619.152	544.29	445.731	463.383	608.353
Adgrg7	16	56724609	56795855	-	530.745	533.783	513.46	473.963	527.349	484.065	417.239	408.342	564.158	598.28	547.61	431.793	533.411	398.416	544.56	586.473
Rpl28	7	4792874	4795066	+	600.265	439.7	516.123	488.598	468.874	524.013	579.995	617.232	571.6	487.515	425.795	626.997	527.509	546.928	541.749	564.729
Cmpk1	4	114959336	114987241	-	500.296	506.01	531.515	521.946	480.383	478.026	457.71	619.732	601.995	526.956	456.579	526.03	541.57	415.734	565.357	666.785
Tfcp2l1	1	118627945	118685168	+	515.702	557.907	571.994	417.48	425.294	548.853	336.401	280.742	282.24	357.947	343.512	240.503	357.178	345.04	372.813	288.3
Wdr38	2	38997476	39006168	+	573.699	444.253	501.964	488.275	482.315	527.707	487.398	622.773	616.64	552.39	444.559	576.513	539.81	477.949	613.622	669.74
E230016K23Rik	11	83582056	83623693	+	555.284	503.683	443.681	497.985	541.575	473.095	371.231	608.267	519.474	350.68	330.757	497.244	557.142	579.195	477.846	501.788
Rpl35	2	39001580	39005624	-	573.187	443.517	501.493	487.649	481.618	526.913	486.845	621.984	615.995	551.736	444.001	575.604	539.224	477.083	612.768	668.954
Copa	1	172082529	172122330	+	490.886	523.387	521.198	429.592	516.363	518.048	496.178	388.768	501.158	490.785	473.289	386.047	465.826	455.37	497.825	406.479
Hnrnpk	13	58391142	58403343	-	481.753	498.527	533.332	449.355	500.262	522.683	463.485	456.972	578.328	552.699	489.898	484.902	533.375	562.236	566.816	553.593
Elf3	1	135253575	135258568	-	581.744	472.395	488.111	446.569	419.481	586.603	540.815	763.347	514.394	539.128	551.642	520.984	520.594	732.069	491.723	423.491
Plxnb2	15	89155549	89171120	-	452.52	501.624	475.034	537.49	500.015	507.391	493.172	429.515	456.1	521.234	567.617	408.997	491.459	462.167	504.799	414.131
Trim14	4	46493781	46536141	-	517.622	464.007	476.962	493.564	477.869	541.355	464.328	434.718	556.291	433.232	380.431	493.296	574.51	574.588	578.735	508.586
Txndc5	13	38500079	38528824	-	468.481	506.027	477.017	563.612	502.427	449.325	580.839	500.601	608.128	487.424	344.171	473.762	588.73	425.668	604.549	536.547
Ccl6	11	83587882	83593087	-	545.789	492.517	435.513	488.558	531.098	464.008	365.456	600.631	513.119	346.829	326.877	491.168	548.467	565.962	472.456	496.613
Mep1a	17	43474324	43502812	-	507.572	546.055	494.282	534.078	481.662	398.333	204.335	259.096	149.649	221.73	133.175	164.443	275.14	158.625	150.986	144.056
Fntb	12	76765589	76921412	+	560.171	467.406	465.23	449.375	498.431	508.832	888.027	1045.46	1071.09	914.661	805.795	849.579	815.928	655.232	1045.98	1018.52
Nedd4	9	72662346	72749852	+	431.864	505.223	533.304	523.844	472.608	477.176	449.563	308.717	512.661	494.183	429.675	400.518	479.211	402.37	468.026	418.846
Iqgap2	13	95627177	95891922	-	421.067	495.983	496.667	543.93	481.008	502.441	461.217	439.516	475.282	645.66	633.976	409.581	558.707	394.642	551.036	484.195
Ehf	2	103263433	103303278	-	491.142	488.298	514.278	464.959	499.55	471.617	343.362	319.484	430.106	424.021	294.953	330.895	473.007	350.693	471.228	424.721
Slc9a3	13	74121457	74169442	+	563.585	480.48	633.231	339.984	347.855	632.129	313.569	326.647	134.188	210.194	373.027	163.705	326.567	191.742	279.147	307.054
Phgr1	2	118772769	118778165	+	617.763	539.693	415.419	434.377	506.976	419.221	328.439	338.539	243.809	277.013	201.918	242.752	288.721	276.209	180.607	224.385
Dsp	13	38151294	38198577	+	398.171	551.428	468.434	526.226	470.618	496.199	389.713	334.935	436.715	618.5	634.078	329.076	478.749	383.206	450.485	387.554
a	2	154791402	155051012	+	526.307	472.796	450.378	456.4	491.005	502.903	419.269	560.876	467.756	470.584	549.892	490.412	509.111	579.179	515.9	563.79
Uqcrc2	7	120635176	120659524	+	503.497	467.557	500.772	461.952	477.695	466.815	407.985	474.834	524.214	516.619	457.339	477.538	516.061	413.104	566.193	625.074
Vdac2	14	21825238	21845879	+	495.303	485.034	473.19	453.312	457.408	512.211	448.166	544.839	495.857	508.517	491.799	464.132	521.554	499.793	541.767	530.79
Eif5a	11	69916714	69921958	-	491.334	417.267	471.623	541.326	455.912	505.23	540.13	584.594	640.104	565.943	496.237	602.519	589.69	490.611	616.344	771.248
Flnb	14	7817957	7951588	+	483.951	541.35	466.894	459.347	481.197	445.428	448.034	445.304	423.666	576.189	866.551	407.006	464.03	344.387	499.426	372.694
Mdh1	11	21556787	21572367	-	504.606	463.321	445.608	492.756	487.314	473.944	413.627	476.613	484.134	525.793	425.871	504.11	506.356	447.005	519.6	603.861
Cltc	11	86694351	86757565	-	442.96	512.523	512.379	472.953	474.425	452.373	440.177	414.964	566.995	596.663	577.329	465.866	574.989	519.023	546.339	513.01
Tulp2	7	45481877	45523632	+	511.029	439.7	450.476	497.339	486.399	480.316	459.793	390.435	415.953	395.898	388.52	392.296	463.124	422.253	395.549	355.358
Gas6	8	13465374	13494490	-	417.653	485.687	463.608	506.463	491.703	499.025	426.651	420.82	436.698	329.734	338.846	390.991	486.677	638.338	414.851	357.493
Tmem59	4	107178399	107200996	+	475.949	469.8	474.799	520.614	459.675	456.676	367.75	421.474	396.669	382.709	288.766	377.001	478.945	443.329	381.139	398.964
Rps26	10	128624534	128626747	-	551.102	428.266	470.389	449.496	475.951	484.084	498.261	536.437	586.551	492.82	395.772	542.595	516.915	556.061	519.885	564.234
Atp5o	16	91684398	91931687	-	486.746	457.11	483.022	458.702	467.188	498.175	454.546	549.727	498.712	487.025	425.694	470.466	469.523	420.08	503.625	548.247
Nucb1	7	45490458	45510406	-	505.95	434.995	446.842	492.494	482.577	476.271	454.125	384.061	411.637	392.864	383.246	388.348	459.071	416.29	391.617	352.147
Cox8a	19	7215158	7217616	-	521.271	453.193	433.044	452.908	470.632	493.78	508.385	618.899	478.205	459.883	375.791	477.538	525.678	526.734	477.58	533.711
Prdx1	4	116685544	116700822	+	505.865	443.584	507.234	468.896	422.635	471.414	457.684	626.962	625.883	616.411	458.353	622.31	595.823	476.168	633.155	823.412
Gdi2	13	3538063	3567871	+	457.427	459.37	481.344	494.937	469.528	452.354	399.416	495.218	542.954	535.876	456.173	495.15	525.98	463.31	572.829	610.607
Rpl30	15	34440505	34443640	-	593.309	441.19	480.706	390.41	455.505	473.039	553.26	782.875	611.017	553.48	423.462	556.79	486.251	508.011	592.772	651.344
Calm3	7	16915379	16924114	-	458.196	428.667	469.695	482.441	468.06	501.74	439.518	448.097	534.51	576.807	508.18	449.851	518.052	443.787	535.007	603.365
Sri	5	8046078	8069379	+	469.889	477.383	467.338	493.281	440.523	458.153	430.132	588.108	559.044	535.386	495.299	500.523	551.774	442.725	612.839	710.049
Vasp	7	19256929	19271817	-	492.379	450.782	422.076	495.623	468.612	478.561	471.552	456.003	476.811	498.488	539.42	482.551	488.49	534.609	498.323	480.916
Serpinb6a	13	33917918	34002794	-	495.601	470.151	470.486	425.898	466.026	469.068	354.963	468.549	466.464	510.697	410.885	450.555	474.856	436.32	488.556	510.977
Tmsb4x	X	167207093	167209315	-	503.838	448.087	443.972	523.339	437.835	423.765	672.934	1075.01	702.78	669.605	712.101	826.371	655.676	617.099	633.493	887.668
Sort1	3	108284082	108361511	+	401.884	471.424	444.235	480.503	481.851	471.986	330.68	301.127	354.839	382.782	362.58	295.02	435.517	376.36	389.678	318.976
Acly	11	100476353	100528000	-	373.269	480.799	452.084	435.83	470.574	523.736	361.027	226.729	478.833	396.571	386.695	353.674	519.972	721.106	547.282	452.187
Atp5c1	2	10056016	10080510	-	477.507	441.34	449.491	434.962	453.427	463.269	404.873	462.963	480.617	473.563	389.737	436.273	477.878	431.108	485.105	554.139
Cd9	6	125460266	125494791	-	490.224	454.884	403.757	405.691	469.019	497.344	309.772	354.194	414.39	353.333	271.523	378.786	436.513	619.566	373.435	358.039
Kif1c	11	70700548	70731964	+	413.983	461.094	426.527	517.404	446.088	452.945	342.281	323.651	373.257	412.031	406.067	326.724	430.913	358.241	385.978	370.218
Slc6a8	X	73673150	73682502	+	450.706	478.739	396.394	432.015	463.105	495.479	341.754	326.917	381.531	487.969	415.88	338.002	414.239	614.42	402.896	306.747
Eif4b	15	102073773	102097172	+	398.406	430.509	468.212	458.257	489.45	468.108	377.137	354.96	433.741	419.171	355.074	378.58	454.485	410.572	450.503	423.491
Nov	15	54745702	54754039	+	426.082	459.303	391.845	545.565	523.992	374.324	306.423	259.569	301.218	149.861	122.119	254.39	371.221	128.432	276.354	195.007
Csrp1	1	135720061	135752232	+	476.93	445.576	509.286	477.314	409.585	380.234	379.114	435.574	541.918	316.653	343.41	507.56	376.109	384.987	336.734	407.624
Lamp1	8	13159161	13175338	+	453.672	447.183	428.094	448.043	449.997	448.661	408.248	463.977	488.45	457.54	391.031	420	445.099	442.627	440.06	456.286
Chp1	2	119547697	119587027	+	458.516	463.087	453.318	454.301	406.388	439.685	362.556	434.2	331.835	401.912	363.417	321.592	389.904	366.868	367.155	338.602
St14	9	31089402	31131853	-	453.224	427.462	410.843	485.509	438.445	460.166	491.353	530.131	398.419	460.573	625.634	421.047	463.853	470.957	483.86	438.659
Dsg2	18	20558074	20604521	+	418.101	494.961	431.685	453.574	442.833	433.239	336.269	367.28	367.021	401.785	441.39	329.78	448.014	339.077	397.488	345.451
Rps25	9	44407139	44410427	+	509.173	432.083	449.435	394.568	431.324	457.248	468.731	590.541	596.252	508.753	440.629	538.733	495.548	477.051	561.247	581.946
Arpc2	1	74236084	74268209	+	465.024	441.039	427.803	443.016	437.152	443.692	465.093	488.934	488.569	480.703	488.224	474.208	480.953	515.428	471.424	505.358
H3f3b	11	116021912	116027962	-	432.163	424.449	450.365	436.88	431.135	478.284	480.121	453.458	518.675	445.531	457.998	460.837	505.378	548.317	475.605	527.118
Rpl26	11	68901583	68906989	+	533.925	405.933	442.516	431.591	410.98	436.36	417.16	609.686	515.532	511.659	356.621	546.079	463.87	455.877	511.861	610.539
Rpl27a	7	109519147	109522367	+	474.583	408.093	440.644	414.23	444.606	469.29	467.598	630.679	616.284	516.928	422.6	550.628	526.638	498.617	604.086	645.383
Tpm2	4	43514711	43523765	-	459.711	458.784	479.347	519.484	361.021	368.894	336.269	450.395	368.278	162.051	256.106	395.523	322.336	413.071	219.283	296.225
Mapk3	7	126759601	126765819	+	428.578	429.973	412.895	468.371	433.199	452.077	458.317	468.662	428.525	426.238	406.904	379.113	421.812	414.068	430.186	421.971
Rpl23a	11	78180932	78183584	-	464.832	392.273	431.852	429.572	424.16	476.308	450.143	509.656	532.012	461.718	318.712	491.871	466.395	495.48	515.935	470.565
Rplp2	7	141447370	141451585	+	478.04	379.014	427.109	462.497	407.42	467.406	467.993	644.689	514.462	434.976	386.618	525.224	463.853	573.003	479.946	582.373
Mlec	5	115142981	115158179	-	406.514	453.176	431.061	441.866	428.011	451.191	361.581	377.349	508.566	551.155	399.652	405.375	486.624	337.95	504.603	572.774
Neat1	19	5824708	5845478	-	416.479	486.44	393.967	382.86	465.372	474	564.334	400.841	215.537	232.558	441.263	334.775	235.144	373.419	237.927	120.007
Plekhb2	1	34849976	34879580	+	437.54	452.657	409.637	450.223	426.195	427.735	358.417	373.947	358.968	415.9	368.387	325.454	412.55	347.279	349.774	353.872
Epo	5	137483020	137533242	-	436.196	435.447	406.558	438.273	433.417	453.481	479.594	440.912	428.457	416.627	436.115	420.893	447.161	495.562	449.169	447.284
Myl9	2	156775420	156781658	+	427.212	435.464	455.287	499.579	419.162	372.182	320.766	413.86	318.599	133.183	232.701	338.929	292.401	269.984	238.959	259.485
Hmgcs2	3	98280435	98310738	+	278.037	448.171	539.988	621.426	417.345	371.886	241.933	477.672	165.331	284.661	77.8207	155.998	281.273	50.6475	178.383	196.425
Mvp	7	126986860	127014621	-	412.062	416.195	414.684	431.248	442.543	474.48	501.082	496.006	388.633	388.268	558.843	431.93	434.362	440.781	448.155	370.593
Pgk1	X	106187100	106203699	+	482.649	408.93	415.1	419.418	408.103	457.95	440.256	532.496	638.931	691.986	524.256	535.78	554.956	458.295	672.721	771.402
Lasp1	11	97799000	97838764	+	460.5	414.672	429.397	461.427	400.648	416.47	375.871	352.775	331.087	376.46	461.751	323.634	367.754	361.476	344.135	331.582
Gm28037	16	55966343	55980721	+	481.753	406.971	424.572	394.589	429.087	441.772	547.987	630.882	566.078	446.585	427.164	510.891	493.468	476.822	519.209	561.467
Rpl37a	1	72711290	72713813	+	474.007	398.366	401.913	414.917	428.709	457.156	406.561	591.599	513.646	401.966	343.486	480.645	459.533	454.602	466.425	493.965
Actr3	1	125392905	125435727	-	448.529	434.376	428.344	435.769	395.868	427.514	435.089	511.075	527.493	571.52	535.642	467.548	492.348	465.238	501.614	592.878
Ggh	4	20042052	20066750	+	525.454	398.567	382.596	333.1	472.623	479.965	220.471	193.866	356.419	295.961	256.233	347.494	346.761	378.827	261.677	243.84
Mgam	6	40628831	40769123	+	285.484	438.729	449.824	475.275	477.462	472.264	472.396	358.383	627.803	660.557	627.688	416.705	578.829	356.232	678.094	617.2
Rpl24	16	55966275	55971435	+	478.488	401.899	421.049	390.551	423.957	438.244	544.718	627.728	561.762	443.478	423.767	507.217	490.552	473.669	515.846	557.368
Rpl7a	2	26910764	26913318	+	450.3	395.922	411.315	424.162	411.038	459.077	478.882	511.345	473.94	400.549	350.611	440.29	457.88	440.862	471.193	502.198
Atp5f1	3	105942698	105960099	-	451.175	425.503	423.157	431.349	411.489	403.357	402.421	486.636	474.824	489.732	387.328	432.033	482.571	383.974	487.222	592.417
Itgb1	8	128685654	128733200	+	418.528	445.475	451.904	433.872	413.131	376.282	451.594	497.515	640.936	527.81	543.173	523.644	483.975	362.506	491.082	593.732
Lmo7	14	101729957	101934710	+	457.491	440.838	403.591	393.458	404.63	435.4	260.257	320.633	280.83	373.825	417.351	259.831	359.222	263.204	330.774	291.443
Ghitm	14	37120092	37135272	-	402.076	408.545	432.781	447.861	416.444	423.414	316.627	359.352	398.521	412.085	320.842	381.636	421.705	338.064	412.556	452.204
Ptp4a2	4	129811219	129850003	+	461.61	423.963	412.812	380.821	434.565	407.9	355.991	508.89	426.945	392.81	388.901	381.516	444.708	460.125	405.44	420.434
Tmem45b	9	31426196	31464462	-	450.13	428.684	383.774	366.973	434.768	435.806	402.237	451.07	426.232	425.638	434.087	357.519	419.128	494.32	432.979	360.021
Eif4a1	11	69666936	69672423	-	470.209	414.772	423.157	386.615	404.95	398.149	431.265	489.812	573.638	547.739	489.822	519.422	502.089	426.975	565.072	630.045
Hao2	3	98874521	98893239	-	392.645	495.849	500.855	366.085	362.256	383.669	158.037	181.41	208.316	154.148	134.57	153.852	263.212	172.594	130.563	172.188
Prom1	5	43993620	44102032	-	433.315	431.48	426.319	436.113	387.178	365.607	570.714	725.889	502.568	611.724	553.037	420.67	453.4	174.227	398.342	426.908
Muc2	7	141690340	141698782	+	164.71	559.548	411.62	837.524	443.415	349.188	688.965	132.735	244.913	332.804	1183.16	213.88	584.411	61.6593	411.489	398.879
Plekha6	1	133164210	133303435	+	367.956	458.048	413.852	376.32	409.222	453.37	293.267	247.249	226.343	280.646	361.819	232.641	295.512	318.312	310.618	230.688
Cox6b1	7	30616861	30626151	-	429.602	379.801	401.663	408.861	399.878	453.185	385.705	540.875	406.999	385.761	354.466	398.269	414.524	405.491	442.711	458.745
Eps8l3	3	107877229	107892900	+	450.877	399.856	391.096	370.284	394.661	455.051	341.806	356.942	261.223	275.305	358.219	312.923	354.724	428.805	315.226	262.338
Nudt4	10	95547007	95564146	-	411.038	471.574	399.957	419.802	383.022	370.39	267.086	359.892	275.971	327.717	303.118	248.931	305.093	353.569	283.328	254.31
Serpinb1a	13	32842092	32851185	-	468.075	403.807	386.77	383.284	391.494	420.145	341.437	490.173	482.996	556.914	634.204	513.671	501.983	464.013	505.991	566.147
Cd24a	10	43578284	43584265	+	403.527	427.747	418.415	460.861	410.399	336.5	330.891	373.384	436.579	359.582	181.937	350.429	451.071	307.496	474.093	422.501
Atp8b1	18	64528979	64661000	-	360.317	441.24	420.633	434.114	402.247	393.513	362.161	303.131	422.256	451.435	370.821	344.628	468.243	310.878	442.302	443.51
Sptan1	2	29965560	30031451	+	350.992	414.27	410.15	410.96	441.191	410.227	372.364	271.417	371.133	428.854	397.522	300.873	358.777	334.535	375.232	309.224
Coro1b	19	4148619	4154035	+	419.083	427.864	382.665	401.634	404.063	395.36	400.523	496.66	389.533	421.569	400.286	375.783	418.665	404.608	471.62	450.342
Ndufs2	1	171234853	171251388	-	416.714	384.923	399.098	391.157	409.585	427.606	393.984	445.259	421.661	443.315	339.809	369.363	410.151	382.307	479.821	502.505
Trak1	9	121297502	121474918	+	388.868	453.025	404.686	375.532	383.065	425.334	277.817	239.906	256.007	286.659	297.412	226.856	292.596	341.168	297.346	242.627
Iqgap1	7	80711583	80825974	-	384.6	414.722	401.649	374.523	408.655	428.437	337.588	241.325	405.045	366.94	477.067	322.416	366.812	359.728	374.343	298.104
Golph3l	3	95588934	95619247	+	411.614	379.951	395.756	421.457	426.456	377.076	270.54	260.696	385.353	340.361	243.833	322.261	423.163	407.369	390.496	404.857
Rps10	17	27630422	27636629	-	442.96	369.488	376.383	401.452	396.231	427.348	410.832	544.276	472.989	412.467	334.738	485.331	414.612	416.11	494.587	545.958
Tspan3	9	56131725	56165477	-	411.614	379.181	385.217	450.041	385.681	400.79	334.608	321.781	354.126	280.392	210.844	299.86	372.607	362.473	295.265	294.227
Rps29	12	69157722	69159186	-	425.612	369.756	368.202	400.443	391.959	456.214	422.512	550.56	487.617	419.389	312.449	464.87	438.361	478.733	477.348	520.747
Uba1	X	20658326	20683179	+	405.768	396.14	399.791	388.048	389.59	416.876	429.209	273.737	380.053	364.833	471.057	356.712	386.579	371.393	379.929	335.22
Slc20a1	2	129198764	129211616	+	348.859	435.263	376.369	291.516	457.161	528.039	126.899	64.3743	83.8464	93.5608	71.8364	109.806	178.047	314.129	119.8	75.7857
Ddb1	19	10605625	10629813	+	372.075	407.49	395.991	393.034	406.476	417.781	397.491	294.64	419.521	395.808	374.067	357.622	402.809	368.91	402.007	356.041
St3gal4	9	35046576	35119268	-	392.687	426.742	463.552	341.579	315.61	477.084	253.375	310.114	272.607	317.998	321.324	248.468	339.259	395.835	343.743	358.91
Lmna	3	88480147	88509956	-	412.062	407.306	387.075	374.463	391.261	415.62	259.677	239.951	279.267	285.133	237.849	247.85	271.709	299.817	250.647	230.38
Cap1	4	122859047	122886056	-	420.854	402.183	381.251	390.531	391.145	385.959	434.35	479.586	451.547	488.733	535.388	427.21	446.663	406.634	445.717	438.061
Hadha	5	30118304	30155162	-	348.304	388.623	422.367	383.91	412.666	417.615	280.321	311.736	333.568	368.084	329.058	293.149	361.728	282.793	340.203	301.367
Tpd52	3	8925593	9004723	-	375.19	393.947	375.496	447.074	397.728	381.49	404.662	419.469	480.651	428.835	376.552	425.476	473.025	402.468	461.693	456.235
Mylk	16	34745210	35002420	+	364.862	464.761	447.785	473.357	336.986	309.277	258.385	317.727	282.733	204.853	297.666	260.741	255.835	228.143	217.29	243.447
Ugt2b34	5	86889767	86906937	-	356.007	363.763	433.114	415.845	391.697	407.346	213.194	259.547	247.139	293.999	190.989	253.617	373.247	331.66	295.354	349.892
Prkcd	14	30595354	30626210	-	377.43	381.558	357.773	430.904	402.552	414.106	255.063	188.483	180.282	269.927	226.971	200.611	247.267	333.391	233.978	192.257
Ddx3x	X	13280970	13294052	+	370.538	412.462	385.217	426.12	410.777	351.293	323.904	280.99	423.428	432.033	415.88	389.635	461.186	371.099	430.435	454.851
Gnb1	4	155491361	155559269	+	401.116	387.82	392.344	396.708	378.662	394.566	438.542	433.659	454.3	438.028	474.531	403.59	432.762	431.157	440.7	446.003
Tubb4b	2	25222160	25224702	-	450.087	346.085	385.73	382.154	362.866	424.707	315.941	358.586	321.861	296.015	377.211	336.731	370.527	320.452	335.151	404.43
Atp12a	14	56365068	56388550	+	489.861	404.862	372.597	175.16	339.514	804.257	39.7333	72.3254	127.919	82.2245	273.095	217.501	265.008	801.881	405.992	113.55
Mgst3	1	167371966	167393841	-	398.299	364.031	364.957	408.437	373.126	435.511	275.654	374.421	288.017	335.82	268.911	282.146	322.052	296.795	348.547	404.139
Gnb2	5	137528127	137533510	-	399.451	384.12	361.212	391.46	387.991	407.845	433.823	405.684	394.358	387.487	400.235	385.429	416.497	450.796	413.41	419.324
Sval1	6	41951630	41956098	+	440.357	408.746	329.096	294.12	473.698	408.159	358.733	390.998	573.044	372.336	370.086	646.668	529.998	756.756	373.204	433.535
Grtp1	8	13172022	13200620	-	394.906	395.738	376.591	369.981	394.095	387.621	365.957	443.975	397.433	388.686	334.839	349.829	373.301	388.336	372.831	387.52
Anxa4	6	86736840	86793584	-	386.371	379.75	403.868	391.44	370.568	381.25	441.733	446.994	501.464	472.146	423.741	421.597	452.636	375.265	499.675	513.471
Rps21	2	180257377	180258445	+	461.055	375.984	368.423	331.606	379.81	404.04	427.812	692.733	544.041	460.864	352.64	479.821	422.718	418.152	507.805	560.715
Rpl37	15	5116613	5119140	+	431.587	353.752	371.53	363.42	379.868	411.834	485.315	570.697	464.545	392.21	334.839	442.573	432.691	506.296	437.854	434.303
B3gnt7	1	86302832	86307305	+	417.568	362.022	379.281	283.239	399.849	493.447	303.286	199.159	391.64	212.646	224.815	320.115	375.38	799.381	358.26	202.915
Sqstm1	11	50199366	50210827	-	457.769	362.106	356.997	336.431	408.786	385.442	265.873	316.781	237.335	230.814	286.509	256.673	317.945	298.2	269.184	230.329
Rps20	4	3831334	3835665	-	417.888	343.875	359.465	377.248	387.221	411.28	441.812	542.924	522.923	458.266	346.225	512.916	442.521	456.024	529.616	591.545
Hnrnpu	1	178321108	178337797	-	377.174	392.172	410.261	367.216	374.463	371.868	376.662	373.767	411.688	424.966	398.029	344.387	386.775	424.933	390.603	402.534
Gm26518	15	102455526	102483722	-	385.71	368.283	366.537	408.154	375.582	388.73	401.789	503.079	410.244	394.627	493.828	408.139	422.878	501.639	402.22	376.759
Ptprf	4	118208213	118291405	-	312.114	389.728	375.038	431.712	395.533	389.413	312.567	212.809	305.517	335.62	346.504	271.589	367.79	360.333	334.297	279.948
Fam120a	13	48879219	48968017	-	323.018	388.188	387.81	386.353	390.389	411.095	365.298	286.824	362.893	401.022	399.779	315.069	371.31	378.402	394.054	385.163
Thbs4	13	92751590	92794818	-	415.242	381.692	367.924	275.386	410.501	451.523	279.583	212.111	383.179	314.164	324.595	264.586	292.17	446.662	274.201	232.123
Lima1	15	99778470	99875428	-	380.162	390.063	359.465	384.071	381.438	380.936	327.252	281.981	337.577	380.801	358.979	282.506	374.136	390.002	343.708	297.882
Cfap43	19	47737561	47919299	-	392.943	349.115	356.151	389.32	382.673	404.705	305.685	424.65	347.058	333.167	300.227	305.113	354.529	328.751	371.834	394.694
Spink4	4	40920052	40931395	+	497.949	290.655	294.04	426.181	463.105	345.734	646.041	763.977	1011.71	542.798	487.869	891.153	655.285	751.887	797.911	785.374
Slc12a2	18	57878678	57946821	+	314.888	408.545	417.513	401.937	369.885	362.947	326.435	250.65	411.552	388.286	271.016	283.622	377.389	398.302	428.123	417.257
Ctsd	7	142375911	142388038	-	369.13	372.686	377.881	382.961	377.936	370.796	425.228	428.118	456.814	439.154	361.971	400.827	433.793	399.805	418.783	392.405
Erbin	13	103818787	103920514	-	302.405	442.094	420.827	383.224	367.822	346.436	283.749	280.9	296.257	349.609	299.035	237.859	331.971	286.926	324.334	287.275
Dpep1	8	123186242	123201812	+	367.508	362.189	346.999	428.704	373.038	364.129	257.963	237.27	131.911	198.712	139.109	164.22	254.36	105.232	183.364	189.37
Laptm4a	12	8921664	8938742	+	362.686	370.041	387.297	381.528	371.614	363.243	340.673	381.989	398.555	351.97	335.752	381.962	407.964	387.209	391.386	409.178
Rpl15	14	18267823	18271391	-	402.247	350.471	374.65	363.077	366.819	379.92	326.831	399.039	447.249	415.337	298.528	419.245	394.934	364.123	438.601	520.901
1700003D09Rik	11	98350718	98358283	-	375.809	361.419	357.746	371.172	371.847	398.241	345.049	321.916	379.22	356.621	233.335	313.627	387.433	494.075	377.278	316.636
Gsto1	19	47854970	47864790	+	386.2	342.351	350.146	383.365	376.047	398.684	296.273	416.834	337.543	325.083	287.549	296.857	349.445	320.174	363.918	386.461
Atp5j2	5	145183698	145192062	-	480.366	356.397	338.553	343.961	360.353	368.857	420.508	603.56	389.04	393.409	336.716	382.254	374.936	328	408.144	482.043
Capns1	7	30186936	30198811	-	380.332	339.522	349.592	405.267	378.56	377.851	398.519	381.403	414.203	348.5	370.086	371.44	358.457	366.541	365.163	369.125
Plec	15	76170974	76232574	-	351.27	451.251	375.385	338.47	338.802	383.318	335.663	291.959	255.43	398.133	657.203	218.154	275.674	229.008	307.861	261.33
2610507B11Rik	11	78261752	78290623	+	321.93	381.81	364.984	390.087	390.346	379.347	312.092	292.477	372.067	373.662	388.85	316.768	397.476	295.814	406.383	378.365
Gmds	13	31819579	32338740	-	336.888	326.833	369.311	469.36	349.512	388.305	549.885	562.25	511.726	475.943	469.663	524.159	538.353	438.183	585.015	668.117
Cyc1	15	76343523	76345934	+	384.835	346.503	353.28	398.303	350.791	371.683	382.884	388.295	340.381	356.73	309.406	361.982	392.961	365.005	403.483	489.798
Suclg1	6	73248382	73276911	+	357.052	352.513	380.807	363.804	362.721	385.793	346.447	327.165	349.453	316.653	263.688	337.882	384.197	396.962	374.734	374.232
Vdac1	11	52360860	52389397	+	377.686	367.245	362.738	380.579	334.864	378.572	288.521	387.755	384.793	340.398	320.665	351.185	398.703	378.909	338.317	389.758
Mgat4a	1	37439340	37541016	-	361.789	382.563	360.575	316.991	384.722	396.135	248.076	239.32	283.464	298.795	306.617	216.557	306.444	375.56	289.661	199.55
Sycn	7	28540885	28542209	+	838.827	613.135	429.078	177.582	348.204	174.862	318.842	309.686	194.333	239.679	133.048	702.352	288.117	199.682	97.882	124.824
Acss2	2	155517948	155585724	+	348.688	337.111	355.901	357.587	396.972	401.695	287.466	288.085	316.577	263.969	226.692	287.261	388.161	347.197	357.068	353.171
Btf3	13	98309896	98317006	-	373.888	353.769	373.041	370.466	355.993	366.364	358.549	514.769	432.246	415.555	349.115	400.415	403.964	395.051	427.98	471.112
Cpd	11	76778424	76847018	-	346.298	387.635	367.841	323.188	397.088	375.469	323.983	292.522	360.735	324.52	338.998	282.97	373.852	375.167	339.243	297.592
Tkt	14	30548359	30574720	+	357.052	351.124	363.584	360.15	351.881	407.05	391.506	383.227	383.875	370.701	357.001	339.787	400.889	357.866	459.54	460.419
Naca	10	128035575	128048637	+	382.274	357.284	356.123	372.06	357.853	356.557	332.816	472.514	429.171	409.833	304.386	423.674	384.553	419.443	434.225	466.551
Gm15947	17	23853159	23858647	-	400.86	350.236	338.859	352.419	383.617	350.37	337.614	328.313	344.084	384.072	387.354	333.213	316.523	398.939	391.599	328.986
Rpl36a	X	134585654	134588062	+	443.899	322.497	380.834	342.769	339.02	349.779	370.097	558.624	410.312	383.581	289.831	395.9	379.433	344.256	379.929	424.79
Ppp1cb	5	32458843	32517433	+	348.901	381.793	402.592	365.681	330.2	341.043	283.722	330.138	368.261	368.72	284.911	309.662	366.261	324.275	347.266	407.709
Ces2c	8	104847068	104854483	+	366.142	395.838	386.284	378.157	322.236	318.844	173.171	228.531	111.88	133.728	140.554	160.015	267.337	221.526	167.905	144.176
Rfk	19	17394043	17401349	+	334.071	376.185	378.033	406.398	331.784	336.241	276.393	335.656	294.524	389.413	253.646	249.068	308.151	241.654	285.658	316.671
Atp5d	10	80138632	80145818	+	393.327	343.875	331.634	338.591	352.229	391.167	350.322	405.121	338.308	337.146	292.189	341.692	341.89	352.098	371.069	390.953
Rnasel	1	153749426	153764221	+	315.891	370.627	369.477	336.411	345.966	407.235	251.24	335.611	284.619	355.876	349.394	266.028	370.296	326.48	351.02	299.659
mt-Nd6	MT	13552	14070	-	396.4	430.944	390.001	362.633	331.58	249.752	526.657	472.694	464.443	369.701	400.058	310.4	395.841	539.935	342.356	383.011
Aplp2	9	31149557	31211815	-	342.094	355.694	377.659	348.442	348.306	357.222	260.573	224.026	298.551	259.354	250.502	256.879	306.8	329.323	246.253	193.145
Patl2	2	122120108	122186189	-	348.859	291.174	344.863	352.479	403.148	393.938	1103.15	840.402	756.384	870.097	1028.96	975.589	882.465	830.423	1135.87	1377.93
Serbp1	6	67238176	67297736	+	369.941	360.515	380.349	325.692	346.751	341.487	330.548	351.829	470.457	430.925	401.554	360.746	399.965	340.727	397.025	486.33
Slc44a1	4	53440413	53622478	+	333.58	359.745	360.172	342.729	363.012	360.768	265.741	234.41	282.546	308.896	276.493	262.062	342.814	375.069	285.551	279.128
Rnf10	5	115241412	115272898	-	349.221	346.034	344.225	385.484	342.363	352.383	345.998	323.516	302.968	319.796	354.06	307.224	317.323	317.609	314.923	345.485
Sema4g	19	44989101	45003397	+	273.151	392.708	334.019	375.755	370.219	385.627	358.707	217.945	264.095	273.07	279.916	239.456	302.693	419.835	287.704	236.973
B2m	2	122147686	122153083	+	347.215	288.948	342.908	350.824	400.852	391.795	1096.53	834.771	751.185	863.957	1020.32	970.457	877.789	825.816	1130.43	1371.11
Mcl1	3	95658788	95663176	+	373.013	374.946	359.618	290.971	333.469	383.411	234.708	298.626	257.265	301.32	244.771	220.179	262.021	375.004	263.563	268.487
Pdia6	12	17266545	17284770	+	408.349	335.236	323.965	362.976	351.575	329.076	379.325	408.229	485.663	416.318	338.491	455.464	478.945	277.712	466.639	542.2
Sult1a1	7	126672865	126676432	-	319.518	354.053	352.379	327.65	370.539	381.73	179.868	216.323	118.472	133.765	78.0489	143.227	290.819	257.322	211.437	168.208
Oaz1	10	80826656	80829290	+	372.523	337.63	310.32	392.106	336.971	353.731	362.24	433.119	370.572	317.235	291.961	344.662	357.071	363.535	369.326	407.965
Atp2a2	5	122453513	122502225	-	335.864	360.817	361.101	358.656	326.785	353.029	344.1	312.028	339.31	401.312	487.21	338.07	352.965	331.839	383.683	356.383
Copb2	9	98563721	98588382	+	345.829	363.328	341.674	349.048	354.206	340.397	323.087	318.56	412.861	373.498	327.461	336.937	391.646	322.576	382.064	385.214
Dync1h1	12	110601452	110666945	+	282.39	379.499	364.36	366.529	363.215	345.125	359.471	271.012	254.258	292.019	511.147	247.197	300.045	305.29	292.65	228.331
Arhgdia	11	120578104	120581624	-	374.55	328.038	351.353	370.183	317.296	350.573	373.735	361.492	376.519	348.537	418.847	371.011	370.385	394.332	352.941	384.804
Cox5a	9	57521274	57532426	+	371.69	308.2	342.783	383.91	320.216	366.586	349.795	467.378	350.711	346.992	313.565	357.261	364.217	378.86	368.65	438.317
Rpn2	2	157279017	157326319	+	357.351	308.2	360.949	351.773	341.81	368.303	409.356	386.651	414.611	372.572	390.321	384.211	399.112	321.432	416.168	430.426
Eif1	11	100319885	100322096	+	405.405	341.782	367.48	308.048	300.643	371.203	307.162	441.7	348.111	328.789	283.644	319.429	336.024	414.885	299.713	318.157
Hspa9	18	34937414	34954357	-	329.974	332.692	374.151	374.543	323.66	346.196	326.857	356.942	372.135	372.118	307.53	336.663	399.68	341.854	369.095	460.829
Csnk1a1	18	61555274	61590061	+	319.028	355.493	359.701	359.444	349.352	334.561	310.115	312.209	364.473	368.357	317.876	325.677	349.818	307.267	347.355	368.732
Myl12b	17	70973920	70990787	-	320.841	308.401	324.7	408.275	340.314	383.411	325.802	363.361	287.456	312.511	311.79	310.366	355.578	400.736	325.153	334.485
Rpn1	6	88084482	88105304	+	372.651	336.844	340.134	342.87	340.139	339.547	376.425	413.185	450.035	399.114	342.599	402.389	412.728	295.978	463.846	476.492
Ogdh	11	6291633	6356642	+	330.316	347.976	356.928	371.293	320.551	345.679	349.742	242.609	259.694	288.658	395.265	268.448	325.731	322.543	280.25	273.03
Cox5b	1	36691484	36693681	+	367.657	326.682	309.89	373.655	341.65	353.38	350.533	433.141	330.407	335.384	305.882	332.56	341.943	344.011	377.67	435.14
Ddost	4	138304730	138312628	+	389.465	320.119	344.544	310.107	341.316	367.14	403.423	381.899	464.765	369.701	344.323	410.456	428.087	430.961	429.155	419.734
Tsc22d1	14	76414961	76507765	+	332.599	365.705	328.957	369.981	341.912	327.136	227.774	329.349	221.433	205.089	193.22	213.862	258.502	214.811	190.694	209.628
Ptms	6	124913681	124920103	-	343.289	305.471	360.977	381.548	354.395	322.519	286.148	257.88	313.315	232.558	244.239	262.56	301.591	356.706	221.097	258.102
Plcb3	19	6953714	6969759	-	296.004	348.311	324.714	390.087	343.99	358.09	338.458	284.481	327.06	346.593	349.039	292.291	367.79	519.742	375.944	316.244
Rpl34	3	130726831	130730398	-	415.071	321.358	330.996	326.338	329.008	334.45	344.469	547.835	423.428	409.179	312.221	421.477	347.685	367.913	396.456	498.355
Uqcrc1	9	108936633	108949623	+	356.69	329.879	333.228	367.983	316.961	345.254	333.923	321.263	322.201	320.959	299.492	299.946	349.214	371.965	361.053	374.949
Ctss	3	95526786	95556403	+	386.264	331.922	325.491	337.097	354.554	316.443	386.655	396.066	406.557	375.37	439.944	433.818	432.158	461.056	424.885	457.738
Pcbp2	15	102470632	102500059	+	351.291	337.999	359.729	320.039	329.502	346.51	341.384	304.303	302.187	287.822	321.4	293.526	328.487	453.116	297.756	320.599
Sdcbp	4	6365650	6408423	+	374.848	343.975	321.511	352.742	337.959	313.285	343.256	403.206	472.037	468.73	392.907	432.188	398.756	318.883	457.139	490.43
Cldn3	5	134986214	134987472	+	373.696	352.011	304.371	337.783	314.68	361.377	312.488	393.363	262.787	291.001	280.296	262.801	277.896	349.239	302.666	291.648
Gnai2	9	107614125	107635367	-	363.603	321.09	326.226	370.163	334.617	320.802	365.773	337.301	367.463	341.56	406.574	374.581	360.679	393.237	339.136	359.782
Mkrn1	6	39397804	39420462	-	317.833	351.375	325.851	355.406	331.958	352.125	292.555	342.233	260.425	266.221	222.736	239.147	291.779	329.421	280.019	267.821
Cttn	7	144435733	144471009	-	330.636	334.232	328.306	350.703	331.173	350.776	276.92	254.952	316.017	341.342	323.708	263.865	346.512	299.376	306.989	289.462
Vcp	4	42979963	43000507	-	325.771	324.137	351.713	342.184	322.338	352.863	360.526	342.819	380.002	364.669	385.579	360.248	395.823	354.32	387.721	396.59
Mdh2	5	135778480	135790398	+	325.835	307.899	338.027	387.826	309.565	354.23	326.013	297.072	324.359	343.959	313.489	325.54	364.839	380.543	363.348	400.843
Rps28	17	33819027	33824562	-	363.881	331.537	333.839	291.818	340.081	358.515	362.003	490.555	404.281	336.946	285.824	403.367	355.933	371.786	377.581	422.62
Acox1	11	116171888	116199045	-	308.124	337.145	358.203	384.98	308.562	320.303	309.772	351.603	216.709	285.351	304.259	253.24	304.915	301.761	264.007	227.101
Wdr1	5	38526813	38563221	-	356.604	334.885	316.56	313.903	340.837	348.671	330.153	315.002	361.669	355.204	386.796	312.031	324.078	355.644	350.166	312.281
Hadh	3	131233419	131272101	-	308.7	318.579	348.316	373.05	327.235	334.838	231.281	271.102	263.959	275.269	184.447	245.567	324.807	283.708	264.381	307.106
Ddx17	15	79527707	79546741	-	319.561	385.476	346.846	298.904	336.797	325.105	255.142	236.752	240.36	314.855	249.97	218.806	204.32	223.078	221.916	178.319
Uqcrh	4	116066965	116075071	-	376.705	325.677	327.709	342.507	317.136	317.329	307.478	528.892	348.213	347.61	261.253	348.627	340.966	304.277	361.925	379.168
Capzb	4	139192899	139291818	+	325.749	310.795	312.996	386.776	324.794	342.059	338.563	365.073	330.424	319.705	332.253	318.502	352.502	308.721	334.706	342.445
Col1a2	6	4504814	4541544	+	291.011	359.628	339.15	343.496	333.033	333.619	714.856	343.585	766.103	527.919	906.285	570.986	389.921	462.412	507.894	413.875
Ly6e	15	74955051	74959905	+	388.484	324.874	341.923	294.362	328.906	322.685	666.238	533.464	514.156	413.212	566.425	534.939	464.955	607.476	477.188	465.543
Cdc42	4	137319696	137357720	-	339.491	320.052	341.854	338.066	315.552	339.732	352.379	420.28	414.424	418.208	389.433	362.479	401.014	345.579	405.138	452.562
H1f0	15	79028212	79030498	+	284.353	316.018	350.978	339.923	327.787	381.878	249.104	217.044	318.803	223.365	185.081	275.211	349.694	304.032	245.132	266.881
Fkbp4	6	128429735	128438677	-	379.244	337.162	345.085	290.486	297.053	351.977	282.193	363.924	399.115	419.516	275.935	288.6	306.409	256.211	339.047	400.535
Gucy2c	6	136697284	136781765	-	294.937	325.51	354.584	345.454	334.036	340.951	350.138	379.308	344.288	304.899	308.95	309.542	394.863	327.575	357.62	294.654
Taldo1	7	141392199	141402968	+	325.066	297.787	336.64	376.804	312.515	348.689	314.175	401.45	325.65	338.926	283.948	298.247	327.598	259.511	341.893	366.375
4933405D12Rik	3	122864737	122924116	-	314.461	327.803	386.811	497.359	258.428	258.267	176.756	282.724	106.46	221.621	121.612	146.763	183.717	44.1614	145.773	256.189
Pls1	9	95752642	95845311	-	311.922	338.652	334.116	334.271	335.097	328.54	317.655	298.131	286.318	350.771	384.843	253.394	315.492	248.255	335.969	330.882
Fabp2	3	122895072	122899506	+	313.394	326.079	384.981	496.551	257.237	256.9	176.282	281.936	106.035	220.967	120.978	146.214	183.219	43.6059	145.382	255.472
Cela1	15	100674425	100687920	-	373.547	320.253	254.712	312.005	393.136	345.143	359.26	184.203	251.301	1355.65	303.346	4807.55	315.101	392.143	212.131	624.237
Canx	11	50293961	50325673	-	350.459	370.66	338.443	284.733	321.074	316.147	332.526	417.442	439.416	432.305	405.941	352.884	405.867	331.529	404.07	394.25
Cnnm4	1	36471620	36508764	+	330.358	330.147	322.565	315.114	314.695	360.085	319.053	271.034	232.969	296.815	376.171	238.563	294.925	355.66	288.362	254.43
Erbb3	10	128567523	128589652	-	241.847	407.574	332.507	363.461	315.625	333.194	227.748	225.963	262.855	261.298	226.337	202.585	260.653	243.925	271.373	220.747
Oxct1	15	4026383	4155344	+	325.237	333.161	337.139	286.186	339.151	351.497	190.15	209.588	322.949	293.944	237.849	215.167	255.942	296.762	289.537	256.872
Tjp3	10	81273207	81291581	-	308.38	313.909	319.264	356.012	329.793	336.186	307.794	302.546	279.114	341.997	320.285	278.833	309.093	320.37	333.959	299.112
Fam83e	7	45721212	45729492	+	331.233	325.008	304.191	329.507	335.286	332.252	275.022	291.712	264.503	277.031	251.237	256.621	306.977	303.036	311.116	288.71
Eif4a2	16	23107444	23114136	+	309.361	359.996	324.34	300.337	343.118	322.501	269.274	296.216	286.437	324.883	250.223	243.009	243.89	282.809	228.053	251.851
Hnrnpul2	19	8819401	8834142	+	294.446	329.879	335.905	339.863	327.439	325.64	315.335	282.634	333.686	350.844	319.397	274.816	329.624	323	317.485	317.815
Rac1	5	143503634	143528036	-	328.865	322.714	335.627	324.884	310.669	327.376	376.214	436.34	409.802	381.801	429.7	386.683	378.367	466.006	401.331	410.049
Pdha1	X	160122209	160138413	-	299.951	345.013	342.381	323.754	322.309	317.459	255.247	282.364	353.327	329.37	269.773	284.738	328.22	280.195	351.269	343.88
Jund	8	70698949	70700616	+	339.406	336.392	255.974	356.295	330.519	340.249	252.505	266.822	242.5	237.881	209.829	269.924	265.043	348.177	248.459	247.802
D030028A08Rik	11	96916270	96965060	+	330.145	336.693	333.714	323.027	281.098	346.769	215.831	289.189	198.173	233.956	170.577	199.735	230.362	302.872	234.28	203.188
Scin	12	40059769	40134228	-	396.933	307.848	338.082	277.95	329.546	308.169	99.5573	108.297	149.581	136.199	102.316	128.19	208.479	203.603	117.273	120.519
Hint1	11	54866383	54870501	+	350.566	311.582	309.183	326.378	301.34	347.433	220.629	343.067	306.961	268.438	248.6	287.57	311.919	268.334	291.778	357.339
Stk25	1	93619751	93658659	-	358.695	343.021	287.481	308.957	316.337	332.954	294.954	380.48	251.063	299.758	360.196	273.683	284.366	306.107	299.001	264.592
Cnot1	8	95719451	95807464	-	259.259	329.494	345.64	315.558	352.941	347.23	275.47	202.988	287.082	304.354	292.265	232.332	302.676	280.424	320.794	254.788
Cdx1	18	61018862	61036199	-	340.686	302.993	308.739	327.529	307.981	353.861	299.331	322.097	304.446	316.635	260.569	300.719	335.651	373.387	348.511	356.434
Slc9a2	1	40680574	40769273	+	284.374	328.758	334.213	340.468	308.94	341.117	224.057	227.54	155.681	198.567	197.734	168.048	249.916	243.419	204.001	202.471
Caprin1	2	103762941	103797649	-	313.586	331.403	356.498	296.986	308.693	329.5	295.824	290.135	398.98	436.72	368.792	290.557	322.816	257.992	367.582	397.956
Sod1	16	90220742	90226322	+	350.758	305.672	349.772	326.539	284.295	318.807	281.402	362.528	292.655	285.079	235.719	262.045	295.512	259.315	251.75	293.407
Clic1	17	35049966	35058749	+	340.579	307.899	314.799	328.962	322.294	317.108	373.788	425.19	386.594	402.075	439.437	386.991	356.484	334.862	397.719	434.833
Bzw1	1	58392898	58407353	+	320.82	300.549	321.635	325.449	332.786	326.804	209.397	258.736	330.645	357.929	267.694	297.904	345.392	237.472	337.908	421.869
H3f3a	1	180800832	180813943	-	321.418	312.101	323.605	328.175	318.88	321.522	275.048	282.139	387.613	378.022	255.142	337.83	344.414	346.478	367.031	415.139
Tagln2	1	172500047	172507380	+	358.269	321.174	298.242	329.123	293.609	324.348	301.282	233.126	308.626	284.443	258.794	267.349	276.278	226.852	246.182	288.317
Sppl2a	2	126890391	126933235	-	285.591	350.035	348.593	371.374	307.53	269.976	421.721	429.717	467.399	492.584	522.456	460.493	486.091	319.406	505.066	540.851
Hnrnpab	11	51600100	51606847	-	335.928	296.799	310.791	339.964	300.933	332.529	364.006	415.167	416.276	385.67	355.784	377.087	393.583	347.899	401.615	487.645
Ppp2ca	11	52098681	52127778	+	323.829	323.936	311.249	332.111	306.76	316.129	227.88	275.404	275.087	289.675	211.731	257.256	284.491	270.066	280.624	311.956
Slc16a1	3	104638668	104658462	+	253.498	298.39	321.178	379.529	339.442	324.865	197.612	178.617	203.049	240.478	171.261	219.252	286.926	243.745	208.039	236.598
Rpl22	4	152325742	152334071	+	384.6	304.165	323.175	280.473	304.726	313.913	305.316	475.644	397.382	371.1	299.492	375.508	344.592	335.613	374.467	418.35
Ganab	19	8898090	8916663	+	297.839	318.663	320.928	295.916	329.793	338.255	299.384	257.7	309.391	305.88	279.663	267.555	294.943	268.301	301.83	255.796
Fuca1	4	135920735	135940311	+	326.944	290.321	275.915	358.495	321.452	331.68	448.298	495.241	386.101	369.502	383.626	376.452	426.451	349.631	429.066	420.793
Sparcl1	5	104079111	104113733	-	285.825	367.195	354.071	344.102	293.26	265.931	181.239	234.5	183.663	118.904	168.092	198.602	192.641	202.525	149.189	149.026
Rpl14	9	120571444	120574654	+	362.366	279.841	329.276	312.086	281.592	329.574	329.256	351.761	396.516	315.945	282.655	387.215	334.228	340.204	339.029	405.147
Pnkd	1	74284930	74353694	+	330.977	305.555	303.178	313.64	308.272	322.445	265.635	301.487	246.034	249.399	277.812	246.871	278.82	315.142	249.366	234.599
Gm20390	11	93949819	93968293	-	344.143	278.083	310.75	312.934	305.322	333.804	350.56	383.002	463.253	404.037	347.264	402.663	398.738	286.992	452.673	551.851
Ywhaz	15	36770770	36794547	-	324.362	312.753	334.49	312.247	277.741	314.596	368.594	354.779	353.361	341.997	455.919	335.187	325.767	348.161	314.674	340.02
Ywhae	11	75732869	75765845	+	325.728	315.449	340.869	299.045	284.978	299.636	313.964	351.536	373.392	353.405	332.481	315.515	341.214	324.144	322.947	375.752
Rpl17	18	75000477	75003381	+	362.11	304.199	313.066	273.994	299.465	313.1	307.926	443.142	379.339	333.476	267.719	385.841	359.613	349.125	363.526	409.605
Chp2	7	122219496	122222824	+	295.833	322.614	325.213	323.653	288.334	304.586	162.466	134.312	159.232	190.591	139.869	141.974	221.883	144.133	154.597	179.532
Rps12	10	23785183	23787275	-	333.58	275.589	314.577	278.939	314.171	338.568	363.242	485.555	421.627	389.94	313.565	437.938	369.265	330.81	419.69	508.074
Cox6c	15	35925886	35938246	-	344.527	286.052	284.79	329.971	287.521	320.432	292.291	385.052	301.456	301.538	252.733	302.332	301.769	297.04	300.638	342.804
Gm10252	7	45459469	45460300	+	316.104	267.536	294.123	368.447	296.879	309.425	326.962	339.463	276.769	228.543	267.542	338.465	352.538	313.263	306.633	300.666
Vdr	15	97854425	97910630	-	272.425	310.577	304.024	318.929	308.344	332.049	239.876	166.702	170.241	204.144	168.142	164.135	218.345	247.274	239.137	193.436
Mtch2	2	90847155	90866810	+	271.273	278.736	300.266	367.72	313.43	320.358	223.345	271.62	221.382	224.564	198.444	212.369	267.159	206.184	232.252	265.293
Sgk1	10	21882184	21999903	+	379.052	292.011	365.775	252.051	232.054	353.898	50.4114	93.4981	50.019	110.474	48.2291	40.081	40.3698	64.355	41.3268	35.9372
Pdlim1	19	40221173	40271842	-	297.241	305.053	303.872	312.066	319.403	304.531	150.786	250.312	210.1	208.886	174.761	181.248	235.286	217.409	199.856	176.253
Ube2d3	3	135438149	135468198	+	312.946	307.447	321.677	304.253	291.284	301.742	293.082	296.014	329.813	325.81	288.664	298.195	314.426	301.712	320.598	349.516
Entpd5	12	84373857	84409029	-	246.776	301.704	332.993	359.504	302.532	303.367	172.011	189.924	141.358	151.823	131.172	144.12	232.762	160.994	168.598	181.872
Cox7b	X	106015700	106022450	+	354.214	295.879	297.035	294.503	280.894	316.351	321.689	430.1	332.191	348.809	286.002	332.955	339.615	301.516	362.637	443.749
Ugt1a7c	1	88095062	88220002	+	271.315	283.474	353.072	321.129	290.572	314.153	297.696	360.23	211.442	217.57	204.631	207.185	297.556	237.733	257.852	242.217
Ugt1a10	1	88055388	88219004	+	271.187	283.172	352.643	320.665	290.441	314.171	297.459	360.14	211.408	217.37	204.53	207.563	297.538	237.553	257.781	241.978
Ugt1a9	1	88070800	88218997	+	271.059	283.105	352.532	320.403	290.354	314.005	297.301	360.05	211.34	217.315	204.352	207.528	297.343	237.472	257.585	241.893
Ugt1a8	1	88087813	88219004	+	271.059	283.105	352.532	320.403	290.354	313.968	297.301	360.05	211.34	217.315	204.352	207.528	297.343	237.472	257.585	241.876
Arcn1	9	44741564	44767845	-	299.247	313.808	308.184	300.519	307.007	295.426	258.279	264.772	379.237	367.321	290.211	305.147	349.818	263.825	364.718	363.3
Atp5h	11	115415689	115419962	-	354.257	299.729	313.19	255.26	304.537	300.634	308.823	428.952	324.886	291.492	281.159	313.352	308.311	257.371	294.571	341.625
Atp9a	2	168634438	168742409	-	306.225	300.8	281.532	302.739	311.774	316.849	304.103	278.805	311.192	263.26	284.937	260.191	304.027	290.455	281.993	231.405
Trpm4	7	45302632	45333780	-	299.183	324.874	290.268	314.246	283.524	308.187	279.847	254.704	239.034	238.662	251.973	236.297	258.644	207.688	263.865	272.791
Abhd2	7	79273199	79365508	+	272.51	319.634	293.416	313.862	318.037	303.312	249.473	188.168	197.935	241.805	302.332	177.815	241.401	225.12	221.204	182.624
Dst	1	33908225	34308661	+	255.76	361.988	343.643	335.543	275.14	254.776	238.241	223.756	199.974	264.604	276.29	181.283	260.439	114.774	214.017	205.358
Mgat4b	11	50210890	50235103	+	304.774	302.709	296.328	309.502	287.826	305.269	360.262	394.625	310.733	287.804	332.786	311.481	332.166	379.595	358.1	315.953
Rhoc	3	104788375	104794459	+	340.899	288.529	270.771	309.058	287.477	314.061	237.925	308.875	214.925	221.457	240.765	233.139	259.035	286.289	206.527	188.602
Cyb5b	8	107150640	107187471	+	273.385	315.415	288.729	337.359	289.381	305.602	284.803	294.009	329.626	317.87	261.228	274.507	359.382	298.183	346.181	358.637
Mat2a	6	72432799	72439558	-	280.662	304.349	293.901	316.224	337.407	272.007	292.608	262.25	239.051	228.652	209.322	282.592	287.957	293.805	229.494	224.488
5330417C22Rik	3	108455694	108536536	-	283.862	313.155	282.031	341.619	308.809	273.429	302.231	223.801	222.469	168.155	206.761	227.371	298.907	221.477	218.198	186.467
AC034099.1	7	142371096	142382667	-	300.378	298.088	305.563	294.907	303.113	295.462	361.106	384.692	374.48	354.132	296.55	328.664	352.005	329.764	338.691	319.796
Npm1	11	33152287	33163206	-	317.982	302.508	324.395	262.225	300.192	293.874	313.7	364.082	446.314	414.592	352.767	368.813	340.948	359.712	398.004	457.311
Serf2	2	121449195	121458313	+	295.684	272.09	287.245	342.144	304.043	297.808	296.668	320.385	290.056	271.29	225.17	289.012	299.263	291.664	279.129	304.561
Rab1a	11	20201432	20226856	+	304.944	304.483	301.126	313.398	277.392	292.988	307.821	301.262	364.422	347.392	308.772	322.931	369.728	330.009	351.553	366.306
Rps15a	7	118104372	118116188	-	335.138	285.131	311.984	275.608	300.352	287.964	277.764	418.455	402.021	335.166	272.943	358.858	354.209	338.293	395.353	440.367
Eif4h	5	134619721	134639490	-	297.796	294.975	286.413	321.674	289.729	302.665	254.588	273.625	274.187	282.063	257.424	257.72	300.56	278.267	289.252	302.767
Eif2s2	2	154871410	154892935	-	327.755	294.405	275.957	274.841	304.726	316.683	252.163	382.98	294.184	284.316	379.24	320.785	331.989	375.363	333.603	369.312
Ybx3	6	131364855	131388476	-	296.729	288.529	295.829	303.567	289.075	308.575	281.429	320.272	285.808	288.422	241.196	271.778	298.765	294.72	273.223	316.432
Galnt7	8	57523828	57653032	-	258.064	318.981	299.698	299.933	307.85	296.294	242.565	207.493	275.682	236.972	219.161	209.674	305.875	231.149	260.111	230.5
Fhl1	X	56731787	56793346	+	302.853	352.212	294.22	261.377	289.279	279.524	181.291	155.53	210.729	159.853	109.035	165.216	170.136	246.392	143.514	127.266
Slc5a8	10	88885992	88929515	+	257.51	288.797	272.518	288.326	372.385	303.109	256.223	187.672	279.488	267.021	266.705	255.248	360.484	382.977	299.837	254.413
Ankrd13a	5	114774677	114806200	+	284.012	288.261	272.435	334.856	304.392	289.497	270.012	279.075	298.602	299.74	290.693	262.08	319.545	272.549	327.145	316.807
Mtch1	17	29332072	29347904	-	291.181	282.168	272.587	313.983	291.386	320.765	278.898	287.567	285.112	252.305	216.853	252.33	307.173	294.164	280.73	268.401
F11r	1	171437535	171464603	+	310.194	272.542	278.647	298.803	305.351	305.694	280.98	301.329	271.995	255.194	294.167	237.43	271.389	272.81	265.431	249.75
Phkg1	5	129863421	129898549	-	333.324	288.747	285.969	290.708	287.753	284.566	276.762	445.485	289.291	326.573	266.173	291.535	304.062	241.458	301.082	399.34
Chchd2	5	129881156	129887470	-	332.94	288.094	285.401	290.264	287.099	284.141	276.525	444.966	288.934	326.282	265.64	291.106	303.653	241.131	300.691	398.964
Atp2b1	10	98914406	99026143	+	244.963	287.609	317.725	314.791	272.524	330.904	160.752	177.221	162.732	168.555	179.604	144.618	247.267	154.066	174.54	160.197
Fkbp8	8	70527724	70535328	+	296.687	296.615	277.302	288.649	298.971	297.014	258.253	318.358	287.218	270.945	279.815	261.239	270.358	260.639	288.345	309.873
Eif3c	7	126546455	126566411	-	282.155	294.74	289.935	260.751	325.07	306.008	280.295	234.86	304.09	275.105	271.675	256.999	285.717	267.403	290.497	265.002
Acsl3	1	78657825	78707743	+	288.578	372.686	277.94	287.216	296.486	243.806	170.719	152.309	186.535	212.065	128.738	137.545	196.765	194.176	175.91	161.41
Gale	4	135963727	135968178	+	299.14	307.798	269.647	286.792	297.416	289.922	393.826	479.136	426.674	401.657	392.248	359.63	364.057	325.239	451.89	445.474
Papss2	19	32620005	32667187	+	250.873	300.047	306.395	337.117	271.579	282.054	279.293	242.361	217.389	235.174	243.935	192.337	258.608	226.215	223.499	223.702
Clec2h	6	128662385	128677374	+	272.233	274.752	298.283	314.932	286.067	286.967	379.852	632.931	344.339	407.307	410.403	467.96	433.313	581.907	491.598	456.969
Gabarap	11	69991143	69994951	+	334.583	294.121	279.354	269.169	280.705	277.012	287.888	358.563	341.859	313.147	268.1	316.82	309.342	290.635	322.982	335.459
Cd2ap	17	42792951	42876424	-	232.416	297.737	303.553	301.912	302.343	299.23	221.183	225.378	274.527	301.139	284.962	234.924	299.547	202.786	280.659	260.613
Prelid1	13	55320500	55325272	+	303.835	282.268	277.413	289.578	282.246	294.631	339.671	407.058	388.412	378.24	314.148	329.9	340.166	322.053	366.924	420.964
Rps13	7	116331505	116334195	-	326.901	258.864	297.659	291.415	263.355	294.872	286.333	390.57	381.327	306.153	262.521	380.125	336.29	369.76	348.707	400.399
Ppa1	10	61648552	61674168	+	297.476	269.11	273.808	302.437	275.939	309.739	210.979	241.663	266.134	254.031	197.759	255.351	309.075	291.746	298.307	345.297
Slc35a3	3	116669470	116712831	-	265.96	319.316	289.131	264.163	289.773	300.394	235.658	221.143	316.187	314.237	233.817	240.039	310.817	248.565	329.316	329.344
Mboat1	13	30136489	30246717	+	312.584	291.71	274.237	258.228	276.244	314.984	228.776	249.141	248.974	287.604	276.315	223.647	256.991	267.158	243.549	257.658
Ncl	1	86344719	86359400	-	282.177	283.792	318.377	269.29	286.445	283.993	331.207	292.973	385.065	327.79	363.366	306.709	353.658	364.924	365.91	358.296
Creb3l1	2	91982328	92024502	-	308.849	270.516	280.713	308.371	279.906	275.313	348.319	160.981	257.639	239.098	234.705	258.578	291.228	347.05	237.945	216.938
Rps6ka1	4	133847290	133887797	-	282.603	276.359	256.571	325.712	277.61	307.042	286.28	231.752	270.84	292.546	294.725	254.081	282.677	296.125	304.765	262.321
Srrm2	17	23790662	23824741	+	221.789	307.664	294.581	290.103	298.826	318.548	246.362	150.53	140.848	192.626	270.914	161.422	153.853	165.307	171.854	124.619
Prrc2a	17	35149076	35164897	-	264.594	295.694	275.375	308.553	286.765	287.133	280.98	195.24	229.843	244.366	334.028	229.483	264.226	296.778	267.032	225.598
Gm43552	5	65427427	65492833	-	268.862	284.679	283.556	323.572	277.348	275.627	261.549	273.895	217.797	190.955	175.902	236.194	289.308	268.759	225.171	236.632
Ces2a	8	104734003	104741634	+	270.867	279.858	311.346	401.654	243.81	231.598	184.666	283.67	83.9313	78.8272	95.0635	92.8814	165.479	152.253	110.335	73.1724
Tmbim1	1	74288247	74305622	-	303.92	274.634	275.499	282.109	278.773	292.526	238.531	272.971	221.535	224.001	260.138	222.067	252.085	287.515	225.812	210.379
Gna11	10	81528724	81545190	-	268.691	284.093	283.736	313.68	266.261	291.676	229.251	225.49	217.916	297.378	234.933	216.265	257.72	225.3	275.411	294.534
Txnrd1	10	82833951	82897712	+	283.777	268.624	284.638	303.143	278.714	282.719	299.726	304.28	315.184	351.97	383.17	290.78	335.313	278.365	331.788	351.395
Gprc5a	6	135065651	135084709	+	384.024	273.396	240.554	268.523	256.815	294.003	204.836	252.519	164.295	278.557	289.222	182.124	216.088	199.943	175.697	182.692
Pdcd6ip	9	113651744	113708259	-	283.137	293.451	278.287	287.68	269.531	278.637	262.603	219.206	267.867	287.786	323.632	230.942	280.313	299	263.67	254.071
Mknk2	10	80665327	80678112	-	249.956	294.774	262.631	291.011	308.519	284.843	284.461	236.91	353.684	277.812	232.93	283.09	339.01	340.613	355.414	325.655
Tcf25	8	123373753	123403835	+	268.862	283.474	270.798	299.631	290.979	274.925	282.536	252.159	257.503	255.158	256.689	247.644	254.324	242.177	270.376	239.894
Rpl27	11	101442298	101445529	+	311.282	272.324	266.208	268.684	271.652	299.987	343.889	421.857	361.261	305.444	250.984	326.003	343.081	323.099	354.969	429.248
Rhoa	9	108306129	108337934	+	297.54	279.406	296.259	257.34	270.766	286.985	256.697	273.242	317.92	276.159	278.319	273.357	282.571	303.869	275.678	280.802
Fat1	8	44935447	45052257	+	250.639	322.446	282.017	285.298	272.597	276.883	206.075	155.935	164.261	208.977	345.439	121.341	185.121	152.972	154.455	137.771
S100a10	3	93555080	93564643	+	333.41	265.712	263.324	279.141	256.903	292.064	214.802	394.354	281.985	332.622	305.856	272.842	263.764	226.1	303.804	353.223
Ptbp1	10	79854427	79864771	+	271.571	262.045	274.307	268.684	296.632	313.211	295.693	232.901	313.502	289.693	316.684	261.616	266.732	294.066	309.889	287.412
Slc9a3r1	11	115163341	115181181	+	270.611	238.541	267.013	334.695	277.625	302.85	210.874	197.357	154.406	231.994	195.097	182.793	240.566	264.641	208.609	222.763
Add1	5	34573664	34632308	+	240.716	273.396	284.263	289.214	290.543	308.464	262.814	210.512	252.27	236.427	258.997	218.274	261.737	303.836	259.222	230.21
Bri3	5	144244437	144446757	+	281.003	286.32	265.876	283.158	267.118	298.953	239.402	252.069	213.974	216.898	257.348	213.777	237.632	279.117	224.46	199.67
Tmc4	7	3665790	3677553	-	300.677	284.997	255.947	253.1	287.07	303.496	309.719	273.692	228.11	221.639	285.875	223.647	266.661	339.861	250.647	193.06
Slc37a2	9	37227585	37255738	-	255.013	306.024	256.779	176.593	328.892	412.055	20.0907	15.9021	45.1768	22.4001	32.3302	46.3463	128.7	198.767	63.0665	32.5211
Prdx5	19	6906697	6910106	-	266.834	231.142	257.472	347.251	282.769	307.042	266.558	327.232	283.413	306.934	322.237	357.244	366.137	327.085	350.949	404.481
Apoe	7	19696109	19699188	-	268.2	269.495	282.835	282.593	296.69	275.923	620.282	420.933	661.46	444.732	533.385	560.584	473.487	615.155	389.215	464.877
Cd82	2	93419111	93463140	-	296.921	260.924	269.55	281.604	281.01	285.489	272.174	275.471	226.852	231.068	253.418	227.217	259.088	283.79	237.749	218.8
Ccni	5	93181933	93206495	-	293.4	263.083	275.375	269.431	287.39	278.693	229.251	220.805	224.44	225	232.422	229.122	251.142	293.02	223.232	234.172
Sdc1	12	8771323	8793715	+	314.675	266.214	251.232	267.191	293.696	275.221	228.855	239.771	231.321	230.923	194.767	222.617	237.366	168.607	196.582	216.118
Sf3b1	1	54985169	55027481	-	246.67	298.825	272.726	272.903	299.015	276.458	260.731	260.831	255.039	259.409	240.638	229.139	236.441	261.488	257.229	242.149
Fn1	1	71585520	71653200	-	235.382	294.807	300.502	304.798	272.757	258.931	479.7	211.458	657.128	396.407	674.192	433.801	272.705	383.598	296.599	261.979
Abat	16	8513429	8621568	+	234.87	262.547	289.894	261.882	291.982	327.727	134.492	90.4799	145.198	157.436	130.487	129.873	233.828	280.881	179.344	135.567
Tmprss4	9	45172726	45204092	-	281.494	267.252	261.036	283.905	278.308	285.766	324.985	359.645	341.196	345.721	339.175	308.615	322.318	288.577	395.068	395.445
Esrp1	4	11331933	11386783	-	252.367	273.412	271.242	288.952	283.408	289.275	278.186	244.208	267.935	260.935	246.217	239.147	271.816	243.435	286.281	269.614
Mlf2	6	124931386	124937238	+	284.801	259.082	259.344	310.552	282.943	263.216	241.036	238.059	236.384	239.407	232.777	238.477	261.719	273.725	254.828	282.664
Mapk13	17	28769307	28778698	+	278.912	241.27	257.347	308.069	282.158	293.671	371.099	451.431	306.604	290.892	351.55	373.894	405.902	476.887	397.007	354.623
Ppp2r1a	17	20945311	20965916	+	270.91	248.971	286.579	309.684	273.614	268.868	258.543	301.194	265.913	270.6	307.251	280.807	246.947	326.791	304.943	289.274
Tmsb10	6	72957347	72958748	-	315.742	264.506	265.959	320.605	241.47	253.132	573.878	716.203	539.029	441.879	432.591	525.086	443.499	325.419	417.128	592.57
Cmas	6	142756686	142775714	+	296.964	261.459	252.757	251.324	304.217	288.37	308.665	384.016	334.349	276.104	282.832	293.664	333.055	290.145	331.557	319.711
Appl2	10	83600033	83648738	-	248.185	294.975	272.643	275.75	289.381	271.656	212.746	157.489	155.018	149.17	127.47	169.318	196.161	236.54	169.737	135.892
Huwe1	X	151800807	151935417	+	210.736	309.489	288.035	286.469	288.581	278.01	257.647	172.198	244.267	283.062	344.196	207.46	268.048	222.947	270.519	228.894
Jup	11	100368958	100397763	-	302.811	275.639	246.156	292.828	266.058	268.757	294.269	234.297	233.071	285.042	366.941	222.72	240.139	316.057	248.316	224.846
Copb1	7	114215559	114254711	-	268.712	289.433	288.285	265.959	275.314	261.425	250.396	237.541	332.684	306.661	245.862	281.511	329.304	280.113	322.164	318.874
Pfkl	10	77986947	78010083	-	268.605	283.993	265.668	303.183	252.848	274.002	255.036	247.046	216.166	217.879	209.779	211.854	247.32	218.34	246.342	218.014
Picalm	7	90130213	90213465	+	254.97	282.101	286.94	279.303	274.864	265.95	275.312	255.943	291.075	330.715	305.958	259.762	285.291	271.716	300.228	292.553
Slc4a2	5	24423837	24440950	+	241.015	280.912	273.017	301.266	263.006	283.79	245.65	199.159	139.489	185.668	178.336	164.358	230.7	182.821	196.244	166.944
Sdcbp2	2	151572622	151590005	+	311.068	247.598	255.739	331.122	250.64	253.945	219.021	313.943	217.372	279.738	270.94	252.656	235.713	152.71	265.982	319.865
Pygb	2	150786735	150831758	+	230.303	255.834	279.105	311.965	289.279	277.455	261.338	222.404	318.039	273.089	265.767	268.671	317.483	263.972	298.485	269.563
Abcc3	11	94343295	94392997	-	217.031	267.587	279.479	285.682	278.046	318.401	282.088	234.545	156.088	179.237	291.352	186.896	240.281	211.494	212.611	188.277
Cab39	1	85793441	85851576	+	269.331	276.442	272.435	284.612	268.63	263.899	208.791	238.419	234.634	256.32	227.807	215.012	233.491	196.855	238.496	253.371
Gpx2	12	76792333	76795554	-	327.179	244.785	253.451	231.137	282.507	307.504	679.368	845.538	831.6	699.035	650.889	643.578	552.503	432.432	816.858	803.769
Rbm39	2	156147239	156180238	-	243.192	289.383	291.641	247.61	291.342	267.612	225.744	260.403	234.668	251.252	197.404	200.096	199.787	237.619	213.75	223.514
Ifngr1	10	19591949	19610229	+	284.502	294.372	263.102	240.383	261.364	284.363	222.316	248.127	228.399	227.198	239.776	224.779	251.249	318.066	228.445	206.075
Myo6	9	80165031	80311729	+	230.474	272.307	284.042	277.042	279.586	283.439	239.902	230.919	263.33	291.183	303.549	227.457	286.268	294.115	273.899	243.515
Nono	X	101429318	101448591	+	260.966	278.15	280.686	239.434	292.374	272.155	244.068	239.793	331.885	305.953	247.586	255.831	293.734	247.895	305.121	306.661
Adcy6	15	98589994	98607633	-	200.494	287.977	282.613	278.939	273.657	311.567	236.449	190.082	186.909	202.963	162.665	170.52	204.978	239.546	229.921	177.482
Dazap2	15	100615628	100620731	+	265.255	263.686	271.908	270.037	271.725	275.479	282.641	287.59	303.393	281.918	264.144	266.56	309.128	333.473	292.187	291.733
Srebf2	15	82147266	82205376	+	239.031	298.925	245.449	283.784	282.74	269.255	282.431	228.554	280.541	267.529	315.391	241.79	294.854	285.538	273.223	275.216
Naa35	13	59585259	59635922	+	275.114	257.927	260.578	253.767	284.483	279.746	285.726	326.534	321.301	285.333	278.953	287.004	317.768	412.728	326.914	291.46
Arpc5	1	152766542	152775597	+	271.123	276.777	254.629	263.436	261.524	276.181	275.707	358.023	339.871	334.584	294.319	300.41	314.355	305.682	345.362	367.502
Cmtm4	8	104348191	104395807	-	223.262	279.004	266.472	290.748	270.867	277.105	172.881	152.804	197.392	220.44	171.54	162.452	223.411	204.273	202.062	184.041
Srpr	9	35200175	35247973	+	257.147	270.817	252.452	278.414	273.977	269.846	284.382	281.778	299.078	282.899	249.386	272.808	316.825	240.461	298.912	286.268
Pgd	4	149149991	149166771	-	264.637	254.01	269.037	284.45	249.085	278.674	349.426	356.559	329.66	354.132	395.214	322.055	352.485	323.442	401.526	394.233
Pfkp	13	6579768	6648777	-	262.823	300.918	255.267	245.53	260.216	273.06	267.402	285.292	253.663	313.456	332.126	236.641	248.387	253.973	280.428	243.396
Arf4	14	26638074	26665084	+	303.301	270.633	268.469	262.588	245.612	247.462	302.389	334.192	361.278	336.274	281.818	320.682	343.437	310.959	323.302	355.016
Hsp90aa1	12	110690605	110702728	-	320.948	300.298	314.591	204.309	207.641	271.73	163.653	274.638	347.482	449.6	213.05	225.655	232.691	161.827	217.344	389.553
Map2k1	9	64185770	64253631	-	249.572	269.328	256.113	263.355	268.789	285.028	213.642	187.942	225.476	209.976	194.032	214.412	258.964	303.787	227.929	218.646
Csde1	3	103020426	103058186	+	267.176	274.885	288.299	259.6	256.292	246.28	274.521	285.562	323.73	315.491	304.107	273.306	302.142	309.358	301.011	337.594
Clmn	12	104763117	104865076	-	210.203	283.122	265.57	308.937	264.139	266.854	222.765	174.63	182.763	218.169	242.261	190.088	247.676	241.491	226.772	196.954
Clic5	17	44188572	44280168	+	246.99	250.109	273.17	243.471	272.48	306.599	126.74	121.451	116.569	143.938	163.375	122.44	202.507	246.18	194.554	163.904
Hspd1	1	55077835	55088243	-	270.355	264.021	300.96	254.049	226.997	276.68	257.594	313.132	306.213	332.477	275.96	262.423	283.193	232.39	290.871	376.059
Ppib	9	66060222	66066623	+	280.469	243.781	260.135	269.25	270.344	264.694	287.045	307.794	316.696	271.908	222.229	295.998	301.058	230.463	295.745	321.812
Ano1	7	144588549	144751974	-	224.649	282.302	257.943	243.431	299.407	286.043	132.567	84.3308	176.816	168.736	116.008	128.722	197.654	242.34	165.716	125.046
Tm4sf20	1	82756649	82768461	-	366.761	235.879	220.058	222.195	287.448	278.268	150.681	231.189	182.763	203.617	153.182	205.331	245.17	222.147	198.877	238.323
Dnm2	9	21424908	21507759	+	238.519	260.857	261.84	289.699	269.153	264.176	262.973	218.035	201.724	226.054	240.207	207.511	234.113	283.365	231.202	186.091
Ubr4	4	139352609	139489588	+	209.648	288.446	263.088	288.144	283.176	256.364	250.027	179.608	177.105	218.514	318.662	171.653	207.484	194.192	220.119	171.026
9830144P21Rik	2	129205958	129230579	-	239.223	283.172	252.452	184.001	298.492	353.029	94.5478	53.2248	58.1743	60.6783	48.6601	75.7333	125.109	241.066	80.2697	52.9834
Hk1	10	62268855	62379908	-	288.237	256.537	258.984	248.922	257.905	267.981	245.597	187.447	182.746	204.072	290.921	194.843	227.553	241.54	205.086	163.084
Cd164	10	41519414	41531048	+	256.101	265.243	268.025	289.356	254.36	245.154	297.855	314.213	333.771	289.148	273.171	294.059	324.274	315.469	307.558	315.219
Mgat4c	10	101681487	102391469	+	270.313	245.07	274.764	302.437	249.782	238.634	256.091	434.448	288.544	372.463	437.307	339.547	362.919	117.437	355.841	519.415
Lad1	1	135818598	135833342	+	273.535	246.911	253.215	273.449	253.982	276.052	248.05	268.444	214.84	237.717	311.055	229.981	258.324	272.141	238.994	219.124
Gm20528	1	88055393	88218584	-	230.047	242.659	303.567	280.11	252.558	269.366	244.886	265.065	178.889	185.487	176.612	172.477	251.285	193.866	220.919	205.341
Nckap1	2	80500512	80581380	-	243.704	269.763	277.33	273.59	256.946	249.272	248.946	234.59	296.155	303.773	293.355	245.103	278.447	236.214	288.238	295.354
Itih5	2	10153571	10256529	+	232.629	270.868	263.158	232.167	282.275	291.27	114.138	91.471	156.7	134.782	127.039	135.022	200.071	249.251	144.208	106.684
Atp11b	3	35754106	35856276	+	241.335	282.218	264.475	267.029	269.516	243.122	240.799	237.248	267.731	326.445	277.735	240.211	291.779	257.338	291.814	291.528
Myo1d	11	80482126	80780025	-	240.034	269.277	256.335	291.859	248.998	255.866	313.015	241.032	259.592	309.15	420.394	235.903	286.89	290.161	300.211	255.779
Col1a1	11	94936224	94953042	+	234.72	274.936	257.278	296.037	262.09	238.745	735	224.364	644.402	471.801	1091.19	512.058	286.944	347.377	409.443	322.956
Acadvl	11	70010183	70015411	-	249.358	262.38	264.558	263.638	260.623	258.045	220.392	237.879	221.093	217.824	177.093	203.426	269.132	225.79	237.162	231.217
Hmgcs1	13	119690379	119708260	+	197.72	403.924	225.688	268.2	274.035	227.904	313.806	363.699	610.133	505.355	427.849	327.376	552.396	619.436	558.508	533.643
Papss1	3	131564768	131643671	+	255.781	254.713	254.158	273.913	259.722	254.203	147.991	132.127	168.101	165.884	92.8574	148.291	228.016	207.442	165.645	167.115
Cdkn1a	17	29090979	29100722	+	273.129	252.988	263.754	233.015	228.188	306.377	136.048	172.716	113.137	167.428	163.046	132.928	190.579	224.058	175.554	167.9
Ppp1ca	19	4192158	4195419	+	270.931	234.004	251.107	282.795	248.547	265.248	262.208	243.172	289.376	283.062	247.713	271.624	275.62	266.422	286.939	320.719
Cd74	18	60803848	60812646	+	271.166	243.061	240.72	234.064	301.921	263.752	1355.47	678.836	655.514	516.601	1444.67	1056.56	817.333	1402.23	985.759	1420.47
Coro2a	4	46536937	46602202	-	232.907	268.524	253.284	294.281	235.323	269.44	258.991	297.343	211.561	290.838	383.829	220.608	262.626	237.145	303.769	263.106
Nbr1	11	101552149	101581951	+	229.194	281.984	260.551	256.431	277.305	246.502	174.568	175.667	224.916	216.153	173.112	173.455	214.986	160.683	209.089	168.754
Chmp1a	8	123204264	123212763	-	259.665	268.574	241.871	264.708	256.772	257.399	245.149	273.805	265.981	244.094	245.126	229.963	250.751	228.257	270.127	268.367
Epb41l4b	4	56991972	57143437	-	263.996	267.017	248.639	264.223	239.043	264.915	200.855	249.704	242.195	277.939	300.81	214.12	249.365	229.074	280.517	271.476
Gng12	6	66896397	67021350	+	242.082	269.679	255.6	275.952	247.501	255.995	228.671	244.433	260.714	274.088	271.396	224.127	269.256	248.418	273.098	262.355
Ech1	7	28825217	28832247	+	247.886	256.889	246.364	291.193	270.766	235.532	188.436	232.157	214.144	217.715	150.722	193.933	222.932	193.261	198.486	197.706
Clcn2	16	20702964	20717746	-	251.001	262.799	244.298	272.823	243.853	270.585	306.898	243.893	185.787	263.66	308.367	188.784	216.283	225.545	280.357	244.198
Atp10b	11	43149877	43262285	+	259.345	292.38	251.149	236.265	258.399	248.884	252.031	268.624	281.323	320.323	362.2	204.696	284.757	281.894	270.892	224.112
Col4a1	8	11198423	11312826	-	241.079	284.528	273.017	262.891	248.765	234.608	437.277	225.49	534.782	430.67	608.492	407.796	238.877	263.661	288.113	273.252
Idh3b	2	130279309	130284547	-	245.069	260.924	264.697	250.718	255.726	263.327	256.328	256.303	257.91	263.351	217.462	211.562	260.066	256.865	265.52	286.985
Suclg2	6	95473009	95718800	-	232.459	248.736	260.911	272.015	259.809	267.944	229.303	206.502	237.08	216.879	191.395	206.413	263.906	235.217	238.14	247.768
Stt3b	9	115242581	115310421	-	242.039	244.451	258.706	252.293	271.26	271.305	235.341	223.621	269.99	262.642	245.405	233.551	273.505	260.704	265.253	274.397
C1galt1	6	7844842	7875687	+	251.151	284.696	263.837	256.936	257.804	225.263	249.315	283.13	318.667	300.176	270.433	254.733	296.205	213.259	291.885	305.039
Kpnb1	11	97159714	97187881	-	244.771	257.174	271.256	254.816	244.711	264.213	282.826	241.64	312.789	315.073	281.59	245.464	293.165	243.222	301.634	334.229
Cpt1a	19	3323301	3385732	+	209.733	234.289	254.213	284.107	277	285.933	244.174	197.605	180.452	189.738	218.172	215.012	262.235	222.016	229.299	199.807
Clca3b	3	144822623	144849357	-	269.246	247.129	306.798	211.415	228.886	280.983	360.078	246.303	421.033	441.28	865.486	369.397	385.797	394.985	537.835	379.339
Clstn1	4	149586468	149648899	+	234.059	267.754	250.857	275.326	255.551	248.607	255.643	220.129	222.503	220.894	205.975	202.739	242.148	258.172	204.588	193.504
Gm1123	9	99006790	99035715	-	273.513	255.064	256.876	259.439	261.756	225.651	126.345	173.549	104.642	65.7106	81.5989	145.956	213.155	165.683	103.006	119.17
Chd4	6	125095981	125130591	+	230.474	227.057	256.515	291.717	278.002	247.444	257.805	160.395	203.389	212.428	255.726	199.649	235.517	241.066	219.692	181.735
Pitpna	11	75588097	75628804	+	272.51	243.614	248.431	280.796	233.681	247.555	255.063	277.296	275.393	266.603	271.472	251.214	258.484	251.097	258.386	276.48
Chmp4b	2	154651705	154694785	+	256.293	243.848	233.315	274.64	262.919	252.8	283.591	334.508	289.138	285.151	286.56	275.863	295.298	309.407	324.726	322.222
C77080	4	129219578	129261404	-	256.592	254.261	229.821	266.383	249.826	263.918	234.629	182.244	193.093	218.587	279.282	193.607	244.885	298.592	233.124	206.451
Cox7c	13	86044816	86046904	-	276.287	229.3	234.993	267.534	246.992	266.651	291.606	403.522	260.884	273.434	243.402	262.921	274.945	243.37	273.899	317.405
Rab7	6	87999106	88045270	-	246.798	255.382	246.434	263.9	247.515	256.844	281.64	266.845	276.107	264.986	291.048	267.195	281.238	283.61	274.006	279.35
Arl1	10	88730858	88744094	+	257.488	247.079	244.908	260.408	260.114	244.951	350.718	419.086	389.703	390.049	381.243	379.13	372.483	265.965	382.206	480.318
Endod1	9	14353990	14381507	-	259.921	263.451	239.209	266.181	240.787	245.874	193.868	218.305	172.535	235.464	221.899	156.702	218.15	184.308	194.928	184.502
Hnrnpl	7	28808541	28822266	+	247.182	246.794	236.616	258.591	267.83	257.989	274.231	238.284	235.568	208.268	242.236	233.654	227.553	299.065	234.155	228.297
Abcd3	3	121758774	121815302	-	218.333	237.285	266.971	285.338	255.653	253.668	199.484	227.81	214.314	234.938	212.314	209.073	244.245	154.655	223.997	235.129
Eps8	6	137477245	137654876	-	286.764	270.55	235.229	235.276	237.779	250.27	195.951	252.114	208.282	284.388	347.518	202.722	257.506	200.744	239.528	217.946
Pccb	9	100982032	101034898	-	242.253	239.428	251.19	264.243	256.844	258.267	188.858	175.306	210.627	170.117	135.939	186.467	236.921	249.006	216.436	202.983
Postn	3	54361109	54391037	+	226.014	266.013	281.753	234.448	258.632	247.61	227.431	204.52	355.689	238.771	208.029	229.74	235.304	304.049	248.743	235.812
Vipr1	9	121642716	121672954	+	219.122	259.735	253.048	252.374	247.036	283.255	196.188	206.322	197.205	221.893	202.501	166.417	233.722	238.599	241.592	223.719
Eps8l2	7	141338880	141363020	+	241.527	284.83	245.796	267.231	228.726	245.394	197.454	162.963	115.72	195.024	200.473	116.81	145.747	172.675	153.832	111.62
Dnajc10	2	80315466	80354043	+	252.559	267.252	255.988	264.304	257.28	212.113	272.807	234.635	356.997	272.398	240.308	277.065	324.54	166.892	339.047	339.695
Prpf8	11	75486816	75509449	+	227.209	263.066	262.187	240.827	249.39	264.213	259.492	151.904	235.687	233.684	283.897	202.138	236.886	254.087	238.621	191.335
Sult1d1	5	87554645	87569027	-	250.916	267.134	265.889	275.487	228.566	220.516	119.279	162.895	134.732	188.611	100.16	123.968	163.683	128.579	162.87	200.268
Lrp10	14	54464164	54471497	+	261.393	243.58	241.553	256.552	242.022	256.604	309.245	243.983	233.784	234.72	344.095	243.421	247.605	263.825	253.849	246.231
Eif3h	15	51786558	51865481	-	262.14	228.948	250.289	264.344	246.091	249.826	223.371	247.564	276.566	258.573	207.623	248.141	268.368	251.522	277.386	298.685
Hk2	6	82725025	82774454	-	313.437	219.356	226.174	201.604	264.256	292.692	276.894	316.646	197.052	218.405	538.101	258.011	280.918	248.826	253.867	206.229
Myo18a	11	77763246	77865980	+	227.636	256.705	239.029	268.584	256.51	250.768	265.108	252.97	201.962	256.774	330.224	202.259	243.09	194.405	235.668	203.325
Sec61a1	6	88503579	88518905	-	267.283	248.401	230.93	239.434	254.708	253.871	322.137	307.839	332.99	318.652	291.479	304.014	325.803	268.399	328.586	302.238
Stt3a	9	36729344	36767679	-	238.54	257.157	259.926	230.33	255.667	252.412	276.604	240.131	333.975	303.3	257.982	276.052	322.514	255.149	330.241	284.354
Gm43191	3	116641902	116681260	-	226.036	277.882	256.335	226.393	250.175	257.472	217.439	208.71	272.675	274.56	208.054	212.352	265.897	236.442	288.754	279.35
2610528A11Rik	14	37102140	37114022	-	287.917	237.989	228.822	239.595	257.978	235.624	300.386	408.973	332.055	377.295	239.269	274.748	265.843	281.045	307.736	286.285
Ndufb9	15	58933810	58939489	+	289.453	245.656	247.543	230.794	233.827	240.389	222.58	325.678	246.918	250.961	205.062	256.518	267.745	231.9	261.09	329.481
Sdhb	4	140961203	140979193	+	256.507	231.56	241.331	269.27	233.376	252.283	220.445	253.173	234.583	254.249	210.717	228.436	252.671	212.622	265.52	314.928
Hnrnpc	14	52073380	52104028	-	276.181	258.463	258.235	236.931	227.956	226.74	220.972	273.737	313.689	343.559	239.751	241.739	248.067	219.434	244.367	283.432
Golga4	9	118506267	118582519	+	205.999	283.222	248.042	263.86	249.288	234.091	196.056	157.129	191.598	219.532	182.342	152.874	221.278	203.031	190.676	163.22
Galnt10	11	57645442	57787514	+	237.857	240.751	233.385	276.416	246.789	239.502	219.68	185.532	232.408	201.928	178.006	195.959	263.781	184.03	232.181	225.205
Ush1c	7	46195350	46238503	-	235.062	263.535	237.129	240.302	243.795	253.132	229.778	216.053	176.952	222.602	202.349	169.696	203.769	220.84	191.53	167.695
Gm20708	11	117809668	117839904	+	241.25	224.495	241.774	253.867	242.197	267.63	314.808	264.277	270.058	228.67	236.125	252.313	269.096	279.378	264.95	260.562
Reg4	3	98222156	98236748	+	326.517	220.678	163.577	184.163	324.038	306.119	91.7794	68.5187	374.786	145.174	57.6872	198.688	160.306	379.007	185.659	125.609
Akt1	12	112653821	112674884	-	254.181	227.308	232.497	257.34	246.731	250.233	260.652	253.555	273.422	248.636	255.168	272.636	277.22	247.078	278.702	293.834
Atp5j	16	84827866	84835625	-	260.454	224.529	244.049	233.499	240.54	263.826	240.562	322.435	267.306	260.008	232.853	246.803	272.385	228.208	276.318	302.938
Immt	6	71831331	71877388	+	236.79	249.624	252.868	244.42	239.247	240.703	209.318	195.623	241.056	247.618	194.007	207.116	255.391	220.905	241.485	259.81
Eif3a	19	60761116	60790693	-	219.015	246.627	265.82	232.732	256.583	243.861	234.445	177.041	277.891	283.789	269.672	199.461	267.372	225.774	253.707	235.505
Slc25a24	3	109123149	109168457	+	253.157	253.775	264.212	214.948	226.038	253.317	142.481	190.082	187.197	219.786	198.647	154.608	193.885	130.703	195.07	232.533
Gm17106	16	32985854	33108601	-	271.187	229.786	250.677	225.323	238.593	247.536	244.543	375.659	274.884	256.829	232.321	252.21	250.574	248.924	267.459	293.083
Sparc	11	55394500	55423183	-	249.188	251.616	254.92	253.544	213.003	238.505	378.033	337.188	571.073	384.108	445.979	405.822	269.31	254.496	307.184	296.14
Sypl	12	32953891	32979860	+	228.447	241.471	271.547	222.82	251.046	244.914	187.435	167.603	243.995	211.211	158.557	199.701	254.662	222.555	239.884	245.309
Sectm1b	11	121053458	121063569	-	235.659	216.209	247.585	255.846	241.252	263.124	249.315	225.535	150.346	185.614	188.2	174.983	222.38	286.845	217.788	175.228
Parm1	5	91517615	91626894	+	257.552	257.073	243.23	233.539	229.162	237.452	216.964	213.462	196.746	196.532	265.26	186.123	226.256	283.12	195.746	173.161
Pam	1	97795114	98095646	-	246.499	265.126	229.46	217.794	254.621	246.077	249.183	220.828	282.002	212.901	297.894	228.23	234.788	243.19	224.246	188.875
Hsd11b2	8	105518755	105523988	+	270.825	287.709	264.933	190.057	185.945	279.93	352.484	251.956	284.381	312.039	241.145	192.406	238.788	458.229	229.459	193.726
Ywhab	2	163994960	164018588	+	279.573	259.718	250.954	218.904	212.741	240.389	211.77	254.637	277.942	272.053	254.128	230.993	246.396	267.86	236.646	260.835
Net1	13	3882018	3918220	-	230.986	232.297	233.828	260.125	249.099	249.642	233.1	239.545	269.854	298.522	304.867	244.022	303.636	324.275	280.125	252.107
Nme2	11	93949814	93956259	-	263.484	213.513	243.244	237.557	236.413	258.802	257.357	269.57	346.871	299.504	255.066	301.028	293.876	215.775	335.524	403.661
Ctdsp2	10	126978717	126999975	+	186.091	255.868	236.422	259.237	261.654	259.929	222.554	206.75	218.408	202	230.14	199.306	227.749	235.511	232.875	196.681
Ndufb8	19	44548572	44555440	-	270.27	222.302	227.644	257.461	230.877	243.621	236.765	308.087	249.262	232.812	185.512	229.757	248.831	222.245	261.321	299.419
Acat1	9	53580522	53610382	-	241.165	229.518	251.786	235.659	242.894	245.523	182.768	177.942	247.478	217.297	186.146	211.408	235.677	218.65	243.051	282.014
Fasn	11	120805846	120824547	-	160.762	328.858	312.941	220.297	201.349	266.337	287.598	165.823	229.248	216.153	355.379	175.412	278.5	317.119	293.593	235.334
Uap1	1	170141938	170174957	-	253.797	231.376	253.353	214.867	249.448	243.824	220.365	245.176	237.233	215.063	215.484	213.399	263.017	249.627	262.709	225.837
Serinc4	2	121439059	121456781	-	233.056	218.485	225.688	280.574	251.279	239.244	218.23	226.301	204.188	203.963	153.08	214.618	223.785	223.29	212.149	223.275
Akr1c13	13	4191150	4205596	+	246.691	219.624	244.576	249.043	230.731	253.003	159.75	271.147	203.78	229.778	178.412	235.267	258.555	192.689	249.277	322.085
Cox7a2	9	79755361	79759878	-	300.101	242.592	212.112	227.221	222.492	246.225	250.027	346.468	269.956	292.636	240.816	271.538	236.317	244.84	283.826	320.24
P2rx4	5	122707544	122729738	+	216.135	237.855	212.57	273.085	270.417	238.062	239.797	261.529	235.602	197.35	209.677	252.33	316.274	245.444	249.17	247.085
Son	16	91647506	91679221	+	201.283	274.5	256.418	214.503	253.909	248.46	217.861	189.069	200.552	231.704	219.44	175.189	191.165	198.718	199.02	166.414
Ubr5	15	37967328	38078853	-	199.768	256.253	242.079	245.429	270.838	232.466	215.646	162.738	224.933	243.331	240.841	187.359	254.289	219.974	243.94	208.142
Psmd2	16	20651652	20663414	+	234.08	242.023	232.261	254.029	229.918	247.85	264.66	272.521	281.153	274.397	264.854	253.909	275.798	252.208	285.125	292.263
Sdhd	9	50596357	50603812	-	237.686	235.394	238.072	234.791	245.379	247.813	238.584	310.925	288.136	275.25	226.083	269.1	287.779	254.528	290.355	324.596
Klf3	5	64803388	64832901	+	239.479	263.418	250.428	212.485	216.287	261.72	184.64	130.235	172.501	191.409	225.88	158.367	198.329	245.853	190.125	149.59
Adipor2	6	119353150	119417704	-	234.358	243.697	229.752	269.633	238.811	224.875	180.237	180.577	203.627	214.027	163.984	166.658	216.248	174.505	192.437	204.299
Lrp1	10	127538161	127621148	-	174.184	265.142	245.782	307.685	246.847	219.298	298.619	184.316	218.391	256.157	439.184	189.917	203.324	180.567	218.625	169.523
2200002D01Rik	7	29246561	29248466	-	272.766	222.922	221.403	265.273	216.142	243.824	226.93	370.749	191.615	180.436	249.792	178.776	205.653	199.715	211.099	220.03
Gm17058	15	99765991	99782332	+	243.725	245.036	229.155	235.094	241.165	242.236	226.825	214.206	220.345	238.371	225.88	187.599	239.215	303.607	222.129	194.768
Clint1	11	45852051	45910625	+	210.992	218.636	235.132	263.961	245.103	263.142	236.976	186.929	241.651	256.684	239.218	226.187	280.331	238.207	265.982	254.191
Tpm3	3	90072649	90100902	+	254.544	178.408	244.617	265.192	241.79	257.86	248.761	153.21	325.616	313.965	420.166	316.425	313.324	310.077	330.081	339.319
Gak	5	108569411	108629755	-	217.756	247.782	229.765	260.933	240.177	235.255	244.543	186.749	212.683	215.608	243.351	202.413	241.917	244.382	228.818	206.4
Acsm3	7	119760923	119787513	+	240.076	237.185	246.669	188.866	258.923	265.358	110.499	95.9533	222.962	172.57	110.937	142.798	176.98	200.679	169.666	141.135
Slc22a14	9	119169455	119365553	-	226.036	230.924	242.87	242.381	244.202	242.605	220.497	243.983	204.697	220.785	215.712	212.232	222.469	229.989	236.966	217.006
Tlcd1	11	78176711	78181909	+	261.82	216.158	237.919	229.522	231.225	254.259	241.616	291.914	287.694	249.762	179.147	266.92	251.16	274.019	281.513	260.305
Sdf4	4	155992872	156013610	+	258.214	231.711	229.571	227.019	243.287	238.967	260.942	290.495	267.731	250.053	235.212	237.018	240.743	203.031	244.598	252.722
Clptm1	7	19631571	19665033	-	235.873	232.23	233.496	234.064	242.066	250.048	208.026	188.28	206.413	198.603	212.543	190.809	214.701	220.938	208.484	195.827
Mfsd6	1	52656286	52727462	-	243.917	239.83	234.175	227.625	244.231	237.896	258.728	280.224	234.787	245.892	279.155	222.222	289.468	222.147	256.731	246.846
Selenof	3	144570304	144597680	+	263.015	235.929	241.067	235.922	223.873	226.149	235.315	297.478	336.235	293.999	251.922	296.41	298.943	199.813	315.955	347.364
Ipmk	10	71347763	71433327	+	234.507	271.922	232.414	235.8	212.029	236.049	136.179	173.099	152.402	195.606	140.402	125.89	168.91	161.958	152.623	157.498
Cant1	11	118406289	118419086	-	239.244	230.974	230.542	237.092	225.311	252.67	213.088	223.238	213.311	226.435	209.145	201.16	230.806	219.385	232.839	230.602
CT009601.1	14	56376902	56391562	-	305.179	245.154	228.892	102.851	200.84	485.044	27.4732	53.405	78.6304	49.9233	164.973	141.476	158.297	587.92	246.875	70.5591
Il11ra1	4	41699989	41769474	+	238.647	223.709	232.927	233.378	244.028	241.922	250.976	258.443	269.668	223.747	230.216	245.223	247.107	285.26	243.122	250.86
Nadk	4	155562378	155591001	+	224.734	239.579	225.217	245.288	236.718	241.349	216.885	232.923	238.627	246.673	240.08	220.128	247.232	180.387	250.878	261.808
Ncor1	11	62316426	62458541	-	185.707	250.41	250.663	263.032	246.658	223.656	186.248	148.683	193.45	229.288	211.934	160.375	224.798	176.188	207.808	188.499
Ces2e	8	104926260	104934672	+	243.362	224.596	234.55	269.048	220.617	222.179	194.501	265.831	123.892	188.302	185.258	152.067	199.84	148.479	156.341	156.303
Csrp2	10	110919789	110939622	+	264.978	215.204	228.587	211.011	242.139	252.19	168.741	196.592	252.015	206.815	164.313	180.905	204.515	203.783	226.257	227.75
Slc35c1	2	92452764	92460538	-	237.516	222.085	217.368	232.994	234.292	266.005	261.628	246.28	261.495	250.561	243.047	219.184	263.23	246.784	263.474	264.012
Nxpe4	9	48162023	48400025	+	189.675	287.642	327.169	205.157	217.319	208.493	111.527	81.4477	145.674	128.496	61.9218	123.573	163.577	334.192	164.649	119.409
Sft2d2	1	165174337	165194438	-	200.942	236.75	235.16	269.775	243.388	225.189	211.928	210.444	221.755	224.927	189.772	192.268	249.063	195.679	216.846	213.198
Myo5b	18	74440936	74771493	+	209.691	249.372	224.732	259.843	235.716	228.476	200.855	193.934	192.142	239.806	247.434	170.434	221.545	184.177	217.522	188.124
Gm16090	18	20597964	20665260	-	232.117	249.188	230.514	234.609	229.467	227.664	210.162	252.181	199.617	211.084	235.694	187.823	238.823	243.974	212.202	182.521
Hepacam2	6	3457096	3498298	-	219.229	244.735	240.388	236.547	242.618	219.224	173.724	192.222	203.389	174.986	118.189	178.639	220.532	228.584	160.184	173.844
Serp1	3	58519817	58525892	-	256.357	244.534	228.185	245.591	230.15	199.167	305.764	346.873	363.334	373.407	270.128	349.279	333.535	213.814	353.866	416.454
Rab2a	4	8535644	8607778	+	232.928	237.185	235.631	226.353	234.96	232.521	219.495	276.823	280.184	240.424	209.55	244.176	272.118	228.322	261.784	273.765
Gm15976	16	91924438	91928635	+	255.461	229.819	234.106	215.896	219.644	246.871	225.612	309.551	242.212	244.33	202.603	243.61	228.495	203.293	247.836	285.396
Epn1	7	5080235	5098178	+	233.056	218	221.542	262.326	221.678	241.737	244.543	216.39	198.564	190.864	251.719	208.043	220.763	279.77	206.527	212.839
Phb2	6	124712336	124716950	+	227.7	218.619	237.24	253.504	219.324	240.149	247.285	268.399	228.585	224.746	226.717	222.393	257.737	254.61	265.573	278.906
B4galnt2	11	95865943	95914891	-	182.378	257.927	231.859	294.261	217.755	221.495	218.045	211.908	229.129	282.862	233.107	193.47	289.681	134.167	277.475	262.697
Cib1	7	80227147	80232813	-	245.774	214.166	211.655	241.675	230.615	246.299	276.261	353.901	283.277	265.695	240.79	256.793	265.043	247.487	280.624	297.626
Atp5g1	11	96068852	96075670	-	264.978	216.041	226.895	221.427	219.092	241.903	269.696	289.842	245.593	246.237	219.389	253.497	266.608	213.144	267.672	333.17
Lman2	13	55343833	55362783	-	242.786	240.014	218.186	215.23	225.689	244.932	259.914	274.998	281.289	298.85	238.61	238.426	258.004	232.227	285.836	280.853
Spink1	18	43728069	43737237	-	308.359	235.31	228.725	164.4	212.451	254.813	426.282	482.604	473.26	386.978	337.375	641.999	387.824	785.053	267.921	322.205
Atp6ap2	X	12587801	12617049	+	236.641	234.138	224.108	227.181	232.475	221.569	210.505	202.606	233.258	190.047	155.87	214.429	272.083	227.195	228.374	249.22
Col6a1	10	76708792	76726168	-	214.129	233.803	239.611	225.223	233.957	227.682	239.612	142.376	245.083	198.803	261.887	170.743	174.331	209.109	173.562	136.746
B3gnt3	8	71690756	71701789	-	250.916	234.121	223.04	210.93	212.48	244.323	287.15	294.977	261.393	271.072	315.923	218.531	233.864	225.659	269.362	242.73
Rtn3	19	7425901	7483289	-	225.182	226.521	232.899	229.704	224.178	234.036	232.467	256.889	230.845	246.419	219.414	221.673	231.749	219.974	211.473	231.217
Prr13	15	102459028	102462806	+	229.407	216.025	205.678	259.177	228.755	234.183	257.62	403.747	273.286	263.533	350.586	279.52	276.438	321.824	272.404	236.717
Slc37a1	17	31295483	31350696	+	213.51	258.563	235.825	213.171	199.256	254.721	226.614	253.533	195.828	209.431	228.086	173.438	205.795	262.795	219.567	182.863
Xbp1	11	5520659	5525893	+	248.163	237.252	217.812	229.098	217.755	219.205	273.941	268.962	273.49	252.832	218.4	286.163	267.479	246.049	279.076	241.022
Smpdl3a	10	57794335	57811830	+	260.113	235.678	218.048	214.766	218.874	220.978	276.05	317.682	284.704	347.374	366.029	301.817	320.612	358.699	391.546	344.597
Ap2m1	16	20535478	20544909	+	227.252	228.915	230.736	215.271	228.653	233.075	232.757	228.711	267.153	254.794	239.167	218.188	229.669	194.536	255.344	265.122
Gstm1	3	108012255	108017973	-	231.136	201.493	253.007	232.651	214.921	233.204	173.698	110.572	153.795	122.483	99.8813	168.546	228.158	248.255	151.982	156.713
Ak2	4	128991958	129011529	+	228.767	191.549	226.812	240.625	239.886	238.579	269.88	294.932	223.42	252.178	252.962	235.988	245.49	228.339	271.942	267.018
Nupr1	7	126623249	126630861	-	204.804	231.259	248.181	292.121	230.746	172.498	224.558	480.735	232.391	115.18	195.908	292.188	262.892	136.454	214.924	256.599
Ugt1a6b	1	88103252	88219003	+	201.177	210.969	264.059	244.582	213.541	233.038	239.929	309.798	155.494	160.452	149.378	157.869	224.887	186.693	193.416	182.521
Bag1	4	40936398	40948294	-	247.822	222.319	222.014	234.912	223.524	210.71	253.85	371.74	271.672	225.418	200.244	244.417	263.212	224.025	245.63	248.879
Gm26745	5	123047373	123230871	-	205.764	222.135	212.279	268.402	233.26	222.714	212.798	178.82	173.13	166.702	190.659	176.099	213.439	166.238	196.831	174.698
Ugt1a6a	1	88134809	88218997	+	201.027	210.249	263.574	244.158	213.148	232.706	236.369	308.92	155.29	160.271	146.766	157.698	224.762	186.399	193.184	182.35
Cnbp	6	87842615	87851106	-	246.328	238.34	231.374	208.69	225.18	210.469	214.169	242.699	273.711	223.111	202.121	247.283	238.983	197.395	244.367	296.072
Ltbp4	7	27305136	27337692	-	223.945	259.584	230.764	217.653	220.065	208.77	138.394	76.65	128.021	81.0618	169.917	133.718	132.308	252.355	102.116	93.054
Gipc2	3	152093533	152166230	-	217.65	210.082	224.191	244.743	227.651	234.35	183.559	196.366	184.445	195.751	145.6	176.013	205.937	176.842	190.356	223.634
Pttg1ip	10	77581720	77598732	+	213.489	221.733	220.502	229.502	236.37	235.439	183.453	160.62	162.069	159.181	124.782	151.535	196.481	221.787	162.14	151.742
Plscr1	9	92249750	92272278	+	247.566	204.239	219.171	209.78	235.643	241.977	208.026	273.377	261.852	235.937	269.596	248.759	277.185	239.612	251.287	239.091
Gm11175	8	70699162	70700080	-	235.403	229.769	171.69	251.869	235.076	239.539	168.873	165.666	166.809	163.45	140.148	184.922	180.375	232.864	176.64	172.785
Ptbp3	4	59471868	59549364	-	199.022	234.741	235.285	223.931	239.407	221.477	196.293	194.677	253.952	275.468	263.485	206.413	231.055	203.521	256.162	254.208
Ndufa9	6	126821721	126849136	-	231.69	212.157	233.745	205.076	224.381	244.674	199.062	227.765	244.981	232.212	215.864	213.399	236.904	196.365	255.308	254.874
Myo7b	18	31959234	32036961	-	194.839	244.3	215.94	256.007	223.407	219.057	192.892	140.889	127.732	176.439	199.839	130.353	172.003	176.956	154.491	132.749
Prss30	17	23972126	23975230	-	245.325	215.941	190.119	226.838	218.234	257.86	222.633	245.582	184.479	180.509	196.415	155.363	246.218	145.309	217.824	174.715
Gm20476	7	101317724	101326231	-	221.597	203.921	185.058	262.568	246.077	237.434	167.265	182.154	186.688	168.591	117.504	187.651	215.91	155.03	210.69	207.954
Polr2c	8	94857450	94873535	+	214.556	200.405	214.511	240.827	235.759	244.563	190.045	207.876	191.071	214.318	188.961	183.222	209.813	197.199	225.154	227.408
Srsf5	12	80945504	80950507	+	207.6	240.851	233.468	206.328	246.527	215.475	278.37	187.717	193.976	164.649	243.884	212.592	213.208	288.593	189.235	142.775
Vdac3	8	22577075	22593813	-	215.132	222.687	248.334	222.255	215.241	223.25	173.276	230.04	187.588	179.909	136.801	180.613	210.222	179.145	183.702	213.42
Nars	18	64499665	64516557	-	221.085	233.117	223.872	231.48	221.896	214.145	251.767	227.157	284.5	277.866	247.079	252.707	289.699	204.387	282.99	317.303
Hnrnpm	17	33646233	33686860	-	212.422	230.07	241.15	232.692	212.741	217.081	223.213	192.177	280.066	297.396	232.777	209.245	248.209	255.999	258.528	267.018
Cbr1	16	93607837	93610505	+	204.569	213.463	216.259	261.72	217.508	234.774	196.214	180.487	146.319	139.197	107.235	173.026	236.513	253.875	176.266	181.223
Ndrg1	15	66929321	66969640	-	233.611	214.568	245.103	252.131	211.463	192.499	257.251	305.609	139.608	179.564	183.154	163.534	222.345	178.377	188.595	187.543
AA467197	2	122636986	122641191	+	276.159	213.764	214.026	223.608	211.811	210.359	243.356	423.906	264.825	297.305	276.569	263.916	270.91	391.75	325.669	308.455
Sdhc	1	171127165	171150603	-	245.133	219.59	216.245	219.106	210.024	234.109	227.221	269.705	220.991	241.968	194.717	193.11	225.882	229.564	248.815	259.383
Mprip	11	59661305	59780860	+	192.471	235.31	224.08	232.51	231.196	228.698	227.59	206.637	197.663	184.705	210.793	168.443	163.097	172.594	170.804	155.466
Eif3e	15	43250040	43282736	-	244.536	222.47	241.386	196.881	220.24	212.483	185.642	238.487	279.607	266.694	220.961	251.248	249.187	232.897	281.584	284.474
Macf1	4	123349633	123684360	-	170.194	253.457	222.166	237.88	247.69	214.256	168.847	131.204	158.603	183.67	226.92	138.936	162.332	154.41	147.766	127.881
Ctbp1	5	33247723	33274994	-	221.363	217.548	213.458	241.675	215.982	223.471	238.953	241.122	243.945	225.291	213.253	220.952	222.914	219.075	250.184	269.87
Tfrc	16	32608920	32632794	+	201.049	327.502	280.159	170.012	196.713	193.663	287.651	307.771	656.924	1020.27	296.297	281.064	304.613	313.508	538.725	613.118
Actr1b	1	36698114	36714422	-	214.15	215.355	212.972	241.978	228.929	218.78	174.463	177.378	174.217	166.684	169.41	172.46	222.594	173.541	173.633	185.613
Spef1	2	131170261	131187282	-	224.862	231.426	213.277	223.184	227.97	210.026	217.913	224.882	252.321	240.297	226.971	230.513	247.676	227.179	244.652	251.663
Ildr1	16	36693978	36726804	+	229.898	209.596	215.51	224.637	214.558	236.012	258.517	303.672	186.365	218.169	293.127	210.258	261.293	206.658	242.944	256.582
Bspry	4	62480053	62497298	+	240.034	215.288	194.529	219.086	245.626	217.617	216.674	205.827	201.724	188.048	191.902	183.789	210.559	162.677	195.924	215.145
Dcn	10	97479609	97518143	+	232.608	248.602	223.442	194.821	221.853	210.174	319.975	270.967	494.362	330.406	400.463	414.679	268.03	284.917	304.747	332.487
Sptlc2	12	87305058	87388355	-	219.762	210.383	225.397	215.654	227.331	227.368	247.311	272.273	237.59	242.313	270.357	239.198	270.394	261.57	271.604	255.079
Sec31a	5	100361649	100416234	-	221.107	230.74	226.202	217.027	217.203	213.443	232.863	141.002	198.309	202.055	259.149	189.041	212.835	234.106	210.761	170.411
Papola	12	105784694	105838944	+	198.829	230.104	229.793	230.37	224.207	213.48	194.026	183.933	224.882	246.365	209.348	194.071	241.49	206.429	236.949	241.192
Cct2	10	117051001	117063814	-	227.593	217.28	224.385	206.651	214.819	234.35	247.021	250.875	264.605	238.335	211.503	228.539	247.747	259.446	260.236	253.627
Ergic3	2	156008045	156018279	+	225.481	209.127	213.347	223.184	222.201	225.78	210.452	231.121	215.129	208.105	184.827	199.409	217.19	209.501	211.633	207.51
Ctsa	2	164832873	164841032	+	221.107	205.628	207.828	213.878	236.181	235.033	285.41	243.983	217.967	192.717	239.522	232.641	241.401	294.834	233.551	177.67
Hook1	4	95967240	96025413	+	212.209	225.081	224.801	229.462	227.476	199.813	193.894	164.72	269.753	270.581	232.701	240.932	289.983	182.168	301.616	345.127
Cxadr	16	78301496	78359785	+	217.415	243.396	216.148	204.713	220.065	215.548	137.419	149.809	151.892	171.062	125.086	116.913	159.702	147.221	133.107	126.737
Slc25a39	11	102402985	102407946	-	231.904	210.667	210.851	220.681	216.752	225.097	214.881	220.738	202.217	176.621	167.534	195.495	221.207	205.433	188.915	215.093
Anxa1	19	20373428	20390944	-	258.982	243.932	211.128	196.598	204.735	206.369	221.315	328.989	364.948	364.342	420.673	304.22	241.65	199.633	317.361	323.656
Llgl2	11	115824049	115855780	+	205.124	221.264	201.06	238.546	224.279	226.722	176.73	155.8	157.652	171.407	177.195	161.388	191.965	210.04	184.432	166.636
Afg3l2	18	67404767	67449166	-	204.762	219.657	219.684	224.96	228.029	218.226	184.033	158.165	174.234	186.795	160.763	155.123	210.275	182.707	184.805	185.374
Yjefn3	8	69887788	69902712	-	247.609	210.634	195.819	208.447	217.014	239.318	251.662	337.053	224.508	199.221	197.1	215.493	198.134	206.037	218.945	242.712
Dlst	12	85110833	85134845	+	218.781	217.983	230.278	225.505	206.231	215.493	211.032	231.166	191.87	206.706	210.286	179.034	209.102	185.305	202.044	194.477
Surf4	2	26920040	26933928	-	228.852	217.782	210.448	221.448	216.069	219.039	247.812	247.812	248.192	226.962	231.079	239.833	252.173	223.012	250.309	240.765
Tpcn1	5	120534153	120588673	-	212.699	218.151	206.787	227.867	228.058	219.981	172.485	112.846	138.911	157.491	179.046	132.653	179.878	192.068	147.001	131.041
Atp13a3	16	30312423	30388837	-	185.578	217.029	228.503	239.595	240.395	206.148	152.737	104.377	191.343	203.272	148.694	165.8	234.806	191.97	194.91	203.684
Etfa	9	55454508	55512243	-	210.608	214.133	241.081	228.796	212.48	204.393	201.488	234.883	211.918	233.411	190.127	194.998	247.107	220.905	239.795	275.456
Ndufa13	8	69894180	69902558	-	246.84	209.345	194.487	207.398	215.793	238.228	250.844	336.129	223.811	198.512	196.517	214.652	197.529	205.22	218.5	241.927
Smim14	5	65446844	65537184	-	213.019	222.051	211.516	231.541	217.653	212.132	237.319	249.726	200.144	166.774	159.521	211.322	239.321	236.263	195.124	201.122
Cd177	7	24743983	24760311	-	224.798	189.976	193.919	233.156	245.742	225.06	592.176	436.114	605.206	412.63	642.572	655.233	695.246	697.4	786.116	636.211
Ndufs1	1	63143596	63176833	-	195.735	220.997	229.488	231.077	223.001	207.145	184.772	174.743	223.556	239.588	190.989	202.653	251.96	214.762	245.328	252.414
Actr2	11	20062304	20112913	-	217.287	228.915	222.915	221.024	214.195	201.549	229.541	248.758	297.803	321.595	295.13	258.904	275.105	226.117	288.434	320.599
Kif5b	18	6201002	6242174	-	195.33	240.701	230.292	235.397	208.425	199.019	185.51	179.158	270.33	292.055	239.243	210.567	262.377	185.615	266.872	284.081
Ugt1a5	1	88166012	88218997	+	195.458	203.335	253.312	229.966	205.287	222.419	224.399	298.626	150.397	155.02	139.666	150.471	213.208	180.224	184.129	172.956
Zbtb7a	10	81135220	81152995	+	213.233	236.616	214.9	208.347	200.971	229.954	193.024	173.82	193.671	198.204	203.16	165.903	182.242	179.668	182.457	183.204
Spint1	2	119237362	119249527	+	224.137	236.515	216.938	201.241	200.448	223.748	239.665	258.668	204.731	235.119	207.344	191.221	220.158	279.705	237.002	207.681
Prr15l	11	96928104	96937830	+	229.279	236.331	230.611	198.273	170.338	245.431	131.46	194.407	124.028	165.394	100.515	114.407	122.798	187.592	139.298	127.847
Hspa4	11	53259814	53300457	-	254.565	228.965	223.054	198.98	203.369	196.378	185.246	211.615	245.779	256.248	219.921	203.804	233.491	196.267	209	221.55
Rtcb	10	85938637	85957823	-	220.808	205.561	211.599	213.535	225.558	223.084	185.009	205.263	234.515	220.095	187.591	223.046	246.005	231.214	237.358	243.601
Klc4	17	46630631	46645144	-	216.988	225.617	209.228	210.305	217.537	219.815	194.369	214.994	185.328	218.805	185.892	163.276	186.704	191.546	198.095	196.664
Ugp2	11	21321138	21371201	-	219.208	215.305	229.28	219.53	211.157	203.488	187.804	215.715	241.923	213.228	181.987	217.089	239.943	186.873	226.185	258.597
Slc35a1	4	34663257	34687438	-	212.251	216.862	219.545	228.412	224.047	197.098	195.74	197.042	216.896	169.1	148.744	179.566	223.518	147.123	203.556	226.606
Sfpq	4	127021324	127037013	+	214.534	209.462	240.887	198.031	209.341	227.128	189.755	201.479	165.603	191.918	186.146	159.517	162.492	211.02	187.919	191.727
Ewsr1	11	5069689	5099266	-	190.7	220.963	220.821	213.373	227.447	224.709	219.232	195.758	200.993	187.903	197.176	182.999	208.426	239.465	205.869	190.293
Ugt1a2	1	88200601	88218997	+	194.989	201.761	251.343	227.403	203.398	221.569	221.051	296.87	150.261	154.439	137.105	150.093	212.621	179.88	183.578	172.58
Dag1	9	108204634	108263958	-	182.655	214.15	216.827	245.187	221.896	219.279	214.354	151.25	189.083	189.102	221.772	169.009	218.345	188.262	199.393	190.019
A930015D03Rik	17	35994453	36038435	+	189.057	188.653	239.32	246.257	251.148	189.286	346.051	371.087	210.321	264.368	357.331	326.604	283.317	305.356	314.941	443.851
Odc1	12	17544794	17551505	+	230.581	209.964	212.501	224.052	208.847	207.367	183.585	219.882	232.595	214.39	176.967	196.543	202.489	123.825	215.031	239.091
Os9	10	127095650	127121131	-	200.878	206.164	216.522	209.578	228.203	231.93	214.064	210.061	212.581	196.478	203.414	205.108	225.438	200.433	208.591	176.526
Ugt1a1	1	88211959	88218997	+	194.541	200.974	250.011	226.393	202.409	220.627	219.733	296.464	149.989	154.094	136.319	149.578	212.195	179.325	182.991	172.239
Slc35f5	1	125560595	125595820	+	208.112	209.596	216.578	226.918	218.176	210.617	147.306	182.672	160.744	183.434	146.437	158.916	183.291	164.768	160.344	163.323
Adipor1	1	134415378	134433351	+	209.947	203.452	194.889	233.58	222.594	226.482	192.523	208.462	215.707	220.876	197.455	200.542	225.545	236.508	219.834	211.455
Manf	9	106838312	106891979	-	242.167	219.741	203.085	201.16	210.518	213.351	236.58	295.158	281.646	287.15	228.162	278.936	272.189	227.473	274.699	292.57
Gm45837	7	101410886	101512819	+	223.411	222.905	201.892	231.925	233.478	178.519	225.533	198.957	204.884	144.574	129.803	181.574	218.683	168.117	180.251	146.294
Muc4	16	32735886	32782391	+	174.184	221.901	218.63	212.929	230.717	230.305	343.573	211.57	183.918	183.743	362.149	195.427	266.128	202.149	220.243	195.724
Cystm1	18	36345619	36402980	+	244.899	206.65	193.628	219.752	208.673	212.519	242.012	344.328	232.816	245.402	255.244	229.105	227.713	193.147	253.92	268.794
Rhob	12	8497661	8500009	-	261.841	191.382	174.241	214.705	227.316	223.822	130.379	174.63	126.152	146.246	155.033	157.474	180.589	226.787	164.738	107.384
Tmed10	12	85340614	85374847	-	215.367	202.263	209.88	237.092	213.482	205.963	265.214	236.955	233.614	223.329	223.598	233.671	245.223	195.826	235.614	244.079
Pmm2	16	8637674	8657531	+	205.572	208.29	209.311	224.052	216.534	218.91	261.971	257.993	258.012	236.645	233.766	224.247	245.845	209.55	279.2	263.773
Afdn	17	13760539	13906150	+	170.663	240.182	220.544	227.504	217.711	212.575	171.905	152.106	156.802	190.119	188.403	133.426	174.829	165.356	167.086	130.494
Atpif1	4	132530555	132533659	-	207.749	187.23	213.749	244.662	206.159	225.688	246.626	321.556	218.136	201.038	178.944	229.242	248.067	208.798	227.324	269.768
Cast	13	74692368	74808810	-	207.279	225.952	212.958	239.515	201.741	196.138	202.331	235.018	215.469	232.521	272.537	179.12	206.417	171.189	198.397	195.041
Tcp1	17	12915701	12925067	+	226.612	209.646	229.1	190.32	206.391	219.833	207.71	226.616	278.027	248.854	224.131	222.153	216.674	206.331	247.943	259.246
Cst3	2	148871722	148875692	-	232.587	210.567	209.436	191.37	226.386	211.301	188.489	252.474	218.782	208.831	180.466	250.03	230.149	205.841	230.028	253.644
4933431E20Rik	3	107888850	107896213	-	237.302	208.993	204.305	189.23	206.9	236.363	204.757	242.586	143.567	145.937	184.929	175.635	187.539	256.538	173.473	144.056
Zbtb7b	3	89377644	89394776	-	212.657	211.94	215.468	201.846	197.876	240.426	150.364	169.495	140.254	161.397	165.049	136.67	160.875	173.084	166.908	163.118
R3hdm4	10	79910052	79921208	-	216.668	205.394	193.822	236.81	214.95	211.799	226.93	199.61	177.275	186.25	222.812	207.683	227.482	217.539	199.037	193.418
Serinc2	4	130253495	130279205	-	205.295	202.649	198.301	245.47	208.861	219.685	234.049	255.673	203.678	206.742	237.342	212.403	240.814	201.937	225.598	228.228
Golgb1	16	36875140	36933085	+	166.481	228.496	214.331	224.314	239.276	211.744	201.329	167.107	180.079	210.067	192.003	144.085	209.919	156.043	191.957	143.151
Me2	18	73770040	73815392	-	206.639	214.066	229.197	205.298	197.309	223.748	228.644	219.589	215.996	224.146	226.54	190.964	245.721	198.097	298.2	288.898
Qars	9	108507706	108515941	+	188.886	201.912	210.407	217.774	223.698	232.946	201.145	194.947	240.139	223.837	194.869	202.705	239.232	228.045	261.268	239.262
Cct5	15	31590800	31601847	-	219.015	216.594	222.43	191.349	207.917	216.398	199.668	224.184	262.124	248.581	196.618	212.85	226.149	182.494	242.624	273.918
Cct7	6	85451514	85468475	+	227.316	213.195	216.217	198.112	210.707	206.24	201.145	216.165	244.267	238.244	205.138	214.446	233.171	187.853	235.436	278.001
Far1	7	113513834	113571511	+	189.291	245.79	222.333	203.764	227.927	187.088	179.34	153.863	230.335	222.112	171.008	182.759	210.986	169.44	205.14	214.649
Perp	10	18845020	18857073	+	215.111	206.683	207.106	221.044	202.816	215.364	189.175	247.271	210.712	229.887	216.98	198.276	201.387	188.981	224.833	237.452
Rpl35a	16	33056453	33060189	+	242.744	195.517	219.49	192.46	203.18	217.488	215.883	354.577	253.374	229.978	203.008	231.354	226.647	221.934	241.983	273.508
Esd	14	74732297	74750765	+	234.998	208.123	203.432	188.321	210.634	224.339	178.338	221.301	256.721	237.481	178.234	221.741	225.402	210.873	253.707	266.95
Kpna2	11	106988629	106999541	-	203.289	179.981	237.808	206.348	221.199	221.994	156.297	165.643	239.238	238.662	164.592	187.823	200.836	139.624	219.496	282.424
Copg1	6	87887814	87913595	+	202.244	209.228	211.267	214.241	212.509	215.475	237.714	196.524	225.646	207.832	219.947	197.813	218.185	215.007	228.64	198.508
Akap9	5	3928054	4081310	+	162.661	242.592	226.604	207.701	216.127	217.931	164.074	120.347	194.86	182.18	169.055	149.063	200.658	177.74	188.861	170.121
Oat	7	132557478	132576398	-	205.53	214.484	231.457	190.744	218.859	205.298	180.131	169.54	206.379	173.024	136.598	159.002	188.428	153.838	172.743	151.486
Ndufv1	19	4007497	4012806	-	209.307	194.161	207.925	217.552	208.266	228.347	210.188	204.768	194.214	190.464	180.009	183.068	209.493	210.873	202.044	204.008
Eif3f	7	108934417	108942951	+	235.126	195.818	222.194	207.438	188.706	217.432	215.804	211.097	226.02	197.077	216.701	247.06	219.181	311.401	225.83	231.217
Rab3d	9	21907491	21918192	-	212.699	215.02	197.247	230.067	212.305	197.32	220.128	193.596	251.386	201.728	164.06	222.359	269.665	202.59	237.998	225.803
Ppp6r1	7	4631495	4659019	-	197.997	213.061	207.176	226.111	208.673	209.435	183.664	164.652	183.867	203.854	196.542	171.704	187.504	201.577	193.238	192.684
Sorl1	9	41964720	42124297	-	166.587	232.665	202.641	224.032	230.557	211.485	216.648	170.171	204.256	195.351	285.545	196.8	250.414	252.731	234.903	188.021
Rpl21	5	146832890	146837032	+	248.846	204.005	225.092	176.754	206.42	201.697	228.934	353.721	266.439	213.228	195.731	252.742	222.007	235.772	216.223	279.111
Eif5	12	111538016	111546752	+	219.762	225.734	205.872	215.937	209.573	181.677	199.167	212.178	242.687	247.873	235.212	207.82	226.238	232.243	242.784	278.342
Ddx6	9	44604892	44640731	+	181.759	240.265	225.924	210.426	205.606	196.636	169.611	167.738	216.828	227.707	193.499	174.949	213.599	182.772	210.21	197.945
Sf3b2	19	5273923	5295455	-	197.805	204.875	224.094	215.997	202.889	209.029	209.661	176.477	210.814	209.722	216.169	180.287	202.756	212.654	213.946	202.591
Myo5c	9	75232020	75305451	+	197.272	235.996	195.749	171.082	215.953	246.705	172.881	137.826	177.258	208.413	181.151	145.15	175.38	233.322	178.009	126.924
Trip12	1	84721189	84840516	-	182.143	217.163	216.217	225.344	214.863	200.312	193.973	161.589	215.809	238.698	232.372	179.326	221.758	209.223	224.424	195.314
Gm20427	17	34026034	34031572	-	203.503	197.777	195.832	222.275	226.692	208.346	223.266	256.596	212.904	177.766	181.379	208.97	224.549	210.073	205.442	195.126
Ak3	19	29020833	29047961	-	208.666	205.21	209.672	196.598	208.673	222.216	190.73	193.934	238.474	226.199	188.225	198.139	225.847	223.323	219.692	211.763
Rab5c	11	100715009	100738215	-	219.208	188.084	196.734	231.057	208.76	208.863	248.946	220.535	216.353	208.94	223.167	224.333	227.393	224.369	236.397	250.382
Tapbp	17	33915899	33929288	+	210.245	201.527	196.276	203.32	222.274	214.883	310.51	261.574	222.911	190.664	355.328	235.285	224.105	277.32	274.148	241.876
Efhd2	4	141858142	141874920	-	237.601	182.727	183.934	220.499	210.184	217.894	245.255	278.039	235.993	254.504	276.873	238.237	248.707	254.675	248.37	235.231
Eif6	2	155819832	155826925	-	238.263	187.866	192.712	195.952	200.709	233.481	233.021	290.383	225.476	218.678	238.939	233.311	225.74	245.918	249.348	251.475
Ssr3	3	65379655	65392623	-	213.51	218.134	218.588	203.502	199.765	189.544	244.49	266.552	313.417	294.072	238.533	263.092	283.726	209.403	276.603	312.657
Prdx2	8	84969587	84974834	+	210.907	192.169	197.025	210.224	212.465	217.432	207.525	245.199	236.86	221.367	180.263	213.227	231.944	215.742	230.686	252.278
Hdgf	3	87906321	87916132	+	211.526	191.081	202.211	208.347	201.538	223.231	192.18	206.277	225.476	201.056	184.447	188.801	196.623	189.209	205.549	211.831
Itgb4	11	115974709	116008412	+	201.241	231.359	189.578	202.21	199.547	214.2	242.038	173.842	204.595	214.427	411.494	175.481	182.366	206.25	212.522	171.897
Fosl2	5	32135801	32157842	+	189.334	226.956	221.403	187.352	193.269	220.498	144.379	131.001	128.734	178.51	170.07	109.858	138.566	183.752	137.11	102.021
Hist1h1c	13	23738808	23740367	+	214.022	225.667	206.177	178.39	178.447	236.566	75.538	90.9529	138.538	105.951	56.6476	115.866	147.045	188.36	73.6161	60.5671
Fam129a	1	151571186	151721939	+	194.925	224.78	208.202	212.747	207.815	185.426	125.449	122.599	131.928	117.596	134.798	130.834	156.2	120.476	128.659	113.141
Naip1	13	100407764	100452869	-	197.592	209.228	205.858	211.475	209.777	195.842	166.315	190.735	184.003	247.418	232.6	154.539	187.735	158.118	192.989	181.599
Slc2a1	4	119108711	119137983	+	243.618	208.474	182.423	205.783	193.385	199.924	159.83	186.253	137.637	182.616	214.749	149.184	176.091	180.746	165.378	147.592
Actn1	12	80167547	80260371	-	196.226	204.222	219.102	218.924	206.333	185.463	226.324	136.294	245.151	201.147	222.761	210.652	193.174	213.079	201.564	171.504
Baiap2l1	5	144264526	144358112	-	202.457	211.119	201.67	204.592	187.239	220.72	175.754	170.982	150.346	166.575	208.409	135.571	160.946	189.683	155.789	134.064
Hsd17b4	18	50128201	50196269	+	191.084	205.829	207.12	214.705	210.256	198.188	128.955	193.281	202.607	145.41	137.029	128.671	211.181	173.018	193.985	147.814
Eri2	7	119768679	119794058	-	207.728	202.548	209.256	162.361	217.58	229.511	100.744	87.5968	194.588	149.933	94.3028	124.431	151.987	178.72	147.997	122.637
H2-T23	17	36029773	36032855	-	180.201	176.449	225.716	233.903	236.689	178.038	325.591	362.708	195.557	251.143	338.44	314.176	269.985	295.749	297.631	431.331
Morf4l1	9	90091665	90114774	-	195.117	203.904	208.23	208.508	206.304	198.28	182.504	200.646	233.292	195.042	180.035	198.826	229.651	211.494	204.944	203.018
Slk	19	47579678	47645246	+	176.979	223.859	206.274	195.912	223.785	196.249	153.185	129.92	147.457	156.801	136.142	132.808	154.298	140.686	152.445	128.786
Ssfa2	2	79635352	79672966	+	205.679	221.884	206.288	200.898	188.546	195.196	125.449	136.61	122.227	176.712	144.789	116.312	155.293	116.163	139.636	139.547
Cyp2d34	15	82615965	82620907	-	228.788	212.794	182.936	163.431	211.172	224.912	151.287	163.368	96.589	115.688	137.055	128.499	149.8	241.964	113.128	83.4377
Itpk1	12	102568582	102704930	-	186.496	196.136	191.173	241.998	213.061	191.521	173.645	190.848	136.227	192.045	191.293	148.188	185.317	163.167	185.962	162.759
Itga6	2	71745616	71858416	+	185.301	206.482	217.091	193.328	199.823	213.96	218.388	194.677	247.716	273.216	278.395	203.203	219.625	183.867	270.803	263.038
Drap1	19	5422805	5424979	-	214.62	190.478	202.294	206.469	205.243	195.824	235.921	277.904	242.993	175.622	199.23	208.507	206.773	199.323	208.537	233.779
Arpc3	5	122391878	122414184	+	208.453	179.111	184.059	227.645	200.491	218.189	240.825	279.391	239.544	232.794	239.776	236.641	228.78	232.75	249.313	273.782
Gm4876	6	17065010	17171833	-	234.891	203.151	180.412	198.152	203.18	197.431	156.006	163.999	202.624	198.531	161.017	165.937	173.869	169.212	165.681	175.313
Tspan13	12	36014557	36042500	-	213.083	203.301	190.036	215.23	204.894	187.827	197.928	224.522	230.386	159.271	136.319	195.856	237.864	160.504	215.725	224.949
Cald1	6	34598500	34775473	+	178.452	252.603	243.702	243.471	177.067	143.982	247.891	233.802	397.739	211.484	380.076	261.513	192.196	140.898	191.815	222.233
Tsta3	15	75924684	75929730	-	207.13	191.047	194.626	209.194	206.74	203.821	206.734	227.157	230.998	199.73	158.938	219.287	215.181	185.844	236.664	254.84
Tes	6	17065149	17105828	+	234.528	202.833	180.079	197.688	202.874	197.098	155.69	163.594	202.37	198.494	160.713	165.851	173.638	168.983	165.538	175.211
Ptprh	7	4548612	4604041	-	199.64	187.749	190.882	225.283	205.766	203.655	192.708	214.048	122.329	206.906	267.339	158.59	189.086	162.709	189.662	166.705
Chmp3	6	71543797	71582609	+	203.972	204.741	196.248	219.974	193.051	193.718	196.953	228.779	226.988	225.055	204.149	198.568	224.034	180.583	202.756	235.71
Cdc37l1	19	28990352	29026681	+	201.262	205.997	206.385	186.908	202.424	208.032	185.483	196.975	225.833	212.011	178.564	186.329	206.933	215.758	202.097	194.358
Nfe2l1	11	96817414	96829968	-	193.09	206.064	198.564	199.404	209.864	203.507	176.308	180.059	176.443	166.538	204.783	165.937	198.24	192.232	182.404	175.33
Ndufa6	15	82350139	82354291	-	257.851	213.631	183.712	171.607	193.647	199.13	216.437	307.141	204.408	216.498	179.984	194.036	188.126	224.532	218.447	223.719
Arfgap3	15	83299740	83350247	-	195.799	217.347	185.779	209.982	202.409	199.222	186.749	155.327	179.824	175.277	139.083	163.173	187.272	164.588	179.433	170.548
Fus	7	127967457	127985701	+	169.532	194.479	216.078	216.764	209.632	206.369	261.18	181.681	201.52	166.665	236.327	206.79	238.503	294.573	219.888	189.2
Sdc4	2	164424247	164443887	-	214.791	211.069	205.817	184.829	190.101	203.433	166.843	175.959	148.154	154.602	157.67	128.396	150.991	197.346	135.58	134.013
Vwa8	14	78849178	79202310	+	163.195	209.797	201.92	220.317	209.108	208.678	172.116	132.69	144.569	164.086	170.12	131.864	178.135	170.748	144.315	123.901
Erbb2	11	98412470	98437716	+	173.394	229.049	196.345	228.432	185.379	199.702	166.105	155.958	145.487	146.972	144.332	124.225	143.774	150.799	156.928	132.834
Nme7	1	164304121	164437725	+	197.891	201.41	216.384	199.565	179.682	209.583	239.059	322.142	202.641	209.885	190.457	200.8	221.669	404.919	226.007	196.373
Trpm6	19	18749983	18892510	+	160.207	189.741	189.856	183.255	218.074	280.244	35.9366	30.1374	29.5289	40.004	26.9545	44.3036	107.048	111.245	44.7781	32.5382
1600010M07Rik	7	109998376	110151202	-	196.952	211.287	214.997	184.587	203.979	190.782	160.911	149.606	234.124	236.482	192.587	172.374	204.267	165.47	220.155	238.767
Ppard	17	28232754	28301469	+	202.265	196.387	190.424	215.735	182.661	214.773	189.807	154.719	151.841	159.98	237.012	165.765	196.125	216.853	194.59	181.155
Npc2	12	84754562	84773152	-	197.229	177.37	190.216	191.127	216.04	230.582	194.079	202.11	210.644	173.86	187.388	200.765	218.292	265.148	218.251	190.651
Mfsd4a	1	132022806	132068062	-	186.283	209.579	187.082	186.323	226.75	205.114	211.955	169.292	251.012	194.007	261.253	185.557	213.403	272.712	208.039	156.525
Yipf1	4	107314363	107359823	+	203.631	195.199	195.278	177.622	211.869	214.81	169.031	186.951	195.523	158.127	127.799	162.624	179.646	165.911	185.713	151.981
Dok4	8	94863828	94876330	-	190.23	178.374	191.284	209.114	209.922	217.654	164.523	177.716	163.292	188.502	167.61	159.723	184.517	170.241	196.671	195.383
Dhx9	1	153455758	153487660	-	166.374	207.386	214.026	202.856	207.118	199.758	167.66	117.329	205.224	205.87	199.534	182.433	239.072	186.465	218.82	213.573
Dsc2	18	20030633	20059554	-	185.386	212.911	210.254	222.719	181.484	184.724	214.697	233.374	258.692	324.683	290.997	211.442	239.535	151.959	277.315	287.549
Cenpb	2	131175182	131180067	-	200.515	209.027	189.8	204.43	206.391	184.355	197.981	200.578	233.445	219.35	211.046	213.433	229.1	204.257	224.851	232.789
Shroom3	5	92683435	92965318	+	170.812	215.673	212.542	197.567	185.567	213.498	190.387	147.173	149.802	156.328	228.112	137.786	178.153	219.614	170.626	143.356
Map7	10	20148471	20281590	+	160.357	206.7	194.598	207.539	216.985	210.783	145.645	99.3544	131.079	133.601	121.46	120.26	164.252	161.517	140.063	129.674
Uqcrb	13	66900617	66905378	-	216.839	192.654	211.502	194.781	182.327	195.048	173.935	265.786	187.435	206.96	171.236	188.389	210.773	197.623	185.926	237.776
Kif13b	14	64647265	64809617	+	167.74	224.495	179.788	196.174	214.049	214.717	137.972	113.612	130.382	139.724	185.182	105.189	149.889	144.182	147.73	92.832
Acad11	9	104063377	104127725	+	187.328	203.151	191.27	187.595	206.856	214.717	166.5	168.008	155.987	168.264	166.393	139.176	184.268	156.158	155.007	144.671
Anxa3	5	96793339	96845966	+	223.667	203.168	184.239	166.54	210.402	206.222	161.095	187.604	247.886	221.93	216.448	201.04	205.973	259.903	194.11	183.324
Ssr4	X	73787028	73790830	+	238.668	176.164	183.962	194.357	198.617	202.38	246.679	251.348	254.444	227.416	182.571	262.44	237.81	179.603	253.351	306.098
Trim2	3	84160439	84306877	-	152.739	211.337	211.974	219.974	194.809	205.483	130.959	110.594	138.368	149.625	131.197	115.797	168.803	105.592	148.816	170.018
Anxa7	14	20455260	20480133	-	197.613	201.761	197.857	187.433	198.762	204.837	178.233	211.097	214.331	190.519	205.138	203.323	225.029	238.256	224.033	213.676
Ankrd52	10	128377115	128408704	+	184.426	201.745	196.567	200.494	197.847	206.406	181.476	157.422	164.923	189.647	193.525	172.734	179.646	170.208	179.788	174.391
Sema4a	3	88435959	88461182	-	185.088	208.156	181.008	215.311	201.145	196.692	226.06	229.905	188.03	187.049	225.322	185.557	219.803	231.214	215.547	183.768
Pde2a	7	101421691	101512827	+	206.17	207.269	184.198	215.836	215.357	162.229	199.246	165.283	187.265	130.295	110.886	163.156	200.658	135.866	162.977	130.426
Neu1	17	34931253	34935953	+	234.272	194.278	166.67	197.789	201.247	195.935	132.304	155.417	84.1182	92.4708	102.975	109.085	156.146	210.498	101.44	96.6067
Snrnp70	7	45376453	45395742	-	180.116	198.564	204.555	185.435	202.424	215.364	191.152	164.585	133.916	141.032	175.699	140.515	130.726	162.317	147.517	128.154
Cct8	16	87483326	87495873	-	213.98	202.414	215.51	182.992	177.255	193.903	193.314	226.504	264.52	253.123	212.137	220.557	234.273	216.935	241.432	262.509
Nisch	14	31170930	31216946	-	171.666	217.581	193.475	205.662	201.814	194.402	202.12	157.76	150.822	160.452	179.654	144.171	150.529	164.441	158.244	133.654
H2afz	3	137864487	137866922	+	195.799	162.621	205.747	203.905	199.547	218.577	164.048	179.586	237.862	220.713	171.033	195.375	212.408	139.362	242.979	308.233
Capza2	6	17636234	17666972	+	197.186	196.622	201.726	196.012	200.448	189.046	172.248	195.983	223.166	235.973	210.058	197.178	212.035	172.316	222.645	251.048
Ets2	16	95702075	95721051	+	203.481	197.158	198.814	189.008	187.573	205.169	192.418	193.618	161.406	176.748	178.032	145.579	177.887	186.955	175.412	149.061
Ankhd1	18	36559987	36665917	+	189.227	213.078	189.467	178.591	204.604	204.486	193.024	229.094	183.714	200.365	196.289	169.027	181.904	168.885	202.435	181.958
Tln1	4	43531519	43562691	-	174.077	217.431	204.278	196.255	195.042	190.228	215.25	151.408	189.015	193.989	323.302	183.445	167.843	194.683	190	167.098
Asah1	8	41340197	41374773	-	191.318	196.538	197.108	185.899	202.627	201.069	201.936	183.775	255.991	252.196	267.517	231.646	244.476	234.759	258.635	271.971
Brd2	17	34112023	34122634	-	182.847	200.003	204.832	199.747	193.269	193.977	182.821	170.914	181.064	171.534	174.761	162.899	191.29	247.764	180.998	180.369
Ociad2	5	73322199	73341028	-	187.883	192.001	201.726	214.988	182.734	196.008	163.969	184.631	142.547	139.215	112.256	157.612	183.824	109.17	149.171	181.975
Rsrp1	4	134923592	134927671	+	176.51	239.127	200.006	175.927	182.705	205.889	214.96	231.887	187.112	177.22	135.483	144.549	150.547	292.318	140.383	179.583
Hnrnpa1	15	103240432	103244955	+	168.636	192.47	221.681	187.292	200.331	205.797	250.686	197.425	277.449	236.7	249.589	233.723	227.34	284.835	264.15	285.806
Gss	2	155563181	155592810	-	191.681	180.802	188.58	205.399	200.927	204.8	165.867	207.223	166.69	158.417	154.678	173.369	218.665	148.512	197.454	223.241
Edf1	2	25557847	25562082	+	211.27	178.291	181.535	214.12	189.229	199.148	187.382	220.715	171.057	175.803	150.849	179.532	174.9	166.369	162.087	188.653
Dld	12	31331277	31351453	-	184.405	200.891	211.988	199.626	190.058	184.244	158.801	181.095	201.792	218.078	164.745	182.416	218.932	173.509	217.949	251.441
Phykpl	11	51584757	51604489	+	212.486	185.489	195.444	201.443	177.837	198.594	243.831	307.343	256.007	243.331	227.097	235.182	242.236	231.933	239.955	290.076
Pcbp1	6	86524492	86526321	-	216.69	193.525	196.581	184.042	183.489	196.341	201.224	202.313	211.306	214.209	194.767	191.977	203.804	246.18	204.232	212.053
Poc1b	10	99107036	99198074	+	200.345	218.084	200.866	186.363	187.137	178.408	178.918	199.317	192.651	195.606	170.348	138.73	183.628	144.787	173.259	170.052
Psen1	12	83688152	83735199	+	190.806	186.326	186.361	197.244	197.745	211.097	187.092	170.756	182.78	173.642	202.172	161.663	190.081	187.706	185.268	168.584
Flii	11	60714123	60727263	-	199.086	204.808	193.087	196.981	185.626	189.304	215.171	173.549	182.593	176.93	259.656	164.238	171.469	197.852	182.581	162.332
Psmc3	2	91054009	91066369	+	206.682	189.591	186.222	187.433	197.817	198.299	199.431	216.255	248.26	221.04	212.923	218.343	206.524	183.834	243.638	287.326
Coro1c	5	113842436	113908758	-	197.635	193.006	183.671	206.954	188.212	193.571	200.116	219.409	200.993	207.16	209.981	178.502	191.254	168.934	195.337	185.459
Csnk1d	11	120961749	120991330	-	182.228	184.267	183.823	217.713	201.886	194.623	192.418	174.721	166.283	179.364	161.55	173.301	183.273	190.974	190.516	173.144
Duox2	2	122279247	122298165	-	259.259	182.894	192.643	187.373	170.774	180.384	485.737	495.691	259.864	329.043	896.142	308.357	330.886	344.011	388.237	238.272
Tmem131	1	36792191	36943666	-	190.849	209.027	191.894	188.079	187.34	195.27	213.036	124.717	172.79	191.155	304.665	167.533	192.516	197.444	188.523	157.515
Snx1	9	66088133	66126587	-	196.674	188.385	196.179	179.399	203.092	198.631	169.348	162.603	199.685	179.346	166.824	158.161	174.953	150.456	187.527	174.442
Crk	11	75679259	75706908	+	203.588	199.033	190.702	190.663	192.572	185.13	176.071	195.465	211.391	242.095	214.647	186.295	206.897	171.303	214.017	229.766
Calu	6	29348069	29377110	+	196.376	191.281	208.299	191.309	194.65	179.885	184.455	204.498	309.136	245.075	225.069	225.397	211.27	160.961	230.526	246.026
Nop53	7	15936183	15946074	-	195.799	189.155	198.592	187.373	197.556	191.853	199.668	198.439	189.287	177.493	169.207	174.022	199.449	261.488	210.69	179.788
Ndufv2	17	66078795	66101559	-	215.964	180.383	197.191	194.297	180.859	193.146	191.152	255.965	217.066	216.353	190.178	220.66	213.403	196.79	237.891	263.79
Atp6v0a2	5	124628576	124724455	+	181.652	193.91	197.427	218.945	184.114	185.851	203.755	188.956	164.584	215.008	172.504	146.471	179.753	138.938	182.19	195.366
Itpr3	17	27057304	27122223	+	153.785	196.756	180.468	221.125	206.9	207.145	226.192	139.763	169.749	213.428	263.409	183.136	251.587	271.748	244.047	182.914
AC163623.3	9	22117328	22137756	+	197.699	185.623	167.599	206.247	206.856	196.71	210.03	224.657	206.498	177.257	170.07	192.698	211.946	217.817	209.32	208.996
4833439L19Rik	13	54551218	54565435	-	179.924	184.753	189.648	226.515	187.166	192.998	182.24	152.624	158.212	179.074	165.556	162.59	197.885	184.324	180.785	174.169
Psmb1	17	15475721	15498276	-	207.92	188.67	196.484	181.498	188.401	194.863	191.89	251.348	228.466	212.574	172.783	227.165	225.989	189.667	240.649	278.547
Acp5	9	22126727	22135711	-	197.613	185.456	167.474	205.944	206.653	196.452	209.793	224.409	206.277	177.075	169.892	192.509	211.661	217.67	209.089	208.842
Mbnl2	14	120275669	120431697	+	166.054	215.204	198.467	198.516	201.538	180.624	168.899	118.23	146.302	148.171	145.296	143.004	166.634	178.622	154.117	128.94
Lamb3	1	193207699	193343878	+	200.345	223.608	188.76	176.431	174.291	196.101	163.152	187.627	166.656	223.674	223.776	137.614	163.15	170.502	163.35	134.184
Bcap31	X	73686178	73716175	-	196.461	187.732	199.632	186.141	191.118	192.389	169.901	221.616	195.625	183.597	164.618	173.249	191.965	165.781	164.275	181.308
Cope	8	70302518	70312993	+	208.987	175.629	180.01	208.609	189.317	192.112	245.914	210.962	217.134	192.517	176.992	215.476	216.994	198.179	219.959	249.271
Klf6	13	5861482	5870394	+	176.168	184.568	183.075	200.595	216.868	193.349	128.27	136.114	112.458	141.359	159.09	119.642	171.683	145.947	163.493	134.662
Pck1	2	173153048	173159273	+	161.786	204.641	205.872	197.103	199.808	186.386	154.187	101.427	110.028	64.1482	58.7269	106.837	142.334	213.438	87.5103	69.5172
Azin1	15	38487430	38519266	-	209.968	200.338	199.369	189.936	180.757	173.107	186.248	198.686	205.258	227.652	180.669	177.987	203.751	143.006	176.568	203.957
Csnk1g2	10	80622838	80640749	+	181.716	184.133	175.17	213.958	201.886	194.937	182.504	192.289	187.129	170.281	166.038	172.614	205.209	182.838	183.471	194.324
Clta	4	44004452	44032846	+	209.157	180.618	173.187	193.388	192.179	202.029	204.546	262.452	215.129	203.963	191.446	196.491	201.529	201.904	211.971	221.123
Mmp15	8	95352268	95375080	+	218.973	208.726	172.23	202.957	180.583	170.005	141.848	141.993	126.831	140.632	142.532	109.549	128.753	132.991	118.963	104.788
Akr1c12	13	4268176	4279433	-	194.498	174.524	181.508	202.129	202.424	193.829	163.863	208.642	179.909	197.949	151.584	193.676	217.67	179.488	205.495	247.802
M6pr	6	122308720	122317680	+	194.647	191.281	188.303	186.101	195.434	189.748	190.598	211.886	229.316	204.562	189.087	199.89	213.723	183.115	223.997	238.015
Ehmt2	17	34898469	34914052	+	179.945	187.85	180.565	197.365	204.793	195.547	206.339	182.784	183.052	181.49	191.927	177.953	184.855	230.463	205.513	181.121
Prkar1a	11	109649405	109669656	+	198.381	195.617	201.241	189.674	178.665	182.231	164.022	186.23	205.292	205.489	190.33	178.073	181.886	178.198	172.423	185.92
Rap1gap2	11	74383356	74610915	-	175.379	218.854	181.549	198.394	184.943	188.584	113.505	95.8181	112.781	122.083	104.978	98.4086	144.094	128.857	117.291	101.748
Arfgef1	1	10137571	10232670	-	167.505	209.044	200.506	203.643	197.091	170.041	180.289	163.503	207.178	240.497	214.14	170.348	205.955	185.386	213.27	201.515
Mgst2	3	51660360	51682677	+	144.886	206.231	206.33	215.109	192.136	185.925	168.029	200.894	141.477	150.733	138.018	137.717	138.086	109.235	153.334	159.087
Ndfip2	14	105258573	105309298	+	199.832	195.902	183.934	191.632	181.586	188.806	130.484	144.944	136.431	167.319	120.852	134.078	172.927	179.39	147.339	169.916
Arf3	15	98737621	98763214	-	190.145	189.591	185.335	192.54	194.969	187.716	209.002	152.084	171.974	178.837	228.543	170.297	195.503	209.942	180.18	161.188
Tmem63a	1	180942344	180975112	+	176.936	185.506	184.794	201.362	196.728	195.695	209.081	158.616	183.816	172.388	176.358	162.281	195.236	208.815	184.734	152.391
Arl6ip1	7	118118891	118129662	-	168.145	172.8	213.18	192.702	189.796	207.016	171.773	221.976	240.037	245.511	198.824	197.161	210.257	143.774	240.489	301.367
Pafah1b1	11	74673949	74724670	-	176.147	201.795	203.709	190.38	177.706	191.207	153.528	174.54	188.676	198.476	171.49	159.225	181.691	164.702	175.359	196.817
Dgka	10	128720134	128744855	-	190.017	196.153	184.683	187.292	196.975	183.21	187.25	174.991	176.205	200.275	197.43	159.328	168.732	169.228	208.217	176.543
Aldh1b1	4	45799022	45804604	+	165.414	166.739	205.11	203.159	185.073	217.525	151.05	124.334	129.635	150.442	97.9542	126.869	186.935	208.7	169.879	159.104
Sel1l3	5	53107083	53213927	-	188.929	197.743	174.754	200.312	187.98	187.79	189.887	171.274	168.151	157.691	177.727	162.71	190.579	192.346	175.003	151.042
Idh3g	X	73778963	73786897	-	179.625	181.203	202.752	183.194	198.486	191.336	166.078	164.224	204.476	185.832	138.069	168.786	202.258	181.449	204.962	209.799
Eif3b	5	140419328	140443360	+	206.767	189.959	189.384	181.014	175.177	193.903	222.58	221.166	224.95	207.069	227.376	198.963	195.112	197.068	223.908	214.82
Slc1a5	7	16781340	16798274	+	159.866	204.724	187.817	177.824	213.468	195.99	191.574	175.914	131.164	97.9572	119	145.253	174.225	276.862	159.258	116.471
Syngr2	11	117809668	117814283	+	198.019	174.457	186.583	191.45	186.483	198.095	255.643	218.102	211.069	179.51	189.569	208.455	222.683	239.906	212.096	200.968
Acadm	3	153922357	153944632	-	172.114	184.702	201.504	192.722	198.239	185.721	121.915	129.041	129.737	148.262	105.764	110.132	160.537	164.163	133.587	133.295
Lrrc59	11	94629767	94645216	+	202.009	192.587	176.086	193.57	179.973	190.172	260.204	218.778	267.289	248.999	275.225	239.473	258.075	168.428	278.008	272.518
Rpl38	11	114668524	114672331	+	232.523	173	178.776	171.264	182.327	201.013	207.42	348.18	238.678	186.595	165.759	241.584	204.089	204.011	224.62	225.393
Hadhb	5	30155248	30184593	+	173.053	187.331	187.803	190.522	199.227	195.251	141.373	181.726	165.586	172.824	147.35	163.774	186.384	180.681	174.451	169.847
Rpl39	X	37082520	37085402	-	214.172	168.849	195.819	189.31	176.66	190.32	181.159	281.17	251.981	227.489	178.285	229.088	208.711	202.999	245.15	272.313
Fam234a	17	26211822	26244223	-	194.711	163.893	194.654	203.623	194.054	183.542	202.964	180.96	142.751	151.641	206.279	153.149	142.405	214.876	183.809	143.8
Hdac1	4	129516104	129542713	-	177.022	179.647	199.826	219.57	181.295	177.577	204.045	221.594	211.884	209.049	177.322	208.764	229.829	149.361	226.114	236.666
Glud1	14	34310727	34345144	+	179.625	183.246	204.985	199.02	185.422	180.255	170.323	152.309	203.321	171.225	162.817	176.511	190.828	174.554	179.931	205.375
Cyp4f14	17	32905071	32917342	-	202.35	222.085	182.561	199.888	173.855	154.786	115.772	108.229	65.0723	194.752	83.5007	66.567	109.448	61.2182	87.9907	104.225
Tmed2	5	124540695	124550506	+	187.35	187.582	185.862	204.975	180.685	181.695	195.74	209.723	228.772	218.206	170.45	219.166	234.788	180.959	229.085	254.413
Abr	11	76416734	76622314	-	159.503	206.265	194.349	208.044	182.298	181.178	153.475	116.045	133.746	160.543	159.09	119.934	158.599	142.532	156.127	141.016
Fam102a	2	32535332	32569756	+	197.229	184.267	187.762	186.646	170.862	201.013	124.842	131.497	101.652	140.886	110.886	101.739	124.238	109.905	118.75	104.071
Uqcrfs1	13	30540308	30545362	-	183.146	188.804	178.956	206.328	180.598	187.162	172.09	212.246	175.78	206.669	153.41	178.879	207.911	194.127	204.072	239.945
Tns1	1	73910231	74124449	-	159.034	223.591	219.573	226.858	167.694	144.555	143.14	132.443	136.771	101.663	239.167	155.706	145.978	139.297	109.588	116.42
Rad21	15	51962605	51991760	-	158.159	182.359	208.049	187.312	187.282	203.673	150.074	137.916	188.166	185.523	152.269	133.735	160.768	139.232	167.371	190.173
Ndufa4	6	11900292	11907497	-	193.943	175.528	200.45	199.101	177.953	176.487	162.914	248.217	185.702	182.998	141.949	193.813	208.195	153.135	201.617	277.813
Vps35	8	85260392	85299802	-	197.891	199.033	191.658	178.45	187.471	168.324	140.978	150.867	230.335	227.325	182.647	175.12	193.085	161.01	207.007	237.827
Hpgd	8	56294585	56321043	+	179.284	211.672	206.566	173.262	168.624	184.743	77.8582	116.18	93.8366	123.954	60.9329	84.8652	121.305	139.264	109.695	134.371
Capn5	7	98121559	98178274	-	166.609	207.102	173.95	198.758	182.283	193.497	159.856	132.398	157.821	177.42	195.604	136.121	161.977	130.017	169.274	143.458
Rer1	4	155074110	155086382	-	198.936	178.542	185.765	175.422	190.348	190.505	195.054	238.261	220.209	199.076	166.139	190.466	189.103	174.881	208.324	222.045
Slc25a20	9	108662088	108684641	+	177.598	181.019	189.634	179.863	176.442	216.102	151.551	241.257	117.419	129.514	194.057	152.084	184.873	224.336	170.413	142.724
Tor1aip2	1	156035403	156068861	+	174.568	199.166	188.4	179.661	197.541	179.627	172.986	168.977	160.472	165.793	163.629	133.048	178.135	150.113	170.591	168.703
Il13ra1	X	36112110	36171259	+	188.779	199.2	196.373	179.5	188.387	166.274	178.892	211.03	240.58	206.815	210.007	217.999	249.471	188	221.435	272.825
Shisa5	9	109038565	109057777	+	185.322	166.086	176.987	186.404	200.651	202.14	281.771	263.151	199.974	168.882	252.429	224.676	234.148	274.738	233.942	186.159
Hexb	13	97176331	97198357	-	206.789	191.315	175.739	140.6	207.975	202.177	106.966	94.264	128.021	93.1793	72.2675	117.342	166.279	272.059	119.782	100.655
Ist1	8	109671325	109693260	-	191.02	187.833	182.603	170.557	183.722	199.518	167.159	187.267	149.343	167.392	161.981	136.344	149.925	141.65	157.853	141.392
Gnai3	3	108107280	108146146	-	182.314	186.192	192.074	191.733	180.322	181.621	171.773	180.509	243.095	246.728	202.501	202.362	221.083	179.946	231.113	261.245
Pde9a	17	31386234	31476310	+	210.587	187.029	168.805	158.122	172.852	224.986	312.883	401.067	283.294	291.238	525.144	277.837	273.665	276.96	326.273	255.506
Numa1	7	101934111	102014964	+	149.56	196.002	195.874	210.769	192.833	175.046	161.596	119.694	143.108	143.539	188.352	134.301	156.964	132.076	152.445	141.323
Eif4ebp2	10	61428491	61452661	-	168.977	185.338	182.672	207.963	187.311	183.154	166.368	129.222	164.244	160.416	171.464	157.165	188.517	199.796	167.993	161.171
Hexa	9	59539540	59565109	+	179.156	184.619	171.287	202.371	194.257	182.988	202.226	237.856	212.156	192.463	173.29	200.817	209.19	191.774	193.825	203.206
Myo1c	11	75650504	75673910	+	178.516	189.44	178.082	199.363	186.105	179.904	206.734	172.671	218.561	197.005	236.454	195.049	198.116	189.307	206.581	181.753
Ubtf	11	102304560	102319742	-	190.486	184.635	192.574	177.098	174.422	191.816	137.603	140.709	159.877	156.71	132.059	123.659	136.184	133.481	148.033	140.196
Gm45233	7	43444128	43463587	+	183.914	169.117	193.863	199.808	175.831	188.658	184.007	256.326	168.185	175.059	138.475	180.081	206.737	154.442	178.507	217.536
Usp7	16	8689595	8792308	-	172.541	190.377	193.212	183.456	186.556	183.468	174.383	168.662	177.003	185.305	172.073	160.392	182.082	174.26	185.819	166.995
Dgkz	2	91932824	91975864	-	168.102	181.84	183.116	206.974	181.266	189.674	182.768	147.218	170.564	175.64	177.423	155.38	172.554	166.941	186.976	189.797
Wwp2	8	107436365	107558595	+	174.312	185.924	186.084	175.644	190	195.99	139.712	120.054	124.045	132.457	136.624	116.346	146.654	185.844	128.25	115.754
Fam20b	1	156678532	156719086	-	190.977	187.749	183.699	182.81	183.533	178.426	164.496	182.829	186.705	186.631	151.483	140.824	207.217	161.141	177.298	184.895
Etfb	7	43444083	43457800	+	183.274	168.547	193.295	199.565	175.366	188.178	183.269	255.988	168.016	174.804	138.145	179.772	206.346	153.952	178.152	217.041
Slc13a2	11	78397087	78422217	-	177.47	186.778	209.436	179.298	150.866	208.77	153.212	172.446	98.6788	176.694	159.8	118.938	149.196	180.24	142.269	114.985
Vps13d	4	144972622	145195005	-	140.768	197.392	199.23	198.495	192.79	184.262	164.417	127.194	143.924	159.29	187.49	117.153	159.417	133.579	155.754	124.892
Fryl	5	73019987	73256619	-	131.273	214.668	195.444	204.673	182.719	187.79	166.606	125.483	110.759	125.026	171.642	106.699	132.042	111.31	137.359	115.925
Dynll2	11	87979525	87987533	-	170.876	179.462	191.88	207.236	175.744	180.107	157.509	151.543	145.419	137.053	129.752	136.224	181.193	169.898	152.196	169.865
Klc1	12	111758849	111807844	+	155.065	192.939	191.298	186.545	190.566	187.051	131.381	109.738	99.8681	98.6476	95.2663	100.64	108.453	141.421	100.39	92.8832
Raly	2	154791096	154867261	+	198.061	177.604	173.465	180.671	185.669	185.666	166.5	177.243	173.282	186.322	170.323	169.284	176.624	203.031	182.35	194.512
Tpm4	8	72134975	72153142	+	202.436	190.361	179.497	178.955	188.357	161.527	231.255	216.368	315.286	244.693	221.849	238.701	207.413	178.051	229.441	230.927
Dnaja2	8	85537633	85555344	-	187.2	179.027	188.802	191.147	175.584	177.041	159.223	173.707	179.637	192.463	170.678	173.85	195.858	188.572	193.807	224.727
Cycs	6	50562563	50566538	-	213.702	180.701	166.822	190.441	175.701	173.551	234.84	345.522	246.901	266.294	276.392	268.602	260.582	185.533	289.305	376.042
Esyt2	12	116281196	116391050	+	168.166	203.854	185.723	173.222	186.512	180.956	145.829	146.205	146.608	178.002	153.435	119.367	154.138	125.982	138.8	134.559
Tm9sf4	2	153161303	153210466	+	179.134	179.479	167.724	177.804	206.1	187.808	230.78	177.041	194.384	176.04	242.616	181.729	222.185	249.986	225.527	179.037
Tmcc3	10	94311949	94590956	+	196.013	174.674	156.977	196.174	194.185	180.846	179.894	247.181	190.561	248.381	274.135	194.157	232.477	129.641	236.433	254.447
Smg1	7	118131308	118243670	-	137.439	213.296	196.609	174.514	193.516	187.845	127.848	111.585	137.518	180.781	166.012	110.03	152.947	121.162	169.915	142.895
Hnrnph1	11	50376990	50386528	+	174.973	190.763	203.113	151.117	192.731	184.872	186.09	181.951	189.899	187.885	172.884	160.633	170.687	184.88	180.375	192.547
Fads2	19	10064164	10101503	-	166.246	172.816	181.771	146.414	206.798	230.046	248.788	125.685	268.189	189.556	246.42	209.588	258.004	307.43	295.692	228.894
Zc3h11a	1	133619862	133661380	-	152.376	193.927	198.523	181.195	180.627	189.101	171.457	154.719	125.999	157.927	151.889	123.092	141.036	136.944	143.834	121.305
Gm38394	1	133619940	133661318	-	152.376	193.91	198.523	181.195	180.627	189.101	171.457	154.719	125.999	157.927	151.889	123.092	141.036	136.944	143.834	121.305
Heph	X	96455359	96574485	+	180.543	183.849	186.874	180.57	181.063	178.796	145.46	149.719	173.877	214.481	213.582	142.764	176.109	110.559	176.515	177.722
Tubb5	17	35833921	35838306	-	184.832	157.13	183.976	178.39	174.189	217.543	215.092	155.124	227.158	199.403	205.367	184.029	187.148	155.521	216.027	253.832
Slc25a10	11	120491840	120499187	+	173.309	160.395	173.548	233.56	171.341	186.94	169.479	179.428	144.926	155.838	158.532	149.956	172.767	143.904	165.396	175.621
Hectd1	12	51743722	51829536	-	150.904	193.592	191.173	185.334	187.834	184.927	154.978	115.91	165.314	190.246	187.541	136.945	184.108	159.703	191.797	153.28
Tecr	8	83571698	83607971	-	183.893	169.502	188.4	177.279	166.996	206.24	195.872	133.952	154.084	130.095	159.318	150.54	176.109	202.084	151.182	146.669
Podn	4	108014791	108096445	-	181.14	189.122	184.101	180.085	179.958	173.366	188.516	211.66	214.365	195.115	174.203	183.102	199.894	172.071	192.135	212.173
Rpl36	17	56613395	56614243	+	191.98	163.408	138.672	180.792	207.263	217.34	183.743	239.478	197.833	157.509	142.228	214.085	161.906	186.22	212.256	249.664
Ssr2	3	88575876	88588419	+	167.1	172.699	171.717	199.202	199.939	179.294	179.419	208.034	242.466	250.398	160.485	212.781	232.335	167.153	270.359	295.559
Cd151	7	141467392	141471473	+	200.43	183.681	178.443	163.27	187.006	176.358	148.492	183.843	194.214	173.006	144.028	160.221	164.217	136.977	160.006	172.153
Usp47	7	112023504	112111661	+	161.424	189.289	189.564	186.828	194.199	168.065	158.406	145.597	181.166	172.479	164.846	145.012	183.664	140.375	181.923	166.585
Akr1c14	13	4049011	4090688	+	166.075	176.884	199.535	182.649	187.064	175.674	138.895	121.135	190.765	223.946	145.625	174.176	234.379	200.597	209.036	283.842
Cx3cr1	9	119901616	120069879	-	170.215	196.22	179.317	172.031	194.272	173.366	159.513	139.808	191.904	149.679	146.817	153.561	187.859	170.764	175.928	166.875
Gm5577	6	87980883	88005471	+	178.174	178.391	186.264	185.394	175.192	180.218	208.448	211.953	202.166	191.064	206.66	194.86	203.804	221.509	193.7	202.386
Clic4	4	135213969	135272814	-	202.734	170.874	176.862	193.247	173.39	168.619	130.247	110.256	140.661	130.894	150.671	135.932	136.095	111.376	122.877	131.656
Tmem8	17	26113316	26123254	+	169.425	166.923	180.454	200.433	188.881	179.017	168.082	202.628	157.872	186.722	202.476	169.713	150.013	164.457	193.238	185.203
Gpx1	9	108338903	108340343	+	199.896	170.925	156.353	185.637	188.503	184.816	232.889	310.046	252.457	218.732	203.313	234.066	208.035	212.213	218.002	244.198
Pacsin2	15	83375607	83464606	-	181.311	181.639	175.78	188.463	176.427	178.519	134.545	130.055	124.929	142.685	138.855	123.933	158.599	163.265	138.835	148.736
Jak1	4	101152367	101265282	-	173.8	182.091	178.193	173.545	187.05	186.091	167.344	132.6	188.166	182.434	190.279	171.138	181.922	191.317	169.168	160.658
Gcc1	6	28416091	28428390	-	191.724	186.912	164.298	171.486	181.324	186.017	194.079	229.86	203.1	185.523	176.815	197.212	189.814	175.028	184.183	198.389
Col6a2	10	76595762	76623630	-	168.7	183.999	174.311	187.756	183.33	182.822	187.461	112.824	182.78	154.421	211.807	140.137	129.144	160.177	137.875	108.922
G3bp1	11	55469685	55504838	+	197.058	177.035	173.215	177.299	162.23	195.842	148.809	183.37	205.037	207.214	180.745	175.738	199.2	180.273	186.157	189.61
Gstp1	19	4035407	4037921	-	160.229	160.78	188.108	222.477	170.76	183.117	186.116	236.91	157.38	143.103	140.25	208.009	269.434	225.594	178.899	219.056
Qsox1	1	155776029	155812889	-	185.429	188.77	184.239	137.835	199.227	190.246	197.717	186.095	179.484	134.818	140.072	128.654	189.494	192.542	155.861	135.618
Sult1b1	5	87513339	87538195	-	233.013	167.493	163.896	173.747	165.892	181.861	111.106	165.08	124.776	175.858	181.708	125.839	142.654	137.549	130.919	222.438
Amfr	8	93971588	94012842	-	183.402	175.076	178.595	187.615	175.555	177.244	150.391	156.048	164.651	158.399	151.787	150.934	160.626	152.139	160.166	160.863
Idh3a	9	54586334	54604661	+	183.807	179.395	187.914	170.658	167.054	189.323	127.821	123.455	155.273	170.953	122.576	133.769	172.216	163.902	169.257	183.717
Esrra	19	6910977	6921813	-	183.146	183.53	166.268	179.702	179.653	185.297	173.566	224.747	160.37	183.306	174.634	167.447	173.211	191.676	193.522	200.063
Dhcr24	4	106561038	106589113	+	158.564	217.029	163.189	189.21	173.317	180.753	193.894	186.23	237.658	226.726	214.165	166.229	216.461	222.457	229.192	220.952
Atp5g2	15	102662864	102672352	-	185.258	169.016	174.699	178.309	182.588	186.109	180.342	209.115	192.889	160.198	147.907	168.117	177.673	185.452	189.075	201.702
Psmb4	3	94884093	94886961	-	183.871	163.86	180.204	169.144	185.974	192.259	208.343	257.677	228.534	187.721	199.382	219.184	218.896	187.412	237.02	280.546
Acsf2	11	94557102	94601871	-	152.846	161.248	195.541	247.004	164.453	167.234	146.04	105.188	96.538	79.8264	99.0699	111.712	158.759	130.229	106.688	103.746
Cdc26	4	62383654	62408642	-	175.464	176.516	182.978	170.698	191.148	176.727	165.973	160.328	189.321	188.666	150.24	167.997	206.186	198.849	186.976	184.759
Tep1	14	50824062	50870560	-	144.716	193.709	176.252	192.096	184.463	186.275	187.935	144.11	149.394	164.721	211.427	131.641	167.505	157.105	157.337	134.32
Il17rc	6	113471427	113483140	+	209.584	179.847	158.419	155.276	178.868	195.916	145.038	152.016	142.309	146.536	163.603	147.021	147.311	160.242	170.947	179.84
Clptm1l	13	73604006	73620605	+	183.317	184.401	173.257	192.137	170.832	168.416	212.535	242.023	235.959	215.898	200.397	214.48	222.612	174.701	229.388	235.436
Aldh1a1	19	20492715	20643462	+	148.621	179.161	229.668	278.172	134.707	141.212	101.719	222.742	50.4437	63.5305	67.9822	83.1143	121.963	47.6087	73.9719	115.959
Tmco3	8	13288190	13322924	+	179.903	192.671	170.761	193.772	173.477	162.211	161.201	154.787	158.008	150.315	142.735	131.263	181.691	129.053	156.412	152.665
Higd1a	9	121848563	121858362	-	186.667	179.262	189.107	209.477	154.615	157.187	197.454	359.712	164.567	203.726	163.274	180.476	196.534	116.751	191.779	252.653
Cdx2	5	147300805	147307270	-	164.262	158.135	183.088	211.637	172.925	184.355	159.54	170.396	105.934	142.43	119.355	131.864	148.947	80.6766	149.652	147.643
Eif3i	4	129591960	129600648	-	193.004	157.448	181.466	167.428	182.647	190.006	169.479	191.952	226.088	187.158	156.402	197.71	200.196	174.587	219.603	232.994
Ccnd2	6	127125162	127152193	-	183.722	178.876	199.701	134.605	173.681	208.696	151.656	133.163	206.464	140.759	213.253	141.596	166.297	131.912	177.867	165.936
Tst	15	78399556	78405859	-	173.224	177.504	179.885	176.896	178.214	183.006	129.43	138.749	114.276	135.382	75.7161	108.382	138.228	125.148	133.783	126.036
Tmcc3os	10	94567828	94612084	-	192.897	169.82	153.163	190.017	188.357	176.025	172.538	243.374	187.129	244.566	265.412	191.084	228.3	126.635	232.786	251.201
Scp2	4	108043839	108144998	-	178.387	182.744	177.888	180.085	176.572	171.057	178.312	208.575	216.522	205.943	168.7	182.124	202.827	164.653	197.009	217.878
Acads	5	115110299	115119346	-	152.398	152.794	170.83	232.671	177.401	188.344	133.385	147.849	123.111	129.641	118.265	147.416	194.17	152.563	161.447	176.56
Cgn	3	94760069	94786492	-	175.614	164.764	169.956	186.383	186.483	178.426	150.021	108.409	114.7	143.593	147.223	109.394	140.414	141.323	134.174	101.68
Copz1	15	103272911	103299862	+	186.496	168.33	169.166	176.31	179.987	180.569	200.828	207.358	205.717	191.427	162.843	186.329	208.142	172.43	205.175	192.223
Ctsl	13	64359337	64370890	-	187.264	168.748	163.536	181.115	181.964	175.36	164.813	159.044	185.227	169.899	150.24	182.553	178.331	201.61	136.345	127.949
Ntan1	16	13819251	13835451	+	178.942	179.044	168.93	161.271	187.122	181.492	180.606	226.391	201.129	161.778	144.383	171.601	181.175	214.5	195.8	179.549
Edem1	6	108828641	108859356	+	173.97	181.003	168.916	181.599	175.25	174.788	188.647	173.775	185.159	194.843	168.421	186.707	192.943	159.866	185.428	179.208
Ndrg2	14	51905271	51913488	-	179.369	179.044	174.297	153.6	179.072	191.077	107.572	97.4399	122.159	127.533	86.3914	113.686	153.995	202.084	125.742	107.145
Ablim1	19	57032733	57314919	-	152.483	216.929	161.151	159.273	191.932	179.22	109.471	128.794	85.1206	110.111	142.532	89.8603	145.552	138.66	118.661	125.456
Aoc1	6	48872896	48909188	+	178.665	194.111	160.818	130.789	215.648	185.555	81.4703	79.8259	137.382	115.034	76.1218	85.5003	112.203	193.31	88.7023	59.7302
Ap3d1	10	80706956	80742264	-	166.865	179.647	168.972	185.737	184.143	166.477	160.225	132.893	136.856	148.88	163.882	130.903	159.453	158.445	151.004	119.426
Slc39a4	15	76612385	76616852	-	203.204	153.464	154.522	175.301	172.039	197.948	198.297	178.144	163.547	231.504	254.255	151.81	161.213	152.367	141.504	183.546
Rab10	12	3247428	3309969	-	175.165	179.412	176.488	173.101	168.725	177.41	161.649	158.773	174.761	174.931	175.471	156.65	173.496	175.845	169.381	171.897
Eif3l	15	79075223	79094400	+	169.511	173.737	174.685	157.779	181.891	193.718	180.738	139.966	187.928	162.887	145.22	162.693	178.687	186.563	183.809	161.905
Zfp706	15	36997031	37007402	-	180.649	171.058	178.221	179.5	168.827	170.965	153.344	173.166	178.532	191.936	156.859	170.194	178.402	192.118	163.155	179.327
Strbp	2	37483228	37703859	-	159.098	178.743	181.854	177.299	177.357	175.453	153.08	132.916	150.974	155.856	129.701	135.005	162.83	175.159	151.875	151.486
Sord	2	122234749	122265340	+	188.822	150.367	185.862	167.267	171.559	188.362	93.9414	101.427	100.938	98.7384	84.8699	94.4778	134.477	140.098	115.797	101.577
Slc38a2	15	96687394	96699698	-	151.288	186.393	179.941	180.913	172.62	179.885	155.426	161.003	154.186	169.736	167.737	138.249	159.453	156.86	155.576	149.163
Ran	5	129020069	129024323	+	182.655	167.56	181.688	171.365	163.203	182.489	196.636	215.444	246.51	218.387	187.794	198.002	178.829	164.653	207.648	251.167
Cct4	11	22990519	23003780	+	181.738	175.009	184.156	166.419	170.585	169.487	153.554	172.536	197.68	192.045	149.201	163.105	166.776	165.634	177.778	200.08
Mettl23	11	116843278	116854263	+	168.999	170.406	166.268	174.978	186.875	179.941	173.698	198.799	151.79	147.263	162.538	165.01	171.025	209.436	187.723	167.661
Gapdh	6	125161715	125166467	-	180.308	159.139	155.382	181.599	169.728	203.008	192.444	214.093	188.879	195.969	166.52	187.874	172.056	175.649	202.329	203.393
Lgr4	2	109917647	110014257	+	143.884	173.955	181.521	177.784	184.565	187.088	160.99	142.376	188.387	166.72	180.998	161.628	201.902	242.095	197.739	166.961
Max	12	76937269	76962201	-	178.217	176.131	179.372	153.802	165.674	193.995	123.445	136.677	103.691	135.327	118.316	105.618	141.196	169.375	136.665	124.926
Dram2	3	106547798	106575890	+	164.838	175.277	179.844	173.262	181.978	169.764	154.794	162.918	182.151	173.424	145.828	181.952	199.076	167.088	194.714	210.84
Pcsk7	9	45906497	45929726	+	159.524	172.414	167.876	193.731	180.772	170.392	151.261	153.142	152.571	140.759	143.673	142.111	168.661	115.607	161.998	167.32
Pon2	6	5264147	5298455	-	158.308	162.303	170.137	205.985	182.545	166.606	188.278	186.163	195.675	187.14	140.427	163.362	194.507	132.272	178.223	192.94
AC099934.3	12	69182834	69197104	-	179.518	162.169	161.4	189.149	176.282	174.769	184.666	220.107	209.522	198.004	167.737	206.67	201.547	181.155	207.719	238.118
Lrig1	6	94604529	94700158	-	157.497	187.933	172.217	171.829	169.336	184.059	140.24	116.495	174.03	161.688	124.63	131.297	175.949	177.283	196.155	185.92
Pgm1	5	64092950	64128351	+	167.164	174.574	164.811	194.095	173.71	167.677	128.375	123.072	134.783	163.359	123.489	128.414	165.852	135.131	158.796	168.635
2010107E04Rik	12	111961375	111966977	-	199.982	167.325	171.066	156.911	166.386	180.92	177.679	284.121	199.736	188.012	155.464	186.844	181.566	171.042	204.855	253.798
Dmpk	7	19083849	19093821	+	166.502	202.766	180.676	209.739	155.298	135.597	135.204	134.267	125.625	67.1094	114.411	134.953	118.23	111.228	93.0965	102.482
Malat1	19	5795690	5802672	-	69.2852	252.838	215.025	196.477	217.944	166.366	265.266	118.162	31.7376	96.5765	434.061	88.1438	43.5339	84.0749	49.0833	38.1747
Dhx32	7	133720942	133782726	-	159.055	171.209	173.908	187.938	172.097	175.157	146.937	145.484	168.525	164.885	155.946	143.725	182.58	164.604	175.625	173.656
Lamp2	X	38401357	38456454	-	172.199	174.206	183.92	177.178	170.847	158.406	162.809	180.036	230.641	216.861	200.929	217.553	213.457	176.531	207.523	229.868
Dnaja1	4	40722150	40737149	+	216.711	178.592	201.892	137.734	138.834	175.841	125.343	255.357	202.2	264.568	155.819	147.347	153.498	135.948	159.276	236.444
Saraf	8	34154575	34170821	+	179.412	163.374	160.138	174.675	185.626	172.018	166.5	175.982	146.506	150.66	140.047	154.797	173.674	177.185	154.402	151.281
Mep1b	18	21072344	21100199	+	155.3	181.689	184.794	209.315	156.345	152.699	132.066	158.098	107.327	167.029	149.911	121.582	169.656	111.849	129.673	145.047
Myo1e	9	70207350	70399766	+	196.93	170.707	151.929	169.77	182.007	164.741	141.453	123.748	108.584	130.803	180.821	111.077	137.517	141.127	112.897	91.6705
Smtn	11	3517523	3540612	-	172.007	182.844	186.278	198.354	144.138	154.879	109.814	106.45	101.822	70.9972	100.388	108.656	82.7661	124.217	80.9101	84.4967
Cyfip1	7	55841745	55932602	+	160.207	180.567	173.215	164.905	175.308	178.888	167.001	153.863	195.557	195.533	200.194	165.267	181.264	177.332	201.973	172.871
Scamp2	9	57560943	57588795	+	168.038	174.105	173.659	182.508	164.264	169.635	203.307	233.621	193.875	184.469	206.127	167.259	186.864	206.479	191.299	177.927
Slc6a6	6	91684053	91759066	+	158.906	170.623	171.773	194.842	176.384	160.179	178.945	110.594	149.326	150.115	163.527	147.364	188.126	135.654	175.501	162.879
Taf10	7	105739393	105744361	-	182.271	168.146	163.702	175.018	166.458	173.514	161.517	173.639	189.644	162.396	137.638	171.945	168.536	173.296	181.016	181.975
Ceacam20	7	19965412	19991104	+	183.466	169.2	159.265	164.602	184.478	168.601	158.722	144.065	106.035	148.462	208.232	106.339	131.135	141.748	138.177	98.9468
Ppp6r3	19	3454928	3575749	-	156.089	179.747	174.851	178.854	173.797	165.092	150.971	129.83	156.479	169.645	153.004	133.512	180.962	154.818	166.766	158.796
Hipk1	3	103739815	103791563	-	135.839	185.087	169.873	192.924	172.925	176.062	144.168	118.905	140.933	149.806	166.773	117.428	155.293	144.182	141.095	126.856
Uqcr11	10	80402997	80406830	-	182.911	158.185	153.981	186.02	171.065	175.97	159.777	223.733	172.246	157.527	129.524	169.404	177.655	133.628	192.117	207.305
Rhpn2	7	35334170	35392289	+	194.711	167.811	149.058	165.833	176.936	174.049	138.579	144.155	125.71	158.708	155.312	125.513	157.106	181.024	140.97	128.769
Gsdmc2	15	63824346	63845177	-	227.188	172.565	146.091	144.173	197.745	151.203	194	357.572	114.514	120.775	169.892	146.111	186.028	230.871	227.057	185.1
Lsr	7	30957770	30973464	-	176.83	156.561	156.602	171.062	179.958	183.93	103.328	82.7991	124.028	121.411	72.1914	104.88	132.042	196.757	130.634	113.055
Pank3	11	35769484	35791285	+	142.881	182.292	187.762	177.844	164.555	170.134	123.919	123.072	177.938	214.39	152.624	131.469	182.313	147.842	175.679	195.161
Srsf3	17	29032673	29043366	+	171.73	164.831	194.529	162.624	161.213	168.195	157.193	197.74	199.906	215.426	165.835	182.038	181.246	150.374	185.09	226.213
Fer1l6	15	58510048	58665092	+	156.943	198.798	175.517	167.993	167.897	156.929	105.569	89.5113	112.543	116.924	117.2	79.9903	143.614	107.585	80.5543	91.1923
Sec24c	14	20674308	20694852	+	164.944	173.77	177.389	171.849	159.977	172.941	168.425	152.759	149.598	170.807	183.661	153.767	168.056	190.304	172.477	147.301
Cdc37	9	21133222	21149982	-	170.898	161.884	166.004	166.58	183.649	171.113	178.813	149.831	192.294	170.063	150.164	165.885	170.421	170.698	179.361	178.131
Dnajb11	16	22857845	22879634	+	190.316	169.167	167.848	170.335	162.244	160.826	198.192	227.743	186.586	197.64	212.517	185.831	202.204	156.926	191.085	219.774
Rab1b	19	5099207	5106996	-	172.178	172.984	162.898	165.975	176.834	167.4	166.764	167.558	203.593	197.168	182.063	177.232	178.082	160.324	204.837	204.521
Ddr1	17	35681567	35704621	-	156.516	165.484	165.158	185.697	181.688	164.722	152.974	136.407	144.892	167.992	155.261	142.644	140.308	165.977	137.234	144.278
Bag6	17	35135178	35147322	+	157.156	173	171.024	179.217	165.252	171.63	164.101	118.23	136.754	139.433	197.303	133.254	141.801	180.436	135.704	129.709
Ywhah	5	33018816	33027966	+	172.498	163.174	166.864	170.497	165.776	177.133	166.816	184.789	202.03	188.302	176.459	165.988	178.544	184.341	182.261	203.462
Kidins220	12	24974925	25063152	+	133.236	177.772	168.625	189.452	183.053	168.656	115.43	88.4752	131.317	136.435	114.335	108.673	149.302	111.49	125.493	109.707
Lyz2	10	117277331	117282321	-	188.673	166.003	145.023	150.855	198.21	171.667	538.1	356.243	442.118	369.756	499.888	434.436	409.635	398.122	401.669	500.695
Irf1	11	53770014	53778374	+	170.492	178.692	163.036	149.926	167.243	186.183	323.113	361.604	253.391	241.914	410.2	284.377	227.927	276.258	318.197	292.365
Arf6	12	69372150	69373783	+	179.967	167.091	138.089	165.934	178.258	187.624	128.665	139.357	142.174	157.582	128.991	131.795	143.347	127.076	151.484	167.559
Hgfac	5	35041509	35048461	+	185.514	170.489	145.633	159.757	179.595	173.809	181.792	157.737	155.307	103.48	164.871	161.422	182.402	196.741	167.157	141.887
Ahcy	2	155059310	155074497	-	151.181	153.497	176.807	175.765	173.724	183.284	113.716	107.486	157.346	159.544	111.393	136.91	144.147	110.363	151.893	173.417
Anxa11	14	25842156	25886804	+	161.381	172.883	164.243	179.439	171.457	161.398	122.891	80.9296	140.865	133.71	133.631	130.903	151.898	137.745	134.139	128.564
Scamp1	13	94201310	94285857	-	146.551	171.243	170.566	162.503	185.873	175.767	129.562	106.427	174.625	133.42	109.644	133.391	173.211	165.503	156.199	157.755
Stxbp2	8	3630955	3643644	+	161.082	172.749	157.351	183.577	169.597	166.422	165.024	151.093	147.474	147.826	145.22	142.575	169.976	167.872	173.989	151.64
Slc13a2os	11	78394485	78405657	+	163.621	170.339	192.421	161.594	136.436	190.819	140.662	164.945	91.5769	160.816	143.749	109.549	136.717	169.326	129.531	105.113
Dhx15	5	52150203	52190514	-	173.138	166.354	181.799	160.242	162.433	164.944	144.564	122.847	177.377	179.8	157.569	146.506	179.184	168.967	170.591	192.342
Kmt5a	5	124439930	124462308	+	164.603	174.725	168.819	174.655	161.968	163.319	158.669	161.386	168.729	172.134	145.499	140.481	169.23	175.698	165.503	179.925
Cftr	6	18170687	18322768	+	147.618	179.78	195.555	143.345	159.178	188.713	117.961	81.0197	111.302	122.283	104.851	101.052	143.81	116.13	152.356	176.218
Rnf44	13	54679399	54693907	-	147.703	172.95	158.46	180.973	175.948	173.126	161.939	105.774	146.523	156.474	171.997	139.588	164.714	202.459	152.249	138.812
Jpt1	11	115497353	115514387	-	169.02	146.5	166.073	164.017	180.104	183.45	195.133	235.153	194.044	182.543	173.898	192.869	197.76	216.461	203.627	199.533
Cmtm6	9	114731116	114749344	+	152.227	159.005	166.67	178.248	177.241	174.049	158.037	160.778	174.013	161.161	168.269	157.183	186.49	166.124	168.011	181.274
Capn1	19	5988546	6015825	-	159.866	171.393	165.408	178.692	168.653	161.25	177.099	131.159	152.011	157.673	178.716	140.584	158.937	156.468	172.441	149.539
Ahcyl1	3	107663118	107696560	-	148.663	171.561	174.685	173.02	164.904	172.849	147.754	129.807	172.484	174.023	151.331	139.897	176.056	146.763	162.229	174.681
Rasef	4	73714579	73790994	-	165.243	185.857	166.628	153.197	169.801	164.335	72.4269	70.7937	89.9798	113.999	88.3439	76.8147	112.346	92.2275	96.2097	98.1269
Hoxb13	11	96194316	96197447	+	182.442	168.079	146.257	125.46	177.88	217.986	93.8886	67.37	156.105	124.881	82.3089	132.087	160.821	346.429	143.425	102.226
Ywhaq	12	21390071	21417637	-	165.03	174.44	170.428	163.31	169.074	160.881	178.497	167.716	231.559	179.401	160.992	176.579	184.322	143.774	180.073	196.664
Ddx39b	17	35241746	35253707	+	160.634	171.142	173.617	150.633	168.101	180.107	172.538	161.521	137.178	129.968	154.754	138.73	132.415	167.741	139.743	131.092
Aamp	1	74279840	74284738	-	163.792	163.107	161.47	174.655	173.739	166.292	141.611	162.355	141.46	135.109	124.68	152.033	159.168	161.843	148.424	152.699
Abi1	2	22940073	23040241	-	169.063	175.378	172.799	167.731	158.379	159.533	177.257	157.489	194.945	210.866	213.506	151.57	163.346	150.881	168.83	175.091
Ptgfrn	3	101040232	101110278	-	157.433	172.967	163.952	184.546	166.241	158.092	164.417	156.341	188.574	180.236	207.268	150.282	176.909	129.674	177.689	171.675
Vim	2	13573927	13582826	+	192.983	183.397	175.559	156.648	158.248	140.288	230.938	190.465	240.36	161.76	220.809	188.183	160.235	198.963	156.181	150.188
Cds1	5	101765130	101823858	+	138.016	169.954	167.959	174.352	165.834	189.101	169.216	214.115	169.324	184.269	208.384	159.706	189.192	199.094	191.957	181.206
Plppr3	10	79860475	79874634	-	168.06	161.148	164.187	150.633	174.276	184.059	201.54	182.063	193.976	176.457	195.959	164.684	165.461	204.583	184.111	172.341
Gm26836	11	75745072	75761195	-	175.827	169.1	183.075	163.189	150.982	159.274	152.526	145.912	197.731	188.775	176.764	159.019	181.424	153.952	171.765	196.39
Gm34821	7	100171416	100227207	-	176.19	161.751	182.52	146.636	156.955	177.558	114.612	129.785	125.438	135.781	85.8081	115.196	135.561	142.957	157.657	144.517
Cyp3a13	5	137892932	137921619	-	182.975	205.361	194.182	141.811	128.066	159.09	72.005	101.111	61.7252	99.1018	59.9947	51.2727	85.0947	85.9537	73.6339	81.371
Hnrnpf	6	117900324	117925622	+	157.945	160.512	175.378	159.697	164.293	180.292	157.509	128.163	183.646	188.738	171.54	161.062	182.188	173.933	187.474	181.138
Cyp51	5	4081145	4104746	-	160.783	204.005	145.37	181.7	157.885	153.697	182.504	251.461	324.155	271.508	197.81	197.143	258.217	206.577	286.939	324.869
Zdhhc5	2	84687970	84715180	-	158.287	165.601	162.302	179.358	165.993	164.852	151.92	126.293	163.649	167.174	169.892	137.923	162.315	138.872	159.383	159.36
Cox7a2l	17	83501919	83514333	-	174.909	160.562	164.978	158.385	168.798	167.548	158.3	194.812	172.569	169.318	129.904	174.365	182.793	180.697	180.482	184.571
Cltb	13	54592401	54611344	-	158.65	153.983	156.727	186.949	165.514	172.369	194.263	217.404	170.819	165.902	179.274	179.068	182.686	191.284	173.882	167.063
Dnajc7	11	100582818	100620168	-	160.783	165.685	170.594	158.93	174.175	161.989	159.17	181.388	167.047	166.447	158.355	153.338	173.585	181.972	171.552	181.804
4931406C07Rik	9	15283337	15306448	-	139.296	166.254	168.5	196.558	170.731	155.045	202.173	229.477	134.681	108.948	169.131	129.941	162.439	109.66	148.406	123.901
Ppp2r5c	12	110447120	110583062	+	153.806	161.299	161.359	173.625	171.646	170.06	153.765	151.003	170.836	162.669	152.649	140.893	161.781	180.191	164.4	144.5
Specc1l	10	75212073	75312743	+	151.331	177.939	171.19	170.658	147.001	175.25	128.138	130.505	113.647	141.849	127.698	111.798	142.974	108.369	127.627	123.97
Col4a2	8	11312805	11449287	+	144.225	177.119	177.237	182.124	162.564	150.926	251.635	131.069	295.595	222.457	380.229	235.92	141.499	151.845	155.078	156.866
Tjp1	7	65296165	65527781	-	156.281	182.208	169.748	147.464	165.543	169.82	118.989	106.675	132.914	153.004	175.699	114.098	143.934	143.659	138.213	108.853
H2afy	13	56073619	56136361	-	152.696	162.002	165.463	172.657	164.904	171.556	176.677	163.796	164.889	160.561	156.554	153.475	166.225	155.619	181.123	170.736
Metap2	10	93858489	93897093	-	184.448	163.374	177.874	163.996	153.743	147.27	183.401	187.649	239.952	238.08	217.487	199.855	196.196	164.768	216.543	236.546
Golph3	15	12321496	12351265	+	174.376	172.582	157.725	159.333	166.458	157.427	146.278	134.402	156.989	146.282	121.536	136.395	162.563	154.834	148.495	150.325
Ptprk	10	28074820	28597397	+	147.895	164.211	164.368	157.436	175.526	179.405	175.464	145.597	148.528	146.082	183.002	135.52	167.843	171.368	163.315	143.151
Dnajc5	2	181520485	181555133	+	159.439	167.141	151.554	175.624	171.951	162.229	127.611	121.698	131.878	145.028	149.277	114.922	142.05	142.973	138.408	120.041
Lrp6	6	134446476	134566965	-	126.6	176.483	162.634	185.071	183.097	160.308	119.78	94.309	130.365	138.942	119.026	105.258	154.44	111.408	129.744	114.883
Cdc42bpb	12	111292976	111377718	-	145.932	171.979	151.471	186.686	170.426	162.931	140.899	105.368	119.56	142.776	170.754	123.367	134.406	133.399	140.312	116.335
Nlrp6	7	140920902	140929192	+	155.172	155.155	178.831	148.836	149.849	204.892	170.824	195.961	128.955	174.35	167.534	134.353	159.844	191.546	221.791	199.192
Chchd3	6	32790976	33060260	-	172.37	164.982	168.431	164.178	158.539	157.704	163.099	196.884	172.926	167.737	157.34	160.392	179.682	143.806	168.527	213.027
H13	2	152669461	152708670	+	175.208	156.444	163.342	156.003	170.673	164.741	195.16	219.904	197.001	162.905	174.152	194.036	189.37	176.596	197.063	174.818
Hnrnpul1	7	25721165	25754757	-	144.268	165.634	164.493	168.882	168.333	175.527	170.402	111.067	170.768	157.455	222.787	147.793	165.834	174.309	164.364	169.847
Ssr1	13	37966605	37994217	-	175.507	163.19	165.394	160.968	150.692	169.229	201.461	213.44	232.782	211.847	192.916	207.803	211.821	180.599	202.151	215.264
Zfp697	3	98382461	98753812	+	125.426	156.996	178.595	216.219	167.548	152.478	110.262	117.351	67.4169	103.662	64.6604	68.9186	92.5785	38.8842	76.089	95.5478
Acin1	14	54642161	54686931	-	147.49	176.516	171.163	159.737	160.602	169.561	162.308	140.123	133.288	145.828	152.421	121.565	130.229	152.645	144.884	129.196
Lin7c	2	109890853	109901003	+	141.643	166.287	171.648	169.77	173.375	162.1	137.656	135.236	184.853	169.481	142.76	143.056	169.958	154.312	169.203	181.24
Slmap	14	26413168	26534931	-	159.994	180.182	178.637	158.001	160.413	147.362	140.556	135.258	154.067	153.93	155.819	143.33	169.105	170.012	150.506	160.709
Pxn	5	115506676	115555987	+	159.994	156.594	155.52	176.452	169.307	165.221	157.193	132.443	133.746	155.856	166.038	136.292	140.45	152.482	150.434	138.112
Tmem255b	8	13435189	13468473	+	145.868	168.497	158.363	168.781	173.099	169.007	170.112	189.699	151.229	112.2	118.975	141.03	164.501	263.204	139.974	124.209
Idh1	1	65158616	65186500	-	128.947	157.599	177.861	185.758	180.569	158.258	152.605	179.09	217.015	216.262	179.832	194.843	242.023	183.736	251.27	256.753
Ndufb11	X	20615326	20617619	-	180.777	151.89	161.026	163.855	160.442	164.445	138.289	196.411	170.326	164.213	132.034	165.267	159.808	135.245	168.367	198.645
Mink1	11	70562881	70614483	+	157.817	159.206	158.96	180.792	172.751	151.536	128.243	91.2232	96.9288	117.887	122.601	106.699	128.842	132.844	100.088	91.2093
Acaa2	18	74779197	74806207	+	145.121	153.414	161.802	174.695	175.512	170.725	98.1072	131.249	112.594	120.067	72.9521	114.063	145.392	116.702	118.981	114.49
Apob	12	7977648	8016835	+	148.215	213.731	132.723	188.059	204.197	115.522	106.544	121.789	74.3659	199.275	157.29	72.7637	139.757	129.282	112.221	79.7996
Fut2	7	45648591	45666394	-	151.715	148.442	173.395	171.062	159.469	174.677	260.758	375.817	281.272	231.159	303.245	260.603	251.231	165.568	278.257	203.137
Vps4b	1	106764071	106796728	-	148.535	165.233	163.314	173.585	164.845	161.601	157.905	148.457	178.889	177.511	160.662	145.373	175.985	172.757	182.012	174.784
Gm37240	3	84496426	85887518	-	161.914	171.209	162.066	154.589	169.408	157.353	165.34	174.518	186.62	196.205	189.645	151.089	170.438	157.53	179.646	172.461
U2af2	7	5062143	5079938	+	153.742	163.893	166.587	164.319	154.092	173.292	164.892	139.65	155.137	147.263	154.044	141.991	155.169	174.995	169.381	159.377
Mtus1	8	40990914	41133726	-	155.086	164.329	161.289	159.555	166.473	167.918	145.645	111.675	134.834	141.359	133.124	114.046	155.275	148.74	140.685	129.333
Plpp2	10	79526430	79533796	-	176.851	156.963	155.132	176.472	146.986	164.095	174.832	249.231	186.178	184.124	200.802	161.234	169.283	160.896	204.197	213.932
Rps6ka3	X	159210307	159368244	+	148.343	169.183	172.355	160.625	165.528	158.406	126.714	120.482	165.926	186.885	178.006	140.464	172.305	159.376	164.969	161.188
Zdhhc6	19	55271291	55316032	-	162.96	151.204	168.403	156.951	163.756	168.619	173.724	198.394	217.253	196.714	194.919	171.859	190.508	182.347	215.725	218.749
Gars	6	55038007	55079500	+	162.128	150.216	160.748	175.059	156.388	166.865	185.984	190.555	172.144	152.259	172.96	180.047	195.627	160.83	191.441	199.038
Dbi	1	120113280	120121078	-	158.799	152.694	167.613	164.764	153.031	172.609	190.519	260.403	188.625	175.949	149.784	180.081	198.507	160.749	204.552	247.188
Uqcrq	11	53427922	53430831	-	177.385	144.675	145.508	172.697	155.429	176.413	187.224	262.925	170.36	176.73	147.907	173.249	174.047	135.735	205.78	256.992
Rab25	3	88542029	88548300	-	164.518	153.146	150.001	149.664	176.34	176.764	157.878	150.597	183.46	153.785	130.741	158.607	171.398	182.445	183.222	161.034
Por	5	135670033	135735326	+	161.893	149.479	151.707	200.433	165.805	144.185	174.673	113.297	111.489	124.754	130.741	115.78	144.929	166.761	130.047	106.718
Rab6a	7	100607410	100641268	+	165.328	167.091	158.377	164.198	156.635	155.876	138.737	136.587	174.166	180.254	141.746	151.037	168.679	151.534	161.536	170.377
Rab15	12	76797960	76822908	-	178.217	167.007	153.953	162.704	161.997	144.998	147.332	134.109	174.812	161.397	100.667	146.471	199.662	165.503	167.228	148.924
Sar1a	10	61680299	61693297	+	164.966	160.127	164.576	152.995	167.766	156.448	173.434	188.978	198.343	179.8	144.358	181.403	186.899	151.077	177.938	189.61
Slc31a1	4	62360727	62391769	+	156.238	158.369	164.95	154.226	171.399	161.306	149.784	134.177	167.234	168.191	134.443	148.96	188.499	183.752	167.922	160.112
Lrba	3	86224680	86782692	+	128.883	164.63	177.847	166.601	164.526	168.213	170.033	126.902	163.938	173.387	220.834	143.914	174.491	183.458	187.349	154.834
Gtpbp2	17	46161032	46169370	+	146.743	178.458	150.612	176.149	159.483	156.559	190.018	170.171	107.751	129.532	186.957	125.324	149.516	160.324	158.28	137.788
Prkcsh	9	22002806	22014222	+	169.938	148.291	155.077	170.476	149.486	172.295	165.577	140.078	143.941	143.72	156.478	141.202	147.951	158.02	143.301	141.238
Trp53inp2	2	155381059	155389850	+	155.107	192.453	157.49	193.832	145.606	129.078	169.506	172.13	155.001	188.884	180.922	123.951	147.614	138.121	152.427	144.859
Tonsl	15	76622088	76639958	-	158.842	150.601	148.67	173.343	165.18	168.084	178.655	177.378	161.559	144.392	147.755	158.315	161.799	174.897	172.388	151.144
Dnmbp	19	43846821	43940191	-	142.39	177.236	150.972	167.711	155.109	171.371	120.123	105.076	109.23	122.737	110.633	87.0624	122.905	122.665	115.548	105.796
Rpl29	9	106429454	106431568	+	169.575	146.65	154.73	157.981	158.626	176.136	170.112	192.244	205.479	183.597	153.435	198.105	177.016	179.668	210.299	225.308
Mbtps1	8	119508156	119558735	-	139.232	159.34	161.289	177.38	162.433	164.593	140.082	124.266	158.705	148.535	134.722	135.468	152.822	157.318	152.089	143.544
Tspan15	10	62185396	62231251	-	158.735	159.139	155.243	165.732	159.454	163.504	130.88	147.534	145.283	147.372	134.164	126.165	141.961	132.974	159.65	156.098
Actr1a	19	46376814	46395735	-	151.8	153.313	161.678	161.473	161.75	172.258	170.508	164.044	167.268	160.979	164.821	146.18	151.293	124.56	164.115	157.686
Mal2	15	54571366	54602846	+	157.305	163.843	163.397	171.869	149.326	156.504	181.713	279.684	226.903	255.448	223.826	192.286	194.863	163.412	229.601	258.204
Tmem176b	6	48833818	48841496	-	163.557	155.841	166.462	146.373	163.145	166.717	259.598	252.136	239.102	196.696	234.578	210.103	179.433	196.251	202.293	206.263
Anapc5	5	122787459	122821339	-	151.757	154.133	167.529	148.372	161.256	180.033	160.093	146.025	178.532	133.22	143.191	136.979	139.419	137.222	153.192	145.935
Ctsz	2	174427493	174439039	-	171.73	145.997	155.243	161.11	164.017	163.707	230.622	236.054	203.763	170.844	208.46	204.233	187.148	200.172	187.563	205.682
Kcne3	7	100176502	100184869	+	170.151	155.021	175.711	141.145	149.413	171.02	109.102	124.401	120.239	130.567	82.2328	111.695	130.46	137.353	152.747	139.854
Eprs	1	185363044	185428360	+	161.808	160.897	167.737	142.659	169.147	158.221	158.353	122.622	195.998	189.374	154.906	152.685	179.735	160.847	192.864	163.032
Map2k2	10	81105915	81133975	+	161.274	155.473	148.698	175.119	151.447	168.564	164.154	171.139	157.142	154.911	141.67	146.128	153.035	151.469	155.932	161.051
Galnt12	4	47091909	47123070	+	149.154	162.152	141.834	187.857	165.776	155.544	202.384	204.543	178.312	158.654	156.909	164.924	191.165	120.28	182.546	189.302
Rap1gap	4	137664726	137729861	+	143.67	165.082	153.066	200.575	160.53	141.895	197.058	156.543	167.302	153.149	115.932	172.872	199.982	147.678	176.035	159.992
Sytl2	7	90302252	90410719	+	167.676	171.711	153.953	166.278	161.634	139.217	126.872	127.893	141.63	131.784	143.698	130.697	161.07	118.303	121.561	131.844
Ipo7	7	110018274	110056609	+	155.79	170.004	174.948	146.717	163.087	148.341	119.305	121.068	195.794	197.204	154.12	138.284	164.128	117.323	176.408	200.575
Letm1	5	33739673	33782817	-	148.066	153.631	153.524	174.877	156.868	171.427	183.875	160.868	142.547	156.31	165.733	141.236	160.413	148.544	171.036	172.256
Gm26668	11	102863337	103075903	+	154.446	158.402	159.611	168.215	152.712	162.395	173.065	140.822	174.625	173.769	163.781	141.391	163.506	141.013	168.616	168.362
Ctage5	12	59095799	59191583	+	142.71	162.906	170.123	163.108	158.321	158.369	159.249	133.321	175.593	165.848	157.214	157.595	173.549	156.566	172.014	166.448
Slc39a11	11	113244853	113650079	-	149.816	144.625	149.142	185.778	166.182	161.915	159.302	138.209	173.452	144.956	142.735	158.058	192.907	124.381	187.723	185.63
Prelid3b	2	174465067	174473081	-	167.014	156.745	158.96	156.648	157.609	156.43	145.961	196.074	166.452	176.93	157.569	159.294	166.883	132.206	181.959	210.567
AI314180	4	58798911	58912749	-	151.16	167.761	165.699	149.543	161.605	158.24	136.918	148.66	144.093	139.306	147.831	132.722	149.978	162.856	161.678	148.873
Lgals1	15	78926725	78930465	+	178.281	162.922	163.688	152.914	160.283	137.444	219.047	225.355	302.594	161.342	171.261	215.253	155.151	132.664	197.828	191.574
Tmem30b	12	73543402	73546392	-	147.404	151.957	156.949	160.928	165.18	171.371	148.65	142.533	146.54	121.266	129.422	136.258	166.634	210.449	139.191	127.454
Gm20521	14	54883441	54898137	+	142.731	162.521	157.989	164.642	166.807	157.483	152.263	154.314	144.331	138.833	139.413	134.421	141.765	152.188	143.176	141.323
Kctd10	5	114363567	114380508	-	164.88	160.21	151.499	144.799	164.119	166.643	151.946	147.782	172.195	175.422	167.711	137.597	141.996	129.38	163.955	143.646
Ttc39a	4	109406623	109444745	+	161.978	171.628	145.411	170.436	158.626	144.85	239.771	220.445	247.173	195.914	200.929	212.146	234.291	213.095	243.513	205.511
Atp5e	2	174461072	174464105	-	193.986	152.091	147.63	160.827	147.044	152.903	138.684	224.792	182.389	168.664	129.955	176.665	175.149	137.794	181.105	215.879
Atp5l	9	44912557	44920742	-	175.037	138.347	154.855	164.118	148.352	171.094	154.451	241.482	163.36	172.188	149.251	169.078	174.669	151.207	159.401	204.145
Wars	12	108860030	108894174	-	173.949	152.911	146.368	160.746	155.124	160.826	303.655	278.963	248.6	218.533	478.309	338.808	227.5	206.103	358.225	331.804
Echs1	7	140105710	140116476	-	145.996	146.633	154.55	162.422	168.333	172.553	143.72	149.696	157.601	145.41	122.297	138.902	167.647	145.947	164.115	172.871
Kars	8	111993443	112011323	-	151.48	136.489	153.371	149.502	173.259	189.674	191.416	149.043	192.974	167.138	195.198	186.295	200.089	192.559	222.556	203.633
Slc5a1	5	33104219	33162870	+	151.907	160.411	165.657	135.533	160.065	177.521	135.599	133.276	145.792	146.227	116.896	120.157	160.715	181.612	167.086	139.239
Fastk	5	24438440	24445287	-	148.301	163.224	152.65	167.347	152.712	164.279	165.788	177.559	113.817	124.372	116.338	121.822	139.757	163.314	134.832	121.988
Slc39a9	12	80643883	80683342	+	147.703	156.343	160.943	163.451	161.14	158.314	128.296	127.983	126.763	148.171	113.828	105.996	141.09	107.83	135.651	129.025
Galnt4	10	99108159	99113247	+	168.871	185.908	161.788	146.353	148.221	140.307	144.959	170.801	160.591	156.474	141.416	107.953	151.436	114.186	133.765	132.168
Cct3	3	88297116	88321767	+	170.023	166.739	163.855	137.673	154.063	156.707	187.751	189.023	201.418	192.299	171.768	167.98	174.794	161.958	197.045	199.653
Tmed9	13	55573732	55597697	+	169.724	147.086	149.211	158.93	165.165	157.28	199.431	217.472	213.821	175.495	158.05	180.768	185.584	153.462	189.662	195.246
Top2a	11	98992943	99024189	-	121.052	127.432	188.58	141.064	170.367	219.445	145.935	110.459	251.828	228.343	202.603	143.073	145.143	77.3763	193.131	253.439
Suds3	5	117091680	117116113	-	169.361	145.83	151.069	173.525	154.717	153.143	131.803	153.638	138.759	150.842	114.741	122.749	135.561	119.103	130.207	144.534
Scnn1a	6	125320659	125344943	+	170.684	166.857	146.992	156.467	154.79	150.003	96.2879	69.5098	83.5066	87.0751	111.419	74.3772	110.924	150.995	81.6217	67.8092
Samm50	15	84192233	84214303	+	145.697	159.574	158.433	165.934	153.424	161.601	152.895	174.45	183.477	171.425	147.781	164.461	185.086	155.733	194.679	193.863
Glg1	8	111154421	111259216	-	130.526	165.735	161.983	160.403	164.293	160.789	145.882	96.3137	161.135	139.015	163.223	127.95	155.755	112.797	153.459	125.712
Pkn1	8	83666536	83699179	-	149.858	162.236	146.826	165.329	166.284	150.52	176.598	149.201	146.659	152.804	197.734	149.544	160.199	186.105	173.064	147.062
Casp1	9	5298517	5307265	+	158.202	149.412	163.771	155.437	161.14	151.61	159.54	195.758	162.562	182.543	202.805	192.32	193.921	196.235	199.447	257.812
Yme1l1	2	23156369	23199260	+	169.532	164.73	158.391	152.086	154.528	141.378	124.262	122.081	190.018	203.036	158.431	157.886	169.887	141.094	172.441	195.998
Ppp1r12a	10	108162193	108284475	+	134.132	185.539	164.548	161.069	153.075	145.404	129.72	121.901	116.705	129.732	151.838	113.102	120.86	121.162	112.595	110.579
Selenom	11	3514684	3517351	+	169.746	141.159	151.79	182.386	148.846	148.138	133.042	177.581	153.183	116.906	93.187	154.11	159.453	124.054	149.669	144.927
Slc38a10	11	120103960	120151346	-	149.709	152.794	143.373	174.07	163.029	156.762	154.214	120.325	167.88	148.262	142.583	159.483	161.177	134.608	161.66	165.185
Skp1a	11	52231995	52246858	+	165.457	152.242	158.946	150.815	150.081	160.641	149.758	176.86	195.234	191.009	154.931	149.304	162.155	159.85	151.466	178.422
Cep170b	12	112720455	112746592	+	157.967	164.513	144.399	163.815	157.1	150.705	134.387	106.607	111.88	133.074	160.637	110.579	140.877	127.909	124.016	114.695
Slc35g1	19	38395980	38405607	+	152.91	154.719	162.426	147.141	156.984	163.965	146.594	150.507	160.846	161.433	153.309	138.507	188.552	148.169	181.567	180.403
Retreg1	15	25843264	25973687	+	158.543	171.896	146.188	146.656	156.112	158.923	84.5024	76.2446	90.8293	66.0739	56.3433	88.9677	110.035	133.399	91.6199	76.1957
1700022I11Rik	4	42969604	42983640	+	150.456	145.11	167.585	161.13	148.89	164.482	192.734	229.117	181.183	165.357	178.361	176.167	184.944	199.943	184.289	191.096
Eif3k	7	28971372	28981864	-	182.164	154.736	150.237	137.37	155.473	158.591	164.101	209.048	178.872	158.654	146.564	175.343	165.834	163.183	183.88	191.113
Rgs5	1	169655501	169695813	+	153.4	215.104	173.797	179.419	149.893	92.7868	142.481	266.282	132.353	92.7978	130.107	108.708	119.421	81.9183	124.052	125.268
Map4	9	109931460	110083955	+	137.567	159.005	155.881	161.554	164.279	156.947	158.195	126.947	129.584	140.614	187.946	125.186	135.508	152.041	122.877	109.417
Msmo1	8	64718139	64733792	-	160.677	208.759	123.279	146.979	158.917	146.956	183.691	234.567	339.378	284.025	227.554	210.515	268.119	273.66	277.475	292.212
Luzp1	4	136469761	136554780	+	148.215	160.662	148.448	159.172	164.715	153.05	135.019	119.581	125.2	155.456	134.164	109.755	136.326	133.138	130.118	122.005
Rab11fip1	8	27138773	27174646	-	150.285	163.408	135.496	168.357	166.953	150.963	120.808	116.585	101.193	107.549	128.357	95.5248	129.802	131.389	111.527	100.569
Cnp	11	100574904	100591729	+	152.888	156.008	149.128	152.167	164.221	158.462	183.216	202.155	188.676	178.002	178.589	180.253	192.143	197.509	198.077	210.755
Slc4a7	14	14702279	14799940	+	153.038	170.004	156.283	163.774	156.533	134.969	167.291	128.839	196.661	209.54	182.748	156.084	200.285	156.828	166.552	183.973
Dync1li2	8	104417680	104443047	-	143.606	155.289	142.444	169.467	168.914	154.509	143.193	114.626	149.853	143.866	122.145	132.104	166.332	152.302	141.611	137.156
Ei24	9	36779159	36797393	-	154.297	158.787	153.108	160.403	153.249	152.182	130.563	146.363	159.605	151.332	121.181	129.615	160.573	122.747	134.69	151.349
Ogt	X	101640060	101684351	+	118.107	191.6	170.331	129.518	172.387	162.986	129.904	120.482	73.8052	97.1034	100.997	80.5395	71.5848	94.1717	96.6901	72.6771
D17Wsu92e	17	27751232	27820558	-	152.419	149.245	149.682	170.86	157.463	152.293	142.481	144.245	141.936	149.752	140.579	132.98	156.342	137.418	142.287	148.719
Cluh	11	74649495	74670847	+	134.858	159.842	163.383	174.393	149.486	151.684	132.515	115.527	109.128	123.046	166.317	116.243	140.183	136.422	140.668	132.971
Satb2	1	56793981	56978650	-	145.996	150.116	171.052	143.426	137.018	188.252	152.342	96.5389	108.924	120.303	141.67	88.6244	145.161	179.978	134.085	115.344
Slc39a7	17	34028267	34031690	-	151.949	149.094	144.316	166.601	167.083	151.554	178.971	196.929	166.571	142.176	144.434	165.25	178.935	158.952	165.485	156.149
2900026A02Rik	5	113086323	113221236	-	138.741	185.774	163.841	153.217	138.543	153.253	130.353	111.18	98.6958	143.811	184.472	96.2801	133.855	106.589	131.559	110.22
Dnajc14	10	128804062	128819446	+	149.965	156.042	153.676	158.748	161.358	149.006	142.164	161.048	164.787	159.544	135.077	140.91	167.701	154.116	159.472	156.456
Prn	2	131909957	131956130	+	147.724	145.914	162.995	185.273	154.717	136.188	110.42	132.78	80.2445	71.8329	82.03	88.1266	120.772	76.3144	81.0702	90.3895
Tmem234	4	129600668	129624059	+	154.83	151.555	151.125	157.597	159.193	154.103	137.524	139.966	142.275	130.749	115.856	135.537	149.196	140.163	147.179	146.362
Tardbp	4	148612382	148627019	-	161.253	167.024	165.477	126.833	157.187	154.14	149.23	147.061	181.846	183.652	152.446	140.67	138.121	129.2	156.501	180.454
Bcas1	2	170346991	170427845	-	159.781	175.796	170.594	139.873	136.96	149.006	151.102	139.29	154.423	131.694	120.37	94.8382	128.895	165.683	105.816	109.588
Sgpp2	1	78310345	78420289	+	142.241	161.332	154.203	145.485	157.58	168.416	154.266	158.413	154.831	185.014	162.919	127.057	150.351	165.83	163.332	139.769
Mbd2	18	70568189	70626131	+	149.453	152.895	157.06	166.257	151.229	150.816	178.18	187.131	169.069	160.797	164.821	163.499	166.19	181.972	176.284	174.305
Cdc42bpg	19	6306456	6325652	+	128.541	158.754	132.931	183.678	176.485	154.121	123.787	94.8271	114.055	138.016	127.039	105.309	140.539	111.261	133.391	114.729
Fam57b	7	126797668	126830219	+	168.529	153.481	145.411	135.17	159.44	167.086	144.827	117.216	124.011	143.629	155.565	129.306	136.61	144.427	139.974	108.409
Prnp	2	131909928	131938429	+	147.532	145.478	162.787	184.849	154.455	135.764	109.102	131.699	78.8852	70.87	81.1932	86.7534	120.078	75.7916	80.4298	89.8088
Twf1	15	94577951	94589889	-	154.019	149.898	150.334	163.472	154.877	153.346	153.95	147.939	175.219	169.554	150.671	150.505	185.601	141.062	163.67	164.843
Parva	7	112427505	112591692	+	145.74	156.829	160.984	169.992	151.535	140.288	146.067	131.924	156.462	137.562	154.171	124.671	138.246	132.419	132.022	128.257
Sat1	X	155213132	155216449	-	159.866	150.082	136.301	166.439	166.27	146.789	187.065	243.532	179.875	184.942	190.152	200.525	180.855	206.25	188.684	197.671
Becn1	11	101285952	101302286	-	150.029	153.363	146.105	165.389	156.33	152.681	164.76	181.027	165.195	158.69	160.611	147.055	166.456	154.295	170.573	165.475
Klf5	14	99298691	99313405	+	131.187	149.111	149.669	161.049	180.946	155.359	140.319	75.704	130.28	148.48	147.705	113.583	142.672	183.851	162.728	108.119
Hspg2	4	137468769	137570630	+	121.116	180.333	158.585	190.138	152.494	131.719	219.416	106.202	155.29	150.696	315.517	153.08	137.357	138.382	145.24	108.102
Stat3	11	100885098	100939540	-	143.756	148.341	145.3	158.869	173.274	155.045	229.593	193.911	233.631	202.836	279.231	230.118	230.344	222.702	235.507	179.891
Naga	15	82329532	82338826	-	146.85	144.725	142.361	165.066	153.453	172.387	163.257	134.425	134.647	136.617	155.92	143.399	162.723	212.458	153.316	125.746
Srsf2	11	116849901	116853094	-	146.231	149.346	147.172	154.731	165.921	157.612	156.349	173.099	127.936	124.39	143.14	143.656	150.476	191.023	166.446	144.603
Src	2	157418444	157471862	+	134.708	155.205	148.739	173.686	151.694	158.665	126.371	119.739	122.822	137.707	136.497	103.627	125.909	118.434	127.343	113.448
Snx5	2	144250123	144270906	-	153.913	160.261	153.232	138.602	155.022	160.05	154.952	147.556	186.96	168.573	154.602	170.795	171.363	218.225	180.055	187.816
Usp34	11	23306895	23490560	+	128.477	169.887	167.335	156.992	153.569	147.029	118.541	108.094	144.892	164.176	167.838	110.338	146.867	138.742	150.844	140.589
Pcx	19	4510472	4621752	+	151.971	153.313	145.481	140.116	157.42	172.886	105.015	80.5467	93.3948	93.8878	133.834	100.451	131.971	179.423	125.226	81.7297
Srsf1	11	88047373	88053755	+	152.888	152.945	166.628	140.035	148.527	159.237	147.016	160.53	169.596	175.349	153.968	146.008	146.547	141.029	166.588	201.019
S100a14	3	90526856	90528837	+	197.25	113.353	128.951	148.796	171.225	175.564	159.513	224.972	257.401	243.494	282.224	260.106	199.005	211.445	235.561	250.108
Wfdc2	2	164562413	164568510	+	167.868	138.012	149.225	140.277	157.536	168.305	62.5924	73.3164	78.5964	41.4756	37.2748	80.1791	120.505	173.803	75.9288	65.008
Adamdec1	14	68563380	68582095	-	122.14	149.312	165.311	176.048	151.724	159.126	225.744	291.666	198.887	187.43	164.263	159.792	178.42	205.384	243.14	224.624
Bdh1	16	31422280	31458901	+	138.656	140.824	154.619	169.81	155.022	161.121	157.931	132.217	146.574	143.448	119.229	130.525	171.22	161.321	158.244	162.042
Arhgap27	11	103331497	103363692	-	168.316	159.239	144.025	150.976	141.232	155.193	132.198	129.469	91.356	109.257	111.647	96.6921	96.596	120.557	104.518	96.7946
4930539E08Rik	17	28896397	28915324	-	139.765	170.874	134.969	161.836	151.942	159.034	55.5264	75.4337	56.9	63.4033	68.0329	52.7661	82.535	100.593	52.9972	37.389
Stard4	18	33199355	33213862	-	129.118	175.327	150.112	168.478	153.467	142.911	163.178	153.728	241.277	233.702	174.33	164.701	220.674	193.947	230.775	239.399
Diaph1	18	37843601	37935476	-	144.033	150.886	150.306	165.349	153.555	150.963	131.354	110.234	118.557	131.385	165.835	114.012	134.993	144.868	124.888	115.771
Susd6	12	80790510	80880835	+	152.718	155.841	143.345	155.175	157.289	150.354	136.944	115.549	109.043	122.229	140.63	115.454	140.503	135.572	129.317	111.484
Dyrk2	10	118855603	118870209	-	148.407	175.579	162.052	140.943	140.186	149.984	87.0335	102.373	96.4531	110.801	88.5721	77.6043	112.221	117.126	104.731	94.7791
Gm26892	1	132036805	132067945	+	141.152	159.424	137.757	146.091	176.863	156.171	144.722	112.103	206.056	148.407	189.493	142.541	174.331	201.92	160.949	117.12
Vamp8	6	72385223	72390703	-	167.633	149.881	143.622	144.759	153.046	156.024	140.556	204.745	149.394	148.644	130.513	152.702	149.996	134.739	147.001	167.098
5730559C18Rik	1	136213531	136234264	-	148.514	157.03	147.796	142.094	151.549	167.788	130.695	117.937	94.9749	109.094	136.421	110.338	112.79	153.478	117.309	97.8878
Micu1	10	59702477	59864132	+	163.728	158.503	143.65	145.283	151.171	151.628	149.784	149.854	150.974	157.527	147.451	137.734	161.817	142.009	157.64	145.252
Akap13	7	75455534	75754609	+	134.58	171.176	145.897	151.521	164.642	147.879	163.389	121.023	128.412	152.949	277.101	121.032	152.787	131.7	149.118	113.841
Dctn2	10	127266368	127281950	+	147.042	149.731	146.091	165.228	154.485	150.483	151.419	157.647	159.996	153.621	143.47	143.673	159.453	168.15	157.035	163.101
Gm43738	3	89081939	89101099	-	154.702	159.825	137.008	164.986	141.392	155.322	224.03	222.112	277.517	215.935	201.259	192.045	231.251	229.597	246.787	275.456
Wls	3	159839672	159938664	+	142.518	156.527	156.769	145.526	155.24	155.23	117.618	116.991	128.327	112.527	116.186	113.205	142.476	133.072	123.126	128.735
Pum2	12	8674134	8752581	+	134.239	160.863	163.217	148.574	160.413	145.884	127.426	116.495	160.591	166.102	142.608	126.714	154.866	131.373	159.33	156.166
Ankrd11	8	122883822	123042277	-	118.704	158.921	142.749	176.31	174.771	147.676	131.46	79.6908	108.346	125.135	135.356	103.438	130.335	120.77	123.037	109.724
Ece1	4	137862237	137965229	+	134.196	145.612	152.497	175.24	159.992	146.586	165.287	110.842	113.63	110.02	157.061	123.916	139.703	142.875	124.301	102.312
Psma7	2	180036373	180042433	-	171.346	136.137	145.314	145.102	151.564	163.3	174.805	203.732	191.224	178.619	176.713	195.341	183.913	165.454	212.345	257.931
Glod4	11	76120987	76243725	-	163.621	151.756	146.784	152.429	147.96	148.082	148.36	155.057	199.855	187.667	150.925	169.336	178.384	137.843	195.675	203.206
Celf1	2	90940382	91019497	+	138.4	156.176	160.748	147.544	155.56	152.367	127.004	125.167	137.977	150.442	130.944	121.753	146.334	119.969	138.106	140.691
Arf5	6	28423560	28426602	+	161.957	157.683	136.12	145.425	151.404	158.295	168.003	201.164	175.134	159.344	154.069	173.472	162.635	153.266	158.351	173.759
Itfg1	8	85717578	85840921	-	149.73	154.669	139.379	166.358	150.881	149.061	125.765	147.038	169.307	169.39	143.521	141.476	156.591	123.449	149.385	163.425
Pbxip1	3	89436706	89450952	+	137.034	164.797	149.53	165.611	156.65	137.333	153.159	130.145	137.807	120.248	162.006	139.125	140.645	163.003	136.469	117.599
Larp1	11	58009064	58062034	+	135.946	143.553	157.545	164.945	153.54	154.398	161.464	117.036	139.217	148.553	195.629	145.407	161.23	144.411	164.329	147.865
Uggt1	1	36140027	36244720	-	140.448	155.941	149.266	151.561	153.351	157.76	170.745	125.595	185.261	200.838	192.409	158.71	185.264	159.768	193.096	168.498
Atxn2l	7	126491708	126503437	-	128.797	156.209	148.268	157.335	155.705	163.817	152.658	89.8717	100.667	121.556	166.317	113.686	108.826	151.224	117.38	105.164
Tnpo1	13	98839019	98926384	-	135.028	157.197	162.426	152.51	155.851	145.164	119.964	112.937	170.139	182.852	144.383	121.599	151.667	111.653	160.077	166.688
Psme4	11	30771726	30880361	+	133.961	160.277	153.26	164.582	155.821	140.658	145.012	132.713	164.872	189.956	175.902	149.939	180.429	163.281	193.629	179.105
G3bp2	5	92052146	92083719	-	145.825	152.677	154.494	156.083	152.552	143.964	132.699	127.442	151.45	164.649	141.949	142.987	166.776	127.093	166.375	170.274
Fh1	1	175600374	175625635	-	155.918	151.087	155.091	147.141	141.929	154.177	107.098	122.87	157.838	156.455	117.352	133.58	155.72	131.7	162.069	187.919
Rbbp4	4	129307100	129335370	-	158.948	144.658	153.759	150.613	145.664	150.871	133.095	138.299	172.994	165.939	122.804	144.978	160.27	159.719	162.372	176.833
Ddx1	12	13216973	13249213	-	142.881	151.053	159.015	168.397	151.215	133.566	149.969	147.241	181.88	161.96	161.626	148.669	179.38	134.461	167.549	172.615
Ubl5	9	20642878	20647140	+	157.625	139.368	153.288	155.518	146.71	150.575	145.328	199.182	163.751	153.276	118.265	152.668	167.754	156.109	174.291	181.291
Rab8a	8	72161200	72183904	+	153.955	136.422	149.405	166.964	145.838	151.37	129.825	156.025	140.78	151.478	122.931	143.45	157.871	119.169	150.025	155.927
Sipa1l3	7	29320372	29518641	-	133.321	157.13	144.815	164.562	151.738	152.311	108.284	65.1401	93.2589	113.799	154.729	84.7965	116.825	133.595	105.052	86.9051
Aldob	4	49535995	49549546	-	130.312	136.823	163.286	158.001	153.06	163.651	77.3573	74.5778	89.572	114.853	56.4194	79.9388	111.795	70.4654	96.2987	108.136
Ifngr2	16	91547072	91565169	+	151.416	150.484	145.203	153.398	141.363	160.235	131.724	171.905	149.156	165.666	135.584	135.726	144.876	141.372	145.329	160.043
Recql5	11	115892595	115933477	-	142.859	156.778	149.28	157.093	144.24	151.573	131.17	181.32	137.79	129.931	99.3995	130.164	141.463	159.883	138.444	138.385
Rock2	12	16894895	16987823	+	142.582	162.889	150.625	153.62	158.277	134.785	158.907	141.317	166.707	197.15	195.629	150.351	161.852	121.57	168.776	182.009
Gas5	1	161034422	161038539	+	171.175	144.909	148.642	120.797	165.383	155.488	157.246	229.837	159.758	129.241	123.463	149.51	137.926	211.576	147.481	134.952
Ifit1bl1	19	34592888	34601968	-	151.565	106.439	196.789	142.861	182.501	137.629	207.894	208.575	167.37	184.451	193.702	173.73	200.48	313.247	344.864	195.4
Dynll1	5	115297110	115300999	-	194.477	149.111	145.952	134.221	130.653	152.09	143.562	211.818	220.855	217.697	157.112	173.747	153.178	144.558	171.445	194.819
Ndufa3	7	3617373	3620327	+	166.502	141.862	150.334	140.156	141.857	159.736	164.233	218.373	149.139	143.738	134.341	136.327	154.955	143.136	151.858	170.155
Psme2	14	55587441	55591113	-	151.395	128.972	149.877	153.863	154.862	161.38	239.85	295.991	226.462	195.478	274.794	262.234	237.455	216.543	312.575	377.357
Gm12146	11	43197424	43259784	-	146.295	172.264	142.971	139.833	153.932	145.09	127.11	106.855	156.241	187.776	203.744	108.845	164.412	113.647	152.747	128.257
Ttc23	7	67647410	67762912	+	120.006	179.178	173.284	185.394	140.476	115.836	112.977	128.681	125.081	68.799	121.511	128.963	125.145	104.579	89.9654	104.259
Nrp2	1	62703285	62818695	+	111.129	161.466	183.019	176.431	143.513	134.822	93.2822	73.5642	90.7614	75.6116	90.6006	83.183	115.137	85.676	94.9644	92.627
St3gal3	4	117932154	118134914	-	151.48	160.495	138.408	167.529	147.786	134.563	150.074	119.514	100.633	106.877	122.272	109.978	126.94	65.8091	105.39	108.666
Nptn	9	58582240	58657955	+	142.71	151.606	158.363	152.692	148.512	144.074	160.146	169.495	163.564	160.834	147.476	151.896	168.767	175.436	160.949	155.876
Spag9	11	93996091	94126085	+	145.271	158.118	146.978	156.588	155.734	135.911	100.876	88.9257	105.475	126.643	124.148	91.6283	125.162	97.2759	115.281	103.08
Lurap1l	4	80910646	80955628	+	158.436	140.088	143.844	141.266	158.684	156.319	124.658	167.67	130.994	136.399	121.891	133.992	150.849	137.01	139.671	159.924
Ik	18	36744656	36757639	+	152.504	149.814	151.998	139.651	157.493	146.106	154.055	152.241	174.217	159.762	143.343	149.252	165.425	159.213	153.512	139.325
Tnks1bp1	2	85048022	85073048	+	147.511	148.207	140.239	144.96	161.445	154.546	144.854	108.071	132.353	124.518	173.315	129.632	133.677	142.499	123.856	110.988
Rbm3	X	8138975	8145880	-	135.028	122.008	171.69	163.472	148.323	160.881	206.471	208.169	261.393	209.685	221.722	256.501	272.616	206.07	294.963	387.776
Mrpl12	11	120484613	120489065	+	169.255	144.558	136.467	159.818	137.526	149.504	146.963	219.206	162.766	181.254	131.248	151.552	162.741	127.354	173.669	218.885
Mgat3	15	80173721	80215519	+	142.838	161.884	150.431	147.201	143.513	149.301	107.072	123.771	107.106	117.832	86.9239	90.8387	123.083	132.925	117.434	97.8878
Chchd10	10	75933130	75937747	+	172.754	153.43	137.063	146.273	140.345	147.085	162.598	184.383	128.7	124.772	140.098	148.669	146.529	164.425	133.534	158.404
Krt7	15	101411043	101430313	+	158.415	149.731	144.094	138.44	153.903	149.929	184.007	222.067	170.598	175.295	127.977	156.788	182.26	193.228	160.397	166.841
Pglyrp1	7	18871331	18890459	+	169.105	130.328	141.847	147.585	149.282	158.351	286.834	376.718	284.721	314.092	309.888	288.274	259.017	277.173	294.963	291.733
Zfp207	11	80383279	80405733	+	145.74	159.608	160.624	124.834	154.644	150.982	143.14	146.723	183.29	172.061	154.348	144.051	143.934	135.686	172.103	196.886
Pld1	3	27938695	28133362	+	127.816	150.534	152.997	170.961	145.17	149.024	151.445	133.456	134.562	141.631	158.76	126.01	163.008	111.228	145.969	148.326
Rnase4	14	51091077	51106151	+	157.263	140.272	148.032	146.919	166.415	136.17	126.74	143.84	119.22	116.797	78.4293	138.696	141.588	113.271	116.135	113.704
Rnh1	7	141160326	141172857	-	160.954	150.45	135.177	148.311	146.274	152.57	158.3	178.144	187.062	174.205	174	180.184	168.234	175.894	181.603	180.864
Lrrfip1	1	90998737	91128944	+	148.535	155.774	143.72	142.316	155.124	147.288	132.33	121.023	134.409	144.774	150.19	123.058	134.388	128.449	128.392	123.628
Farsb	1	78417975	78488897	-	155.513	155.188	155.756	124.612	147.262	156.338	158.3	188.731	189.967	182.362	162.97	146.729	161.497	186.514	176.39	158.728
Fam3b	16	97471050	97504936	-	152.632	139.1	142.402	180.711	147.437	133.695	189.597	300.181	198.139	201.928	213.785	222.651	227.233	142.107	206.563	233.984
Ap1s1	5	137034993	137046135	-	145.249	141.461	152.109	160.968	140.636	151.351	165.103	211.863	189.355	197.114	179.274	173.284	185.655	132.386	202.791	219.5
Zfp36l2	17	84183931	84187947	-	140.576	153.33	136.578	154.953	149.5	157.021	130.774	84.083	143.89	132.656	123.058	108.158	122.14	158.592	116.793	104.874
Btg1	10	96617006	96622809	+	145.804	160.009	126.316	161.312	167.97	133.566	148.809	150.147	125.727	128.969	131.121	134.439	138.832	223.16	122.877	117.274
Gm15283	12	73843039	73949814	-	194.903	145.144	141.154	116.457	152.276	150.114	196.425	162.017	246.731	272.671	337.73	257.565	234.255	208.897	232.608	232.396
Alas1	9	106233455	106248654	-	147.895	130.847	137.202	258.672	129.403	118.551	211.638	187.987	162.664	213.627	197.734	164.649	161.479	125.72	180.304	151.213
Tmem30a	9	79768943	79793507	-	146.7	161.282	153.787	143.366	145.504	138.164	118.303	138.006	143.703	149.588	132.135	130.697	142.796	127.044	134.21	143.988
Glyr1	16	5013906	5049910	-	141.408	149.814	148.975	153.923	145.49	148.082	127.162	128.974	156.445	151.786	128.966	138.026	152.36	134.935	154.188	156.542
Syne2	12	75818134	76110926	+	104.515	163.04	158.641	155.7	155.371	159.219	96.3934	74.5102	94.5672	90.8902	112.94	72.7637	110.764	92.7503	105.265	83.5744
Galnt6	15	100691813	100729376	-	144.865	150.015	141.515	166.116	149.253	136.41	161.754	157.197	166.877	139.651	119.381	139.674	168.092	133.481	151.858	141.05
Deptor	15	55112317	55259271	+	113.669	157.314	156.796	159.959	154.775	149.689	117.064	80.9071	149.021	157.109	115.856	109.875	148.431	124.282	138.426	124.14
Mki67	7	135689784	135716361	-	100.012	128.018	173.978	160.645	154.979	186.977	102.616	87.7319	179.144	172.134	158.101	108.536	127.242	71.2823	147.392	189.148
Prkar2a	9	108689314	108750436	+	137.738	151.02	145.148	148.493	147.291	156.91	126.002	113.702	166.622	166.066	136.243	129.735	158.706	140.196	163.937	169.284
Golga2	2	32287384	32307921	+	139.552	141.561	140.419	164.259	152.857	148.673	144.564	127.983	147.271	145.264	140.326	132.465	151.098	132.027	154.17	145.354
Idh2	7	80094846	80115392	-	132.02	124.536	156.339	154.489	153.293	169.414	129.931	105.031	128.853	110.983	86.0364	135.966	160.857	182.249	147.535	136.387
Psma2	13	14613240	14674236	+	156.302	139.201	155.091	140.297	141.551	152.57	154.82	200.601	204.476	173.206	173.898	176.751	173.496	157.628	206.314	241.261
Sh3bgrl2	9	83548327	83638801	+	139.061	141.025	142.139	166.601	155.008	141.452	182.293	194.136	209.183	207.451	176.637	184.115	201.191	136.176	204.214	206.314
Gm37988	1	4807892	4886770	+	131.977	157.883	154.467	162.099	141.014	138.312	145.065	147.444	183.392	209.94	152.015	150.316	171.452	127.664	187.403	216.614
Sf1	19	6363690	6378030	+	146.594	147.186	149.197	144.234	145.678	150.114	148.703	107.215	118.048	123.682	159.09	113.239	119.776	161.778	126.222	115.481
Sh3d19	3	85971109	86130526	+	144.054	148.224	152.179	158.909	142.627	137.5	107.151	93.836	99.1375	113.817	134.443	93.4307	117.91	111.849	108.343	96.7605
Igfbp7	5	77349240	77408041	-	155.812	153.029	146.964	137.996	150.764	138.866	325.881	223.823	305.075	202.8	258.54	253.943	174.74	223.127	211.669	217.861
Ncstn	1	172066013	172082795	-	141.28	144.926	150.265	147.746	144.138	154.398	193.578	125.235	171.804	164.903	213.582	140.567	153.622	206.609	164.346	151.776
Herpud1	8	94386438	94395377	+	175.763	151.438	148.531	123.038	138.456	150.188	138.974	138.682	127.358	130.022	120.522	136.086	147.436	211.854	157.835	116.437
Uso1	5	92137938	92202798	+	149.41	151.673	146.063	146.151	148.89	140.307	151.814	156.543	165.416	155.493	149.201	146.729	174.847	145.342	161.34	152.699
Itga3	11	95044474	95076801	-	142.667	140.992	141.626	146.797	145.751	165.757	197.559	186.523	162.715	187.194	290.718	174.554	156.448	158.853	172.103	161.205
Neurl3	1	36264597	36274679	-	141.75	139.703	157.975	142.195	136.567	165.609	133.016	157.332	123.858	148.444	133.784	130.525	141.356	144.558	160.824	152.033
Rbbp7	X	162760402	162779092	+	144.865	150.032	154.675	145.082	142.54	144.61	151.709	131.249	185.227	171.025	138.272	147.227	166.385	165.242	165.289	200.558
Pdhb	14	8165996	8173025	-	145.441	148.927	158.641	147.181	137.308	144.148	119.279	149.493	141.919	155.093	112.712	133.786	157.959	131.88	151.787	172.307
Hid1	11	115347707	115367756	-	145.484	147.588	131.225	139.954	157.681	160.899	120.123	87.9121	102.417	98.8474	82.7653	107.043	144.112	204.632	118.981	78.7236
Vcl	14	20929398	21033676	+	144.801	164.111	151.236	142.356	145.039	134.748	127.742	96.9894	146.557	138.361	141.112	116.209	113.341	127.648	115.477	99.2884
Hif1a	12	73901375	73947530	+	192.769	143.888	139.559	115.084	150.285	148.433	194.711	161.138	246.085	271.78	336.285	256.123	232.655	207.769	232.127	231.542
Ap2b1	11	83299024	83405035	+	145.185	154.401	153.177	137.35	142.99	146.882	164.417	136.7	156.632	157.182	178.97	132.688	146.103	131.21	148.051	127.556
Mapk1	16	16983382	17047453	+	136.757	146.5	147.81	147.12	147.335	154.251	124.921	118.725	149.004	162.759	125.112	132.396	152.68	145.652	161.642	156.115
Arhgef5	6	43265582	43289320	+	138.122	152.526	144.136	143.79	150.677	150.465	128.401	135.236	108.72	136.272	140.376	101.155	124.007	104.922	123.607	107.47
Cyb5r3	15	83153494	83172592	-	147.106	136.991	148.31	152.046	141.522	153.771	141.795	115.121	152.571	115.489	146.843	133.803	143.578	134.216	125.261	118.658
Cdk16	X	20687954	20699880	+	136.18	133.475	140.1	165.955	145.49	160.789	135.019	126.857	125.965	124.518	125.72	125.564	142.334	141.078	137.305	129.538
Clrn3	7	135511466	135528654	-	157.135	152.577	145.938	148.998	139.372	135.708	106.913	162.4	114.055	159.489	117.352	114.819	136.752	124.43	147.535	172.102
Rmnd5a	6	71388634	71440637	-	121.649	154.585	154.883	156.83	147.582	146.124	98.0017	96.8768	113.001	125.499	87.431	86.0839	117.021	128.824	110.3	102.38
Zzef1	11	72796226	72927120	+	121.201	162.336	147.117	159.656	150.081	140.935	127.136	106.224	121.921	154.203	179.984	109.738	144.627	119.038	148.193	116.71
Txn2	15	77915047	77929006	-	154.467	146.65	136.051	143.547	144.937	152.201	154.135	197.921	160.744	146.028	140.934	145.304	160.981	155.226	160.415	169.625
Usp9x	X	13071498	13173328	+	114.714	164.362	164.063	161.453	155.429	125.162	111.817	83.3172	138.64	162.142	149.733	103.919	145.516	93.2241	135.313	133.74
Arhgap1	2	91649860	91672326	+	144.481	153.313	140.835	133.151	154.644	150.723	139.08	108.77	146.591	135.908	136.319	112.553	139.49	142.156	134.263	111.979
Gm26762	7	34224755	34230236	+	139.253	149.027	139.157	157.355	146.608	144.536	112.477	90.4574	114.378	140.541	130.69	113.188	131.74	101.426	134.494	117.377
Styk1	6	131299142	131353597	-	130.91	143.687	139.296	140.156	168.406	155.063	120.492	118.59	114.293	112.527	101.606	96.057	111.066	111.882	115.174	117.274
Acadl	1	66830839	66863277	-	136.309	132.102	152.858	141.973	150.227	162.986	179.261	216.255	191.309	191.954	238.432	205.4	205.724	222.816	208.982	205.409
Scarb2	5	92441314	92506833	-	122.311	147.086	162.607	152.591	154.121	138.608	191.811	201.142	191.19	171.298	184.599	164.049	161.461	122.502	191.121	166.551
Plp2	X	7667941	7671390	-	149.602	139.937	143.054	137.774	146.754	157.224	156.613	130.483	163.751	147.408	126.861	144.944	145.143	190.402	158.333	158.882
Psmd1	1	86064387	86139151	+	142.646	149.145	148.961	154.892	140.621	137.573	143.615	152.714	177.224	167.465	164.618	151.398	171.114	133.252	172.441	191.71
Sfn	4	133600556	133602168	-	209.627	141.41	136.134	128.912	119.827	152.293	112.028	236.054	129.295	199.784	165.683	126.628	133.677	98.583	139.369	187.594
BC005537	13	24801657	24816197	+	131.529	160.277	148.351	146.131	149.98	138.441	145.908	165.688	143.21	134.292	144.687	134.336	145.801	183.818	138.248	135.396
Cpe	8	64592542	64693054	-	146.316	163.525	160.624	150.734	136.175	119.603	70.4231	120.077	78.1886	60.7873	80.61	82.5307	90.9787	99.4325	62.5861	62.5826
Psmb7	2	38588036	38644087	-	148.45	132.119	152.387	149.724	144.661	145.737	153.792	169.788	184.156	169.281	157.797	169.507	174.865	129.02	194.199	232.02
Litaf	16	10959275	11066157	-	182.869	136.991	131.211	148.574	142.046	135.727	170.481	197.515	137.705	146.1	239.751	161.457	149.978	177.887	143.496	125.968
Tbrg1	9	37648763	37657312	-	146.338	147.219	146.465	142.821	148.192	140.972	160.541	142.466	182.95	163.323	156.859	155.466	160.11	180.273	172.494	166.466
Zfp106	2	120506820	120563843	-	127.218	155.389	150.057	156.992	148.251	136.299	158.406	121.113	155.698	172.533	165.176	140.326	176.82	147.646	174.167	158.199
Trpc4ap	2	155634271	155692384	-	140.96	146.433	149.419	141.185	144.211	149.615	142.534	117.599	138.674	130.931	142.304	124.448	141.481	144.492	146.254	129.606
Zdhhc13	7	48789003	48827440	+	151.053	131.851	134.429	147.423	153.99	154.435	133.675	196.411	175.491	191.318	192.815	186.243	185.708	164.866	190.978	182.47
Uqcr10	11	4701973	4704342	-	144.438	120.099	130.407	163.25	154.005	164.796	148.756	194.609	126.899	139.451	114.487	141.15	151.116	153.723	157.8	179.686
Ppp1r37	7	19530800	19563076	-	139.232	143.57	137.978	166.257	147.844	137.426	123.761	109.58	104.489	104.08	112.661	112.707	132.682	133.84	113.822	107.607
Tpr	1	150392838	150449935	+	125.341	153.146	162.024	142.296	146.783	142.948	139.211	118.928	157.957	162.687	161.448	122.011	158.386	144.1	158.227	137.548
Ern2	7	122169893	122186207	-	126.728	151.438	132.82	161.917	159.643	140.861	117.011	74.9607	114.259	92.2346	82.1314	100.52	146.103	81.085	121.152	109.571
6230400D17Rik	14	20687236	20703028	-	139.936	146.784	154.175	148.311	133.704	147.694	150.733	147.872	130.145	142.521	154.069	135.211	139.152	180.714	147.179	125.097
Fndc3a	14	72537946	72710003	-	135.412	162.537	143.359	141.488	148.774	139.346	149.257	125.843	166.249	184.76	185.892	145.287	188.623	163.935	172.601	151.384
Adk	14	21052574	21448569	+	138.101	147.671	156.353	137.734	146.173	143.151	110.921	125.933	110.232	119.485	101.834	109.789	123.562	95.152	122.575	134.354
Mia3	1	183326725	183351108	-	129.822	147.303	150.071	170.92	142.569	131.386	176.229	151.881	137.484	117.996	130.994	129.873	163.061	168.673	160.504	130.99
Acsl5	19	55251938	55297720	+	144.118	137.677	150.736	136.421	150.183	148.23	151.182	176.522	203.287	182.834	183.712	154.659	174.171	155.7	203.521	210.157
St3gal6	16	58468125	58524243	-	241.634	205.327	195.597	82.1193	101.241	112.511	119.622	99.7599	168.865	114.053	105.156	71.6822	92.9696	127.681	73.0824	73.2578
Fut8	12	77238125	77476338	+	134.303	142.097	147.172	138.137	151.694	153.42	171.905	175.914	215.843	197.386	190.583	199.821	212.515	225.447	199.482	201.583
Rab14	2	35180205	35201120	-	151.864	155.674	144.316	139.51	140.345	134.286	124.921	130.213	131.894	162.832	123.768	118.132	128.415	153.005	119.159	137.173
S100a16	3	90537254	90543151	+	168.508	116.215	123.39	150.108	147.553	167.474	154.583	212.223	233.207	219.568	243.681	226.359	194.845	192.51	246.36	253.268
Mon2	10	122992060	123076505	-	123.975	155.741	139.948	152.752	152.305	142.412	123.84	90.2321	110.776	123.609	115.349	105.446	132.237	127.093	119.835	103.49
Dvl2	11	70000595	70012301	+	140.021	136.321	146.978	150.895	143.048	147.713	135.784	161.409	124.589	120.248	103.026	121.599	151.827	153.331	132.075	129.743
Morf4l2	X	136732942	136743690	-	158.735	149.982	152.4	128.488	141.624	135.45	143.061	164.742	206.668	185.596	146.183	168.512	169.798	139.575	169.239	193.436
Dcaf11	14	55560006	55570065	+	135.455	144.591	145.314	147.221	143.47	148.673	124.051	131.316	143.414	140.559	110.988	107.815	131.242	123.939	137.163	134.474
Hp1bp3	4	138216296	138244683	+	122.865	153.899	148.393	156.992	141.566	142.911	127.637	105.909	130.926	127.988	128.078	110.287	126.549	128.628	122.806	125.695
Hsd17b2	8	117701904	117759027	+	141.43	137.694	137.424	145.465	136.814	166.551	85.0034	101.427	77.662	90.0909	72.6732	78.6857	101.804	78.2423	76.7116	81.6102
Tnrc18	5	142724661	142817662	-	106.307	154.736	144.649	169.81	149.181	146.438	122.074	83.6776	111.931	129.968	170.196	98.3228	119.35	99.9063	125.617	116.42
Tjp2	19	24094523	24225026	-	138.634	151.689	140.78	142.417	134.504	155.303	133.464	128.636	134.953	141.304	179.097	116.501	134.708	124.054	138.871	128.12
Ergic1	17	26561489	26656931	+	153.742	136.723	138.339	153.923	140.374	139.993	150.733	110.594	139.353	106.223	101.935	116.295	146.796	126.129	123.215	117.564
Grk2	19	4286001	4306222	-	143.286	146.449	136.176	158.324	136.683	142.08	173.25	144.178	161.033	156.819	164.491	160.616	166.688	186.661	161.411	171.726
Mettl7a1	15	100304817	100314348	+	123.932	129.24	140.516	168.781	153.613	149.947	76.4081	56.8737	66.1256	69.2168	50.2323	68.7298	107.742	105.249	69.1508	72.9333
Sgpl1	10	61098642	61147703	-	130.334	132.806	141.861	158.324	147.19	152.736	121.125	91.043	108.907	120.684	115.045	109.463	145.409	105.951	115.619	128.479
Pof1b	X	112638431	112698651	-	123.954	146.064	150.182	148.554	152.116	140.953	100.401	100.458	148.919	185.123	130.208	138.369	162.084	126.537	171.48	207.271
Rprd1b	2	158028497	158132297	+	148.194	139.201	153.371	139.389	141.9	137.777	285.041	319.281	318.446	286.096	588.232	285.648	167.576	141.764	231.362	206.827
Atp2c2	8	119700009	119757717	+	132.873	149.145	124.874	139.167	153.278	163.153	150.839	134.988	154.135	108.749	117.555	144.085	170.509	225.055	126.578	105.967
Arhgef16	4	154278486	154301676	-	141.963	142.164	129.838	154.307	144.327	147.38	152.684	148.007	124.844	138.67	160.992	124.483	141.481	168.607	149.029	123.679
Serinc1	10	57515774	57532530	-	128.499	154.066	157.684	140.762	142.104	137.518	108.337	107.17	149.581	134.382	120.319	129.77	136.93	109.17	122.45	133.142
Thrap3	4	126164082	126202760	-	127.965	148.274	153.745	146.737	139.532	143.742	158.485	122.554	141.613	120.539	157.34	136.687	152.947	157.171	160.112	150.376
Nrd1	4	109000655	109061777	+	133.129	143.838	149.447	149.624	143.179	139.901	139.871	123.793	147.305	146.482	138.449	124.483	144.272	145.505	145.435	139.701
Akr1b8	6	34354119	34368463	+	134.239	134.128	151.832	146.273	151.636	140.824	98.529	132.871	90.7444	82.0792	77.4911	101.481	123.402	64.5021	108.538	96.6409
Abcg2	6	58584523	58695676	+	146.444	134.078	148.753	158.808	135.143	135.985	53.6808	79.5331	64.4266	113.181	59.4876	61.2801	94.5872	80.0067	69.6845	78.9798
Acss1	2	150618105	150668500	-	124.679	138.966	148.393	163.653	145.548	138.848	113.03	90.7502	99.6982	81.9156	69.8586	98.2369	142.387	128.106	106.101	96.1968
Pebp1	5	117282654	117287625	-	161.21	139.217	144.108	132.243	134.068	148.082	136.759	164.832	165.875	151.042	107.767	133.134	150.351	115.035	151.075	172.734
Cd81	7	143052739	143067934	+	147.853	139.201	142.707	125.258	148.556	154.786	124.631	98.9715	137.433	110.202	104.826	132.98	155.311	185.599	133.16	108.324
Spop	11	95414080	95493406	+	134.409	150.584	153.843	138.965	143.339	135.856	176.414	169.157	182.916	162.214	153.03	153.973	169.567	179.26	141.272	157.96
Smarcc2	10	128459248	128490482	+	122.801	147.973	151.43	152.086	144.836	138.959	125.87	91.944	117.725	122.665	146.538	109.017	125.322	132.01	120.707	112.389
Nap1l4	7	143513579	143549106	-	144.886	145.83	147.935	132.303	140.462	144.351	121.362	124.311	164.329	148.807	133.809	129.855	142.512	126.504	151.449	152.562
Dnajc3	14	118937932	118981702	+	142.731	159.29	139.948	141.932	139.139	132.328	148.782	148.84	186.28	188.466	159.065	160.53	168.91	122.567	167.976	177.397
Gm20431	2	167607850	167661496	-	137.269	128.068	136.578	165.571	142.874	145.958	138.526	136.249	128.089	131.839	131.02	136.121	149.782	137.467	140.365	141.938
Usp4	9	108347853	108392545	+	142.475	142.063	141.82	142.316	144.748	139.956	131.592	127.059	142.768	129.931	137.536	123.109	144.929	123.564	148.655	135.687
Atp5k	5	108433244	108434448	-	165.606	133.643	137.341	147.12	129.083	143.336	123.919	215.332	158.127	143.956	133.809	131.932	147.72	131.733	167.673	205.836
Cenpp	13	49464023	49652785	-	145.975	171.092	159.348	122.795	141.188	119.696	98.6081	98.3408	119.848	83.7505	71.4814	109.497	125.162	112.078	86.5852	111.996
Arap1	7	101348067	101412586	+	133.15	135.4	145.536	143.85	154.819	139.845	143.773	124.582	120.494	102.699	139.666	129.495	150.138	160.994	131.523	117.769
Akr1c19	13	4228700	4252843	+	142.817	133.693	156.325	156.83	135.405	128.579	104.83	125.1	99.8681	116.724	66.055	99.0437	113.234	80.5132	108.165	151.554
Phyh	2	4919019	4938730	+	121.457	130.479	130.199	182.084	145.33	149.061	131.17	133.456	139.659	126.443	93.5167	134.061	164.323	153.576	151.182	131.041
Gm45894	8	122870174	122901457	+	113.861	148.291	134.775	162.725	160.355	137.038	118.092	80.389	105.033	119.503	116.414	98.8892	124.505	124.707	117.149	106.086
Epas1	17	86753907	86833410	+	133.684	156.494	141.459	143.588	142.147	134.545	175.254	132.555	146.03	146.754	215.129	122.543	141.445	184.52	140.792	107.743
Setd5	6	113077365	113153435	+	113.285	155.69	142.125	146.858	151.084	146.051	146.225	93.4306	117.436	124.645	130.031	117.205	140.041	101.05	134.032	122.364
Rfwd2	1	159232320	159347640	+	150.456	147.939	142.721	138.541	136.465	135.209	125.369	133.321	136.516	150.66	113.574	107.832	132.699	131.128	135.971	147.216
Ncaph2	15	89355719	89372826	+	135.476	128.52	136.606	145.364	146.1	160.438	111.264	118.5	132.948	123.809	115.628	113.48	121.234	108.549	122.966	139.82
Mast2	4	116306762	116464183	-	124.722	131.048	140.78	162.059	142.816	152.145	123.735	84.8939	101.329	109.857	133.403	95.3189	123.811	118.793	105.461	102.363
Etf1	18	34902785	34932007	-	156.174	137.677	137.091	141.064	146.608	132.531	135.995	138.975	177.717	175.84	165.1	152.256	163.168	133.53	181.052	180.284
Rabac1	7	24969752	24972754	-	155.812	135.601	140.558	132.324	151.811	135.265	136.865	164.81	143.295	123.9	109.263	137.854	133.57	106.311	138.942	139.888
Mxd4	5	34173883	34187720	-	118.235	147.99	137.313	153.782	150.125	145.127	93.3877	99.2869	122.737	98.8474	81.9792	92.006	115.954	98.632	115.601	112.799
Nfe2l2	2	75675513	75704641	-	127.304	145.813	144.246	159.111	133.908	139.827	137.577	145.371	127.426	145.7	122.829	122.32	133.855	134.771	120.92	133.791
Chmp2b	16	65539133	65562697	-	143.777	140.205	141.667	159.313	129.316	135.246	103.855	147.511	118.625	124.318	116.161	104.485	120.772	116.408	109.802	118.88
Cryl1	14	57274993	57398529	-	133.108	135.149	144.69	140.782	136.8	158.683	121.151	107.351	116.145	114.308	91.0063	100.194	128.255	128.155	110.549	116.659
Gpr108	17	57234914	57247641	-	138.4	136.07	133.777	146.01	144.821	149.172	131.592	117.216	126.441	118.868	114.056	113.583	131.206	131.912	122.646	106.821
Arpc4	6	113378115	113390448	+	168.231	138.782	136.911	143.144	134.402	128.949	171.72	193.754	171.227	161.433	191.192	169.782	157.497	161.958	166.392	176.833
Birc6	17	74528295	74703356	+	106.456	159.725	150.556	147.625	148.163	141.581	117.539	83.9028	116.994	141.322	169.309	92.8814	126.14	104.906	139.547	112.252
Pycard	7	127989708	127993867	-	150.029	140.289	135.621	142.599	141.392	137.167	172.169	225.535	198.445	188.248	162.538	190.724	175.825	139.46	217.753	272.262
Myl12a	17	70993656	71002878	-	142.39	132.052	132.127	145.788	135.419	160.826	170.903	150.192	160.387	151.859	155.058	164.392	138.441	165.127	156.59	172.392
Gm45234	6	124739189	124756021	-	132.532	140.875	133.638	156.204	139.328	145.035	121.573	117.329	111.472	103.571	124.452	109.738	120.256	135.131	104.233	106.428
Snx22	9	66065176	66069719	-	149.538	128.319	137.784	146.03	143.586	140.75	156.244	184.541	164.482	141.449	115.501	152.754	159.115	129.266	154.9	176.577
Slc22a23	13	34179158	34345182	-	127.41	143.704	130.615	162.24	149.718	133.75	118.541	107.418	89.3172	99.0291	101.656	86.0668	120.505	115.329	105.39	87.093
Ubxn1	19	8871559	8875663	+	130.739	130.479	135.815	148.614	147.974	152.053	126.134	158.323	115.244	111.801	116.11	122.131	126.318	146.91	113.36	118.931
Lpcat3	6	124663027	124704418	+	128.392	130.244	126.982	169.366	142.046	150.151	134.439	120.685	125.727	126.752	118.367	110.081	144.485	111.947	135.295	130.477
Vsig10	5	117319083	117355005	+	108.377	142.264	141.196	144.799	153.235	158.554	105.279	95.4352	100.548	94.0876	80.5339	81.9299	109.395	120.721	102.027	96.3335
Usmg5	19	47083471	47090625	-	158.074	125.557	138.616	149.361	123.997	150.095	141.822	204.993	142.751	165.757	140.402	148.96	149.96	136.601	162.372	206.69
Ppp1cc	5	122158278	122175273	+	129.928	131.399	135.025	143.386	147.451	156.098	117.644	108.274	137.161	128.896	111.444	125.375	138.619	140.522	145.684	153.484
Psmd13	7	140881968	140898643	+	145.996	137.192	142.083	139.147	139.343	137.592	128.217	168.391	166.317	160.507	138.297	142.729	148.396	115.297	167.762	193.606
Psma1	7	114264606	114276118	-	155.428	140.791	136.633	124.552	138.514	146.346	165.604	175.531	202.794	181.399	180.922	203.203	204.551	190.418	226.986	274.567
Mob1a	6	83326016	83343776	+	137.119	145.713	151.887	131.637	137.236	137.647	114.797	121.225	165.756	171.97	137.004	130.782	146.707	135.719	153.494	163.22
Fos	12	85473890	85477273	+	174.547	133.827	111.839	143.608	146.013	137.389	78.9656	77.9114	82.0114	140.432	127.242	117.119	98.9957	100.789	51.5206	50.4897
Zcchc6	13	59771561	59823147	-	118.214	150.886	135.344	151.461	152.145	135.117	138.394	122.059	126.594	144.592	159.242	112.038	135.686	124.56	135.295	125.268
Psmd8	7	29174188	29180701	-	139.787	140.557	125.553	151.824	138.049	145.33	132.014	150.867	163.785	151.06	129.042	140.275	147.223	136.781	159.828	174.51
Ubap2l	3	90000140	90052628	-	140.363	140.205	144.454	133.555	136.916	144.481	157.483	97.4399	122.074	135.254	156.554	113.411	129.482	157.056	127.77	103.541
Tinagl1	4	130164454	130175122	-	147.02	137.928	139.393	147.08	124.026	145.497	167.502	188.686	159.249	148.117	206.153	162.744	160.573	162.84	168.509	154.321
Tmem183a	1	134346097	134361979	-	138.634	147.588	140.572	138.703	142.264	131.737	122.97	161.566	150.567	155.02	121.46	132.138	153.195	112.928	163.279	162.64
Grn	11	102430315	102437048	+	138.485	139.853	135.33	138.925	143.194	143.169	205.943	148.052	157.974	137.507	218.933	170.039	152.964	213.21	149.136	137.139
Dab2ip	2	35558266	35730994	+	117.04	149.814	135.704	152.551	147.306	139.476	143.351	107.373	125.727	133.038	149.961	121.221	145.463	142.32	141.468	123.133
Arhgap21	2	20847919	20968881	-	116.528	147.939	137.535	152.106	150.794	136.299	117.17	89.5113	103.453	132.311	129.295	94.3233	127.633	105.02	119.07	109.468
Irak4	15	94543643	94581815	+	141.28	135.752	136.065	151.844	136.349	136.742	151.472	162.67	161.814	163.377	152.776	142.146	160.537	148.087	152.071	150.871
Id1	2	152736251	152737410	+	157.817	118.224	134.11	122.715	132.687	180.199	66.1254	120.347	86.9895	142.521	70.3911	85.6376	100.045	150.325	104.785	98.4002
Ctdsp1	1	74391509	74397285	+	138.72	143.603	141.487	143.224	130.551	138.589	131.012	136.159	149.87	139.469	135.432	121.942	126.051	137.255	141.041	133.039
Sh3glb1	3	144683678	144720335	-	140.448	144.156	141.431	133.676	142.249	133.418	166.184	183.753	182.134	167.755	180.77	162.332	165.39	171.728	176.302	177.841
Rad23b	4	55350043	55392237	+	142.838	139.937	142.915	136.401	137.381	134.914	138.631	139.921	157.55	157.709	151.66	146.523	171.558	138.693	161.66	178.541
Mta2	19	8941875	8952303	+	140.469	126.377	136.619	144.96	140.316	146.291	136.601	123.928	139.676	151.332	137.536	132.55	143.952	129.233	155.291	145.645
Eno3	11	70657202	70662513	+	158.458	123.33	127.467	109.533	138.078	191.151	51.2551	37.4578	71.3756	44.2188	59.0311	95.542	140.308	203.129	97.5796	64.2735
Trim28	7	12999114	13031035	+	148.151	137.175	143.442	126.611	135.71	143.705	147.306	109.13	123.484	119.376	132.82	115.643	122.052	157.775	144.279	127.693
Entpd8	2	25080304	25085716	+	142.433	152.007	122.808	142.841	139.938	135.394	123.787	105.504	82.708	105.951	88.2171	76.1452	90.5876	90.4303	90.5169	85.8803
Fam168b	1	34813219	34843065	-	124.444	138.799	141.404	151.905	142.017	136.188	122.97	108.026	126.475	137.525	126.024	118.818	141.108	137.386	128.428	124.465
Aff4	11	53350833	53421830	+	122.097	152.359	139.185	149.462	144.56	127.563	104.593	85.975	125.523	144.247	119.66	105.395	125.411	100.135	111.883	108.768
Psmd9	5	123169413	123250131	+	127.816	129.575	132.459	168.054	143.295	134.637	128.375	131.947	127.766	93.7425	90.7528	118.389	157.213	112.895	139.511	123.235
Fermt1	2	132904389	132945906	-	131.422	141.394	147.062	133.131	128.575	151.905	102.115	85.3669	106.324	124.39	92.0713	86.3586	110.248	85.8394	103.148	100.399
Lpp	16	24393350	24992576	+	107.694	156.645	151.388	149.765	139.532	132.956	194.501	142.826	170.938	161.996	265.843	145.716	159.239	158.559	161.98	140.093
Snrpb	2	130171414	130179403	-	147.981	134.195	133.804	126.813	137.352	153.309	154.451	145.326	156.887	132.366	129.169	141.888	136.361	153.625	143.461	168.754
4930533O14Rik	19	4907229	4928287	-	144.332	144.591	136.398	137.148	131.496	137.426	153.792	143.142	158.416	150.933	150.418	125.221	149.196	128.351	161.714	145.115
Phb	11	95666957	95680773	+	141.579	125.054	137.909	150.815	132.309	144.665	123.629	144.02	150.856	148.734	124.731	145.974	150.405	118.907	158.547	190.361
Lhfpl2	13	94057796	94195409	+	154.83	134.58	146.119	127.862	125.204	144.499	80.5739	109.671	67.281	79.9173	80.1789	64.6102	97.3426	84.0422	69.9157	51.1216
Sec11c	18	65800549	65817665	+	142.177	134.814	133.305	137.491	148.643	134.471	193.894	220.647	196.1	159.162	140.021	197.624	171.896	134.853	181.941	196.493
Trim25	11	88999376	89020293	+	142.625	138.531	151.402	131.153	136.364	131.091	132.277	130.528	100.633	131.276	134.899	102.305	122.994	105.249	121.258	106.428
Lta4h	10	93453411	93484875	+	145.868	134.781	133.777	134.605	133.414	147.971	125.923	124.446	145.385	145.719	116.82	130.594	143.721	166.516	140.846	138.744
Sumo3	10	77606097	77641543	+	141.302	128.051	135.233	155.942	135.957	134.452	127.347	147.489	156.887	143.702	122.398	131.332	147.525	118.483	146.129	162.469
Ppp1r15b	1	133131143	133139783	+	138.72	144.005	142.541	138.077	122.559	144.739	142.006	167.896	150.55	157.636	160.84	128.929	143.152	138.889	158.956	164.945
Ggnbp1	17	26973217	27036378	+	146.252	129.759	139.324	145.505	133.69	135.597	185.932	205.263	182.712	205.198	232.372	169.078	154.155	124.952	199.891	231.713
Tmbim4	10	120201590	120224917	+	142.113	130.78	138.242	140.58	134.925	142.763	146.488	170.216	153.353	146.482	131.045	142.335	152.893	143.872	139.458	153.502
March6	15	31455899	31531037	-	115.888	141.042	147.894	151.743	141.842	133.123	111.29	96.5614	115.703	119.413	121.359	97.31	129.855	112.209	111.118	107.009
Tmem54	4	129105548	129111626	+	148.749	135.97	130.643	141.064	129.025	143.447	158.933	240.221	152.775	159.399	171.971	145.956	148.734	138.039	190.836	177.38
Tnks2	19	36834232	36893477	+	120.454	145.395	145.065	136.866	146.696	135.08	118.145	109.535	147.678	156.71	121.688	120.878	142.334	110.019	142.322	152.374
Ap3b1	13	94358960	94566317	+	122.289	141.076	146.34	139.126	134.78	145.367	121.968	92.0115	115.601	129.695	121.384	100.159	130.317	128.449	125.457	112.474
Ube2z	11	96047432	96065388	-	141.003	131.717	133.264	140.055	137.875	143.871	118.119	141.88	128.683	132.547	111.596	124.071	132.664	120.786	129.549	137.446
Ikbkg	X	74393290	74453854	+	133.214	126.946	142.388	126.328	141.421	159.237	153.133	114.378	143.805	135.382	147.324	126.766	146.032	138.644	156.821	152.135
Utrn	10	12382188	12869365	-	98.7106	157.565	144.884	148.311	149.122	136.927	104.119	74.6904	117.232	117.669	113.676	95.8338	136.432	121.146	125.457	116.967
Top2b	14	16365179	16435462	+	125.511	154.066	151.499	135.836	139.75	121.561	125.58	112.509	152.028	157.291	136.243	128.465	141.996	146.535	143.443	148.326
Pip4k2c	10	127197067	127211585	-	133.855	142.884	133.569	150.229	129.243	135.893	126.239	131.857	120.511	138.524	117.581	103.627	130.211	113.565	121.739	120.246
Mgea5	19	45750261	45783520	-	129.054	146.918	143.609	133.151	139.953	132.753	124.236	106.382	132.03	120.248	122.195	116.003	130.602	132.451	117.149	110.749
Tmem63b	17	45660171	45686905	-	122.823	131.583	127.8	159.051	144.356	141.193	122.021	86.876	90.7104	99.5741	113.016	112.158	126.833	147.466	121.721	95.599
Psma3	12	70974621	70996347	+	153.422	134.664	142.374	129.013	129.098	136.539	175.254	195.51	187.163	166.32	178.158	180.15	170.243	135.065	184.005	244.13
Chmp4c	3	10366907	10428856	+	111.556	143.62	133.694	153.883	142.423	142.246	112.055	111.855	116.569	131.93	105.308	107.094	139.01	122.273	134.566	134.474
Sars	3	108424865	108445209	-	145.783	134.496	134.304	123.118	148.498	138.645	131.987	141.43	146.149	130.64	128.814	133.065	145.765	124.233	135.366	132.39
Sept2	1	93478964	93510260	+	136.543	138.949	149.502	132.889	137.759	128.45	125.686	128.118	173.13	166.175	138.246	137.992	151.827	133.84	159.294	165.321
Gm45140	6	87788861	87835795	-	116.379	139.435	133.264	162.099	141.188	133.621	166.131	142.263	147.814	145.591	149.885	143.948	156.395	111.996	168.723	180.164
Slc40a1	1	45908068	45926523	-	130.953	147.772	137.549	122.896	134.053	150.409	125.528	178.189	154.593	187.43	144.053	132.482	169.887	212.458	211.17	167.61
Sbds	5	130245731	130255530	-	138.933	132.102	125.983	148.433	140.389	136.114	94.5742	116.631	98.0671	99.6286	79.9253	91.8858	107.813	113.843	96.2453	106.274
Setd3	12	108106431	108179314	-	132.318	135.317	137.854	143.81	133.646	137.333	137.339	143.277	145.64	138.197	134.62	126.388	150.262	120.835	143.639	158.472
Trp53i11	2	93187548	93201759	+	131.166	123.715	125.47	128.791	149.936	165.535	170.93	144.425	166.741	158.763	181.962	175.996	173.14	258.776	171.534	128.667
Zfp91	19	12763660	12796126	-	126.365	137.543	142.679	143.406	138.514	131.977	118.488	122.667	159.47	163.977	135.533	122.337	144.734	114.447	155.096	168.139
Prrc2c	1	162670725	162740556	-	102.21	148.073	146.008	135.634	153.511	141.193	131.328	78.9249	122.737	141.068	175.952	103.73	138.459	141.307	132.911	104.993
Ccng2	5	93267257	93276231	+	148.685	138.012	124.513	122.25	144.56	143.797	99.9791	126.158	86.8366	118.704	115.4	84.9682	100.276	131.488	114.676	109.656
Pigt	2	164497520	164508301	+	139.189	127.733	128.507	146.737	134.14	143.705	164.417	128.681	132.897	126.225	182.571	132.602	145.178	155.161	133.053	129.179
Kdelr1	7	45872772	45883732	+	135.071	133.325	139.351	133.616	134.111	143.336	147.227	158.39	147.882	138.815	125.061	132.173	141.036	152.727	138.052	124.294
Cgref1	5	30933143	30945591	-	146.487	134.697	131.808	157.274	141.348	111.44	138.816	158.098	139.285	101.209	81.751	129.787	149.694	61.0874	146.823	150.41
Ap1g1	8	109778554	109864204	+	129.395	137.928	146.216	132.404	139.75	132.993	121.256	112.418	134.358	144.011	139.616	116.861	142.37	112.045	142.874	125.37
Ndufb5	3	32736990	32751566	+	145.655	133.81	139.046	133.01	128.865	137.038	117.038	154.471	135.921	142.558	108.908	132.842	144.378	124.626	161.144	167.866
Tns3	11	8431652	8664535	-	109.38	153.481	148.004	145.728	130.667	134.046	119.253	67.798	106.885	115.725	119.355	88.6072	109.11	114.725	113.982	92.0634
Stag2	X	42149317	42277185	+	117.446	153.296	144.579	142.942	138.631	122.651	94.2841	93.5657	141.647	149.279	115.653	106.116	122.834	104.122	127.094	144.124
Dctn1	6	83165920	83200117	+	127.517	139.569	130.781	137.451	137.875	143.206	129.245	89.3762	109.96	122.192	148.262	102.975	116.256	137.091	112.346	98.144
Igf2r	17	12682406	12769664	-	119.558	142.934	143.747	126.651	141.116	143.52	142.085	98.476	113.052	117.251	155.413	101.378	115.101	121.897	121.045	91.0727
Hsd3b3	3	98741523	98763127	-	106.99	130.177	148.726	175.18	137.323	126.381	90.3029	101.427	58.2592	93.9605	56.1912	61.4346	81.9306	31.9896	67.3184	89.8258
Supt6	11	78206746	78245987	-	126.536	131.65	131.059	143.648	153.09	130.666	117.723	92.2143	117.861	121.811	139.54	106.905	120.487	130.295	121.098	107.846
Rab11a	9	64715299	64737758	-	151.459	136.221	136.439	129.154	131.307	130.888	129.535	182.829	154.423	163.65	157.543	154.058	154.298	138.153	152.765	172.529
Ykt6	11	5955693	5967780	+	133.94	126.578	139.337	146.737	127.514	141.323	128.533	142.488	159.962	156.564	137.08	130.731	148.129	126.178	160.877	165.987
Plekhh1	12	79029163	79081655	+	134.751	145.445	135.552	128.286	125.828	145.626	96.0243	67.1898	82.0794	108.549	93.542	75.4758	101.733	105.886	108.343	94.2838
Pa2g4	10	128557766	128565987	-	145.612	124.753	140.183	132.97	134.765	136.502	131.354	125.46	157.94	144.374	136.7	142.455	147.863	141.16	150.043	184.007
Gorasp2	2	70661576	70712636	+	136.799	130.261	137.424	135.392	136.48	137.444	175.043	157.715	162.749	139.833	158.126	160.719	169.265	159.311	152.623	153.467
Ctsh	9	90054152	90076089	+	131.998	134.111	121.643	131.092	150.488	146.106	127.373	120.054	148.273	129.332	125.644	148.634	161.835	142.042	146.894	160.983
Prkacb	3	146729574	146812990	-	141.131	156.393	142.555	121.726	130.74	122.909	120.808	99.1292	182.695	174.768	137.562	111.231	129.464	133.301	147.09	120.929
Nxpe2	9	48318006	48353454	-	90.218	173.084	205.373	134.443	116.993	120.989	60.6677	49.1929	65.3271	48.3609	25.712	59.9584	91.6008	184.553	97.7753	68.2704
Ankrd17	5	90227166	90366577	-	116.677	135.785	144.191	137.027	155.051	125.273	126.345	91.1106	124.453	150.442	143.115	102.734	141.303	107.438	145.791	112.252
Cept1	3	106502260	106547802	-	129.054	133.425	143.512	126.631	140.68	138.017	140.345	147.263	138.86	151.096	146.132	143.502	150.671	143.953	165.343	176.577
Stim1	7	102267806	102437319	+	132.766	138.062	128.341	121.403	136.422	155.599	123.577	82.2585	116.807	96.1405	116.186	98.3743	124.434	160.242	111.919	90.0308
Gm26786	8	106237903	106425728	-	144.588	140.021	125.429	132.505	133.981	134.341	201.883	158.345	199.057	208.522	187.464	177.918	187.237	190.778	212.362	198.543
Inppl1	7	101822632	101838229	-	120.774	134.664	129.381	150.734	142.714	133.252	129.983	95.9758	104.727	114.417	114.741	91.388	109.004	102.765	116.704	99.8862
Smdt1	15	82338959	82349091	+	143.884	126.277	132.432	138.44	129.316	139.845	153.765	200.826	150.635	142.866	138.373	144.978	141.179	133.546	162.994	184.212
Fkbp1a	2	151542483	151561692	+	148.834	136.321	142.679	130.83	124.477	127.582	155.479	193.528	175.712	152.459	149.099	156.084	143.312	130.164	140.596	159.855
Wdr26	1	181173228	181211552	-	114.714	145.947	133.458	149.321	143.31	125.569	121.388	102.17	118.031	126.48	117.403	111.935	131.42	139.902	122.788	117.035
Ndufa7	17	33824591	33838316	+	147.17	128.486	126.455	137.794	129.941	139.901	144.406	175.261	133.543	120.248	100.617	129.649	136.486	136.846	137.501	151.486
Dcaf8	1	172148084	172197005	+	117.51	140.473	138.713	138.178	139.909	134.859	129.509	123.118	135.327	108.367	117.149	116.106	134.921	120.639	130.314	122.996
Kras	6	145216699	145250239	-	123.868	136.74	137.41	135.432	136.189	138.7	117.908	116.766	125.778	131.33	112.078	121.187	131.224	127.027	127.414	130.494
Tra2b	16	22244549	22266005	-	134.025	118.224	149.031	125.117	131.67	152.589	110.578	139.403	138.86	126.334	108.122	115.179	119.314	114.905	142.749	160.197
Set	2	30057378	30072577	+	143.606	128.671	139.629	130.769	127.412	137.112	149.916	167.648	179.144	167.537	157.391	155.329	151.382	145.195	153.281	187.116
Supt5	7	28314891	28338746	-	127.24	133.86	131.821	135.392	143.164	134.674	120.94	92.1242	114.836	118.323	137.511	108.141	130.015	130.328	122.539	106.377
Kif1b	4	149176319	149307693	-	107.694	138.598	139.254	150.572	147.437	126.917	85.2934	73.2038	97.6933	111.346	98.157	79.235	116.292	95.1356	98.5403	85.4362
Stx7	10	24149302	24190222	+	143.009	133.375	127.218	144.88	125.828	132.144	140.767	157.197	158.535	161.161	166.139	157.509	156.84	151.077	163.599	173.896
Psme1	14	55578123	55581529	+	137.866	119.798	138.256	133.111	131.961	145.663	248.709	260.335	226.632	186.704	269.545	247.06	212.39	224.352	293.148	323.093
Mtmr6	14	60265228	60302370	+	113.733	141.31	132.224	141.307	137.846	140.898	119.384	108.477	138.792	130.059	114.867	103.215	125.038	114.708	132.893	120.195
Zmiz1	14	25459185	25666743	+	104.387	153.146	135.566	169.023	137.468	115.651	115.772	60.9731	78.9872	109.312	139.413	73.1585	96.6671	118.352	91.2285	68.0654
Trappc10	10	78186725	78244641	-	122.801	131.516	128.882	139.974	139.895	142.154	130.722	100.548	130.62	145.283	138.399	124.466	151.916	129.968	146.289	141.272
Gna13	11	109362831	109401369	+	126.749	147.588	133.125	133.272	128.618	135.357	124.183	110.459	123.637	137.925	136.395	98.3743	117.234	119.169	124.763	120.075
Clk1	1	58410189	58424066	-	120.369	173.67	145.328	98.5715	132.411	145.644	95.4706	133.344	113.851	116.252	72.5211	77.8961	67.4785	125.916	68.8127	99.2713
Slc12a8	16	33517328	33664135	+	125.127	137.309	128.161	156.588	131.409	125.957	159.592	129.987	144.28	110.765	91.3106	120.689	158.813	96.1813	133.89	131.519
Maged1	X	94535474	94542143	-	131.806	135.802	135.732	133.757	134.693	130.278	118.145	95.5028	115.601	100.7	77.8207	96.6921	111.635	104.546	103.397	83.4548
Mtpn	6	35508906	35539888	-	132.66	142.18	144.441	134.504	125.669	123.297	129.298	127.059	171.516	164.885	146.614	141.116	155.329	135.539	145.008	173.4
Tars	15	11383663	11399658	-	147.596	142.649	128.965	129.336	131.016	123.186	136.575	137.916	159.724	153.313	132.769	130.491	156.84	112.258	156.163	157.942
Gm20547	17	34856412	34882042	-	138.549	121.89	124.902	116.962	155.633	147.38	218.23	182.762	211.68	191.064	276.899	231.422	199.485	271.193	207.755	198.064
Hnrnpdl	5	100033577	100039664	-	114.095	130.596	138.783	123.906	150.096	146.937	142.903	129.154	111.88	86.3121	116.921	113.651	121.892	142.842	125.599	114.763
Tstd1	1	171418872	171420352	+	131.934	126.427	127.481	152.813	133.661	129.207	105.753	133.929	95.5866	88.7283	77.1868	109.206	138.246	119.234	119.871	124.038
Gfm2	13	97137937	97181195	+	139.531	140.824	132.501	110.502	139.357	139.568	100.876	103.184	108.261	95.0323	80.7621	97.1384	121.429	188.556	103.433	93.2248
Ly6a	15	74994877	74998031	-	166.844	111.009	139.324	89.548	140.273	172.11	633.781	966.538	611.119	678.579	1072.5	711.518	474.998	512.488	825.041	981.167
Aars	8	111033144	111057664	+	138.229	125.858	122.683	138.46	140.098	134.378	145.671	133.749	143.686	129.005	143.115	134.439	143.934	128.106	140.081	133.808
Gm21985	2	112266314	112406319	+	110.681	137.61	131.253	139.793	147.553	134.582	113.03	92.0566	114.225	119.685	105.46	102.391	117.43	116.898	120.938	115.959
Sf3b3	8	110810239	110846787	-	133.684	132.019	141.293	114.236	136.669	142.375	129.957	109.58	135.208	129.459	133.86	118.166	123.687	131.063	132.787	111.381
Synm	7	67730160	67759742	-	106.84	162.336	155.562	166.217	123.532	99.1401	96.7098	111.63	108.261	54.2471	105.485	111.643	108.577	88.2901	72.7266	87.1442
Dpp8	9	65032414	65082651	+	115.098	144.759	134.928	135.553	138.442	130.001	105.068	92.6873	134.562	139.923	121.714	108.33	133.428	90.0872	140.81	134.986
Acaa1a	9	119339676	119350299	+	125.255	129.826	135.51	141.71	132.833	132.033	115.482	128.546	103.504	108.549	92.3756	114.492	122.745	142.042	124.603	111.945
Baz2a	10	128091577	128129303	+	103.938	140.757	125.942	149.28	145.33	136.89	115.034	79.9385	106.188	128.151	134.519	97.9451	121.963	105.559	111.598	101.799
Rpl22l1	3	28805436	28807424	+	156.494	123.414	140.641	121.524	126.017	131.442	156.877	210.399	178.498	164.14	128.814	154.144	145.072	125.475	158.458	189.131
Nedd4l	18	64887705	65217831	+	117.104	131.265	134.65	142.962	129.069	142.412	137.366	111.991	92.4264	106.895	139.616	98.0138	114.923	128.138	107.951	89.7575
Ocln	13	100496507	100552718	-	122.993	138.715	132.529	136.623	133.051	131.663	67.9711	70.7937	84.6449	105.006	64.5336	71.3561	102.195	97.2106	88.8802	86.6147
Lypla2	4	135968224	135972626	-	127.795	125.004	119.147	148.049	136.553	140.325	129.113	127.667	102.858	100.155	103.355	116.432	126.424	151.861	118.412	105.437
Rrp1	10	78400384	78413043	-	131.358	128.905	134.955	128.67	136.247	134.138	148.73	141.632	130.314	126.97	136.116	111.54	129.055	146.992	124.069	121.425
Ssrp1	2	85037234	85047109	+	119.75	126.595	138.173	140.217	127.819	143.022	138.579	119.198	150.923	146.3	134.595	127.212	140.183	132.615	140.009	146.601
Aup1	6	83054521	83057808	+	131.529	120.467	120.811	153.883	131.873	138.017	150.232	155.147	124.283	119.031	125.543	134.215	135.935	133.138	137.021	149.59
Dgkd	1	87853287	87945180	+	118.235	134.999	133.777	142.821	133.021	131.904	112.608	103.319	106.511	119.994	106.449	97.8422	118.336	116.13	121.045	105.779
Mark2	19	7275396	7341860	-	134.367	135.886	123.473	136.805	127.34	136.244	127.953	102.823	113.273	123.954	166.9	113.754	127.455	146.388	127.005	108.819
Riok3	18	12128850	12157367	+	126.301	131.014	131.267	134.403	135.971	134.711	118.435	134.132	130.314	135.418	132.82	129.684	130.94	113.303	118.963	132.1
Fdps	3	89093588	89101959	-	135.05	139.837	117.621	145.162	120.394	137.259	198.086	202.515	261.988	191.318	181.937	173.181	212.106	205.874	229.886	260.1
Fbp2	13	62836877	62858422	-	126.77	123.38	136.217	120.878	137.047	149.449	118.172	134.154	133.916	126.734	125.492	111.695	134.673	106.768	125.19	128.701
Cog5	12	31654869	31937630	+	115.653	147.939	130.49	138.743	140.854	120.102	109.26	116.608	150.431	129.95	126.151	118.561	126.922	122.289	133.694	122.603
Rap1b	10	117813871	117846035	-	148.578	130.261	128.133	133.737	128.037	122.78	140.055	157.354	182.967	163.94	183.128	170.743	156.431	157.595	166.197	188.106
Rbm47	5	66016549	66173118	-	131.806	134.379	127.55	129.053	123.038	144.333	135.072	126.361	98.4409	124.972	163.426	93.9285	107.564	133.236	112.968	101.355
Sarnp	10	128817333	128877629	+	143.585	125.188	131.586	123.24	137.061	129.503	124.209	142.353	149.445	137.089	112.915	131.332	138.868	131.242	129.673	146.225
Ndfip1	18	38418975	38464399	+	135.988	129.842	127.467	140.378	127.732	127.822	118.198	115.549	128.683	118.722	111.267	128.534	134.228	129.625	127.752	128.12
Purb	11	6467599	6475917	-	119.686	139.033	142.749	126.974	135.216	126.381	112.292	126.293	135.411	158.327	132.744	114.973	136.912	147.776	132.271	136.78
Gcnt3	9	70031496	70038088	-	109.422	156.745	174.435	170.92	96.4457	104.33	156.481	237.113	129.805	131.948	116.845	107.026	129.34	99.9717	126.133	119.426
Mall	2	127704386	127729932	-	152.206	135.417	135.607	139.712	108.928	120.601	156.297	227.089	123.535	164.158	179.807	117.582	132.859	110.183	148.673	158.318
Tns4	11	99065678	99089306	-	109.017	136.589	148.504	143.83	126.148	127.416	111.58	88.6554	76.5066	89.455	119.584	96.2801	127.775	205.237	132.804	91.6705
Usp19	9	108490602	108502337	+	117.446	142.867	131.378	130.466	134.082	132.476	115.087	81.8982	95.5866	94.0876	108.731	92.2119	98.7647	119.414	97.9532	80.4487
Ipo5	14	120911194	120948042	+	126.344	130.947	137.133	119.061	134.925	139.439	134.808	127.532	171.244	155.947	145.042	138.816	140.077	122.779	167.869	168.43
Slc35a2	X	7884028	7894492	+	130.889	132.487	118.87	118.758	141.232	146.826	148.598	139.425	134.766	109.439	117.986	115.917	136.628	169.767	134.548	114.114
Mrs2	13	24987483	25020379	-	111.642	141.795	128.424	152.369	133.167	122.725	128.006	99.4671	123.094	128.878	112.078	107.146	138.814	96.41	127.2	130.118
Chgb	2	132781278	132795079	+	133.279	153.665	138.658	148.433	121.295	98.9369	129.799	170.171	110.861	97.6847	108.021	93.0015	122.265	145.081	106.279	84.8042
Paqr4	17	23736186	23740330	-	141.792	110.49	139.92	157.961	139.924	104.182	128.56	196.299	127.205	165.394	148.465	152.702	97.2715	127.044	167.638	183.853
Hsd17b12	2	94032689	94157964	-	126.749	126.645	134.623	134.786	127.659	134.766	141.453	153.953	179.059	167.755	163.654	145.184	162.812	124.952	178.579	204.538
Limk2	11	3344256	3409189	-	135.583	80.9925	162.51	157.9	98.5818	180.07	146.172	68.1133	148.715	137.907	127.673	134.885	118.727	140.931	150.15	123.303
Gsr	8	33652523	33698163	+	135.412	121.773	127.245	129.114	125.087	147.177	168.899	149.223	171.991	158.581	158.71	141.579	162.244	146.91	179.166	187.901
Rab18	18	6765205	6790231	+	118.833	133.743	137.507	141.973	123.881	128.801	133.358	137.33	166.351	158.781	136.091	143.09	163.523	141.829	150.096	151.401
Smarca4	9	21616169	21704230	+	127.005	129.374	133.375	135.816	128.72	127.046	154.161	116.203	128.717	131.04	183.128	118.732	125.162	143.022	136.416	126.634
Adam9	8	24949611	25016927	-	120.22	135.066	129.963	138.359	130.958	127.065	151.762	112.126	162.698	152.15	167.559	141.631	151.827	124.903	144.208	137.019
Ndufs7	10	80249121	80256794	+	134.473	128.737	120.534	138.036	131.35	128.191	128.085	150.349	120.783	117.396	107.057	125.221	131.42	141.307	134.655	161.154
Man2b1	8	85083270	85098282	+	141.003	123.782	120.645	125.884	136.887	133.436	168.346	117.194	129.89	129.532	177.499	128.396	133.482	188.082	133.249	110.151
Gcom1	9	71479325	71592265	-	129.95	130.043	134.692	137.653	122.312	126.104	91.6212	94.0838	108.193	110.783	101.098	97.6018	108.257	96.4427	110.442	114.456
Ccnl2	4	155812489	155824543	+	124.679	142.247	122.614	117.385	135.986	138.977	119.753	125.392	66.0747	71.8511	79.0378	69.2448	58.5726	90.8715	73.0646	60.1913
Iars2	1	185284726	185329396	-	113.903	123.899	138.034	127.156	134.998	144.167	133.358	90.3447	141.256	130.676	113.701	119.024	146.209	152.89	147.375	146.857
Irf6	1	193153111	193172023	+	113.69	145.211	129.339	132.707	130.217	130.463	91.5948	90.8853	115.601	129.477	87.5324	94.6322	108.062	105.298	108.93	107.555
Tnip1	11	54910785	54962917	-	107.502	120.484	173.326	108.443	157.972	124.775	141.294	64.0364	65.0723	77.61	89.5863	70.5837	87.8501	114.431	101.814	97.1362
Gpd1l	9	114899341	114933987	-	121.201	123.682	123.681	140.297	144.036	127.526	83.6587	86.831	107.972	102.499	74.2961	93.7053	116.452	87.3915	106.831	115.925
Ap3m1	14	21031442	21052508	-	135.54	137.978	135.233	124.976	129.127	116.02	132.989	136.474	166.164	147.263	124.757	136.155	140.592	137.108	135.669	147.933
Tmem171	13	98686235	98694834	-	125.341	123.95	134.623	131.496	125.887	136.114	107.942	93.6558	72.429	87.1115	64.3815	72.386	95.7071	133.317	84.6817	79.7996
Capn2	1	182467260	182517608	-	135.455	136.254	124.708	122.533	128.909	128.395	127.083	121.563	152.538	147.299	182.317	125.101	120.274	138.758	126.311	117.428
Srp72	5	76974683	76999937	+	117.936	136.17	130.532	128.044	135.23	128.21	128.876	101.81	164.465	153.821	129.727	134.73	160.235	117.453	160.006	148.907
Midn	10	80148272	80158368	+	117.189	139.619	126.607	121.403	118.737	155.728	115.43	109.558	111.37	125.335	183.407	105.464	112.346	148.887	112.381	111.415
Mier1	4	103114390	103165754	+	103.725	140.841	147.727	142.477	122.733	122.448	108.205	106.63	113.409	132.838	118.722	96.4689	118.532	100.821	129.905	133.125
Carhsp1	16	8658587	8672153	-	127.496	116.902	118.398	139.126	138.093	136.244	123.656	127.51	134.63	120.739	108.021	138.627	144.592	119.986	133.978	149.266
Fam162a	16	36043844	36071515	-	136.565	119.563	131.225	145.384	115.366	128.524	124.236	221.481	116.009	131.258	111.14	116.312	124.718	80.938	112.221	156.696
Hsd17b11	5	103989762	104021919	-	123.42	129.893	130.462	132.546	129.81	128.228	131.038	166.319	135.547	147.317	114.309	115.437	129.358	124.838	126.56	127.796
Dnajc13	9	104151282	104262930	-	112.367	135.802	129.478	137.209	139.154	122.3	115.878	84.7137	130.229	134.219	135.432	93.6023	127.651	92.5543	132.217	124.772
Grb7	11	98446394	98455373	+	111.578	150.25	120.658	137.754	128.604	128.136	92.9395	97.9354	87.3124	90.4905	64.2547	80.3336	85.0059	103.615	90.588	75
Map2k3	11	60932033	60952811	+	165.286	114.725	122.6	130.345	118.243	128.007	110.235	131.97	111.133	124.572	143.318	110.853	120.061	118.483	121.454	132.937
Ckb	12	111669361	111672338	-	134.409	135.066	135.843	155.397	114.131	104.865	111.765	135.19	108.924	68.2358	86.8985	100.674	76.1355	101.883	67.0159	82.1738
Rnf128	X	139563316	139673145	+	121.649	128.486	137.257	128.973	129.999	127.268	153.713	234.027	186.399	207.342	212.898	199.941	202.258	180.501	217.45	243.737
Sema3c	5	17574281	17730268	+	112.772	141.009	137.618	133.938	117.386	133.03	91.6212	116.158	140.169	134.037	128.915	108.056	124.967	97.1289	122.415	138.095
Prpf19	19	10895231	10909559	+	123.868	125.791	132.362	120.09	132.847	138.552	122.996	112.666	156.054	137.616	114.69	120.191	134.548	122.6	146.983	145.662
Yipf3	17	46248080	46252537	+	128.691	127.549	129.52	123.704	136.131	127.213	139.001	126.474	115.89	99.8466	100.49	109.635	120.558	122.371	114.356	101.663
Gm20518	16	17835277	17891671	-	113.946	129.39	130.892	132.949	128.517	137.887	119.437	98.4985	120.171	122.501	109.365	106.888	132.379	121.505	127.503	121.39
Wnk1	6	119923969	120038672	-	100.418	140.925	137.562	137.209	134.925	125.735	119.674	90.2096	127.834	140.25	156.351	105.412	118.941	111.735	121.81	112.321
Ubqln1	13	58176156	58215653	-	121.713	124.954	130.962	130.487	133.937	129.761	118.277	121.428	120.596	131.53	122.043	110.356	119.332	132.174	122.326	121.664
Fam91a1	15	58415468	58457801	+	114.544	137.326	132.862	132.485	131.089	124.054	116.642	93.9036	134.477	144.211	117.225	106.459	137.339	96.6877	142.927	129.111
Kdelr2	5	143403838	143421901	+	130.462	127.264	126.663	130.688	125.523	130.186	168.926	152.895	157.652	142.049	115.577	140.172	145.854	167.039	140.881	141.187
Ptpn11	5	121130533	121191397	-	119.259	133.475	131.073	144.052	126.599	117.609	104.962	104.22	128.751	133.201	131.324	110.253	126.958	96.0506	128.481	129.282
Wrap73	4	154142372	154167420	+	135.412	128.654	125.179	120.979	132.309	128.025	95.8661	115.865	116.213	107.804	92.6038	104.537	110.355	110.755	107.702	113.738
Stat6	10	127642986	127660957	+	120.262	138.112	118.967	135.957	135.085	122.78	123.26	112.982	126.916	119.231	135.178	116.896	122.834	106.785	132.377	118.282
Atrnl1	19	57611034	58133338	+	103.192	146.818	128.687	136.987	126.104	132.144	146.119	112.126	123.96	123.864	166.443	98.031	115.972	121.93	119.978	106.035
H2-Ab1	17	34263209	34269418	+	127.176	117.303	110.341	132.606	151.476	134.545	535.226	362.393	318.684	282.027	510.944	553.014	436.566	621.854	496.918	719.717
Pnpla2	7	141455198	141460743	+	117.552	125.205	132.335	137.289	130.682	127.249	136.707	112.036	102.841	102.917	125.289	101.653	125.5	159.703	113.573	99.5275
Cfb	17	34856374	34862518	-	132.873	117.806	119.896	111.107	148.716	142.024	202.542	171.882	198.156	178.965	257.12	216.815	187.077	255.509	192.722	183.871
Cldn15	5	136966616	136975858	+	113.583	124.335	136.023	145.728	129.418	121.487	137.155	135.911	114.972	114.308	70.7461	104.828	137.375	97.1125	127.716	149.658
Stom	2	35313986	35336976	-	146.636	108.481	116.152	117.89	138.02	146.328	89.0373	164.517	134.681	142.031	252.201	146.746	130.157	146.829	132.947	118.094
Fam46a	9	85320439	85327348	-	126.322	132.99	124.916	117.184	141.566	125.772	109.576	118.973	98.9846	116.034	96.2299	82.0673	100.4	131.34	98.9139	89.5354
Dhrs11	11	84820856	84828994	-	136.693	125.875	124.805	141.751	117.647	122.115	92.3858	83.2496	53.2471	85.9306	68.6922	67.1849	89.7343	99.8083	66.0019	72.8479
Mmp14	14	54431612	54445364	+	115.674	122.761	128.369	143.164	132.745	125.994	194.052	146.745	173.401	162.069	195.046	164.152	146.689	141.911	153.672	147.831
Smagp	15	100621342	100636865	-	130.633	114.843	118.675	125.622	140.418	138.922	153.792	200.623	149.921	142.558	158.938	150.746	143.721	152.482	160.522	153.194
Brip1os	11	86201370	86304443	+	114.202	130.612	132.945	128.185	124.535	137.777	118.435	111.112	129.023	142.267	135.28	102.957	119.776	107.896	125.119	121.237
Tspo	15	83563592	83574203	+	148.066	122.928	111.908	140.963	122.791	123.297	117.064	159.832	153.778	138.27	159.445	154.47	132.842	115.672	163.226	186.159
Gbf1	19	46152509	46286510	+	114.202	124.284	129.7	139.712	129.955	129.983	128.349	85.1416	114.242	121.538	141.391	99.9707	124.505	132.827	125.919	98.5368
Ndufa1	X	37187588	37191163	-	155.107	127.984	114.335	110.865	133.864	128.69	114.243	158.481	119.865	109.675	86.3914	112.312	126.371	115.803	118.127	129.401
Tifa	3	127789805	127832164	+	118.086	127.114	122.53	127.6	137.962	133.769	167.054	238.599	199.159	155.456	182.114	177.438	176.038	151.044	195.444	176.184
Mlph	1	90915085	90951142	+	164.71	129.976	124.888	118.011	111.021	123.371	105.279	97.7777	113.868	116.034	160.282	109.051	123.243	112.258	117.629	109.417
Nsd1	13	55209782	55318325	+	98.5399	137.627	139.837	137.148	130.217	127.379	114.19	97.7102	127.069	147.445	137.942	96.7779	121.234	107.961	131.328	127.386
Gsdmd	15	75862339	75867404	+	137.162	122.945	112.643	121.382	131.147	141.729	165.788	197.47	154.746	158.236	224.663	164.409	157.355	201.038	176.213	150.205
Tuba4a	1	75214228	75219865	-	155.193	103.743	113.669	122.876	140.287	135.764	126.74	120.527	105.101	112.436	121.409	120.569	131.668	109.317	114.036	117.001
Hectd3	4	116995317	117005277	+	110.404	133.358	128.396	128.892	133.428	131.516	119.543	98.1381	104.693	106.568	101.58	97.4989	119.989	117.976	126.773	111.586
Slc12a7	13	73733094	73816754	+	110.105	130.177	126.58	138.097	128.4	132.421	124.948	92.0341	100.174	100.773	118.899	96.3659	115.634	118.107	105.834	88.4252
Ube2b	11	51985497	52000762	-	131.977	143.838	126.469	112.46	127.892	122.854	101.087	130.055	107.599	102.862	92.5278	109.068	109.288	105.396	101.191	106.77
1700020I14Rik	2	119594297	119607502	+	109.892	153.933	135.427	124.713	126.526	117.092	103.644	110.099	137.892	129.768	119.964	109.394	119.367	106.36	120.102	120.98
Psmb3	11	97703399	97713500	+	139.957	114.558	124.084	127.277	127.398	130.629	123.708	154.269	161.321	148.389	139.235	153.732	137.055	115.133	175.021	198.56
Cops6	5	138161071	138164646	+	132.468	119.781	127.439	129.497	127.79	125.624	112.661	128.298	141.205	117.868	108.984	128.362	145.178	114.97	138.835	153.297
Mfn2	4	147873599	147904704	-	120.838	136.037	124.999	133.858	121.251	126.012	124.104	113.657	105.492	118.413	150.063	104.897	122.994	104.416	117.007	110.988
Pdia4	6	47796141	47813430	-	143.307	127.465	121.976	123.462	119.783	127.434	144.564	122.667	151.467	154.33	147.274	145.304	147.56	126.014	144.581	136.336
Edem3	1	151755371	151822051	+	109.614	135.668	131.059	151.985	132.077	106.62	135.336	108.342	145.215	153.204	116.389	124.002	153.515	76.5594	141.557	145.508
C3	17	57203970	57228136	-	147.191	118.81	125.484	109.654	144.574	119.216	561.275	323.966	698.533	599.588	1139.04	685.359	316.523	352.066	330.757	314.331
Snd1	6	28475139	28935162	+	117.125	129.106	124.347	132.223	130.711	127.379	212.429	142.646	177.87	159.689	214.901	188.441	175.682	170.355	198.557	178.49
Cntd1	11	101279012	101296317	+	123.228	126.544	119.868	135.715	128.836	126.437	138.5	156.206	136.618	133.256	134.418	123.607	135.419	134.004	138.675	135.892
Nedd8	14	55662265	55671906	-	141.579	115.362	127.19	127.196	123.968	125.79	135.257	173.977	151.654	128.805	135.432	139.399	141.428	123.221	140.294	168.874
Larp4b	13	9093881	9174451	+	109.572	129.441	121.463	136.926	136.131	128.191	111.606	119.626	120.868	133.656	125.644	96.9839	123.509	103.141	127.752	114.695
Chd3	11	69343273	69369406	-	104.323	134.848	118.814	147.887	135.608	122.337	116.695	87.7545	105.118	109.403	117.023	88.796	106.124	94.4004	99.2163	91.5851
Prkci	3	30995747	31052959	+	112.922	118.994	133.777	134.484	137.09	123.722	107.52	89.151	120.97	119.067	103.228	99.2497	121.287	100.56	124.87	133.21
Stub1	17	25830636	25833361	-	131.934	119.145	117.275	138.117	122.951	130.851	131.46	148.39	118.455	100.537	103.938	121.668	123.989	126.292	106.919	112.235
Wdr92	11	17182107	17233796	+	129.651	128.185	129.339	125.198	124.041	122.521	115.456	125.528	153.676	144.538	126.151	136.464	137.659	121.864	138.497	160.607
Pak2	16	32016290	32079342	-	115.056	139.351	133.014	125.177	121.861	125.513	122.469	111.878	136.023	139.796	140.478	108.416	138.015	135.768	130.403	128.598
Cyb561	11	105933702	105953336	-	126.024	128.587	122.336	124.269	125.233	132.273	128.744	141.317	134.936	125.88	118.214	121.668	138.121	131.618	130.616	129.094
Efnb1	X	99136130	99148991	+	124.423	117.236	117.316	132.081	129.563	139.236	102.484	96.674	90.5235	101.845	99.0952	81.8956	94.6583	112.29	92.7229	88.6985
Atp6v0b	4	117884326	117887333	-	141.216	121.757	114.931	129.174	125.698	126.381	129.931	184.113	129.159	140.923	116.896	140.824	124.878	126.439	143.105	144.09
Dgcr2	16	17839482	17894145	-	112.047	127.013	128.785	130.426	125.698	134.951	117.381	95.5253	118.506	120.884	108.021	105.189	131.1	119.022	125.866	120.314
Ndufa10	1	92439010	92473860	-	133.172	120.317	131.405	132.263	115.656	124.405	156.006	147.489	137.518	132.311	133.023	121.032	127.029	127.06	142.055	154.304
Fa2h	8	111345135	111393824	-	131.827	120.702	124.333	130.87	115.453	133.806	130.115	117.824	74.4848	113.944	130.005	91.1305	118.87	137.631	130.972	107.06
Selenot	3	58576636	58593133	+	128.072	134.111	130.809	122.372	125.363	116.02	118.883	142.015	177.054	174.132	147.121	141.888	149.871	119.185	159.863	197.535
Ccl28	13	119623819	119654359	+	126.216	121.907	139.49	102.044	134.446	135.782	84.8188	98.7913	119.475	130.894	108.908	101.224	126.051	174.473	136.22	129.213
Foxo3	10	42181841	42276755	-	116.72	144.859	120.062	137.088	118.621	120.693	85.5307	79.7583	61.3174	78.264	84.5149	54.3625	87.9745	111.931	69.0974	59.1665
Vapb	2	173737511	173784336	+	132.894	128.587	126.885	126.853	116.557	123.851	116.59	136.857	131.759	124.1	120.953	115.797	126.851	114.905	120.938	131.28
Pds5a	5	65605721	65698273	-	115.312	129.19	136.606	126.167	128.066	120.712	109.866	92.5972	128.174	154.966	127.039	102.322	120.86	106.54	131.007	135.704
Ociad1	5	73292784	73314069	+	123.932	126.076	133.056	120.858	125.349	125.403	114.586	125.145	126.696	122.21	109.01	110.75	113.697	113.026	116.366	111.689
Mrfap1	5	36794867	36796772	-	119.835	122.259	125.443	132.465	128.255	126.492	130.01	137.984	142.87	141.068	108.401	125.53	139.437	151.501	132.449	147.113
Tmem259	10	79974948	79984330	-	108.313	129.759	119.882	140.317	136.16	122.669	125.765	102.665	98.1011	93.9786	107.996	106.39	112.275	136.879	112.061	102.704
Tom1l1	11	90643465	90688366	-	129.203	118.124	127.606	126.712	133.385	119.179	115.93	117.622	119.747	127.624	115.349	101.361	118.567	100.543	130.812	115.754
Lypla1	1	4807788	4848410	+	113.605	134.396	131.239	137.976	118.897	118.625	127.347	133.344	161.763	184.742	135.077	131.829	149.071	113.777	166.197	191.727
Sec16a	2	26409431	26445216	-	118.448	133.592	125.165	127.802	126.86	121.358	136.601	98.9941	116.281	132.239	157.873	111.746	135.064	123.368	135.704	109.724
Trap1	16	4039971	4077827	-	118.961	124.971	127.911	123.623	122.515	135.283	109.313	109.107	134.63	121.411	111.926	110.647	117.945	118.973	135.473	141.511
Ube2l3	16	17152013	17202649	-	122.353	121.572	128.341	131.294	123.402	125.513	140.055	142.06	129.38	140.396	143.47	121.822	130.549	116.734	134.672	150.103
Gm28048	11	22834744	22982090	-	134.047	126.36	121.865	119.626	120.583	130.057	95.8397	109.49	102.383	92.1983	92.5024	94.1688	102.587	105.02	93.6302	100.467
Tmpo	10	91147571	91181315	-	113.498	120.25	135.635	121.786	120.524	141.6	109.893	86.2453	138.86	137.58	112.103	105.618	113.537	99.792	132.947	152.34
Pdcd4	19	53892231	53929861	+	96.5341	141.511	127.592	135.897	126.569	128.173	129.746	94.6243	165.603	110.965	88.6988	123.933	157.337	214.942	123.073	123.97
AU040320	4	126753544	126870070	+	103.469	122.125	124.056	146.01	124.942	133.861	125.659	105.999	119.492	119.467	128.205	104.691	127.207	121.015	125.706	116.522
Fkbp5	17	28399095	28517524	-	152.974	137.459	154.786	98.3898	80.461	148.193	110.657	116.585	65.1742	113.654	100.718	61.3487	71.5315	59.9275	106.51	92.4733
Plk1	7	122159439	122169873	+	105.325	114.692	128.937	136.886	130.682	136.853	145.144	118.455	109.094	97.4849	97.1427	103.026	133.784	125.916	127.236	112.201
Nus1	10	52417547	52440183	+	134.324	124.937	122.614	130.628	126.09	112.327	143.509	199.497	175.491	201.619	191.598	155.209	164.323	117.175	174.647	196.92
Gm14546	6	34290265	34324249	+	117.211	113.872	121.255	119.909	141.944	137.629	91.2521	80.2539	130.195	101.536	79.4182	115.437	134.726	115.411	132.537	131.126
Ppp5c	7	17004640	17027924	-	118.619	123.464	118.634	136.603	121.309	131.553	113.004	111.81	120.511	121.956	107.641	103.181	119.421	139.787	119.444	128.462
Muc2	7	141699186	141701484	+	54.9672	167.677	126.732	228.816	133.879	105.789	250.871	43.5168	77.2712	100.228	386.542	66.7215	164.021	27.6764	125.457	117.035
Akr1b3	6	34302434	34317478	-	117.168	113.821	121.199	119.909	141.857	137.555	91.1993	80.1413	130.161	101.482	79.4182	115.419	134.69	115.411	132.484	131.092
Cd38	5	43868553	43912375	+	106.862	105.819	110.411	135.675	150.401	148.248	316.996	471.072	306.536	321.831	436.8	341.177	333.002	316.955	340.63	301.572
Tmc5	7	118597297	118675086	+	106.094	122.694	115.43	150.572	137.105	121.506	226.72	218.891	156.139	159.544	212.669	193.796	194.507	139.134	189.644	138.607
Rangap1	15	81704248	81729919	-	130.441	114.776	129.117	112.541	122.53	141.212	119.938	124.604	139.914	133.274	114.741	106.27	120.434	92.0478	120.298	137.173
Psmb6	11	70525367	70527858	+	122.972	114.759	121.033	138.077	122.937	129.724	118.303	150.327	141.222	125.589	120.42	130.937	141.89	118.809	162.728	185.852
Fam129b	2	32876114	32925254	+	131.892	120.367	112.491	127.66	137.643	119.53	158.379	139.11	153.642	151.114	165.657	149.252	149.498	128.547	159.312	162.11
Xpr1	1	155275701	155417415	-	96.9609	128.101	129.547	127.741	139.43	129.669	85.8471	58.9009	88.0429	97.7937	81.1171	83.0972	125.269	120.917	92.1714	76.6398
Serinc5	13	92611091	92711947	+	102.189	127.616	121.005	117.789	145.025	137.5	74.668	54.6213	79.9556	74.2673	66.8411	62.0869	86.5879	93.1914	74.1676	59.9864
Raf1	6	115618067	115676635	-	114.778	129.625	125.581	127.257	121.367	128.062	123.55	129.492	121.683	121.411	116.668	105.996	115.457	130.262	129.086	127.266
Fkbp9	6	56832059	56879358	+	120.689	122.376	129.312	115.972	124.332	133.64	80.5212	75.9968	118.472	79.3178	82.7653	88.4527	110.781	92.0478	95.4804	85.3166
Igsf9	1	172481788	172498878	+	108.633	135.484	114.959	135.897	120.859	132.421	66.1254	62.3471	49.1695	81.843	85.4024	53.1952	70.3227	66.6913	55.6657	54.2132
Rtn4	11	29692947	29744331	+	115.931	122.108	123.473	135.17	133.152	116.113	123.735	143.322	140.237	132.457	134.62	131.795	126.247	134.543	122.806	125.507
Ssb	2	69861562	69871846	+	130.718	125.322	129.395	123.684	122.195	113.804	123.919	134.244	156.428	154.203	127.698	142.043	135.952	132.321	138.462	156.644
Sgsm3	15	80977765	81012289	+	130.27	123.33	118.148	124.209	121.178	127.286	143.43	112.576	104.286	99.5559	110.836	107.077	121.856	127.452	125.297	110.134
Minos1	4	139101814	139131113	-	132.468	121.338	119.729	122.149	118.752	130.131	117.249	168.324	127.834	125.789	97.3202	121.856	138.814	115.656	123.429	141.682
Acap2	16	31092413	31201238	-	112.41	140.808	122.212	121.907	123.721	124.054	75.3007	60.6803	89.9968	99.3379	97.4217	66.979	96.0271	111.032	90.8371	75.7345
Mgat5	1	127205015	127488336	+	117.83	127.08	122.142	121.705	127.093	127.896	139.422	108.95	113.732	106.023	150.545	93.568	122.336	119.724	120.725	103.217
Sh3bgrl	X	109095365	109197873	+	124.252	130.679	138.991	117.042	124.521	109.704	102.721	123.185	166.605	155.638	131.704	146.935	146.689	130.736	142.037	164.963
AC114002.3	12	52496326	52581409	-	113.455	138.129	138.741	118.839	120.902	115.485	99.3727	97.7327	128.87	152.622	131.704	107.626	120.132	88.6985	129.122	159.019
Ptpa	2	30416039	30447806	+	118.512	123.18	128.812	120.716	125.436	126.474	123.26	136.542	151.535	139.324	128.966	125.513	134.673	118.172	142.393	145.03
Hmgcr	13	96648967	96670936	-	113.263	150.919	108.386	128.73	126.86	118.975	212.719	194.587	292.978	255.503	282.097	187.617	267.479	287.139	290.141	269.939
Snrnp200	2	127208386	127240451	+	115.44	138.112	127.897	103.154	132.324	128.93	117.512	84.9614	126.763	127.152	146.107	93.3277	105.751	87.3098	122.433	94.9841
Tmem94	11	115765433	115799366	+	103.469	131.433	127.675	139.49	123.736	119.696	106.122	76.5149	85.6643	93.7243	116.693	79.5268	97.2004	99.2038	90.4813	88.1007
Fam114a1	5	64970071	65041886	+	112.943	121.606	118.065	144.335	129.171	118.366	110.235	96.4713	118.642	95.432	82.6892	99.4729	131.508	92.881	111.919	113.106
Adam15	3	89338542	89349996	-	120.348	120.015	114.598	125.662	134.911	126.418	127.558	105.639	114.395	95.65	107.641	114.269	132.042	177.005	113.84	99.5446
Fblim1	4	141576062	141606096	-	110.852	132.27	127.412	132.687	120.553	118.588	119.332	84.4434	118.149	126.589	105.358	100.348	110.924	120.492	113.804	95.0183
Prkcg	7	3289179	3331099	+	136.223	127.599	121.241	123.684	120.103	113.139	149.731	114.333	130.433	113.526	124.706	112.93	115.848	132.092	107.738	93.7372
Herc2	7	56050196	56231800	+	92.0104	141.812	129.852	140.257	125.204	118.107	104.857	75.5238	102.875	115.216	129.853	79.7843	112.043	77.9155	113.573	92.6783
Pdia5	16	35397313	35490873	-	117.446	121.539	124.278	120.333	130.798	125.735	116.511	103.003	118.149	111.928	72.6986	102.254	124.86	109.203	126.453	112.218
Unc5b	10	60762593	60831581	-	119.259	126.896	121.393	126.833	113.389	132.716	79.4929	69.9828	63.73	69.4167	88.3185	57.95	80.4907	86.8523	68.8305	59.5252
Slc22a18	7	143473736	143499334	+	123.506	114.491	119.577	126.994	126.555	128.856	126.846	126.586	91.356	99.4833	113.447	97.1041	118.194	98.828	106.973	113.704
Neo1	9	58874687	59036441	-	123.612	125.406	126.968	120.434	118.199	124.922	90.6456	69.7125	98.1521	87.493	95.7988	66.6872	92.383	104.269	89.1114	76.7764
Vapa	17	65580056	65613555	-	129.118	128.034	118.911	129.921	118.33	115.743	101.693	117.959	113.562	119.994	99.9574	104.485	115.297	123.858	109.357	112.577
Arhgap5	12	52503972	52571975	+	113.007	137.309	138.076	118.253	120.205	114.561	98.1863	95.8857	127.868	152.077	130.69	107.197	119.847	87.996	128.481	158.472
Derl1	15	57869502	57892418	-	125.81	127.767	118.259	115.286	128.081	124.221	129.061	127.87	141.511	130.84	108.173	112.433	128.113	123.596	133.587	125.029
Ap1m2	9	21294275	21312337	-	120.86	118.71	120.242	121.726	126.424	131.239	120.914	125.122	131.945	124.518	105.46	110.39	130.94	142.663	136.611	127.3
Ppp2cb	8	33599625	33619441	+	125.938	122.61	119.854	116.336	122.108	131.719	112.081	116.203	131.028	117.432	96.9906	111.523	126.656	133.971	134.619	135.345
Chmp2a	7	13032010	13034807	-	124.06	115.914	115.791	134.423	122.602	126.049	117.987	143.75	137.484	116.306	124.021	127.143	145.605	135.67	132.36	152.989
Yipf6	X	98936316	98949017	+	114.074	132.303	126.677	121.625	126.235	117.812	134.123	131.857	171.906	141.013	136.269	135.64	155.382	116.032	164.08	168.105
Kif13a	13	46749087	46929867	-	99.8202	129.256	122.433	124.713	132.556	132.273	108.706	85.93	121.598	127.025	127.444	95.8853	127.704	140.686	134.459	109.537
Ydjc	16	17144621	17160701	+	122.417	121.405	123.64	126.994	120.132	123.205	136.786	147.827	130.077	142.939	139.286	122.354	126.336	121.472	135.935	148.446
Ldlr	9	21723483	21749919	+	102.829	152.66	115.777	140.762	115.729	116.427	194.421	169.022	215.112	195.115	251.06	160.444	219.11	271.34	234.6	197.364
Wasf2	4	133130505	133199756	+	106.542	123.246	127.245	129.921	120.335	131.479	117.565	92.2818	124.351	126.443	146.792	107.987	123.509	107.961	120.333	118.043
Hmgb2	8	57511907	57515999	+	101.335	101.115	148.351	122.19	113.695	162.599	112.793	98.2507	153.659	149.715	111.672	107.249	110.995	87.9797	123.536	186.791
Gucd1	10	75351111	75517972	-	114.757	135.635	120.478	132.667	113.331	121.432	98.4236	108.319	92.2225	98.8838	89.4849	93.0359	110.088	100.707	106.03	114.832
Gm12999	4	132532687	132533601	+	112.623	108.163	123.307	145.929	118.301	131.977	131.038	180.96	122.023	110.493	104.192	129.34	141.516	117.584	131.114	153.45
Prdx3	19	60864051	60874556	-	124.018	126.042	128.244	113.489	121.295	123.63	111.422	128.14	132.336	130.513	111.799	122.56	137.446	111.098	144.973	160.317
Tgm2	2	158116402	158146436	-	130.611	121.773	128.604	121.281	120.437	114.007	276.445	315.475	325.089	286.859	637.146	290.608	146.44	113.45	226.007	199.448
Ermp1	19	29608214	29648415	-	117.787	124.084	123.834	138.884	117.72	115.005	107.968	158.368	114.666	136.072	145.727	99.1124	124.487	97.6027	134.014	116.932
Cul1	6	47453398	47526139	+	124.53	137.342	130.879	114.701	117.589	111.773	119.094	105.684	122.907	125.299	109.365	100.245	116.825	124.56	117.113	115.293
Azi2	9	118040499	118069794	+	116.443	129.876	123.945	127.539	124.709	112.382	115.06	127.104	123.484	120.176	117.859	111.231	129.589	110.314	126.026	131.827
Bak1	17	27019810	27029009	-	131.059	114.491	120.963	130.325	117.589	119.862	171.299	189.744	169.562	190.155	219.516	157.062	139.863	111.686	184.805	218.288
Myo10	15	25622525	25813673	+	102.701	129.742	123.501	129.82	123.489	126.067	106.782	69.5549	94.9749	105.151	141.467	74.2399	103.298	101.066	105.656	88.9206
Sept5	16	18621811	18629938	-	115.098	124.954	119.799	151.501	115.584	109.575	189.201	177.243	141.46	185.541	180.441	142.369	146.778	128.416	173.473	182.487
Erlin2	8	27023261	27040328	+	113.007	130.864	122.336	117.123	122.864	126.492	104.567	98.7463	126.543	136.017	110.81	98.4944	120.078	95.7075	121.863	124.397
Dync1i2	2	71211706	71263303	+	115.29	126.126	126.344	114.963	120.917	128.672	110.446	118.14	147.763	143.702	124.275	113.857	127.135	122.322	133.213	134.081
Eif5b	1	37998010	38055579	+	125.639	120.903	128.493	123.684	117.574	115.559	142.112	147.128	131.419	138.706	128.966	120.243	133.073	143.104	125.279	125.831
Man1a2	3	100562208	100685503	-	104.024	116.918	125.831	136.563	131.205	119.585	112.16	88.6779	131.283	140.505	128.307	108.21	136.095	114.659	142.037	138.573
Stip1	19	7020696	7040026	-	139.424	115.814	131.364	113.59	102.854	132.273	112.872	142.308	140.542	187.757	109.061	104.262	114.052	105.494	122.237	146.909
Serhl	15	83089506	83116674	+	118.448	109.904	120.506	127.56	126.468	129.484	142.375	153.323	139.098	134.746	131.527	130.662	147.08	145.424	157.8	161.171
Retreg3	11	101096322	101119893	-	112.901	116.182	113.212	135.069	131.481	124.091	102.405	103.747	106.426	97.5212	84.0078	91.0275	112.843	102.602	103.699	97.2216
Abcf1	17	35956819	35969761	-	119.729	118.408	124.139	127.438	119.623	121.93	138.526	119.063	129.805	130.876	132.845	119.47	122.318	129.87	131.523	129.555
Tob1	11	94211454	94215495	+	125.383	129.424	123.071	117.385	111.355	124.719	80.4684	73.1587	83.9143	102.517	62.3022	77.6043	91.4053	121.554	74.132	75.7687
Chpt1	10	88452745	88504073	-	125.981	124.736	136.398	117.426	114.465	112.622	82.235	99.1742	108.006	91.7804	71.9886	93.2075	124.7	121.995	96.2631	101.065
Etfdh	3	79603788	79629500	-	102.274	122.56	127.301	135.816	129.766	115.208	84.5288	83.137	105.543	121.12	82.3342	89.5857	110.053	103.386	106.742	113.568
Pip5k1b	19	24294794	24555872	-	121.116	118.392	115.86	128.004	126.889	119.474	113.268	96.2686	93.2589	97.1034	94.1252	94.6494	114.621	126.831	102.401	100.535
Api5	2	94411682	94438136	-	124.295	125.808	128.632	118.031	119.507	113.601	108.917	112.779	146.574	143.866	117.53	112.141	131.1	108.729	133.516	143.646
Nectin2	7	19716644	19750483	-	121.713	109.887	107.651	134.564	135.274	122.835	125.475	121.946	101.346	105.933	119.33	103.61	106.373	107.749	112.31	98.0757
Dhcr7	7	143823145	143848410	+	116.101	125.473	110.577	120.999	126.758	130.297	143.008	126.654	149.853	127.533	120.699	107.764	142.156	154.41	129.46	111.774
Plin2	4	86648386	86670060	-	112.004	117.705	127.37	109.634	125.567	138.903	106.465	112.261	120.545	113.617	104.572	116.14	129.322	186.04	119.213	108.187
Ptdss1	13	66932830	66998401	+	123.079	122.493	115.375	124.673	125.756	117.701	107.203	126.609	113.63	116.361	97.2695	94.6494	118.923	103.795	109.054	108.409
Man1b1	2	25332338	25352212	+	115.162	123.347	123.349	114.458	127.194	125.809	111.659	96.3137	120.256	119.958	110.962	100.28	108.755	97.9294	115.868	118.828
Myadm	7	3289080	3300442	+	134.175	125.724	119.036	121.524	117.749	111.015	147.833	112.621	129.21	112.327	122.829	111.248	114.585	130.066	106.546	92.8832
Puf60	15	76070184	76080946	-	133.94	121.137	116.637	113.691	118.563	124.849	132.989	111.135	127.613	111.219	108.756	108.828	110.692	128.073	115.726	109.434
Cdk4	10	127063534	127067920	+	126.365	112.482	124.749	115.468	117.371	132.476	133.016	137.015	152.419	134.328	109.593	122.697	134.299	120.655	151.164	157.464
Matr3	18	35562146	35593835	+	119.025	126.394	132.598	110.663	128.793	111.44	107.863	116.968	129.125	134.037	108.249	117.908	117.305	118.417	119.64	135.738
Dopey2	16	93711907	93810585	+	97.6223	128.503	120.88	136.421	128.226	119.234	105.147	70.0729	76.7105	86.6028	98.7149	74.7548	96.5782	113.941	86.4607	65.5375
Sqle	15	59315077	59331192	+	98.3692	155.489	107.374	126.268	124.288	122.097	161.701	147.669	202.506	185.668	163.68	139.743	202.631	234.106	190.249	179.02
Hjurp	1	88262471	88277633	-	96.6408	125.724	135.094	115.347	120.902	137.463	92.9658	83.7001	78.4265	86.948	77.8207	64.5243	65.2743	65.8254	83.9878	71.4302
Tuba1b	15	98931425	98934565	-	133.193	108.481	128.105	97.9457	116.95	148.322	129.219	119.604	164.618	139.415	121.967	126.422	126.389	93.6816	135.313	166.517
Eif3g	9	20894349	20898623	-	135.711	121.305	120.118	115.448	114.043	120.49	119.173	121.969	118.846	114.217	102.975	114.492	121.66	139.085	132.111	125.336
Atp6ap1	X	74297097	74304721	+	128.328	129.558	117.996	107.918	121.76	121.58	126.635	132.533	128.53	121.52	113.98	110.956	116.114	123.221	111.047	106.821
Ifi27l2b	12	103450898	103457223	-	122.759	88.7602	112.518	136.3	144.516	129.521	163.969	124.965	105.39	101.791	102.417	135.125	152.413	164.261	140.828	180.472
Glb1	9	114401076	114474898	+	115.397	122.577	121.574	110.784	122.108	134.304	117.723	96.674	112.458	98.9201	92.3503	90.6499	116.274	112.846	105.354	87.9299
Cyp2s1	7	25802475	25816913	-	106.115	121.589	112.463	144.88	123.242	120.324	62.9879	55.0042	43.4098	52.8846	47.2401	46.1746	72.918	78.3076	61.0384	53.752
Ppm1a	12	72757455	72799819	+	110.831	128.989	126.51	122.149	122.297	115.3	110.183	110.819	118.846	108.658	101.327	102.597	117.163	117.943	116.473	124.687
2700060E02Rik	14	19811351	19823824	-	128.755	123.548	123.862	116.053	116.412	116.796	121.942	158.3	142.7	124.045	108.046	128.98	125.944	115.509	144.19	154.731
Degs2	12	108678711	108702315	-	139.232	118.86	120.201	108.221	115.961	124.479	145.038	148.525	132.268	128.878	124.021	124.311	121.963	124.707	134.032	139.547
Casp7	19	56397129	56442344	+	115.952	114.692	120.658	130.951	122.719	120.231	190.229	162.828	165.841	171.698	208.79	149.801	170.101	185.37	206.1	184.707
Dennd4c	4	86748555	86850603	+	105.688	124.385	116.831	134.706	130.522	114.728	71.7941	66.7393	88.3318	104.043	83.171	71.4591	102.018	71.315	98.1133	83.4207
Atf4	15	80255184	80257540	+	123.847	120.367	115.153	125.945	120.495	118.514	136.97	181.365	125.438	124.663	106.068	124.225	146.44	155.472	138.889	158.165
Ddi2	4	141677549	141723419	-	99.2654	130.244	125.318	130.123	120.568	121.192	104.646	105.796	105.169	128.642	111.546	95.2159	111.297	82.245	116.669	108.478
Tm9sf1	14	55635965	55643806	-	114.287	119.262	112.796	131.758	117.226	129.669	153.844	131.992	129.397	121.447	112.382	112.965	147.223	134.2	128.428	134.986
Sbf1	15	89288236	89315311	-	113.157	122.058	114.501	131.456	128.11	114.82	117.17	85.6372	91.5939	108.767	118.595	102.614	97.787	105.053	111.687	105.916
Apeh	9	108085413	108094606	-	119.195	126.477	114.779	114.337	130.653	118.237	122.364	114.964	124.623	119.849	114.588	114.355	125.038	113.434	134.441	113.072
Thra	11	98740638	98769006	+	103.746	125.825	122.697	126.934	119.958	125.273	70.8713	76.0644	75.3343	68.3448	74.2707	70.1717	91.5653	114.235	69.1508	66.2036
Ranbp2	10	58446920	58494356	+	120.305	153.464	98.4016	138.44	152.886	79.4155	116.88	104.49	134.222	103.226	145.169	116.123	145.854	114.431	144.404	86.1365
Ddc	11	11814101	11898144	-	114.416	116.383	115.888	113.53	127.049	136.853	40.6824	38.5165	63.3732	56.7542	40.8755	53.4355	78.2865	81.9019	55.5768	52.7443
Timp2	11	118301069	118355740	-	117.04	125.071	120.312	129.074	120.306	111.292	122.733	99.0841	125.387	86.3121	115.501	109.377	101.111	129.184	85.9448	79.9192
Gtf2i	5	134237834	134314760	-	115.418	115.311	133.804	129.901	114.726	114.598	115.957	73.5642	93.2419	97.9936	93.9478	88.1609	106.782	126.782	108.111	95.7015
Psma4	9	54950790	54958030	+	120.71	113.118	124.333	127.761	119.202	116.944	127.637	166.409	156.802	143.648	144.687	149.475	148.325	113.647	165.556	209.508
Jmjd8	17	25828867	25831842	+	118.192	113.788	116.304	127.782	118.65	126.677	112.529	131.316	109.943	93.0339	96.9652	107.764	115.208	117.747	101.814	101.765
Tmem176a	6	48840919	48847071	+	119.046	119.63	127.592	102.79	130.638	121.764	188.779	169.698	191.683	153.585	192.029	167.413	143.756	141.682	159.401	143.851
Wsb2	5	117357304	117378601	+	135.796	117.906	106.611	123.986	114.378	121.672	111.396	129.244	121.276	118.977	123.793	106.734	123.349	129.233	119.479	113.072
Btg2	1	134075170	134079120	-	113.029	117.136	115.375	135.372	120.132	118.329	96.8153	105.188	109.603	114.199	105.663	121.771	126.656	133.579	81.6217	82.6521
Wdr48	9	119894878	119926587	+	107.267	129.96	120.298	115.246	133.792	113.509	95.2069	85.4345	128.021	101.391	84.3882	90.0148	118.852	96.9982	112.666	107.692
Fuca2	10	13499540	13519035	+	112.346	116.902	116.262	124.612	127.79	120.157	110.605	116.923	123.943	120.648	106.347	113.875	131.277	111.572	116.722	119.443
Osbpl2	2	180119306	180162680	+	116.933	114.072	110.66	128.024	129.65	119.031	103.697	94.7144	110.912	104.697	91.1838	107.953	127.882	120.28	113.217	106.548
Cnpy2	10	128322459	128327553	+	127.197	115.663	114.266	119.929	123.024	117.572	112.872	120.798	137.892	120.157	86.2899	124.946	116.345	100.119	112.31	133.295
Eif3d	15	77958998	77970824	-	127.24	111.176	117.067	122.17	114.101	126.252	111.844	110.301	116.45	126.225	125.035	111.746	119.225	118.662	127.378	122.62
2510039O18Rik	4	147940895	147947314	+	122.737	116.517	112.075	117.547	124.797	123.888	106.201	114.04	111.031	116.651	96.8892	99.1467	109.004	111.278	110.887	113.004
Tmem164	X	142681406	142843494	+	102.744	117.32	119.008	128.811	126.569	124.498	128.375	119.153	116.111	115.688	143.318	108.931	128.433	121.734	125.706	120.246
Usf3	16	44173246	44227465	+	71.6964	134.814	120.076	150.31	137.047	121.616	81.8658	59.5541	82.725	90.1817	79.7985	64.3355	95.0494	82.5881	85.7491	77.118
Acvr1b	15	101174067	101213679	+	97.8144	122.962	116.762	132.626	122.617	127.083	119.701	86.2678	97.4725	103.28	101.251	91.8515	110.213	99.9227	106.902	90.0308
Stk11	10	80115803	80130682	+	113.861	117.873	113.988	125.965	119.144	126.289	107.019	123.703	96.2832	106.023	93.1617	96.263	110.213	117.061	99.75	106.36
Rnf141	7	110800432	110844457	-	109.806	126.427	128.493	114.559	115.511	122.78	112.951	109.31	138.096	125.807	127.723	118.852	130.371	127.256	126.809	125.251
Chmp5	4	40948407	40965303	+	128.925	125.188	119.868	116.114	119.696	107.58	102.906	136.227	137.858	145.283	114.994	114.287	127.9	116.653	122.326	138.829
Kdm5c	X	152233020	152274535	+	112.068	132.521	122.364	117.365	113.07	119.53	107.151	92.5746	103.657	117.196	128.002	85.8436	105.057	80.5296	111.278	104.737
Aco1	4	40143081	40198338	+	105.603	127.967	122.697	115.003	119.173	126.825	114.19	95.1875	139.897	129.441	116.11	101.224	119.563	117.845	131.648	117.154
Fbxo32	15	58175879	58214892	-	105.133	134.982	127.37	116.558	122.065	111.736	40.3924	57.5494	50.036	40.1494	50.9169	41.9348	65.292	120.133	51.0936	27.9094
Tnc	4	63959785	64047015	-	114.693	133.776	130.74	112.48	125.102	101.744	189.465	143.817	194.962	133.002	169.74	151.896	93.8229	75.4648	108.556	96.1285
Polr2m	9	71478437	71485935	-	121.414	116.851	124.985	123.24	114.116	114.654	100.849	117.847	126.492	113.218	102.873	109.549	115.154	117.421	117.273	124.584
Bgn	X	73483602	73495933	+	117.104	129.123	124.985	113.954	116.761	112.844	282.457	136.452	252.66	158.763	284.911	227.629	133.304	190.01	157.835	155.261
Osbp	19	11965844	11994105	+	114.565	120.97	117.843	123.522	119.289	117.886	95.0487	89.5339	100.259	109.384	104.826	90.0148	109.182	106.915	104.963	99.3738
Ubr3	2	69897246	70024013	+	100.631	125.741	125.651	129.477	123.736	111.366	98.5818	78.2042	104.965	104.643	110.759	94.2889	128.966	111.147	119.568	108.666
Rere	4	150281646	150621966	+	100.524	134.948	120.048	125.077	114.232	121.894	127.953	93.3405	105.135	105.642	163.781	92.3664	114.728	137.778	119.906	102.619
Fam107b	2	3613758	3782142	+	108.163	123.481	121.296	124.471	128.037	109.741	121.256	100.976	115.907	102.844	76.2993	103.541	127.331	95.9526	114.925	124.824
Leprot	4	101647718	101659364	+	110.084	112.248	112.255	135.372	126.075	119.419	120.149	122.937	134.256	119.903	107.564	113.136	132.237	114.708	124.55	134.645
Dbnl	11	5788488	5800962	+	110.553	130.395	102.409	125.904	130.435	116.556	145.566	158.571	144.552	149.752	164.187	149.698	162.475	159.719	163.955	166.773
Ascl4	10	85927681	85946206	+	125.895	108.196	116.193	116.78	123.242	123.186	114.085	134.943	134.783	121.902	104.395	127.126	135.704	144.934	135.918	137.156
Uhrf2	19	30030513	30093722	+	105.219	117.655	122.919	122.614	124.579	120.582	92.7549	105.188	104.574	109.984	86.0871	85.8265	98.6758	83.0129	94.0571	98.5027
Capza1	3	104822779	104864505	-	123.399	123.698	117.705	116.235	120.67	111.182	108.469	99.7374	158.008	166.847	142.557	129.564	140.503	100.462	152.391	168.464
Phldb1	9	44686304	44735198	-	103	126.578	115.181	116.174	136.204	117.424	97.3953	92.7548	75.4363	76.5927	70.5686	74.7892	86.8901	105.886	85.0553	68.9877
Ppp2r5a	1	191351975	191403272	-	119.046	124.669	122.905	115.448	119.812	110.24	102.8	126.609	122.941	124.518	101.834	96.2286	104.844	115.297	112.007	116.659
Tufm	7	126487361	126490731	+	114.928	113.403	120.312	120.07	113.317	129.854	132.04	112.599	111.268	115.089	118.468	104.039	109.093	112.732	104.411	128.018
St13	15	81363669	81400077	-	131.401	120.819	122.017	108.907	107.984	121.469	105.2	112.126	121.089	131.912	105.206	101.945	111.226	110.003	100.675	110.681
Hyou1	9	44379490	44392369	+	145.399	144.491	107.485	103.8	109.727	107.543	158.59	131.812	148.358	187.267	198.977	150.625	148.343	121.963	154.295	135.157
Hoxa11os	6	52244393	52249799	+	99.3721	122.309	119.743	110.542	136.974	125.089	121.256	89.624	69.0649	67.4183	66.9679	81.3806	83.6371	123.417	88.6845	70.8324
Gpbp1l1	4	116557658	116593882	+	102.744	127.616	120.312	123.926	119.914	117.221	109.154	121.676	100.412	103.916	90.3217	90.1178	98.7469	112.503	97.971	99.6812
Snw1	12	87449075	87472274	-	117.296	120.936	124.874	113.57	120.394	113.139	106.254	114.986	144.331	134.237	105.815	117.153	126.264	116.718	133.427	139.906
Ttc3	16	94370618	94522117	+	105.752	121.07	125.179	118.516	126.032	114.211	87.6927	88.3401	105.883	107.658	89.9921	86.8735	106.604	87.2935	102.685	107.231
Adam10	9	70678997	70780229	+	105.966	114.424	118.828	130.103	126.25	115.411	141.268	133.997	163.785	197.967	170.932	139.691	156.697	133.317	158.262	163.374
Gm26631	9	57531287	57537629	-	132.83	108.079	124.971	122.937	102.941	120.139	129.166	196.411	130.824	121.738	108.579	120.861	127.704	131.716	123.482	149.522
Scd1	19	44394451	44407709	-	66.2338	237.955	280.741	53.3533	82.2048	140.178	71.8468	78.4519	93.7346	30.0485	89.2314	35.5665	77.7887	86.6236	78.2416	69.2098
Mapre1	2	153741274	153773310	+	120.134	118.944	118.065	125.177	119.929	107.229	116.906	127.104	151.688	146.336	121.688	121.908	144.858	121.521	140.881	159.172
Vmp1	11	86583865	86683836	-	132.084	115.713	112.463	111.693	124.869	112.308	177.046	161.566	136.754	148.553	150.012	137.666	117.874	106.229	129.869	131.741
Strap	6	137735078	137751932	+	131.721	111.812	121.629	113.893	112.576	116.611	126.925	144.47	155.103	150.388	131.73	128.482	140.414	119.92	142.678	153.877
Atp2c1	9	105403539	105527319	-	107.075	120.367	122.406	120.393	122.486	115.079	104.066	101.156	118.88	122.319	128.281	101.275	115.012	103.125	119.853	104.054
Tppp	13	74009407	74035753	+	106.286	142.147	120.589	116.356	109.364	114.765	17.1378	27.412	19.046	20.329	11.9432	17.2511	36.2279	21.7621	16.6517	15.3382
Marc2	1	184813068	184846451	-	118.555	110.189	116.928	113.348	120.888	127.065	86.9281	100.909	104.116	87.929	78.1503	98.4944	116.896	138.676	114.053	109.81
Ccdc47	11	106197408	106216344	-	110.724	120.618	124.208	118.677	117.269	114.488	99.0563	92.8224	114.038	119.067	95.241	100.503	117.501	95.6421	106.279	112.97
Atp6v1e1	6	120794305	120822793	-	127.688	126.126	112.823	105.516	119.551	115.189	100.427	133.456	118.897	117.033	103.254	112.021	120.132	121.358	114.338	117.086
Eef1d	15	75894796	75909556	-	120.945	110.825	123.404	112.097	113.593	125.199	112.925	141.407	132.88	115.997	113.295	122.749	127.189	128.187	134.37	137.548
Tmem127	2	127247908	127261107	+	111.471	125.356	114.335	126.691	119.987	108.005	91.8585	116.585	100.531	114.998	103.457	85.7063	102.035	95.0213	99.3053	100.484
Prrc2b	2	32151082	32234537	+	91.4343	130.579	119.091	127.701	127.238	113.527	99.5837	55.8826	101.584	105.478	122.145	88.8475	105.982	101.72	102.934	88.9206
[truncated: 19,002 more rows]
