# Supplementary material for: Smarcad1 mediates microbiota-induced inflammation in mouse and coordinates gene expression in the intestinal epithelium
Source: Genome Biol. 2020 Mar 11;21:64. doi: 10.1186/s13059-020-01976-7 (PMC7065452; doi:10.1186/s13059-020-01976-7)
Supplement: Supplementary file 17 — Additional file 17: Table S16. List of enriched gene ontology terms of clusters 2 (Additional file 15: Table S14) versus all genes expressed in the colon (Additional file 16: Table S15) with a statistical cutoff p < 0.1. Table contents: full g:profiler results and annotation, permanent link to the analysis with updated annotation database access. [file 13059_2020_1976_MOESM17_ESM.xlsx]

## Sheet: Sheet1
Comparison:						cluster 2 vs. genes expressed in the colon (defined as detectable expression in either all WT/KO ctrl or all WT/KO colitis samples)
link to analysis with continuosly updated databases:						https://biit.cs.ut.ee/link/1wj
# signf corr. p-value T Q Q&T Q&T/Q Q&T/T term ID t type t group t name and depth in group Q&T list
#
1 1.41e-01 8 24 2 0.083 0.250 GO:0060638 BP 12 mesenchymal-epithelial cell signaling 1 WNT5A,TNC
1 ! 1.22e-03 1137 24 11 0.458 0.010 GO:0005576 CC 6 extracellular region 1 ANGPTL4,ADAMTS4,WNT5A,BMP1,ADAMTS1,ADAMTS5,CST6,TNC,PAPPA,CRISPLD2,TNFAIP6
1 ! 4.80e-04 1037 24 11 0.458 0.011 GO:0044421 CC 6 extracellular region part 1 ANGPTL4,ADAMTS4,WNT5A,BMP1,ADAMTS1,ADAMTS5,CST6,TNC,PAPPA,CRISPLD2,TNFAIP6
1 ! 3.97e-02 210 24 5 0.208 0.024 GO:0031012 CC 6 extracellular matrix 2 ADAMTS4,WNT5A,ADAMTS1,TNC,CRISPLD2
1 ! 1.21e-02 883 24 9 0.375 0.010 GO:0005615 CC 6 extracellular space 2 ANGPTL4,ADAMTS4,WNT5A,BMP1,ADAMTS5,CST6,TNC,PAPPA,TNFAIP6
1 ! 4.09e-04 83 24 5 0.208 0.060 GO:0008237 MF 2 metallopeptidase activity 1 ADAMTS4,BMP1,ADAMTS1,ADAMTS5,PAPPA
1 ! 8.79e-04 39 24 4 0.167 0.103 GO:0004222 MF 2 metalloendopeptidase activity 2 ADAMTS4,BMP1,ADAMTS1,PAPPA
1 1.50e-01 3 1 1 1.000 0.333 CORUM:973 cor 11 Sec61alpha-CollagenIV-Hsp47 complex 1 SERPINH1
1 1.40e-01 44 9 3 0.333 0.068 HP:0002645 hp 3 Wormian bones 1 BMP1,PDGFRB,GJA1
1 ! 5.28e-03 2 9 2 0.222 1.000 HP:0010539 hp 5 Thin calvarium 1 PDGFRB,GJA1
1 ! 2.63e-02 78 9 4 0.444 0.051 HP:0000591 hp 1 Abnormal sclera morphology 1 WNT5A,BMP1,GJA1,SERPINH1
1 ! 1.12e-02 63 9 4 0.444 0.063 HP:0000592 hp 1 Blue sclerae 2 WNT5A,BMP1,GJA1,SERPINH1
1 ! 1.04e-02 75 10 3 0.300 0.040 KEGG:04540 keg 7 Gap junction 1 TUBB6,PDGFRB,GJA1
1 ! 2.89e-02 248 17 5 0.294 0.020 REAC:R-MMU-1474244 rea 4 Extracellular matrix organization 1 ADAMTS4,BMP1,ADAMTS5,TNC,SERPINH1
1 1.12e-01 76 17 3 0.176 0.039 REAC:R-MMU-1474228 rea 4 Degradation of the extracellular matrix 2 ADAMTS4,BMP1,ADAMTS5
1 ! 1.31e-02 37 17 3 0.176 0.081 REAC:R-MMU-5173214 rea 10 O-glycosylation of TSR domain-containing proteins 1 ADAMTS4,ADAMTS1,ADAMTS5
1 6.58e-02 2865 27 14 0.519 0.005 TF:M07461_1 tf 8 Factor: KLF; motif: GGGNGGGG; match class: 1 1 ADAMTS4,G0S2,VMP1,WNT5A,BMP1,ADAMTS1,ADAMTS5,TDRD1,CRISPLD2,KIRREL,TMEM198B,TNFAIP6,NFIL3,SERPINH1
1 5.37e-02 1709 27 11 0.407 0.006 TF:M08819_1 tf 9 Factor: LKLF; motif: CNCCACCCS; match class: 1 1 G0S2,VMP1,WNT5A,BMP1,ADAMTS1,ADAMTS5,CRISPLD2,KIRREL,TNFAIP6,NFIL3,SERPINH1
#INFO: PARAMETERS: sort_by_structure = 1
#INFO: PARAMETERS: organism = mmusculus
#INFO: PARAMETERS: user_thr = 0.2
#INFO: PARAMETERS: analytical = 1
#INFO: User: http
#INFO: Host: arak-prod
#INFO: Time: 2019-1-18 13:26:38
#INFO: Version: r1760_e93_eg40
#WARNING: Gene MUC2 in background [1/20] is ambiguous (2 gene matches in Ensembl), skipping!
#WARNING: Gene ATP5A1 in background [1/37] is ambiguous (2 gene matches in Ensembl), skipping!
#WARNING: Gene AC122273.2 in background [1/64] is not recognized, skipping!
#WARNING: Gene ALDOA in background [1/68] is ambiguous (2 gene matches in Ensembl), skipping!
#WARNING: Gene ATP5O in background [1/291] is ambiguous (2 gene matches in Ensembl), skipping!
#WARNING: Gene MUC2 in background [1/349] is ambiguous (2 gene matches in Ensembl), skipping!
#WARNING: Gene CORO1B in background [1/358] is ambiguous (2 gene matches in Ensembl), skipping!
#WARNING: Gene HNRNPU in background [1/391] is ambiguous (2 gene matches in Ensembl), skipping!
#WARNING: Gene UQCRC1 in background [1/459] is ambiguous (2 gene matches in Ensembl), skipping!
#WARNING: Gene JUND in background [1/497] is ambiguous (2 gene matches in Ensembl), skipping!
#WARNING: Gene MTCH2 in background [1/530] is ambiguous (2 gene matches in Ensembl), skipping!
#WARNING: Gene MAT2A in background [1/549] is ambiguous (2 gene matches in Ensembl), skipping!
#WARNING: Gene AC034099.1 in background [1/551] is not recognized, skipping!
#WARNING: Gene ARF4 in background [1/645] is ambiguous (2 gene matches in Ensembl), skipping!
#WARNING: Gene PPP1CA in background [1/672] is ambiguous (2 gene matches in Ensembl), skipping!
#WARNING: Gene CT009601.1 in background [1/771] is not recognized, skipping!
#WARNING: Gene GM11175 in background [1/814] is ambiguous (2 gene matches in Ensembl), skipping!
#WARNING: Gene AA467197 in background [1/827] is ambiguous (2 gene matches in Ensembl), skipping!
#WARNING: Gene AC163623.3 in background [1/1022] is not recognized, skipping!
#WARNING: Gene ZC3H11A in background [1/1109] is ambiguous (2 gene matches in Ensembl), skipping!
#WARNING: Gene GSTP1 in background [1/1132] is ambiguous (2 gene matches in Ensembl), skipping!
#WARNING: Gene AC099934.3 in background [1/1181] is not recognized, skipping!
#WARNING: Gene FER1L6 in background [1/1207] is ambiguous (2 gene matches in Ensembl), skipping!
#WARNING: Gene CTAGE5 in background [1/1320] is not recognized, skipping!
#WARNING: Gene CEP170B in background [1/1352] is ambiguous (2 gene matches in Ensembl), skipping!
#WARNING: Gene CDC42BPG in background [1/1379] is ambiguous (2 gene matches in Ensembl), skipping!
#WARNING: Gene SRSF1 in background [1/1395] is ambiguous (2 gene matches in Ensembl), skipping!
#WARNING: Gene VAMP8 in background [1/1407] is ambiguous (2 gene matches in Ensembl), skipping!
#WARNING: Gene CELF1 in background [1/1419] is ambiguous (2 gene matches in Ensembl), skipping!
#WARNING: Gene SF1 in background [1/1483] is ambiguous (2 gene matches in Ensembl), skipping!
#WARNING: Gene RFWD2 in background [1/1573] is not recognized, skipping!
#WARNING: Gene 4930533O14RIK in background [1/1622] is not recognized, skipping!
#WARNING: Gene SEPT2 in background [1/1646] is ambiguous (2 gene matches in Ensembl), skipping!
#WARNING: Gene FAM91A1 in background [1/1773] is ambiguous (2 gene matches in Ensembl), skipping!
#WARNING: Gene MUC2 in background [1/1844] is ambiguous (2 gene matches in Ensembl), skipping!
#WARNING: Gene AC114002.3 in background [1/1863] is not recognized, skipping!
#WARNING: Gene PRKCG in background [1/1871] is ambiguous (2 gene matches in Ensembl), skipping!
#WARNING: Gene MYADM in background [1/1917] is ambiguous (2 gene matches in Ensembl), skipping!
#WARNING: Gene 2700060E02RIK in background [1/1931] is not recognized, skipping!
#WARNING: Gene FBXO32 in background [1/1964] is ambiguous (2 gene matches in Ensembl), skipping!
#WARNING: Gene AC153845.3 in background [1/2064] is not recognized, skipping!
#WARNING: Gene NDUFS3 in background [1/2161] is ambiguous (2 gene matches in Ensembl), skipping!
#WARNING: Gene AC122463.1 in background [1/2163] is not recognized, skipping!
#WARNING: Gene AC123738.2 in background [1/2226] is not recognized, skipping!
#WARNING: Gene AC124712.1 in background [1/2245] is not recognized, skipping!
#WARNING: Gene GINM1 in background [1/2321] is ambiguous (2 gene matches in Ensembl), skipping!
#WARNING: Gene SLC30A4 in background [1/2355] is ambiguous (2 gene matches in Ensembl), skipping!
#WARNING: Gene GCC2 in background [1/2374] is ambiguous (2 gene matches in Ensembl), skipping!
#WARNING: Gene JMJD1C in background [1/2377] is ambiguous (2 gene matches in Ensembl), skipping!
#WARNING: Gene RNF181 in background [1/2414] is ambiguous (2 gene matches in Ensembl), skipping!
#WARNING: Gene HGS in background [1/2513] is ambiguous (2 gene matches in Ensembl), skipping!
#WARNING: Gene FOXP4 in background [1/2599] is ambiguous (2 gene matches in Ensembl), skipping!
#WARNING: Gene PGM2 in background [1/2722] is ambiguous (3 gene matches in Ensembl), skipping!
#WARNING: Gene IFI30 in background [1/2746] is ambiguous (2 gene matches in Ensembl), skipping!
#WARNING: Gene TMEM134 in background [1/2752] is ambiguous (2 gene matches in Ensembl), skipping!
#WARNING: Gene PCMT1 in background [1/2850] is ambiguous (2 gene matches in Ensembl), skipping!
#WARNING: Gene AC153382.2 in background [1/2954] is not recognized, skipping!
#WARNING: Gene PUM1 in background [1/3036] is ambiguous (2 gene matches in Ensembl), skipping!
#WARNING: Gene ST6GALNAC2 in background [1/3092] is ambiguous (2 gene matches in Ensembl), skipping!
#WARNING: Gene COMT in background [1/3211] is ambiguous (2 gene matches in Ensembl), skipping!
#WARNING: Gene RANBP1 in background [1/3242] is ambiguous (2 gene matches in Ensembl), skipping!
#WARNING: Gene LSM4 in background [1/3456] is ambiguous (2 gene matches in Ensembl), skipping!
#WARNING: Gene EHD1 in background [1/3500] is ambiguous (2 gene matches in Ensembl), skipping!
#WARNING: Gene AC149222.1 in background [1/3599] is not recognized, skipping!
#WARNING: Gene AC132392.1 in background [1/3679] is not recognized, skipping!
#WARNING: Gene AC154759.1 in background [1/3765] is not recognized, skipping!
#WARNING: Gene ATG2A in background [1/3849] is ambiguous (2 gene matches in Ensembl), skipping!
#WARNING: Gene HN1L in background [1/3887] is not recognized, skipping!
#WARNING: Gene PIK3R2 in background [1/3914] is ambiguous (2 gene matches in Ensembl), skipping!
#WARNING: Gene CDK2AP2 in background [1/3942] is ambiguous (2 gene matches in Ensembl), skipping!
#WARNING: Gene AC164426.2 in background [1/3965] is not recognized, skipping!
#WARNING: Gene SGMS2 in background [1/4332] is ambiguous (2 gene matches in Ensembl), skipping!
#WARNING: Gene ATP6V1C1 in background [1/4383] is ambiguous (2 gene matches in Ensembl), skipping!
#WARNING: Gene MRPS23 in background [1/4394] is ambiguous (2 gene matches in Ensembl), skipping!
#WARNING: Gene 1810011O10RIK in background [1/4437] is not recognized, skipping!
#WARNING: Gene 9130409J20RIK in background [1/4474] is not recognized, skipping!
#WARNING: Gene LATS1 in background [1/4506] is ambiguous (2 gene matches in Ensembl), skipping!
#WARNING: Gene AC134869.3 in background [1/4529] is not recognized, skipping!
#WARNING: Gene WBSCR22 in background [1/4554] is not recognized, skipping!
#WARNING: Gene VEZF1 in background [1/4580] is ambiguous (2 gene matches in Ensembl), skipping!
#WARNING: Gene MARCH5 in background [1/4597] is ambiguous (2 gene matches in Ensembl), skipping!
#WARNING: Gene IDE in background [1/4664] is ambiguous (2 gene matches in Ensembl), skipping!
#WARNING: Gene DCAF13 in background [1/4747] is ambiguous (2 gene matches in Ensembl), skipping!
#WARNING: Gene PICK1 in background [1/4755] is ambiguous (2 gene matches in Ensembl), skipping!
#WARNING: Gene HSPA4L in background [1/4835] is ambiguous (2 gene matches in Ensembl), skipping!
#WARNING: Gene JAKMIP1 in background [1/4837] is ambiguous (2 gene matches in Ensembl), skipping!
#WARNING: Gene INTS5 in background [1/4910] is ambiguous (2 gene matches in Ensembl), skipping!
#WARNING: Gene CCL21A in background [1/4961] is ambiguous (2 gene matches in Ensembl), skipping!
#WARNING: Gene MPV17L2 in background [1/4982] is ambiguous (2 gene matches in Ensembl), skipping!
#WARNING: Gene PITPNM1 in background [1/5064] is ambiguous (2 gene matches in Ensembl), skipping!
#WARNING: Gene PROSC in background [1/5082] is not recognized, skipping!
#WARNING: Gene VPRBP in background [1/5110] is not recognized, skipping!
#WARNING: Gene NFYA in background [1/5296] is ambiguous (2 gene matches in Ensembl), skipping!
#WARNING: Gene GM3336 in background [1/5298] is ambiguous (2 gene matches in Ensembl), skipping!
#WARNING: Gene AUTS2 in background [1/5302] is ambiguous (2 gene matches in Ensembl), skipping!
#WARNING: Gene AIP in background [1/5311] is ambiguous (2 gene matches in Ensembl), skipping!
#WARNING: Gene KIF11 in background [1/5317] is ambiguous (2 gene matches in Ensembl), skipping!
#WARNING: Gene MUC2 in background [1/5394] is ambiguous (2 gene matches in Ensembl), skipping!
#WARNING: Gene PTPMT1 in background [1/5422] is ambiguous (2 gene matches in Ensembl), skipping!
#WARNING: Gene COX20 in background [1/5442] is ambiguous (2 gene matches in Ensembl), skipping!
#WARNING: Gene AC061963.3 in background [1/5520] is not recognized, skipping!
#WARNING: Gene SNRNP40 in background [1/5530] is ambiguous (2 gene matches in Ensembl), skipping!
#WARNING: Gene AC120002.3 in background [1/5585] is not recognized, skipping!
#WARNING: Gene DENND6A in background [1/5601] is ambiguous (2 gene matches in Ensembl), skipping!
#WARNING: Gene MEN1 in background [1/5626] is ambiguous (2 gene matches in Ensembl), skipping!
#WARNING: Gene SLC30A1 in background [1/5683] is ambiguous (2 gene matches in Ensembl), skipping!
#WARNING: Gene PRODH in background [1/5836] is ambiguous (2 gene matches in Ensembl), skipping!
#WARNING: Gene NNT in background [1/5848] is ambiguous (2 gene matches in Ensembl), skipping!
#WARNING: Gene AC154550.1 in background [1/5854] is not recognized, skipping!
#WARNING: Gene KATNA1 in background [1/5881] is ambiguous (2 gene matches in Ensembl), skipping!
#WARNING: Gene CUEDC1 in background [1/5988] is ambiguous (2 gene matches in Ensembl), skipping!
#WARNING: Gene PPP2R5B in background [1/5999] is ambiguous (2 gene matches in Ensembl), skipping!
#WARNING: Gene 2810428I15RIK in background [1/6013] is not recognized, skipping!
#WARNING: Gene AC124433.1 in background [1/6126] is not recognized, skipping!
#WARNING: Gene AC153144.3 in background [1/6132] is not recognized, skipping!
#WARNING: Gene GM29394 in background [1/6187] is ambiguous (2 gene matches in Ensembl), skipping!
#WARNING: Gene RIAN in background [1/6246] is ambiguous (2 gene matches in Ensembl), skipping!
#WARNING: Gene TRMT2A in background [1/6337] is ambiguous (2 gene matches in Ensembl), skipping!
#WARNING: Gene GSTP2 in background [1/6378] is ambiguous (2 gene matches in Ensembl), skipping!
#WARNING: Gene AC154747.3 in background [1/6438] is not recognized, skipping!
#WARNING: Gene GM15648 in background [1/6461] is not recognized, skipping!
#WARNING: Gene DESI2 in background [1/6598] is ambiguous (2 gene matches in Ensembl), skipping!
#WARNING: Gene ZFP865 in background [1/6670] is ambiguous (2 gene matches in Ensembl), skipping!
#WARNING: Gene 0610030E20RIK in background [1/6695] is ambiguous (2 gene matches in Ensembl), skipping!
#WARNING: Gene AC158232.1 in background [1/6749] is not recognized, skipping!
#WARNING: Gene GM12185 in background [1/6794] is ambiguous (3 gene matches in Ensembl), skipping!
#WARNING: Gene MUC2 in background [1/6853] is ambiguous (2 gene matches in Ensembl), skipping!
#WARNING: Gene OARD1 in background [1/6863] is ambiguous (2 gene matches in Ensembl), skipping!
#WARNING: Gene DFNA5 in background [1/6873] is not recognized, skipping!
#WARNING: Gene RAD9A in background [1/6882] is ambiguous (2 gene matches in Ensembl), skipping!
#WARNING: Gene AC160972.1 in background [1/6888] is not recognized, skipping!
#WARNING: Gene ZCCHC17 in background [1/6892] is ambiguous (2 gene matches in Ensembl), skipping!
#WARNING: Gene NADK2 in background [1/6895] is ambiguous (2 gene matches in Ensembl), skipping!
#WARNING: Gene ATP5SL in background [1/6929] is not recognized, skipping!
#WARNING: Gene TANGO2 in background [1/6962] is ambiguous (2 gene matches in Ensembl), skipping!
#WARNING: Gene AC159244.2 in background [1/6994] is not recognized, skipping!
#WARNING: Gene AC175538.2 in background [1/6998] is not recognized, skipping!
#WARNING: Gene USP39 in background [1/7000] is ambiguous (2 gene matches in Ensembl), skipping!
#WARNING: Gene MRPS10 in background [1/7040] is ambiguous (2 gene matches in Ensembl), skipping!
#WARNING: Gene 9030617O03RIK in background [1/7042] is not recognized, skipping!
#WARNING: Gene EPG5 in background [1/7128] is ambiguous (2 gene matches in Ensembl), skipping!
#WARNING: Gene AC131759.2 in background [1/7163] is not recognized, skipping!
#WARNING: Gene 2010315B03RIK in background [1/7170] is ambiguous (2 gene matches in Ensembl), skipping!
#WARNING: Gene ZHX1 in background [1/7181] is ambiguous (2 gene matches in Ensembl), skipping!
#WARNING: Gene DGCR8 in background [1/7197] is ambiguous (2 gene matches in Ensembl), skipping!
#WARNING: Gene ATAD2 in background [1/7201] is ambiguous (2 gene matches in Ensembl), skipping!
#WARNING: Gene TMEM51 in background [1/7253] is ambiguous (2 gene matches in Ensembl), skipping!
#WARNING: Gene PSMD10 in background [1/7311] is ambiguous (2 gene matches in Ensembl), skipping!
#WARNING: Gene ATP11C in background [1/7360] is ambiguous (2 gene matches in Ensembl), skipping!
#WARNING: Gene IP6K2 in background [1/7479] is ambiguous (2 gene matches in Ensembl), skipping!
#WARNING: Gene DGCR6 in background [1/7503] is ambiguous (2 gene matches in Ensembl), skipping!
#WARNING: Gene AL670603.1 in background [1/7523] is not recognized, skipping!
#WARNING: Gene LBHD1 in background [1/7537] is ambiguous (2 gene matches in Ensembl), skipping!
#WARNING: Gene PDE12 in background [1/7542] is ambiguous (2 gene matches in Ensembl), skipping!
#WARNING: Gene NEK2 in background [1/7623] is ambiguous (2 gene matches in Ensembl), skipping!
#WARNING: Gene AC159649.3 in background [1/7629] is not recognized, skipping!
#WARNING: Gene ATG4A in background [1/7635] is ambiguous (2 gene matches in Ensembl), skipping!
#WARNING: Gene TSSC1 in background [1/7666] is not recognized, skipping!
#WARNING: Gene AC154682.1 in background [1/7710] is not recognized, skipping!
#WARNING: Gene TRAF5 in background [1/7747] is ambiguous (2 gene matches in Ensembl), skipping!
#WARNING: Gene KBTBD4 in background [1/7755] is ambiguous (2 gene matches in Ensembl), skipping!
#WARNING: Gene AI846148 in background [1/7765] is not recognized, skipping!
#WARNING: Gene ALG6 in background [1/7836] is ambiguous (2 gene matches in Ensembl), skipping!
#WARNING: Gene AC153369.1 in background [1/7901] is not recognized, skipping!
#WARNING: Gene AC163661.1 in background [1/7947] is not recognized, skipping!
#WARNING: Gene AC156795.1 in background [1/8049] is not recognized, skipping!
#WARNING: Gene GUCY1B3 in background [1/8145] is not recognized, skipping!
#WARNING: Gene AC117688.1 in background [1/8197] is not recognized, skipping!
#WARNING: Gene MAP4K2 in background [1/8221] is ambiguous (2 gene matches in Ensembl), skipping!
#WARNING: Gene CHD1 in background [1/8229] is already seen with same internal ID GOSH:4166, skipping!
#WARNING: Gene KISS1 in background [1/8322] is ambiguous (2 gene matches in Ensembl), skipping!
#WARNING: Gene GGCX in background [1/8327] is ambiguous (2 gene matches in Ensembl), skipping!
#WARNING: Gene CT010452.1 in background [1/8331] is not recognized, skipping!
#WARNING: Gene GM20470 in background [1/8374] is ambiguous (2 gene matches in Ensembl), skipping!
#WARNING: Gene AC122305.1 in background [1/8417] is not recognized, skipping!
#WARNING: Gene RPS6KB2 in background [1/8467] is ambiguous (2 gene matches in Ensembl), skipping!
#WARNING: Gene GUCY1A3 in background [1/8487] is not recognized, skipping!
#WARNING: Gene GM11534 in background [1/8588] is already seen with same internal ID GOSH:27959, skipping!
#WARNING: Gene PARTICL in background [1/8597] is ambiguous (2 gene matches in Ensembl), skipping!
#WARNING: Gene MAST3 in background [1/8636] is ambiguous (2 gene matches in Ensembl), skipping!
#WARNING: Gene GM21847 in background [1/8697] is ambiguous (2 gene matches in Ensembl), skipping!
#WARNING: Gene PWWP2B in background [1/8744] is ambiguous (2 gene matches in Ensembl), skipping!
#WARNING: Gene CT009754.1 in background [1/8773] is not recognized, skipping!
#WARNING: Gene ITGB3BP in background [1/8778] is ambiguous (2 gene matches in Ensembl), skipping!
#WARNING: Gene RCOR3 in background [1/8843] is ambiguous (2 gene matches in Ensembl), skipping!
#WARNING: Gene ZDHHC8 in background [1/8849] is ambiguous (2 gene matches in Ensembl), skipping!
#WARNING: Gene AC138330.1 in background [1/8858] is not recognized, skipping!
#WARNING: Gene ABHD18 in background [1/8880] is ambiguous (2 gene matches in Ensembl), skipping!
#WARNING: Gene AC134439.3 in background [1/8943] is not recognized, skipping!
#WARNING: Gene TXNRD2 in background [1/8976] is ambiguous (2 gene matches in Ensembl), skipping!
#WARNING: Gene MIA3 in background [1/9001] is already seen with same internal ID GOSH:16080, skipping!
#WARNING: Gene POLD4 in background [1/9039] is ambiguous (2 gene matches in Ensembl), skipping!
#WARNING: Gene ADO in background [1/9042] is ambiguous (2 gene matches in Ensembl), skipping!
#WARNING: Gene AC167244.3 in background [1/9048] is not recognized, skipping!
#WARNING: Gene TMEM261 in background [1/9079] is not recognized, skipping!
#WARNING: Gene ARF4OS in background [1/9086] is ambiguous (2 gene matches in Ensembl), skipping!
#WARNING: Gene GCAT in background [1/9169] is ambiguous (2 gene matches in Ensembl), skipping!
#WARNING: Gene GM11508 in background [1/9207] is ambiguous (2 gene matches in Ensembl), skipping!
#WARNING: Gene AC099934.7 in background [1/9229] is not recognized, skipping!
#WARNING: Gene AC121801.1 in background [1/9288] is not recognized, skipping!
#WARNING: Gene 4930427A07RIK in background [1/9348] is not recognized, skipping!
#WARNING: Gene GATM in background [1/9393] is ambiguous (2 gene matches in Ensembl), skipping!
#WARNING: Gene AC166997.1 in background [1/9421] is not recognized, skipping!
#WARNING: Gene AC055772.2 in background [1/9435] is not recognized, skipping!
#WARNING: Gene CT030159.3 in background [1/9472] is not recognized, skipping!
#WARNING: Gene CT573016.1 in background [1/9480] is not recognized, skipping!
#WARNING: Gene TOPORSOS in background [1/9482] is not recognized, skipping!
#WARNING: Gene RIMS1 in background [1/9490] is ambiguous (2 gene matches in Ensembl), skipping!
#WARNING: Gene AC160411.2 in background [1/9540] is not recognized, skipping!
#WARNING: Gene PLK4 in background [1/9655] is ambiguous (2 gene matches in Ensembl), skipping!
#WARNING: Gene NRBF2 in background [1/9693] is ambiguous (2 gene matches in Ensembl), skipping!
#WARNING: Gene 2010107G23RIK in background [1/9697] is not recognized, skipping!
#WARNING: Gene GM4430 in background [1/9711] is ambiguous (2 gene matches in Ensembl), skipping!
#WARNING: Gene KAZN in background [1/9721] is ambiguous (2 gene matches in Ensembl), skipping!
#WARNING: Gene ARVCF in background [1/9813] is ambiguous (2 gene matches in Ensembl), skipping!
#WARNING: Gene GM15943 in background [1/9825] is ambiguous (2 gene matches in Ensembl), skipping!
#WARNING: Gene SLC25A32 in background [1/9851] is ambiguous (2 gene matches in Ensembl), skipping!
#WARNING: Gene PRAMEF8 in background [1/9899] is ambiguous (2 gene matches in Ensembl), skipping!
#WARNING: Gene WDYHV1 in background [1/9900] is ambiguous (2 gene matches in Ensembl), skipping!
#WARNING: Gene NUDT8 in background [1/9908] is ambiguous (2 gene matches in Ensembl), skipping!
#WARNING: Gene FZD6 in background [1/9960] is ambiguous (2 gene matches in Ensembl), skipping!
#WARNING: Gene AC129217.1 in background [1/10042] is not recognized, skipping!
#WARNING: Gene AC123738.1 in background [1/10080] is not recognized, skipping!
#WARNING: Gene 5730508B09RIK in background [1/10082] is not recognized, skipping!
#WARNING: Gene HMGA1-RS1 in background [1/10168] is not recognized, skipping!
#WARNING: Gene UNC5CL in background [1/10223] is ambiguous (2 gene matches in Ensembl), skipping!
#WARNING: Gene AC164123.1 in background [1/10258] is not recognized, skipping!
#WARNING: Gene 8030462N17RIK in background [1/10289] is ambiguous (2 gene matches in Ensembl), skipping!
#WARNING: Gene 2210013O21RIK in background [1/10294] is not recognized, skipping!
#WARNING: Gene AC133947.1 in background [1/10318] is not recognized, skipping!
#WARNING: Gene 4930594M22RIK in background [1/10327] is ambiguous (2 gene matches in Ensembl), skipping!
#WARNING: Gene 4930417H01RIK in background [1/10383] is ambiguous (2 gene matches in Ensembl), skipping!
#WARNING: Gene GM30613 in background [1/10430] is ambiguous (2 gene matches in Ensembl), skipping!
#WARNING: Gene AC122428.1 in background [1/10438] is not recognized, skipping!
#WARNING: Gene BC026585 in background [1/10450] is not recognized, skipping!
#WARNING: Gene ARRDC2 in background [1/10482] is ambiguous (2 gene matches in Ensembl), skipping!
#WARNING: Gene 9130401M01RIK in background [1/10498] is ambiguous (2 gene matches in Ensembl), skipping!
#WARNING: Gene GM15585 in background [1/10500] is not recognized, skipping!
#WARNING: Gene MFSD8 in background [1/10508] is ambiguous (2 gene matches in Ensembl), skipping!
#WARNING: Gene RAB3A in background [1/10516] is ambiguous (2 gene matches in Ensembl), skipping!
#WARNING: Gene AC163637.2 in background [1/10621] is not recognized, skipping!
#WARNING: Gene ZKSCAN7 in background [1/10722] is ambiguous (2 gene matches in Ensembl), skipping!
#WARNING: Gene MFSD7B in background [1/10747] is not recognized, skipping!
#WARNING: Gene CT030161.2 in background [1/10748] is not recognized, skipping!
#WARNING: Gene PDPN in background [1/10847] is ambiguous (2 gene matches in Ensembl), skipping!
#WARNING: Gene ANXA13 in background [1/10864] is ambiguous (2 gene matches in Ensembl), skipping!
#WARNING: Gene PYGM in background [1/10868] is ambiguous (2 gene matches in Ensembl), skipping!
#WARNING: Gene AC126804.2 in background [1/10882] is not recognized, skipping!
#WARNING: Gene COL4A6 in background [1/10901] is ambiguous (2 gene matches in Ensembl), skipping!
#WARNING: Gene CPEB3 in background [1/10911] is ambiguous (2 gene matches in Ensembl), skipping!
#WARNING: Gene AC152453.1 in background [1/10959] is not recognized, skipping!
#WARNING: Gene AC132623.2 in background [1/10970] is not recognized, skipping!
#WARNING: Gene AC165249.1 in background [1/10990] is not recognized, skipping!
#WARNING: Gene ATRIP in background [1/10996] is already seen with same internal ID GOSH:5142, skipping!
#WARNING: Gene A830080D01RIK in background [1/11038] is not recognized, skipping!
#WARNING: Gene AC131081.1 in background [1/11154] is not recognized, skipping!
#WARNING: Gene PPP2R3D in background [1/11201] is ambiguous (2 gene matches in Ensembl), skipping!
#WARNING: Gene RASGRP2 in background [1/11220] is ambiguous (2 gene matches in Ensembl), skipping!
#WARNING: Gene AC153557.3 in background [1/11238] is not recognized, skipping!
#WARNING: Gene AC153899.1 in background [1/11297] is not recognized, skipping!
#WARNING: Gene NUP43 in background [1/11329] is ambiguous (2 gene matches in Ensembl), skipping!
#WARNING: Gene CT033754.1 in background [1/11352] is not recognized, skipping!
#WARNING: Gene PLD4 in background [1/11380] is ambiguous (2 gene matches in Ensembl), skipping!
#WARNING: Gene AC123857.1 in background [1/11383] is not recognized, skipping!
#WARNING: Gene AC175538.1 in background [1/11384] is not recognized, skipping!
#WARNING: Gene AC140448.1 in background [1/11499] is not recognized, skipping!
#WARNING: Gene HAUS1 in background [1/11543] is ambiguous (2 gene matches in Ensembl), skipping!
#WARNING: Gene PSTPIP2 in background [1/11555] is ambiguous (2 gene matches in Ensembl), skipping!
#WARNING: Gene CACNG7 in background [1/11581] is ambiguous (2 gene matches in Ensembl), skipping!
#WARNING: Gene ULBP1 in background [1/11614] is ambiguous (2 gene matches in Ensembl), skipping!
#WARNING: Gene NCKIPSD in background [1/11646] is ambiguous (2 gene matches in Ensembl), skipping!
#WARNING: Gene AC153504.1 in background [1/11678] is not recognized, skipping!
#WARNING: Gene AC122465.1 in background [1/11696] is not recognized, skipping!
#WARNING: Gene AL591582.1 in background [1/11717] is not recognized, skipping!
#WARNING: Gene INTU in background [1/11720] is ambiguous (2 gene matches in Ensembl), skipping!
#WARNING: Gene CT030161.3 in background [1/11740] is not recognized, skipping!
#WARNING: Gene CT025642.1 in background [1/11756] is not recognized, skipping!
#WARNING: Gene VSIG1 in background [1/11775] is ambiguous (2 gene matches in Ensembl), skipping!
#WARNING: Gene GM15954 in background [1/11875] is not recognized, skipping!
#WARNING: Gene GM15658 in background [1/11890] is not recognized, skipping!
#WARNING: Gene POT1B in background [1/11893] is ambiguous (2 gene matches in Ensembl), skipping!
#WARNING: Gene CT009718.4 in background [1/11918] is not recognized, skipping!
#WARNING: Gene AC168059.1 in background [1/12009] is not recognized, skipping!
#WARNING: Gene SLFN2 in background [1/12030] is ambiguous (4 gene matches in Ensembl), skipping!
#WARNING: Gene AC153524.4 in background [1/12044] is not recognized, skipping!
#WARNING: Gene PPP2R3D in background [1/12067] is ambiguous (2 gene matches in Ensembl), skipping!
#WARNING: Gene 2010320M18RIK in background [1/12087] is ambiguous (2 gene matches in Ensembl), skipping!
#WARNING: Gene AC133183.1 in background [1/12098] is not recognized, skipping!
#WARNING: Gene AC167978.1 in background [1/12105] is not recognized, skipping!
#WARNING: Gene AC133650.3 in background [1/12146] is not recognized, skipping!
#WARNING: Gene CT009741.1 in background [1/12164] is not recognized, skipping!
#WARNING: Gene AC122367.2 in background [1/12167] is not recognized, skipping!
#WARNING: Gene AC154452.1 in background [1/12172] is not recognized, skipping!
#WARNING: Gene AC163623.2 in background [1/12186] is not recognized, skipping!
#WARNING: Gene AC122273.1 in background [1/12244] is not recognized, skipping!
#WARNING: Gene 2610203C20RIK in background [1/12252] is not recognized, skipping!
#WARNING: Gene GM16432 in background [1/12294] is ambiguous (2 gene matches in Ensembl), skipping!
#WARNING: Gene AC127254.1 in background [1/12372] is not recognized, skipping!
#WARNING: Gene 1700034H15RIK in background [1/12408] is ambiguous (2 gene matches in Ensembl), skipping!
#WARNING: Gene LRP11 in background [1/12410] is ambiguous (2 gene matches in Ensembl), skipping!
#WARNING: Gene CT030194.1 in background [1/12469] is not recognized, skipping!
#WARNING: Gene NRXN2 in background [1/12478] is ambiguous (2 gene matches in Ensembl), skipping!
#WARNING: Gene AL603745.2 in background [1/12507] is not recognized, skipping!
#WARNING: Gene 6330537M06RIK in background [1/12603] is ambiguous (2 gene matches in Ensembl), skipping!
#WARNING: Gene AC122190.1 in background [1/12651] is not recognized, skipping!
#WARNING: Gene 1600002H07RIK in background [1/12660] is not recognized, skipping!
#WARNING: Gene AC160962.1 in background [1/12692] is not recognized, skipping!
#WARNING: Gene CT025660.2 in background [1/12715] is not recognized, skipping!
#WARNING: Gene AC124562.2 in background [1/12762] is not recognized, skipping!
#WARNING: Gene SLFN5OS in background [1/12767] is ambiguous (4 gene matches in Ensembl), skipping!
#WARNING: Gene AC124392.1 in background [1/12770] is not recognized, skipping!
#WARNING: Gene AC124577.4 in background [1/12801] is not recognized, skipping!
#WARNING: Gene TMEM147OS in background [1/12802] is ambiguous (2 gene matches in Ensembl), skipping!
#WARNING: Gene CT010471.1 in background [1/12830] is not recognized, skipping!
#WARNING: Gene 6330408A02RIK in background [1/12853] is not recognized, skipping!
#WARNING: Gene AC160138.1 in background [1/12895] is not recognized, skipping!
#WARNING: Gene AC153962.1 in background [1/12912] is not recognized, skipping!
#WARNING: Gene AC117797.2 in background [1/12932] is not recognized, skipping!
#WARNING: Gene AL607105.1 in background [1/12976] is not recognized, skipping!
#WARNING: Gene AC164116.1 in background [1/12979] is not recognized, skipping!
#WARNING: Gene AC157822.3 in background [1/13024] is not recognized, skipping!
#WARNING: Gene GM14597 in background [1/13050] is ambiguous (2 gene matches in Ensembl), skipping!
#WARNING: Gene CT025653.1 in background [1/13070] is not recognized, skipping!
#WARNING: Gene AC124179.2 in background [1/13077] is not recognized, skipping!
#WARNING: Gene IFI47 in background [1/13078] is ambiguous (3 gene matches in Ensembl), skipping!
#WARNING: Gene 1700040L02RIK in background [1/13119] is not recognized, skipping!
#WARNING: Gene AC117236.1 in background [1/13121] is not recognized, skipping!
#WARNING: Gene RTN4R in background [1/13123] is ambiguous (2 gene matches in Ensembl), skipping!
#WARNING: Gene TMEM150A in background [1/13151] is ambiguous (2 gene matches in Ensembl), skipping!
#WARNING: Gene AC114678.1 in background [1/13152] is not recognized, skipping!
#WARNING: Gene GM45051 in background [1/13201] is ambiguous (2 gene matches in Ensembl), skipping!
#WARNING: Gene CT025531.1 in background [1/13236] is not recognized, skipping!
#WARNING: Gene AC156633.1 in background [1/13293] is not recognized, skipping!
#WARNING: Gene VAMP5 in background [1/13314] is ambiguous (2 gene matches in Ensembl), skipping!
#WARNING: Gene PPP2R3D in background [1/13321] is ambiguous (2 gene matches in Ensembl), skipping!
#WARNING: Gene CRYBG3 in background [1/13340] is already seen with same internal ID GOSH:3853, skipping!
#WARNING: Gene CT010498.1 in background [1/13382] is not recognized, skipping!
#WARNING: Gene BTF3L4 in background [1/13383] is already seen with same internal ID GOSH:6761, skipping!
#WARNING: Gene TRERF1 in background [1/13423] is ambiguous (2 gene matches in Ensembl), skipping!
#WARNING: Gene GM28869 in background [1/13442] is not recognized, skipping!
#WARNING: Gene AC126408.1 in background [1/13482] is not recognized, skipping!
#WARNING: Gene AC159261.1 in background [1/13580] is not recognized, skipping!
#WARNING: Gene LDOC1L in background [1/13583] is not recognized, skipping!
#WARNING: Gene GM26906 in background [1/13585] is ambiguous (2 gene matches in Ensembl), skipping!
#WARNING: Gene AC148324.1 in background [1/13616] is not recognized, skipping!
#WARNING: Gene AC241593.2 in background [1/13629] is not recognized, skipping!
#WARNING: Gene AC156832.2 in background [1/13652] is not recognized, skipping!
#WARNING: Gene DLK1 in background [1/13682] is ambiguous (2 gene matches in Ensembl), skipping!
#WARNING: Gene PCDHA11 in background [1/13686] is ambiguous (2 gene matches in Ensembl), skipping!
#WARNING: Gene AC124426.5 in background [1/13744] is not recognized, skipping!
#WARNING: Gene AC154681.1 in background [1/13767] is not recognized, skipping!
#WARNING: Gene AC153144.2 in background [1/13780] is not recognized, skipping!
#WARNING: Gene AC122828.1 in background [1/13785] is not recognized, skipping!
#WARNING: Gene AC153530.2 in background [1/13828] is not recognized, skipping!
#WARNING: Gene AC123720.1 in background [1/13831] is not recognized, skipping!
#WARNING: Gene AC154635.1 in background [1/13866] is not recognized, skipping!
#WARNING: Gene APITD1 in background [1/13869] is not recognized, skipping!
#WARNING: Gene TBC1D10C in background [1/13893] is ambiguous (2 gene matches in Ensembl), skipping!
#WARNING: Gene AC159633.2 in background [1/13936] is not recognized, skipping!
#WARNING: Gene TMEM51OS1 in background [1/13977] is ambiguous (2 gene matches in Ensembl), skipping!
#WARNING: Gene FHAD1 in background [1/13986] is ambiguous (2 gene matches in Ensembl), skipping!
#WARNING: Gene ITGB1BP1 in background [1/14029] is already seen with same internal ID GOSH:17463, skipping!
#WARNING: Gene GM16499 in background [1/14042] is ambiguous (2 gene matches in Ensembl), skipping!
#WARNING: Gene GSTP3 in background [1/14054] is ambiguous (2 gene matches in Ensembl), skipping!
#WARNING: Gene AC122228.1 in background [1/14077] is not recognized, skipping!
#WARNING: Gene AC133650.1 in background [1/14133] is not recognized, skipping!
#WARNING: Gene AC122428.2 in background [1/14134] is not recognized, skipping!
#WARNING: Gene GM5431 in background [1/14144] is ambiguous (3 gene matches in Ensembl), skipping!
#WARNING: Gene AC140409.2 in background [1/14151] is not recognized, skipping!
#WARNING: Gene GM26879 in background [1/14185] is ambiguous (2 gene matches in Ensembl), skipping!
#WARNING: Gene CT009486.1 in background [1/14208] is not recognized, skipping!
#WARNING: Gene AC122428.4 in background [1/14225] is not recognized, skipping!
#WARNING: Gene AC153912.2 in background [1/14227] is not recognized, skipping!
#WARNING: Gene RPS6KA6 in background [1/14230] is ambiguous (2 gene matches in Ensembl), skipping!
#WARNING: Gene AC159632.1 in background [1/14235] is not recognized, skipping!
#WARNING: Gene AC125020.1 in background [1/14252] is not recognized, skipping!
#WARNING: Gene AC159296.1 in background [1/14262] is not recognized, skipping!
#WARNING: Gene AC187103.1 in background [1/14281] is not recognized, skipping!
#WARNING: Gene AC138329.1 in background [1/14283] is not recognized, skipping!
#WARNING: Gene CXX1C in background [1/14298] is not recognized, skipping!
#WARNING: Gene CARNS1 in background [1/14308] is ambiguous (2 gene matches in Ensembl), skipping!
#WARNING: Gene BC022687 in background [1/14333] is ambiguous (2 gene matches in Ensembl), skipping!
#WARNING: Gene CT009713.10 in background [1/14365] is not recognized, skipping!
#WARNING: Gene NKX2-2OS in background [1/14371] is ambiguous (2 gene matches in Ensembl), skipping!
#WARNING: Gene GM26908 in background [1/14391] is not recognized, skipping!
#WARNING: Gene GM14965 in background [1/14397] is ambiguous (2 gene matches in Ensembl), skipping!
#WARNING: Gene CT030173.1 in background [1/14414] is not recognized, skipping!
#WARNING: Gene AC165080.2 in background [1/14481] is not recognized, skipping!
#WARNING: Gene CELSR3 in background [1/14499] is ambiguous (2 gene matches in Ensembl), skipping!
#WARNING: Gene AC152827.2 in background [1/14500] is not recognized, skipping!
#WARNING: Gene AC160060.4 in background [1/14505] is not recognized, skipping!
#WARNING: Gene CXX1B in background [1/14507] is not recognized, skipping!
#WARNING: Gene GM26573 in background [1/14537] is ambiguous (2 gene matches in Ensembl), skipping!
#WARNING: Gene CT030142.1 in background [1/14545] is not recognized, skipping!
#WARNING: Gene AC158802.1 in background [1/14552] is not recognized, skipping!
#WARNING: Gene AC132609.2 in background [1/14556] is not recognized, skipping!
#WARNING: Gene CXX1A in background [1/14589] is not recognized, skipping!
#WARNING: Gene CT009718.3 in background [1/14602] is not recognized, skipping!
#WARNING: Gene AC154335.1 in background [1/14642] is not recognized, skipping!
#WARNING: Gene 1700001C19RIK in background [1/14657] is ambiguous (2 gene matches in Ensembl), skipping!
#WARNING: Gene AC124577.3 in background [1/14661] is not recognized, skipping!
#WARNING: Gene AC154767.2 in background [1/14680] is not recognized, skipping!
#WARNING: Gene AC131739.1 in background [1/14683] is not recognized, skipping!
#WARNING: Gene PPP2R3D in background [1/14710] is ambiguous (2 gene matches in Ensembl), skipping!
#WARNING: Gene SNHG14 in background [1/14726] is already seen with same internal ID GOSH:39287, skipping!
#WARNING: Gene AC148328.2 in background [1/14740] is not recognized, skipping!
#WARNING: Gene AC132954.5 in background [1/14761] is not recognized, skipping!
#WARNING: Gene LRRC27 in background [1/14772] is ambiguous (2 gene matches in Ensembl), skipping!
#WARNING: Gene AC153152.2 in background [1/14774] is not recognized, skipping!
#WARNING: Gene C77370 in background [1/14809] is not recognized, skipping!
#WARNING: Gene AC122335.3 in background [1/14811] is not recognized, skipping!
#WARNING: Gene JUNB in background [1/14817] is already seen with same internal ID GOSH:15385, skipping!
#WARNING: Gene SLC26A6 in background [1/14822] is ambiguous (2 gene matches in Ensembl), skipping!
#WARNING: Gene AC117639.2 in background [1/14866] is not recognized, skipping!
#WARNING: Gene EFCAB7 in background [1/14889] is ambiguous (2 gene matches in Ensembl), skipping!
#WARNING: Gene GM45138 in background [1/14920] is not recognized, skipping!
#WARNING: Gene AC163282.1 in background [1/14925] is not recognized, skipping!
#WARNING: Gene AC160029.3 in background [1/14931] is not recognized, skipping!
#WARNING: Gene AC130831.1 in background [1/14961] is not recognized, skipping!
#WARNING: Gene AC117639.1 in background [1/14998] is not recognized, skipping!
#WARNING: Gene AC144949.1 in background [1/15010] is not recognized, skipping!
#WARNING: Gene AC159314.1 in background [1/15020] is not recognized, skipping!
#WARNING: Gene ACPT in background [1/15021] is not recognized, skipping!
#WARNING: Gene CLCF1 in background [1/15034] is ambiguous (2 gene matches in Ensembl), skipping!
#WARNING: Gene PTPRCAP in background [1/15038] is ambiguous (2 gene matches in Ensembl), skipping!
#WARNING: Gene AC160980.2 in background [1/15044] is not recognized, skipping!
#WARNING: Gene RGAG4 in background [1/15062] is not recognized, skipping!
#WARNING: Gene HHEX in background [1/15072] is ambiguous (2 gene matches in Ensembl), skipping!
#WARNING: Gene AC123830.1 in background [1/15083] is not recognized, skipping!
#WARNING: Gene AC123620.1 in background [1/15146] is not recognized, skipping!
#WARNING: Gene AC133947.2 in background [1/15147] is not recognized, skipping!
#WARNING: Gene AC158990.2 in background [1/15150] is not recognized, skipping!
#WARNING: Gene GM38037 in background [1/15162] is ambiguous (2 gene matches in Ensembl), skipping!
#WARNING: Gene TREM2 in background [1/15163] is ambiguous (2 gene matches in Ensembl), skipping!
#WARNING: Gene CT009546.3 in background [1/15165] is not recognized, skipping!
#WARNING: Gene AC154573.2 in background [1/15169] is not recognized, skipping!
#WARNING: Gene STK32C in background [1/15197] is ambiguous (2 gene matches in Ensembl), skipping!
#WARNING: Gene AC153366.1 in background [1/15213] is not recognized, skipping!
#WARNING: Gene AC159307.1 in background [1/15225] is not recognized, skipping!
#WARNING: Gene APOBEC2 in background [1/15242] is ambiguous (2 gene matches in Ensembl), skipping!
#WARNING: Gene AC126459.3 in background [1/15254] is not recognized, skipping!
#WARNING: Gene AC153912.4 in background [1/15319] is not recognized, skipping!
#WARNING: Gene AC153937.2 in background [1/15321] is not recognized, skipping!
#WARNING: Gene CAAA01180111.2 in background [1/15346] is not recognized, skipping!
#WARNING: Gene CT010498.2 in background [1/15355] is not recognized, skipping!
#WARNING: Gene AC154510.1 in background [1/15361] is not recognized, skipping!
#WARNING: Gene GM14966 in background [1/15367] is ambiguous (2 gene matches in Ensembl), skipping!
#WARNING: Gene AC163102.1 in background [1/15387] is not recognized, skipping!
#WARNING: Gene AC159809.2 in background [1/15427] is not recognized, skipping!
#WARNING: Gene AC173482.1 in background [1/15445] is not recognized, skipping!
#WARNING: Gene AC159635.2 in background [1/15459] is not recognized, skipping!
#WARNING: Gene G6B in background [1/15463] is not recognized, skipping!
#WARNING: Gene GM20680 in background [1/15474] is not recognized, skipping!
#WARNING: Gene GUCA1A in background [1/15480] is ambiguous (2 gene matches in Ensembl), skipping!
#WARNING: Gene AC118222.2 in background [1/15497] is not recognized, skipping!
#WARNING: Gene AC159542.1 in background [1/15508] is not recognized, skipping!
#WARNING: Gene CT025624.2 in background [1/15519] is not recognized, skipping!
#WARNING: Gene AC139752.1 in background [1/15529] is not recognized, skipping!
#WARNING: Gene AC131687.1 in background [1/15532] is not recognized, skipping!
#WARNING: Gene HOXD4 in background [1/15544] is ambiguous (2 gene matches in Ensembl), skipping!
#WARNING: Gene CT025547.1 in background [1/15563] is not recognized, skipping!
#WARNING: Gene CT009769.1 in background [1/15585] is not recognized, skipping!
#WARNING: Gene AC162932.1 in background [1/15591] is not recognized, skipping!
#WARNING: Gene AC154347.1 in background [1/15606] is not recognized, skipping!
#WARNING: Gene CTHRC1 in background [1/15619] is ambiguous (2 gene matches in Ensembl), skipping!
#WARNING: Gene CD28 in background [1/15628] is ambiguous (2 gene matches in Ensembl), skipping!
#WARNING: Gene GM14964 in background [1/15631] is ambiguous (2 gene matches in Ensembl), skipping!
#WARNING: Gene AC163038.4 in background [1/15633] is not recognized, skipping!
#WARNING: Gene SLFN8 in background [1/15643] is ambiguous (4 gene matches in Ensembl), skipping!
#WARNING: Gene AC164424.2 in background [1/15672] is not recognized, skipping!
#WARNING: Gene CT009757.6 in background [1/15673] is not recognized, skipping!
#WARNING: Gene AC108401.3 in background [1/15676] is not recognized, skipping!
#WARNING: Gene CT033781.1 in background [1/15681] is not recognized, skipping!
#WARNING: Gene SLFN3 in background [1/15683] is ambiguous (4 gene matches in Ensembl), skipping!
#WARNING: Gene AC163038.2 in background [1/15700] is not recognized, skipping!
#WARNING: Gene CT485612.4 in background [1/15718] is not recognized, skipping!
#WARNING: Gene GM15764 in background [1/15721] is ambiguous (2 gene matches in Ensembl), skipping!
#WARNING: Gene AC167244.1 in background [1/15740] is not recognized, skipping!
#WARNING: Gene AC154742.1 in background [1/15741] is not recognized, skipping!
#WARNING: Gene AC155937.1 in background [1/15758] is not recognized, skipping!
#WARNING: Gene AC122317.1 in background [1/15766] is not recognized, skipping!
#WARNING: Gene AL645664.1 in background [1/15787] is not recognized, skipping!
#WARNING: Gene AC104200.1 in background [1/15791] is not recognized, skipping!
#WARNING: Gene AC162938.3 in background [1/15803] is not recognized, skipping!
#WARNING: Gene GM933 in background [1/15843] is not recognized, skipping!
#WARNING: Gene GM5607 in background [1/15918] is not recognized, skipping!
#WARNING: Gene AC160028.2 in background [1/15924] is not recognized, skipping!
#WARNING: Gene AC124732.3 in background [1/15953] is not recognized, skipping!
#WARNING: Gene AC154816.1 in background [1/15955] is not recognized, skipping!
#WARNING: Gene DPEP2 in background [1/15979] is ambiguous (2 gene matches in Ensembl), skipping!
#WARNING: Gene AC158630.3 in background [1/16007] is not recognized, skipping!
#WARNING: Gene AC131709.1 in background [1/16009] is not recognized, skipping!
#WARNING: Gene 4933413G19RIK in background [1/16018] is not recognized, skipping!
#WARNING: Gene KCNN1 in background [1/16020] is ambiguous (2 gene matches in Ensembl), skipping!
#WARNING: Gene ERMARD in background [1/16022] is already seen with same internal ID GOSH:10383, skipping!
#WARNING: Gene PDE4C in background [1/16028] is ambiguous (2 gene matches in Ensembl), skipping!
#WARNING: Gene AC158589.1 in background [1/16034] is not recognized, skipping!
#WARNING: Gene FOXD3 in background [1/16057] is ambiguous (2 gene matches in Ensembl), skipping!
#WARNING: Gene AC122860.2 in background [1/16063] is not recognized, skipping!
#WARNING: Gene AC161050.1 in background [1/16086] is not recognized, skipping!
#WARNING: Gene AC100590.1 in background [1/16137] is not recognized, skipping!
#WARNING: Gene AC125361.1 in background [1/16158] is not recognized, skipping!
#WARNING: Gene AC151971.2 in background [1/16161] is not recognized, skipping!
#WARNING: Gene GM17552 in background [1/16164] is ambiguous (2 gene matches in Ensembl), skipping!
#WARNING: Gene GM21083 in background [1/16188] is ambiguous (2 gene matches in Ensembl), skipping!
#WARNING: Gene 1700030C10RIK in background [1/16194] is ambiguous (2 gene matches in Ensembl), skipping!
#WARNING: Gene AC158636.1 in background [1/16215] is not recognized, skipping!
#WARNING: Gene AC134328.1 in background [1/16235] is not recognized, skipping!
#WARNING: Gene AC124556.1 in background [1/16238] is not recognized, skipping!
#WARNING: Gene C1QTNF4 in background [1/16251] is ambiguous (2 gene matches in Ensembl), skipping!
#WARNING: Gene GUCA1B in background [1/16258] is ambiguous (2 gene matches in Ensembl), skipping!
#WARNING: Gene CYP2C44 in background [1/16288] is not recognized, skipping!
#WARNING: Gene AC112680.3 in background [1/16320] is not recognized, skipping!
#WARNING: Gene 1700093J21RIK in background [1/16322] is not recognized, skipping!
#WARNING: Gene AC153494.1 in background [1/16358] is not recognized, skipping!
#WARNING: Gene GM28873 in background [1/16364] is not recognized, skipping!
#WARNING: Gene CT030260.1 in background [1/16374] is not recognized, skipping!
#WARNING: Gene AC132085.1 in background [1/16380] is not recognized, skipping!
#WARNING: Gene AC140264.3 in background [1/16392] is not recognized, skipping!
#WARNING: Gene AC122525.1 in background [1/16396] is not recognized, skipping!
#WARNING: Gene AC132623.1 in background [1/16404] is not recognized, skipping!
#WARNING: Gene AC132265.1 in background [1/16407] is not recognized, skipping!
#WARNING: Gene AC163638.2 in background [1/16409] is not recognized, skipping!
#WARNING: Gene AC133174.1 in background [1/16410] is not recognized, skipping!
#WARNING: Gene GM15137 in background [1/16427] is not recognized, skipping!
#WARNING: Gene AC124732.1 in background [1/16438] is not recognized, skipping!
#WARNING: Gene 2310043O21RIK in background [1/16441] is ambiguous (2 gene matches in Ensembl), skipping!
#WARNING: Gene CYP2U1 in background [1/16442] is ambiguous (2 gene matches in Ensembl), skipping!
#WARNING: Gene AC101709.1 in background [1/16450] is not recognized, skipping!
#WARNING: Gene AC138284.4 in background [1/16470] is not recognized, skipping!
#WARNING: Gene CT025689.6 in background [1/16498] is not recognized, skipping!
#WARNING: Gene D2BWG1423E in background [1/16499] is not recognized, skipping!
#WARNING: Gene AC164441.1 in background [1/16614] is not recognized, skipping!
#WARNING: Gene AC152061.1 in background [1/16638] is not recognized, skipping!
#WARNING: Gene BC039771 in background [1/16648] is not recognized, skipping!
#WARNING: Gene AC153506.1 in background [1/16676] is not recognized, skipping!
#WARNING: Gene GM15440 in background [1/16677] is not recognized, skipping!
#WARNING: Gene AC157931.1 in background [1/16681] is not recognized, skipping!
#WARNING: Gene AC158592.1 in background [1/16691] is not recognized, skipping!
#WARNING: Gene MAJIN in background [1/16700] is ambiguous (2 gene matches in Ensembl), skipping!
#WARNING: Gene B230369F24RIK in background [1/16706] is ambiguous (2 gene matches in Ensembl), skipping!
#WARNING: Gene SLC14A1 in background [1/16716] is ambiguous (2 gene matches in Ensembl), skipping!
#WARNING: Gene 6430590A07RIK in background [1/16719] is ambiguous (2 gene matches in Ensembl), skipping!
#WARNING: Gene AC152922.1 in background [1/16772] is not recognized, skipping!
#WARNING: Gene AC153912.1 in background [1/16778] is not recognized, skipping!
#WARNING: Gene AC122860.1 in background [1/16784] is not recognized, skipping!
#WARNING: Gene AC159188.2 in background [1/16793] is not recognized, skipping!
#WARNING: Gene AC069562.2 in background [1/16806] is not recognized, skipping!
#WARNING: Gene AC113107.1 in background [1/16816] is not recognized, skipping!
#WARNING: Gene AC160863.3 in background [1/16824] is not recognized, skipping!
#WARNING: Gene AC238811.2 in background [1/16850] is not recognized, skipping!
#WARNING: Gene AC117949.2 in background [1/16859] is not recognized, skipping!
#WARNING: Gene AC241621.2 in background [1/16865] is not recognized, skipping!
#WARNING: Gene AC091785.2 in background [1/16877] is not recognized, skipping!
#WARNING: Gene DPYSL4 in background [1/16883] is ambiguous (2 gene matches in Ensembl), skipping!
#WARNING: Gene AC138284.6 in background [1/16920] is not recognized, skipping!
#WARNING: Gene CTLA4 in background [1/16933] is ambiguous (2 gene matches in Ensembl), skipping!
#WARNING: Gene AC125350.5 in background [1/16957] is not recognized, skipping!
#WARNING: Gene ZFP992 in background [1/16988] is ambiguous (2 gene matches in Ensembl), skipping!
#WARNING: Gene GM37874 in background [1/16993] is not recognized, skipping!
#WARNING: Gene AL714025.1 in background [1/16996] is not recognized, skipping!
#WARNING: Gene AC139750.1 in background [1/17001] is not recognized, skipping!
#WARNING: Gene AC159193.5 in background [1/17004] is not recognized, skipping!
#WARNING: Gene AC140477.3 in background [1/17014] is not recognized, skipping!
#WARNING: Gene AC154585.1 in background [1/17024] is not recognized, skipping!
#WARNING: Gene AC155293.3 in background [1/17049] is not recognized, skipping!
#WARNING: Gene AC163033.2 in background [1/17056] is not recognized, skipping!
#WARNING: Gene AC147634.1 in background [1/17068] is not recognized, skipping!
#WARNING: Gene AL589742.1 in background [1/17073] is not recognized, skipping!
#WARNING: Gene AC159104.1 in background [1/17093] is not recognized, skipping!
#WARNING: Gene AC153962.3 in background [1/17127] is not recognized, skipping!
#WARNING: Gene GM15317 in background [1/17143] is not recognized, skipping!
#WARNING: Gene AC134329.1 in background [1/17213] is not recognized, skipping!
#WARNING: Gene GM14963 in background [1/17220] is ambiguous (2 gene matches in Ensembl), skipping!
#WARNING: Gene SRP54A in background [1/17221] is already seen with same internal ID GOSH:20368, skipping!
#WARNING: Gene AC160863.4 in background [1/17230] is not recognized, skipping!
#WARNING: Gene AC158622.3 in background [1/17239] is not recognized, skipping!
#WARNING: Gene TREML4 in background [1/17243] is ambiguous (2 gene matches in Ensembl), skipping!
#WARNING: Gene AC134439.1 in background [1/17261] is not recognized, skipping!
#WARNING: Gene AC150314.3 in background [1/17265] is not recognized, skipping!
#WARNING: Gene A530058N18RIK in background [1/17281] is ambiguous (2 gene matches in Ensembl), skipping!
#WARNING: Gene AC117769.1 in background [1/17310] is not recognized, skipping!
#WARNING: Gene AC122354.1 in background [1/17312] is not recognized, skipping!
#WARNING: Gene AC173482.6 in background [1/17345] is not recognized, skipping!
#WARNING: Gene AC127337.2 in background [1/17360] is not recognized, skipping!
#WARNING: Gene TREML2 in background [1/17363] is ambiguous (2 gene matches in Ensembl), skipping!
#WARNING: Gene AC164092.2 in background [1/17373] is not recognized, skipping!
#WARNING: Gene GM21190 in background [1/17382] is ambiguous (2 gene matches in Ensembl), skipping!
#WARNING: Gene AC124413.2 in background [1/17386] is not recognized, skipping!
#WARNING: Gene GM13778 in background [1/17387] is ambiguous (2 gene matches in Ensembl), skipping!
#WARNING: Gene AC115805.1 in background [1/17401] is not recognized, skipping!
#WARNING: Gene CT030159.2 in background [1/17416] is not recognized, skipping!
#WARNING: Gene AC153501.1 in background [1/17437] is not recognized, skipping!
#WARNING: Gene AC158605.3 in background [1/17456] is not recognized, skipping!
#WARNING: Gene GM16701 in background [1/17465] is ambiguous (2 gene matches in Ensembl), skipping!
#WARNING: Gene 2010015M23RIK in background [1/17472] is ambiguous (2 gene matches in Ensembl), skipping!
#WARNING: Gene AC172027.3 in background [1/17476] is not recognized, skipping!
#WARNING: Gene AC142113.1 in background [1/17492] is not recognized, skipping!
#WARNING: Gene AC157950.2 in background [1/17503] is not recognized, skipping!
#WARNING: Gene AC134537.3 in background [1/17516] is not recognized, skipping!
#WARNING: Gene AC157650.3 in background [1/17536] is not recognized, skipping!
#WARNING: Gene AC102542.1 in background [1/17550] is not recognized, skipping!
#WARNING: Gene AC226737.1 in background [1/17557] is not recognized, skipping!
#WARNING: Gene AC151971.6 in background [1/17566] is not recognized, skipping!
#WARNING: Gene KLHL38 in background [1/17570] is ambiguous (2 gene matches in Ensembl), skipping!
#WARNING: Gene GM12688 in background [1/17577] is ambiguous (2 gene matches in Ensembl), skipping!
#WARNING: Gene AC159621.2 in background [1/17578] is not recognized, skipping!
#WARNING: Gene AC126459.1 in background [1/17579] is not recognized, skipping!
#WARNING: Gene AC158983.1 in background [1/17589] is not recognized, skipping!
#WARNING: Gene AC164565.1 in background [1/17608] is not recognized, skipping!
#WARNING: Gene AC154231.4 in background [1/17625] is not recognized, skipping!
#WARNING: Gene AC120386.1 in background [1/17631] is not recognized, skipping!
#WARNING: Gene AC122317.2 in background [1/17647] is not recognized, skipping!
#WARNING: Gene AC133083.2 in background [1/17655] is not recognized, skipping!
#WARNING: Gene AC124458.1 in background [1/17659] is not recognized, skipping!
#WARNING: Gene ERMARD in background [1/17671] is already seen with same internal ID GOSH:10383, skipping!
#WARNING: Gene AC123708.2 in background [1/17678] is not recognized, skipping!
#WARNING: Gene AC166358.2 in background [1/17703] is not recognized, skipping!
#WARNING: Gene CT009757.4 in background [1/17732] is not recognized, skipping!
#WARNING: Gene AC239878.2 in background [1/17750] is not recognized, skipping!
#WARNING: Gene AC123705.4 in background [1/17755] is not recognized, skipping!
#WARNING: Gene GM15646 in background [1/17791] is not recognized, skipping!
#WARNING: Gene AC121569.3 in background [1/17827] is not recognized, skipping!
#WARNING: Gene PIK3C2G in background [1/17845] is already seen with same internal ID GOSH:7721, skipping!
#WARNING: Gene AC139323.1 in background [1/17855] is not recognized, skipping!
#WARNING: Gene 1600002D24RIK in background [1/17864] is not recognized, skipping!
#WARNING: Gene AC140264.2 in background [1/17883] is not recognized, skipping!
#WARNING: Gene AC069562.3 in background [1/17889] is not recognized, skipping!
#WARNING: Gene AC158238.2 in background [1/17898] is not recognized, skipping!
#WARNING: Gene AC118202.1 in background [1/17913] is not recognized, skipping!
#WARNING: Gene AC122305.5 in background [1/17918] is not recognized, skipping!
#WARNING: Gene AC158804.2 in background [1/17920] is not recognized, skipping!
#WARNING: Gene CT010460.2 in background [1/17972] is not recognized, skipping!
#WARNING: Gene AC153949.1 in background [1/17975] is not recognized, skipping!
#WARNING: Gene AC125350.2 in background [1/17984] is not recognized, skipping!
#WARNING: Gene AC160405.2 in background [1/17991] is not recognized, skipping!
#WARNING: Gene EGR2 in background [1/18031] is ambiguous (2 gene matches in Ensembl), skipping!
#WARNING: Gene AC158388.3 in background [1/18043] is not recognized, skipping!
#WARNING: Gene CT009754.4 in background [1/18048] is not recognized, skipping!
#WARNING: Gene AC142191.1 in background [1/18050] is not recognized, skipping!
#WARNING: Gene AC135672.1 in background [1/18056] is not recognized, skipping!
#WARNING: Gene AC153569.2 in background [1/18072] is not recognized, skipping!
#WARNING: Gene AC151971.10 in background [1/18084] is not recognized, skipping!
#WARNING: Gene AC139568.2 in background [1/18088] is not recognized, skipping!
#WARNING: Gene AC112680.4 in background [1/18094] is not recognized, skipping!
#WARNING: Gene JAKMIP3 in background [1/18102] is ambiguous (2 gene matches in Ensembl), skipping!
#WARNING: Gene AC156791.1 in background [1/18104] is not recognized, skipping!
#WARNING: Gene AC125374.3 in background [1/18111] is not recognized, skipping!
#WARNING: Gene AC132474.2 in background [1/18113] is not recognized, skipping!
#WARNING: Gene AC166352.1 in background [1/18116] is not recognized, skipping!
#WARNING: Gene IL12RB1 in background [1/18122] is ambiguous (2 gene matches in Ensembl), skipping!
#WARNING: Gene AC115037.1 in background [1/18126] is not recognized, skipping!
#WARNING: Gene AC117245.4 in background [1/18134] is not recognized, skipping!
#WARNING: Gene AC164441.2 in background [1/18136] is not recognized, skipping!
#WARNING: Gene MFSD7C in background [1/18181] is not recognized, skipping!
#WARNING: Gene AC134867.1 in background [1/18195] is not recognized, skipping!
#WARNING: Gene AC160060.1 in background [1/18208] is not recognized, skipping!
#WARNING: Gene F830208F22RIK in background [1/18220] is ambiguous (2 gene matches in Ensembl), skipping!
#WARNING: Gene AC113059.1 in background [1/18231] is not recognized, skipping!
#WARNING: Gene CT025639.2 in background [1/18237] is not recognized, skipping!
#WARNING: Gene AC104832.1 in background [1/18246] is not recognized, skipping!
#WARNING: Gene AC122305.3 in background [1/18256] is not recognized, skipping!
#WARNING: Gene AC133934.2 in background [1/18259] is not recognized, skipping!
#WARNING: Gene CT009757.7 in background [1/18275] is not recognized, skipping!
#WARNING: Gene CT010456.3 in background [1/18288] is not recognized, skipping!
#WARNING: Gene CABP4 in background [1/18290] is ambiguous (2 gene matches in Ensembl), skipping!
#WARNING: Gene AC158535.1 in background [1/18291] is not recognized, skipping!
#WARNING: Gene GM26704 in background [1/18295] is ambiguous (2 gene matches in Ensembl), skipping!
#WARNING: Gene AC153504.2 in background [1/18298] is not recognized, skipping!
#WARNING: Gene AC122428.3 in background [1/18315] is not recognized, skipping!
#WARNING: Gene AC156025.1 in background [1/18325] is not recognized, skipping!
#WARNING: Gene AC159205.6 in background [1/18328] is not recognized, skipping!
#WARNING: Gene AC098712.1 in background [1/18335] is not recognized, skipping!
#WARNING: Gene CT010478.2 in background [1/18349] is not recognized, skipping!
#WARNING: Gene AC164623.1 in background [1/18358] is not recognized, skipping!
#WARNING: Gene AC153821.1 in background [1/18372] is not recognized, skipping!
#WARNING: Gene AC124739.5 in background [1/18373] is not recognized, skipping!
#WARNING: Gene AC122390.1 in background [1/18397] is not recognized, skipping!
#WARNING: Gene AC160405.1 in background [1/18416] is not recognized, skipping!
#WARNING: Gene GM5150 in background [1/18421] is ambiguous (2 gene matches in Ensembl), skipping!
#WARNING: Gene AC129597.1 in background [1/18424] is not recognized, skipping!
#WARNING: Gene AC164550.2 in background [1/18433] is not recognized, skipping!
#WARNING: Gene AC163350.2 in background [1/18454] is not recognized, skipping!
#WARNING: Gene AC165247.1 in background [1/18481] is not recognized, skipping!
#WARNING: Gene AL603745.3 in background [1/18487] is not recognized, skipping!
#WARNING: Gene GM38300 in background [1/18509] is ambiguous (2 gene matches in Ensembl), skipping!
#WARNING: Gene B430306N03RIK in background [1/18526] is ambiguous (2 gene matches in Ensembl), skipping!
#WARNING: Gene 4930455G09RIK in background [1/18527] is ambiguous (2 gene matches in Ensembl), skipping!
#WARNING: Gene RHOX5 in background [1/18531] is ambiguous (2 gene matches in Ensembl), skipping!
#WARNING: Gene AC068459.2 in background [1/18556] is not recognized, skipping!
#WARNING: Gene AC108401.1 in background [1/18571] is not recognized, skipping!
#WARNING: Gene SLFN1 in background [1/18574] is ambiguous (4 gene matches in Ensembl), skipping!
#WARNING: Gene GM3055 in background [1/18591] is already seen with same internal ID GOSH:33671, skipping!
#WARNING: Gene AC134860.2 in background [1/18597] is not recognized, skipping!
#WARNING: Gene AC147241.1 in background [1/18599] is not recognized, skipping!
#WARNING: Gene ZCCHC5 in background [1/18604] is not recognized, skipping!
#WARNING: Gene AC134869.1 in background [1/18609] is not recognized, skipping!
#WARNING: Gene AC157650.1 in background [1/18614] is not recognized, skipping!
#WARNING: Gene AC114645.4 in background [1/18618] is not recognized, skipping!
#WARNING: Gene AL591207.3 in background [1/18628] is not recognized, skipping!
#WARNING: Gene AC153890.1 in background [1/18633] is not recognized, skipping!
#WARNING: Gene AC140375.1 in background [1/18641] is not recognized, skipping!
#WARNING: Gene AC152979.5 in background [1/18645] is not recognized, skipping!
#WARNING: Gene GM20726 in background [1/18672] is not recognized, skipping!
#WARNING: Gene ASB14 in background [1/18682] is ambiguous (2 gene matches in Ensembl), skipping!
#WARNING: Gene CT009733.2 in background [1/18698] is not recognized, skipping!
#WARNING: Gene A630033H20RIK in background [1/18711] is not recognized, skipping!
#WARNING: Gene AC125206.2 in background [1/18714] is not recognized, skipping!
#WARNING: Gene AC129085.3 in background [1/18739] is not recognized, skipping!
#WARNING: Gene GM26670 in background [1/18743] is ambiguous (2 gene matches in Ensembl), skipping!
#WARNING: Gene AC154537.1 in background [1/18748] is not recognized, skipping!
#WARNING: Gene 9930004E17RIK in background [1/18764] is ambiguous (2 gene matches in Ensembl), skipping!
#WARNING: Gene AC151971.5 in background [1/18769] is not recognized, skipping!
#WARNING: Gene GM37271 in background [1/18780] is not recognized, skipping!
#WARNING: Gene AC158630.1 in background [1/18782] is not recognized, skipping!
#WARNING: Gene AC159813.1 in background [1/18784] is not recognized, skipping!
#WARNING: Gene CT009713.9 in background [1/18787] is not recognized, skipping!
#WARNING: Gene AC105169.2 in background [1/18799] is not recognized, skipping!
#WARNING: Gene MIR1839 in background [1/18800] is ambiguous (2 gene matches in Ensembl), skipping!
#WARNING: Gene ST6GAL2 in background [1/18817] is ambiguous (2 gene matches in Ensembl), skipping!
#WARNING: Gene AC123067.2 in background [1/18836] is not recognized, skipping!
#WARNING: Gene AC154257.2 in background [1/18863] is not recognized, skipping!
#WARNING: Gene AC120002.2 in background [1/18871] is not recognized, skipping!
#WARNING: Gene AC154552.2 in background [1/18873] is not recognized, skipping!
#WARNING: Gene AC153955.5 in background [1/18888] is not recognized, skipping!
#WARNING: Gene AC171183.3 in background [1/18896] is not recognized, skipping!
#WARNING: Gene AC121264.1 in background [1/18897] is not recognized, skipping!
#WARNING: Gene AC154828.2 in background [1/18923] is not recognized, skipping!
#WARNING: Gene AC132604.1 in background [1/18941] is not recognized, skipping!
#WARNING: Gene AC122840.2 in background [1/18945] is not recognized, skipping!
#WARNING: Gene AC153887.2 in background [1/18949] is not recognized, skipping!
#WARNING: Gene CT009546.2 in background [1/18951] is not recognized, skipping!
#WARNING: Gene AC159326.2 in background [1/18990] is not recognized, skipping!
#WARNING: Gene AC161054.2 in background [1/19007] is not recognized, skipping!
#WARNING: Gene GM23925 in background [1/19013] is ambiguous (2 gene matches in Ensembl), skipping!
#WARNING: Gene AC138214.1 in background [1/19030] is not recognized, skipping!
#WARNING: Gene AC173482.2 in background [1/19035] is not recognized, skipping!
#WARNING: Gene AC153856.4 in background [1/19045] is not recognized, skipping!
#WARNING: Gene AC159810.1 in background [1/19057] is not recognized, skipping!
#WARNING: Gene AC139754.4 in background [1/19093] is not recognized, skipping!
#WARNING: Gene AC132344.1 in background [1/19106] is not recognized, skipping!
#WARNING: Gene AC099934.5 in background [1/19132] is not recognized, skipping!
#WARNING: Gene AC118222.1 in background [1/19139] is not recognized, skipping!
#WARNING: Gene AC156273.3 in background [1/19142] is not recognized, skipping!
#WARNING: Gene AC140477.4 in background [1/19144] is not recognized, skipping!
#WARNING: Gene AC153955.2 in background [1/19161] is not recognized, skipping!
#WARNING: Gene AC159264.1 in background [1/19201] is not recognized, skipping!
#WARNING: Gene AC153567.2 in background [1/19203] is not recognized, skipping!
#WARNING: Gene AC123619.2 in background [1/19217] is not recognized, skipping!
#WARNING: Gene AC126262.2 in background [1/19241] is not recognized, skipping!
#WARNING: Gene CT030657.1 in background [1/19246] is not recognized, skipping!
#WARNING: Gene GM37699 in background [1/19260] is not recognized, skipping!
#WARNING: Gene AC132474.3 in background [1/19265] is not recognized, skipping!
#WARNING: Gene AC155819.1 in background [1/19266] is not recognized, skipping!
#WARNING: Gene AC154595.1 in background [1/19267] is not recognized, skipping!
#WARNING: Gene AC102312.2 in background [1/19274] is not recognized, skipping!
#WARNING: Gene AC122379.1 in background [1/19275] is not recognized, skipping!
#WARNING: Gene AC168056.3 in background [1/19277] is not recognized, skipping!
#WARNING: Gene TSPO2 in background [1/19298] is ambiguous (2 gene matches in Ensembl), skipping!
#WARNING: Gene AC148328.1 in background [1/19299] is not recognized, skipping!
#WARNING: Gene AC171277.1 in background [1/19323] is not recognized, skipping!
#WARNING: Gene AC153912.3 in background [1/19360] is not recognized, skipping!
#WARNING: Gene AC124595.1 in background [1/19395] is not recognized, skipping!
#WARNING: Gene AC022682.1 in background [1/19418] is not recognized, skipping!
#WARNING: Gene AC154355.1 in background [1/19424] is not recognized, skipping!
#WARNING: Gene AC124556.2 in background [1/19433] is not recognized, skipping!
#WARNING: Gene AC131777.2 in background [1/19436] is not recognized, skipping!
#WARNING: Gene GM10332 in background [1/19444] is not recognized, skipping!
#WARNING: Gene AC170597.2 in background [1/19466] is not recognized, skipping!
#WARNING: Gene AC122357.4 in background [1/19474] is not recognized, skipping!
#WARNING: Gene AC155637.1 in background [1/19477] is not recognized, skipping!
#WARNING: Gene AC113508.3 in background [1/19479] is not recognized, skipping!
#WARNING: Gene CT009696.3 in background [1/19489] is not recognized, skipping!
#WARNING: Gene AC160029.2 in background [1/19523] is not recognized, skipping!
#WARNING: Gene AC124516.1 in background [1/19525] is not recognized, skipping!
#WARNING: Gene AC153938.2 in background [1/19530] is not recognized, skipping!
#WARNING: Gene AL645643.1 in background [1/19539] is not recognized, skipping!
#WARNING: Gene AC158605.2 in background [1/19561] is not recognized, skipping!
#WARNING: Gene AC155710.1 in background [1/19581] is not recognized, skipping!
#WARNING: Gene GM38345 in background [1/19582] is ambiguous (2 gene matches in Ensembl), skipping!
#WARNING: Gene AC160995.1 in background [1/19591] is not recognized, skipping!
#WARNING: Gene AC158633.3 in background [1/19594] is not recognized, skipping!
#WARNING: Gene AC150314.4 in background [1/19599] is not recognized, skipping!
#WARNING: Gene AC154219.1 in background [1/19603] is not recognized, skipping!
#WARNING: Gene AC156802.2 in background [1/19614] is not recognized, skipping!
#WARNING: Gene AC152162.1 in background [1/19628] is not recognized, skipping!
#WARNING: Gene AC124421.2 in background [1/19640] is not recognized, skipping!
#WARNING: Gene AC122314.1 in background [1/19644] is not recognized, skipping!
#WARNING: Gene AC130217.2 in background [1/19645] is not recognized, skipping!
#WARNING: Gene AC158365.1 in background [1/19659] is not recognized, skipping!
#WARNING: Gene AC117245.5 in background [1/19666] is not recognized, skipping!
#WARNING: Gene AC153524.1 in background [1/19673] is not recognized, skipping!
#WARNING: Gene D130051D11RIK in background [1/19682] is not recognized, skipping!
#WARNING: Gene CT485606.2 in background [1/19686] is not recognized, skipping!
#WARNING: Gene AC167229.2 in background [1/19687] is not recognized, skipping!
#WARNING: Gene AC160635.2 in background [1/19691] is not recognized, skipping!
#WARNING: Gene AC154552.7 in background [1/19699] is not recognized, skipping!
#WARNING: Gene 2310069G16RIK in background [1/19701] is not recognized, skipping!
#WARNING: Gene GM13053 in background [1/19721] is ambiguous (2 gene matches in Ensembl), skipping!
#WARNING: Gene GM28710 in background [1/19751] is ambiguous (2 gene matches in Ensembl), skipping!
#WARNING: Gene A530064D06RIK in background [1/19785] is ambiguous (2 gene matches in Ensembl), skipping!
#WARNING: Gene AC126459.5 in background [1/19799] is not recognized, skipping!
#WARNING: Gene AC124453.1 in background [1/19808] is not recognized, skipping!
#WARNING: Gene RMST_1.1 in background [1/19810] is not recognized, skipping!
#WARNING: Gene AC126459.2 in background [1/19814] is not recognized, skipping!
#WARNING: Gene A930018M24RIK in background [1/19823] is already seen with same internal ID GOSH:31297, skipping!
#WARNING: Gene AC091237.1 in background [1/19838] is not recognized, skipping!
#WARNING: Gene GM4430 in background [1/19868] is ambiguous (2 gene matches in Ensembl), skipping!
#WARNING: Gene AC153497.1 in background [1/19874] is not recognized, skipping!
#WARNING: Gene AC122832.3 in background [1/19881] is not recognized, skipping!
#WARNING: Gene RD3 in background [1/19882] is ambiguous (2 gene matches in Ensembl), skipping!
#WARNING: Gene AC156025.3 in background [1/19891] is not recognized, skipping!
#WARNING: Gene GM15735 in background [1/19892] is not recognized, skipping!
#WARNING: Gene AC154863.1 in background [1/19895] is not recognized, skipping!
#WARNING: Gene A230057D06RIK in background [1/19896] is already seen with same internal ID GOSH:47477, skipping!
#WARNING: Gene AC163040.2 in background [1/19914] is not recognized, skipping!
#WARNING: Gene CT009713.2 in background [1/19925] is not recognized, skipping!
#WARNING: Gene AC166996.1 in background [1/19928] is not recognized, skipping!
#WARNING: Gene 4930534D22RIK in background [1/19934] is ambiguous (2 gene matches in Ensembl), skipping!
#WARNING: Gene AC122018.1 in background [1/19940] is not recognized, skipping!
#WARNING: Gene SPEER9-PS1 in background [1/19942] is ambiguous (2 gene matches in Ensembl), skipping!
#WARNING: Gene AC162181.1 in background [1/19948] is not recognized, skipping!
#WARNING: Gene AC159649.1 in background [1/19951] is not recognized, skipping!
#WARNING: Gene AC132852.1 in background [1/19953] is not recognized, skipping!
#WARNING: Gene 6330411D24RIK in background [1/19954] is ambiguous (2 gene matches in Ensembl), skipping!
#WARNING: Gene AC090962.2 in background [1/19964] is not recognized, skipping!
#WARNING: Gene AL645745.1 in background [1/19968] is not recognized, skipping!
#WARNING: Gene CT572999.2 in background [1/19982] is not recognized, skipping!
#WARNING: Gene AC068459.1 in background [1/19987] is not recognized, skipping!
#WARNING: Gene AC102554.1 in background [1/19989] is not recognized, skipping!
#WARNING: Gene CT025604.2 in background [1/19992] is not recognized, skipping!
#WARNING: Gene CT025556.3 in background [1/19996] is not recognized, skipping!
#WARNING: Gene AC155941.6 in background [1/20002] is not recognized, skipping!
#WARNING: Gene AC156952.1 in background [1/20004] is not recognized, skipping!
#WARNING: Gene AC132239.2 in background [1/20014] is not recognized, skipping!
#WARNING: Gene AC131677.1 in background [1/20017] is not recognized, skipping!
#WARNING: Gene AC157950.1 in background [1/20025] is not recognized, skipping!
#WARNING: Gene GM36638 in background [1/20041] is ambiguous (2 gene matches in Ensembl), skipping!
#WARNING: Gene AC108802.1 in background [1/20047] is not recognized, skipping!
#WARNING: Gene SIRPB1C in background [1/20064] is ambiguous (2 gene matches in Ensembl), skipping!
#WARNING: Gene AC155941.5 in background [1/20073] is not recognized, skipping!
#WARNING: Gene AC122539.3 in background [1/20081] is not recognized, skipping!
#WARNING: Gene AC126804.1 in background [1/20082] is not recognized, skipping!
#WARNING: Gene AC167234.2 in background [1/20100] is not recognized, skipping!
#WARNING: Gene AC144942.1 in background [1/20104] is not recognized, skipping!
#WARNING: Gene AC132852.2 in background [1/20105] is not recognized, skipping!
#WARNING: Gene AC104880.1 in background [1/20106] is not recognized, skipping!
#WARNING: Gene AC165080.4 in background [1/20110] is not recognized, skipping!
#WARNING: Gene AC153152.1 in background [1/20116] is not recognized, skipping!
#WARNING: Gene AC125409.2 in background [1/20123] is not recognized, skipping!
#WARNING: Gene AC027700.1 in background [1/20126] is not recognized, skipping!
#WARNING: Gene AC135360.2 in background [1/20130] is not recognized, skipping!
#WARNING: Gene AC153144.1 in background [1/20135] is not recognized, skipping!
#WARNING: Gene AC166098.1 in background [1/20138] is not recognized, skipping!
#WARNING: Gene AL606496.1 in background [1/20141] is not recognized, skipping!
#WARNING: Gene AC187103.2 in background [1/20143] is not recognized, skipping!
#WARNING: Gene AC138284.3 in background [1/20156] is not recognized, skipping!
#WARNING: Gene AC105958.1 in background [1/20159] is not recognized, skipping!
#WARNING: Gene AC154300.1 in background [1/20169] is not recognized, skipping!
#WARNING: Gene AC154828.1 in background [1/20174] is not recognized, skipping!
#WARNING: Gene AC165159.2 in background [1/20179] is not recognized, skipping!
#WARNING: Gene AC155259.2 in background [1/20193] is not recognized, skipping!
#WARNING: Gene AC153969.1 in background [1/20203] is not recognized, skipping!
#WARNING: Gene AC116680.1 in background [1/20214] is not recognized, skipping!
#WARNING: Gene AC173482.5 in background [1/20215] is not recognized, skipping!
#WARNING: Gene AC127270.2 in background [1/20239] is not recognized, skipping!
#WARNING: Gene AC158636.2 in background [1/20242] is not recognized, skipping!
#WARNING: Gene AC126549.1 in background [1/20244] is not recognized, skipping!
#WARNING: Gene AC124739.3 in background [1/20247] is not recognized, skipping!
#WARNING: Gene AC153509.2 in background [1/20250] is not recognized, skipping!
#WARNING: Gene AC160931.1 in background [1/20255] is not recognized, skipping!
#WARNING: Gene AC154639.1 in background [1/20260] is not recognized, skipping!
#WARNING: Gene CT010478.3 in background [1/20263] is not recognized, skipping!
#WARNING: Gene AC160334.3 in background [1/20265] is not recognized, skipping!
#WARNING: Gene AC159295.1 in background [1/20266] is not recognized, skipping!
#WARNING: Gene AC159244.3 in background [1/20295] is not recognized, skipping!
#WARNING: Gene JAKMIP3 in background [1/20300] is ambiguous (2 gene matches in Ensembl), skipping!
#WARNING: Gene AC134867.2 in background [1/20321] is not recognized, skipping!
#WARNING: Gene AC139568.1 in background [1/20325] is not recognized, skipping!
#WARNING: Gene AC164092.4 in background [1/20332] is not recognized, skipping!
#WARNING: Gene AC124414.1 in background [1/20335] is not recognized, skipping!
#WARNING: Gene GM2464 in background [1/20339] is ambiguous (2 gene matches in Ensembl), skipping!
#WARNING: Gene RTL1 in background [1/20365] is ambiguous (2 gene matches in Ensembl), skipping!
#WARNING: Gene CT010462.2 in background [1/20366] is not recognized, skipping!
#WARNING: Gene AC139750.2 in background [1/20375] is not recognized, skipping!
#WARNING: Gene AC166349.1 in background [1/20382] is not recognized, skipping!
#WARNING: Gene AC131187.1 in background [1/20408] is not recognized, skipping!
#WARNING: Gene AC160060.2 in background [1/20440] is not recognized, skipping!
#WARNING: Gene AC164573.1 in background [1/20487] is not recognized, skipping!
#WARNING: Gene AC156031.1 in background [1/20490] is not recognized, skipping!
#WARNING: Gene AC153379.3 in background [1/20501] is not recognized, skipping!
#WARNING: Gene AC153152.4 in background [1/20503] is not recognized, skipping!
#WARNING: Gene AC241534.1 in background [1/20510] is not recognized, skipping!
#WARNING: Gene AC168315.3 in background [1/20511] is not recognized, skipping!
#WARNING: Gene AC169985.1 in background [1/20524] is not recognized, skipping!
#WARNING: Gene AC164567.5 in background [1/20544] is not recognized, skipping!
#WARNING: Gene AC117797.1 in background [1/20545] is not recognized, skipping!
#WARNING: Gene GM44136 in background [1/20555] is ambiguous (2 gene matches in Ensembl), skipping!
#WARNING: Gene GM45396 in background [1/20560] is not recognized, skipping!
#WARNING: Gene AC159379.2 in background [1/20578] is not recognized, skipping!
#WARNING: Gene AC108401.2 in background [1/20587] is not recognized, skipping!
#WARNING: Gene GM36638 in background [1/20591] is ambiguous (2 gene matches in Ensembl), skipping!
#WARNING: Gene AC163354.3 in background [1/20596] is not recognized, skipping!
#WARNING: Gene CT030182.1 in background [1/20598] is not recognized, skipping!
#WARNING: Gene AC159819.3 in background [1/20601] is not recognized, skipping!
#WARNING: Gene AC163621.4 in background [1/20602] is not recognized, skipping!
#WARNING: Gene AC140409.4 in background [1/20607] is not recognized, skipping!
#WARNING: Gene AC159641.1 in background [1/20608] is not recognized, skipping!
#WARNING: Gene AC121788.3 in background [1/20614] is not recognized, skipping!
#WARNING: Gene 2810432F15RIK in background [1/20622] is ambiguous (2 gene matches in Ensembl), skipping!
#WARNING: Gene AC168315.1 in background [1/20623] is not recognized, skipping!
#WARNING: Gene AC159193.2 in background [1/20632] is not recognized, skipping!
#WARNING: Gene GM45328 in background [1/20637] is ambiguous (2 gene matches in Ensembl), skipping!
#WARNING: Gene GM16602 in background [1/20639] is not recognized, skipping!
#WARNING: Gene AC130711.1 in background [1/20640] is not recognized, skipping!
#WARNING: Gene AC159649.2 in background [1/20652] is not recognized, skipping!
#WARNING: Gene AC153938.1 in background [1/20657] is not recognized, skipping!
#WARNING: Gene AC158238.1 in background [1/20664] is not recognized, skipping!
#WARNING: Gene AC140375.2 in background [1/20669] is not recognized, skipping!
#WARNING: Gene AC138329.2 in background [1/20670] is not recognized, skipping!
#WARNING: Gene AC241534.4 in background [1/20674] is not recognized, skipping!
#WARNING: Gene TREM1 in background [1/20692] is ambiguous (2 gene matches in Ensembl), skipping!
#WARNING: Gene CCL19 in background [1/20700] is ambiguous (2 gene matches in Ensembl), skipping!
#WARNING: Gene NLRP12 in background [1/20719] is ambiguous (2 gene matches in Ensembl), skipping!
#WARNING: Gene RAPSN in background [1/20723] is ambiguous (2 gene matches in Ensembl), skipping!
#WARNING: Gene TREM3 in background [1/20736] is ambiguous (2 gene matches in Ensembl), skipping!
#WARNING: Gene AC132332.1 in background [1/20740] is not recognized, skipping!
#WARNING: Gene AC174082.2 in background [1/20741] is not recognized, skipping!
#WARNING: Gene DNAH12 in background [1/20771] is ambiguous (2 gene matches in Ensembl), skipping!
#WARNING: Gene AC160051.2 in background [1/20785] is not recognized, skipping!
#WARNING: Gene AC153862.2 in background [1/20790] is not recognized, skipping!
#WARNING: Gene AC131720.1 in background [1/20801] is not recognized, skipping!
#WARNING: Gene AL590503.1 in background [1/20849] is not recognized, skipping!
#WARNING: Gene 9830107B12RIK in background [1/20863] is ambiguous (2 gene matches in Ensembl), skipping!
#WARNING: Gene 4930415F15RIK in background [1/20865] is not recognized, skipping!
#WARNING: Gene GM14661 in background [1/20904] is ambiguous (2 gene matches in Ensembl), skipping!
#WARNING: Gene GPR152 in background [1/20912] is ambiguous (2 gene matches in Ensembl), skipping!
#WARNING: Gene AC122317.3 in background [1/20916] is not recognized, skipping!
#WARNING: Gene SLC25A31 in background [1/20927] is ambiguous (2 gene matches in Ensembl), skipping!
#WARNING: Gene AC129085.4 in background [1/20928] is not recognized, skipping!
#WARNING: Gene CR974585.1 in background [1/20930] is not recognized, skipping!
#WARNING: Gene AC160051.3 in background [1/20934] is not recognized, skipping!
#WARNING: Gene AC153729.4 in background [1/20938] is not recognized, skipping!
#WARNING: Gene AC121599.1 in background [1/20939] is not recognized, skipping!
#WARNING: Gene SPTBN5 in background [1/20941] is already seen with same internal ID GOSH:21008, skipping!
#WARNING: Gene AC159244.4 in background [1/20946] is not recognized, skipping!
#WARNING: Gene CT009536.1 in background [1/20956] is not recognized, skipping!
#WARNING: Gene AC124134.1 in background [1/20961] is not recognized, skipping!
#WARNING: Gene AC125206.1 in background [1/20964] is not recognized, skipping!
#WARNING: Gene AC127337.1 in background [1/20983] is not recognized, skipping!
#WARNING: Gene CT030185.1 in background [1/20984] is not recognized, skipping!
#WARNING: Gene AC102312.1 in background [1/20988] is not recognized, skipping!
#WARNING: Gene GM15869 in background [1/20992] is not recognized, skipping!
#WARNING: Gene AC141642.1 in background [1/20998] is not recognized, skipping!
#INFO: Effective domain size for CORUM_NOIEA: 871, threshold 0.00115
#INFO: Effective domain size for GO_NOIEA: 14496, threshold 2.6e-05
#INFO: Effective domain size for HP_NOIEA: 3317, threshold 6.2e-05
#INFO: Effective domain size for KEGG_NOIEA: 6091, threshold 0.000977
#INFO: Effective domain size for REAC_NOIEA: 7799, threshold 0.000244
#INFO: Effective domain size for TF_NOIEA: 16223, threshold 4.2e-05
