# Supplementary material for: Smarcad1 mediates microbiota-induced inflammation in mouse and coordinates gene expression in the intestinal epithelium
Source: Genome Biol. 2020 Mar 11;21:64. doi: 10.1186/s13059-020-01976-7 (PMC7065452; doi:10.1186/s13059-020-01976-7)
Supplement: Supplementary file 18 — Additional file 18: Table S17. List of enriched gene ontology terms of clusters 2 (Additional file 15: Table S14) versus all genes significantly upregulated in WT upon colitis (marked as UP in Additional file 13: Table S12) with a statistical cutoff p < 0.2. Table contents: full g:profiler results and annotation, permanent link to the analysis with updated annotation database access. [file 13059_2020_1976_MOESM18_ESM.xlsx]

## Sheet: Sheet1
Comparison:						cluster 2 vs. upregulated on colitis in WT
link to analysis with continuosly updated databases:						https://biit.cs.ut.ee/link/1wi
# signf corr. p-value T Q Q&T Q&T/Q Q&T/T term ID t type t group t name and depth in group Q&T list
#
1 1.07e-01 18 25 4 0.160 0.222 GO:0003007 BP 13 heart morphogenesis 1 WNT5A,ADAMTS1,GJA1,DHRS3
1 ! 1.49e-02 23 25 5 0.200 0.217 GO:0008237 MF 12 metallopeptidase activity 1 ADAMTS4,BMP1,ADAMTS1,ADAMTS5,PAPPA
1 ! 2.64e-02 13 25 4 0.160 0.308 GO:0004222 MF 12 metalloendopeptidase activity 2 ADAMTS4,BMP1,ADAMTS1,PAPPA
1 1.49e-01 3 1 1 1.000 0.333 CORUM:973 cor 8 Sec61alpha-CollagenIV-Hsp47 complex 1 SERPINH1
1 1.50e-01 2 9 2 0.222 1.000 HP:0000637 hp 1 Long palpebral fissure 1 WNT5A,BMP1
1 1.50e-01 2 9 2 0.222 1.000 HP:0010539 hp 2 Thin calvarium 1 PDGFRB,GJA1
1 1.50e-01 2 9 2 0.222 1.000 HP:0000460 hp 9 Narrow nose 1 PDGFRB,GJA1
1 1.50e-01 2 9 2 0.222 1.000 HP:0000161 hp 10 Median cleft lip 1 WNT5A,GJA1
1 1.56e-01 20 9 4 0.444 0.200 HP:0000591 hp 5 Abnormal sclera morphology 1 WNT5A,BMP1,GJA1,SERPINH1
1 7.92e-02 17 9 4 0.444 0.235 HP:0000592 hp 5 Blue sclerae 2 WNT5A,BMP1,GJA1,SERPINH1
1 1.50e-01 2 9 2 0.222 1.000 HP:0100798 hp 6 Fingernail dysplasia 1 WNT5A,GJA1
1 1.01e-01 18 9 4 0.444 0.222 HP:0000233 hp 7 Thin vermilion border 1 WNT5A,BMP1,PDGFRB,GJA1
1 ! 2.28e-03 8 10 3 0.300 0.375 KEGG:04540 keg 11 Gap junction 1 TUBB6,PDGFRB,GJA1
1 8.08e-02 10 17 3 0.176 0.300 REAC:R-MMU-5173214 rea 4 O-glycosylation of TSR domain-containing proteins 1 ADAMTS4,ADAMTS1,ADAMTS5
1 1.13e-01 199 28 11 0.393 0.055 TF:M08819_1 tf 14 Factor: LKLF; motif: CNCCACCCS; match class: 1 1 G0S2,VMP1,WNT5A,BMP1,ADAMTS1,ADAMTS5,CRISPLD2,KIRREL,TNFAIP6,NFIL3,SERPINH1
1 1.88e-01 335 28 14 0.500 0.042 TF:M07461_1 tf 3 Factor: KLF; motif: GGGNGGGG; match class: 1 1 ADAMTS4,G0S2,VMP1,WNT5A,BMP1,ADAMTS1,ADAMTS5,TDRD1,CRISPLD2,KIRREL,TMEM198B,TNFAIP6,NFIL3,SERPINH1
#INFO: PARAMETERS: user_thr = 0.2
#INFO: PARAMETERS: analytical = 1
#INFO: PARAMETERS: sort_by_structure = 1
#INFO: PARAMETERS: organism = mmusculus
#INFO: User: http
#INFO: Host: arak-prod
#INFO: Time: 2019-1-18 13:11:41
#INFO: Version: r1760_e93_eg40
#WARNING: Gene 1700030C10RIK in background [1/5] is ambiguous (2 gene matches in Ensembl), skipping!
#WARNING: Gene AC027700.1 in background [1/37] is not recognized, skipping!
#WARNING: Gene AC122190.1 in background [1/38] is not recognized, skipping!
#WARNING: Gene AC122305.3 in background [1/39] is not recognized, skipping!
#WARNING: Gene AC122317.1 in background [1/40] is not recognized, skipping!
#WARNING: Gene AC123830.1 in background [1/41] is not recognized, skipping!
#WARNING: Gene AC125020.1 in background [1/42] is not recognized, skipping!
#WARNING: Gene AC152979.5 in background [1/43] is not recognized, skipping!
#WARNING: Gene AC153530.2 in background [1/44] is not recognized, skipping!
#WARNING: Gene AC154595.1 in background [1/45] is not recognized, skipping!
#WARNING: Gene AC159314.1 in background [1/46] is not recognized, skipping!
#WARNING: Gene AC160635.2 in background [1/47] is not recognized, skipping!
#WARNING: Gene AC160962.1 in background [1/48] is not recognized, skipping!
#WARNING: Gene AC174082.2 in background [1/49] is not recognized, skipping!
#WARNING: Gene AC238811.2 in background [1/50] is not recognized, skipping!
#WARNING: Gene APITD1 in background [1/117] is not recognized, skipping!
#WARNING: Gene GM15658 in background [1/669] is not recognized, skipping!
#WARNING: Gene SIRPB1C in background [1/1569] is ambiguous (2 gene matches in Ensembl), skipping!
#INFO: Effective domain size for CORUM_NOIEA: 83, threshold 0.0121
#INFO: Effective domain size for GO_NOIEA: 1602, threshold 5.7e-05
#INFO: Effective domain size for HP_NOIEA: 411, threshold 0.000142
#INFO: Effective domain size for KEGG_NOIEA: 908, threshold 0.00115
#INFO: Effective domain size for REAC_NOIEA: 1035, threshold 0.000255
#INFO: Effective domain size for TF_NOIEA: 1782, threshold 4.4e-05
