# Supplementary material for: Smarcad1 mediates microbiota-induced inflammation in mouse and coordinates gene expression in the intestinal epithelium
Source: Genome Biol. 2020 Mar 11;21:64. doi: 10.1186/s13059-020-01976-7 (PMC7065452; doi:10.1186/s13059-020-01976-7)
Supplement: Supplementary file 19 — Additional file 19: Table S18. List of enriched gene ontology terms of cluster A (Additional file 14: Table S13) versus all genes significantly upregulated in WT upon colitis (Additional file 13: marked as UP in Table S12) with a statistical cutoff p < 0.05. Table contents: full g:profiler results and annotation, permanent link to the analysis with updated annotation database access. [file 13059_2020_1976_MOESM19_ESM.xlsx]

## Sheet: Sheet1
Comparison:						cluster A vs. genes upregulated on colitis in WT
link to analysis with continuosly updated databases:						https://biit.cs.ut.ee/link/1wl
# signf corr. p-value T Q Q&T Q&T/Q Q&T/T term ID t type t group t name and depth in group Q&T list
#
1 ! 3.25e-03 145 478 68 0.142 0.469 GO:0003008 BP 22 system process 1 SERPINF1,COL1A1,ITGA3,PLOD3,LPO,ALDH1A3,ITGA2,GATA3,FLI1,SULF1,DNAH11,CCL4,IGF1,ARG2,FGF10,SNAI2,EHD3,DSC2,HTR7,IL6,ITGB1,RDH10,SLC9A4,CXCR2,IGFBP5,NPPC,SERPINE2,ENG,IL1RN,IL1A,DNAJC19,DDAH1,PDE4B,HGF,AGTRAP,COL1A2,TACR1,CHL1,PTPRO,KCNJ8,EDNRA,MMP2,TPM4,PTGS2,CCK,MFRP,INHBB,ATP8A1,CYP7B1,PDE9A,INHBA,BDKRB1,S1PR2,OLFR1033,HCAR2,…
1 ! 2.08e-05 57 478 37 0.077 0.649 GO:0043062 BP 3 extracellular structure organization 1 COL18A1,COL1A1,HAS1,PLOD3,NID1,SULF1,MMP9,ERO1L,LOX,ITGB1,COL5A2,COL3A1,FN1,ENG,COL5A1,CYR61,EMILIN1,COL1A2,ELN,GPM6B,COL4A1,CRISPLD2,ANXA2,LOXL2,TGFBI,ADAMTSL2,CSGALNACT1,ADAMTS2,OLFML2B,VWA1,MFAP4,MMP13,BCL3,TNFRSF11B,SERPINB5,GREM1,PDPN
1 ! 3.87e-07 52 478 37 0.077 0.712 GO:0030198 BP 3 extracellular matrix organization 2 COL18A1,COL1A1,HAS1,PLOD3,NID1,SULF1,MMP9,ERO1L,LOX,ITGB1,COL5A2,COL3A1,FN1,ENG,COL5A1,CYR61,EMILIN1,COL1A2,ELN,GPM6B,COL4A1,CRISPLD2,ANXA2,LOXL2,TGFBI,ADAMTSL2,CSGALNACT1,ADAMTS2,OLFML2B,VWA1,MFAP4,MMP13,BCL3,TNFRSF11B,SERPINB5,GREM1,PDPN
1 ! 1.80e-02 14 478 12 0.025 0.857 GO:0030199 BP 3 collagen fibril organization 3 COL1A1,PLOD3,LOX,COL5A2,COL3A1,COL5A1,EMILIN1,COL1A2,ANXA2,LOXL2,ADAMTS2,GREM1
1 ! 2.31e-02 30 478 20 0.042 0.667 GO:0007178 BP 16 transmembrane receptor protein serine/threonine kinase signaling pathway 1 ITGA3,CHRD,SULF1,FGF10,COL3A1,ENG,CYR61,EMILIN1,COL1A2,SFRP1,BMPER,MYD88,NUP93,CHST11,CCL2,ADAMTSL2,INHBB,RUNX2,INHBA,GREM1
1 ! 2.24e-02 127 478 59 0.123 0.465 GO:0009719 BP 18 response to endogenous stimulus 1 MMP14,TIMP1,COL1A1,ITGA3,HAS1,CHRD,GATA3,SULF1,AKT3,IGF1,FGF10,SNAI2,LOX,ANXA1,HTR7,IL6,ITGB1,IL17A,COL5A2,COL3A1,IGFBP5,NUCKS1,ENG,IL1RN,E2F1,PDGFC,CYR61,PAPPA,PDE4B,ALPL,EMILIN1,COL1A2,TACR1,MSN,EIF4EBP1,COL4A1,COL4A2,SFRP1,MMP2,BMPER,PAQR5,MYD88,NLRP3,CHST11,CCL2,ADAMTSL2,INHBB,RUNX2,CYP7B1,INHBA,PID1,BDNF,M…
1 ! 2.03e-05 252 478 113 0.236 0.448 GO:0040011 BP 5 locomotion 1 SERPINF1,MMP14,TIMP1,COL18A1,COL1A1,ITGA3,HCK,HAS1,PGF,CHRD,ITGA2,GATA3,CERS2,CD274,SULF1,MMP9,DNAH11,SPARC,CCL4,CCL9,AKT3,DCN,IGF1,MADCAM1,CCL11,MMP28,FGF10,APOD,RETNLG,SNAI2,ADAMTS1,TRIM26,ANXA1,IL33,ITGB1,COL3A1,PTP4A1,CXCR2,IGFBP5,FN1,SELP,ENG,COL5A1,IL1RN,ITGAV,IL1A,ANGPT4,PDGFC,CYR61,GLIPR2,PDE4B,ARTN,CAP1,CSF3R,HGF,DRAXIN,EM…
1 ! 3.93e-06 252 478 115 0.241 0.456 GO:0006928 BP 5 movement of cell or subcellular component 1 SERPINF1,MMP14,TIMP1,COL18A1,COL1A1,ITGA3,HCK,HAS1,PGF,CHRD,ITGA2,GATA3,CERS2,CD274,SULF1,MMP9,DNAH11,SPARC,CCL4,CCL9,AKT3,DCN,IGF1,MADCAM1,CCL11,MMP28,FGF10,APOD,RETNLG,SNAI2,ADAMTS1,DSC2,ANXA1,IL33,ITGB1,COL3A1,PTP4A1,CXCR2,IGFBP5,FN1,SELP,ENG,COL5A1,IL1RN,ITGAV,IL1A,ANGPT4,PDGFC,CYR61,GLIPR2,PDE4B,…
1 ! 2.89e-02 546 478 198 0.414 0.363 GO:0051179 BP 5 localization 1 SERPINF1,MMP14,TIMP1,CCT3,COL18A1,COL1A1,ITGA3,TCIRG1,HCK,HAS1,IL11,ABCA13,PGF,PLOD3,CHRD,DIO2,RALA,EXOC3L2,ITGA2,GATA3,PDZD11,CERS2,CD274,MAPKAPK2,SULF1,MMP9,VMP1,DNAH11,SPARC,CCL4,CCL9,AKT3,RAB32,DCN,ARG1,IGF1,MADCAM1,NBAS,CCL11,MMP28,RHBDF2,ARG2,SLC25A48,FGF10,ERO1L,SCARA5,PPP3CC,APOD,RETNLG,SNAI2,ADAMTS1,PROS1,EHD3,C3,DSC2,DC…
1 ! 1.92e-05 235 478 107 0.224 0.455 GO:0051674 BP 5 localization of cell 2 SERPINF1,MMP14,TIMP1,COL18A1,COL1A1,ITGA3,HCK,HAS1,PGF,CHRD,ITGA2,GATA3,CERS2,CD274,SULF1,MMP9,DNAH11,SPARC,CCL4,CCL9,AKT3,DCN,IGF1,MADCAM1,CCL11,MMP28,FGF10,APOD,RETNLG,SNAI2,ADAMTS1,ANXA1,IL33,ITGB1,COL3A1,PTP4A1,CXCR2,IGFBP5,FN1,SELP,ENG,COL5A1,IL1RN,ITGAV,IL1A,ANGPT4,PDGFC,CYR61,GLIPR2,PDE4B,ARTN,CAP1,CSF3R,HGF,EMILIN…
1 ! 1.92e-05 235 478 107 0.224 0.455 GO:0048870 BP 5 cell motility 3 SERPINF1,MMP14,TIMP1,COL18A1,COL1A1,ITGA3,HCK,HAS1,PGF,CHRD,ITGA2,GATA3,CERS2,CD274,SULF1,MMP9,DNAH11,SPARC,CCL4,CCL9,AKT3,DCN,IGF1,MADCAM1,CCL11,MMP28,FGF10,APOD,RETNLG,SNAI2,ADAMTS1,ANXA1,IL33,ITGB1,COL3A1,PTP4A1,CXCR2,IGFBP5,FN1,SELP,ENG,COL5A1,IL1RN,ITGAV,IL1A,ANGPT4,PDGFC,CYR61,GLIPR2,PDE4B,ARTN,CAP1,CSF3R,HGF,EMILIN1,CXCL5…
1 ! 1.33e-05 231 478 106 0.222 0.459 GO:0016477 BP 5 cell migration 4 SERPINF1,MMP14,TIMP1,COL18A1,COL1A1,ITGA3,HCK,HAS1,PGF,CHRD,ITGA2,GATA3,CERS2,CD274,SULF1,MMP9,SPARC,CCL4,CCL9,AKT3,DCN,IGF1,MADCAM1,CCL11,MMP28,FGF10,APOD,RETNLG,SNAI2,ADAMTS1,ANXA1,IL33,ITGB1,COL3A1,PTP4A1,CXCR2,IGFBP5,FN1,SELP,ENG,COL5A1,IL1RN,ITGAV,IL1A,ANGPT4,PDGFC,CYR61,GLIPR2,PDE4B,ARTN,CAP1,CSF3R,HGF,EMILIN1,CXCL5,CXCL3…
1 ! 8.65e-04 176 478 81 0.169 0.460 GO:0040012 BP 5 regulation of locomotion 1 SERPINF1,MMP14,TIMP1,COL18A1,COL1A1,ITGA3,HAS1,PGF,CHRD,ITGA2,GATA3,CERS2,CD274,SULF1,MMP9,SPARC,CCL4,AKT3,DCN,IGF1,MADCAM1,CCL11,MMP28,FGF10,APOD,SNAI2,ADAMTS1,TRIM26,ANXA1,IL33,ITGB1,COL3A1,PTP4A1,CXCR2,IGFBP5,FN1,SELP,ENG,IL1RN,ITGAV,IL1A,ANGPT4,PDGFC,CYR61,GLIPR2,ARTN,HGF,EMILIN1,CXCL5,CXCL3,CXCL1,TACR1,MSN,VEGFD,S…
1 ! 2.02e-04 174 478 82 0.172 0.471 GO:0051270 BP 5 regulation of cellular component movement 1 SERPINF1,MMP14,TIMP1,COL18A1,COL1A1,ITGA3,HAS1,PGF,CHRD,ITGA2,GATA3,CERS2,CD274,SULF1,MMP9,DNAH11,SPARC,CCL4,AKT3,DCN,IGF1,MADCAM1,CCL11,MMP28,FGF10,APOD,SNAI2,ADAMTS1,DSC2,ANXA1,IL33,ITGB1,COL3A1,PTP4A1,CXCR2,IGFBP5,FN1,SELP,ENG,IL1RN,ITGAV,IL1A,ANGPT4,PDGFC,CYR61,GLIPR2,PDE4B,HGF,EMILIN1,CXCL5,CXCL3,…
1 ! 5.41e-04 169 478 79 0.165 0.467 GO:2000145 BP 5 regulation of cell motility 2 SERPINF1,MMP14,TIMP1,COL18A1,COL1A1,ITGA3,HAS1,PGF,CHRD,ITGA2,GATA3,CERS2,CD274,SULF1,MMP9,SPARC,CCL4,AKT3,DCN,IGF1,MADCAM1,CCL11,MMP28,FGF10,APOD,SNAI2,ADAMTS1,ANXA1,IL33,ITGB1,COL3A1,PTP4A1,CXCR2,IGFBP5,FN1,SELP,ENG,IL1RN,ITGAV,IL1A,ANGPT4,PDGFC,CYR61,GLIPR2,HGF,EMILIN1,CXCL5,CXCL3,CXCL1,TACR1,MSN,VEGFD,SFRP1,EDNR…
1 ! 2.08e-04 166 478 79 0.165 0.476 GO:0030334 BP 5 regulation of cell migration 3 SERPINF1,MMP14,TIMP1,COL18A1,COL1A1,ITGA3,HAS1,PGF,CHRD,ITGA2,GATA3,CERS2,CD274,SULF1,MMP9,SPARC,CCL4,AKT3,DCN,IGF1,MADCAM1,CCL11,MMP28,FGF10,APOD,SNAI2,ADAMTS1,ANXA1,IL33,ITGB1,COL3A1,PTP4A1,CXCR2,IGFBP5,FN1,SELP,ENG,IL1RN,ITGAV,IL1A,ANGPT4,PDGFC,CYR61,GLIPR2,HGF,EMILIN1,CXCL5,CXCL3,CXCL1,TACR1,MSN,VEGFD,SFRP1,EDN…
1 ! 4.57e-02 124 478 57 0.119 0.460 GO:0051272 BP 5 positive regulation of cellular component movement 1 MMP14,COL18A1,COL1A1,ITGA3,PGF,ITGA2,GATA3,CD274,MMP9,SPARC,CCL4,AKT3,IGF1,MADCAM1,CCL11,FGF10,SNAI2,ADAMTS1,ANXA1,ITGB1,PTP4A1,CXCR2,IGFBP5,FN1,SELP,ITGAV,IL1A,ANGPT4,PDGFC,CYR61,GLIPR2,HGF,CXCL5,CXCL3,CXCL1,TACR1,VEGFD,EDNRA,MMP2,THY1,PTGS2,CXCL10,CCL2,ATP8A1,SSH2,BDKRB1,SNAI1,CCBE1,C5AR1,FP…
1 ! 4.57e-02 124 478 57 0.119 0.460 GO:2000147 BP 5 positive regulation of cell motility 2 MMP14,COL18A1,COL1A1,ITGA3,PGF,ITGA2,GATA3,CD274,MMP9,SPARC,CCL4,AKT3,IGF1,MADCAM1,CCL11,FGF10,SNAI2,ADAMTS1,ANXA1,ITGB1,PTP4A1,CXCR2,IGFBP5,FN1,SELP,ITGAV,IL1A,ANGPT4,PDGFC,CYR61,GLIPR2,HGF,CXCL5,CXCL3,CXCL1,TACR1,VEGFD,EDNRA,MMP2,THY1,PTGS2,CXCL10,CCL2,ATP8A1,SSH2,BDKRB1,SNAI1,CCBE1,C5AR1,FPR2,CEMIP,TNFAI…
1 ! 3.41e-02 123 478 57 0.119 0.463 GO:0030335 BP 5 positive regulation of cell migration 3 MMP14,COL18A1,COL1A1,ITGA3,PGF,ITGA2,GATA3,CD274,MMP9,SPARC,CCL4,AKT3,IGF1,MADCAM1,CCL11,FGF10,SNAI2,ADAMTS1,ANXA1,ITGB1,PTP4A1,CXCR2,IGFBP5,FN1,SELP,ITGAV,IL1A,ANGPT4,PDGFC,CYR61,GLIPR2,HGF,CXCL5,CXCL3,CXCL1,TACR1,VEGFD,EDNRA,MMP2,THY1,PTGS2,CXCL10,CCL2,ATP8A1,SSH2,BDKRB1,SNAI1,CCBE1,C5AR1,FPR2,CEMIP,TNFA…
1 ! 1.59e-03 563 478 209 0.437 0.371 GO:0032502 BP 1 developmental process 1 SERPINF1,MMP14,TIMP1,COL18A1,COL1A1,ITGA3,ACP2,HCK,PGF,PLOD3,NES,NID1,CHRD,ELK3,RALA,APOBEC3,BICC1,ALDH1A3,ITGA2,GATA3,CERS2,FLI1,CD274,MAPKAPK2,SCUBE1,SULF1,MMP9,MYBL2,VMP1,UCHL5,DNAH11,SPARC,CCL9,AKT3,RAB32,RSPO3,DCN,IGF1,MADCAM1,SEPT4,CCL11,ARG2,FGF10,ERO1L,C6,APOD,SNAI2,ADAMTS1,TMEM176A,C3,LOX,ANXA1,HTR7,IL33,CST6,PA…
1 ! 7.18e-04 533 478 201 0.421 0.377 GO:0048856 BP 1 anatomical structure development 2 SERPINF1,MMP14,TIMP1,COL18A1,COL1A1,ITGA3,ACP2,HCK,PGF,PLOD3,NES,NID1,CHRD,ELK3,RALA,APOBEC3,BICC1,ALDH1A3,ITGA2,GATA3,CERS2,FLI1,CD274,MAPKAPK2,SULF1,MMP9,VMP1,UCHL5,DNAH11,SPARC,CCL9,AKT3,RSPO3,DCN,IGF1,MADCAM1,SEPT4,CCL11,ARG2,FGF10,C6,APOD,SNAI2,ADAMTS1,TMEM176A,C3,LOX,ANXA1,HTR7,IL33,CST6,NAB2,IL6,ITGB1,R…
1 ! 1.60e-03 48 478 30 0.063 0.625 GO:0060322 BP 1 head development 3 MMP14,COL1A1,NES,CHRD,ALDH1A3,UCHL5,AKT3,IGF1,SEPT4,FGF10,APOD,ITGB1,COL3A1,SERPINE2,E2F1,DRAXIN,COL4A1,SFRP1,EDNRA,MMP2,CRISPLD2,SEMA7A,IFT172,INHBA,C5AR1,CXCL12,EXT1,SPHK1,NRG1,DUOX2
1 ! 1.35e-07 175 478 90 0.188 0.514 GO:0009888 BP 1 tissue development 3 MMP14,COL18A1,COL1A1,PGF,PLOD3,CHRD,RALA,ALDH1A3,GATA3,SULF1,RSPO3,IGF1,MADCAM1,CCL11,ARG2,FGF10,APOD,SNAI2,ANXA1,CST6,NAB2,IL6,ITGB1,RDH10,COL5A2,COL3A1,SLC9A4,CXCR2,IGFBP5,FN1,NPPC,SERPINE2,KIF26B,ENG,COL5A1,ITGAV,TRAF6,IL1A,ANGPT4,CYR61,GLIPR2,ARTN,HGF,ELN,MGP,PTPRO,DGAT2,SCNN1B,MSN,GPM6B,COL4A1,SFRP1,EDNRA,MMP2,BMPER,ACT…
1 ! 8.91e-06 109 478 60 0.126 0.550 GO:0060429 BP 1 epithelium development 4 MMP14,COL18A1,PGF,PLOD3,RALA,ALDH1A3,GATA3,SULF1,RSPO3,IGF1,MADCAM1,CCL11,ARG2,FGF10,SNAI2,ANXA1,IL6,RDH10,SLC9A4,CXCR2,IGFBP5,SERPINE2,KIF26B,ENG,COL5A1,TRAF6,IL1A,CYR61,HGF,MGP,PTPRO,SCNN1B,MSN,COL4A1,SFRP1,EDNRA,MMP2,BMPER,PTGS2,MYD88,NUP93,CXCL10,ADAMTSL2,TGM2,IFT172,CYP7B1,INHBA,SNAI1,S1PR2,KRT84,BASP1,PLAUR,BDNF,SP…
1 ! 3.36e-04 488 478 188 0.393 0.385 GO:0007275 BP 1 multicellular organism development 3 SERPINF1,MMP14,TIMP1,COL18A1,COL1A1,ITGA3,ACP2,PGF,PLOD3,NES,NID1,CHRD,ELK3,RALA,APOBEC3,BICC1,ALDH1A3,ITGA2,GATA3,CERS2,FLI1,CD274,MAPKAPK2,SULF1,MMP9,VMP1,UCHL5,DNAH11,SPARC,AKT3,RSPO3,DCN,IGF1,MADCAM1,SEPT4,CCL11,ARG2,FGF10,C6,APOD,SNAI2,ADAMTS1,TMEM176A,C3,LOX,ANXA1,HTR7,IL33,NAB2,IL6,ITGB1,RDH10,IL17A,C…
1 ! 2.58e-02 75 478 39 0.082 0.520 GO:0009790 BP 1 embryo development 4 MMP14,COL1A1,PLOD3,NES,CHRD,RALA,ALDH1A3,GATA3,SULF1,RSPO3,IGF1,FGF10,C6,ITGB1,RDH10,COL5A2,FN1,ENG,COL5A1,IL1RN,ITGAV,TRAF6,CYR61,APBA2,SFRP1,EDNRA,MDFI,CHST11,IFT172,RUNX2,INHBA,SNAI1,HS6ST1,GJA1,SLC39A1,EXT1,ENO1,GREM1,HEG1
1 ! 3.76e-08 132 478 74 0.155 0.561 GO:0035295 BP 1 tube development 3 SERPINF1,MMP14,COL18A1,ITGA3,PGF,PLOD3,ELK3,RALA,GATA3,SULF1,MMP9,SPARC,AKT3,RSPO3,DCN,IGF1,CCL11,ARG2,FGF10,C6,ADAMTS1,C3,LOX,ANXA1,ITGB1,RDH10,COL3A1,CXCR2,IGFBP5,SERPINE2,KIF26B,ENG,TRAF6,IL1A,ANGPT4,PDGFC,DDAH1,CYR61,HGF,EMILIN1,MGP,VEGFD,COL4A1,COL4A2,SFRP1,EDNRA,TLR3,BMPER,THY1,ANXA2,PTGS2,LOXL2,BRIP1,CXCL10,EPGN,CCL2,AD…
1 ! 1.46e-04 462 478 181 0.379 0.392 GO:0048731 BP 1 system development 3 SERPINF1,MMP14,COL18A1,COL1A1,ITGA3,ACP2,PGF,PLOD3,NES,NID1,CHRD,ELK3,RALA,APOBEC3,BICC1,ALDH1A3,ITGA2,GATA3,CERS2,FLI1,CD274,MAPKAPK2,SULF1,MMP9,UCHL5,DNAH11,SPARC,AKT3,RSPO3,DCN,IGF1,MADCAM1,SEPT4,CCL11,ARG2,FGF10,C6,APOD,SNAI2,ADAMTS1,TMEM176A,C3,LOX,ANXA1,HTR7,IL33,NAB2,IL6,ITGB1,RDH10,IL17A,COL5A2,COL3A1,CXCR2,IGFBP5,F…
1 ! 1.01e-06 129 478 70 0.146 0.543 GO:0072359 BP 1 circulatory system development 4 SERPINF1,COL18A1,COL1A1,PGF,ELK3,BICC1,GATA3,SULF1,MMP9,DNAH11,SPARC,AKT3,RSPO3,DCN,IGF1,CCL11,FGF10,C6,SNAI2,ADAMTS1,C3,LOX,ANXA1,ITGB1,COL3A1,CXCR2,ENG,COL5A1,ITGAV,IL1A,ANGPT4,DDAH1,CYR61,HGF,EMILIN1,COL1A2,KCNJ8,VEGFD,COL4A1,COL4A2,EDNRA,TLR3,MMP2,BMPER,THY1,ANXA2,PTGS2,LOXL2,CXCL10,EPGN,CCL2,IFT172,SNAI1,APL…
1 ! 2.66e-03 58 478 34 0.071 0.586 GO:0001501 BP 1 skeletal system development 4 MMP14,COL1A1,ACP2,CHRD,FLI1,SULF1,MMP9,SPARC,IGF1,SNAI2,NAB2,RDH10,COL5A2,NPPC,PDGFC,CYR61,ALPL,COL1A2,SFRP1,MMP2,ANXA2,MDFI,LOXL2,CHST11,CSGALNACT1,ARID5A,IFT172,RUNX2,SNAI1,MMP13,SLC39A1,FREM1,EXT1,GREM1
1 ! 2.44e-03 42 478 27 0.056 0.643 GO:0001655 BP 1 urogenital system development 4 SERPINF1,ITGA3,PGF,NID1,GATA3,SULF1,IGF1,ARG2,FGF10,ADAMTS1,RDH10,CXCR2,KIF26B,PTPRO,COL4A1,SFRP1,EDNRA,MMP2,BMPER,NUP93,CYP7B1,BASP1,PLAUR,BDNF,SERPINB5,GREM1,GCNT4
1 ! 1.10e-05 107 478 59 0.123 0.551 GO:0072358 BP 1 cardiovascular system development 4 SERPINF1,COL18A1,COL1A1,PGF,ELK3,SULF1,MMP9,SPARC,AKT3,RSPO3,DCN,IGF1,CCL11,FGF10,C6,ADAMTS1,C3,LOX,ANXA1,ITGB1,COL3A1,CXCR2,ENG,COL5A1,ITGAV,IL1A,ANGPT4,DDAH1,CYR61,HGF,EMILIN1,COL1A2,VEGFD,COL4A1,COL4A2,EDNRA,TLR3,MMP2,BMPER,THY1,ANXA2,PTGS2,LOXL2,CXCL10,EPGN,CCL2,APLNR,HS6ST1,ADAMTS6,CCBE1,C5AR1,GJA1,ADAM12…
1 ! 1.10e-05 107 478 59 0.123 0.551 GO:0001944 BP 1 vasculature development 4 SERPINF1,COL18A1,COL1A1,PGF,ELK3,SULF1,MMP9,SPARC,AKT3,RSPO3,DCN,IGF1,CCL11,FGF10,C6,ADAMTS1,C3,LOX,ANXA1,ITGB1,COL3A1,CXCR2,ENG,COL5A1,ITGAV,IL1A,ANGPT4,DDAH1,CYR61,HGF,EMILIN1,COL1A2,VEGFD,COL4A1,COL4A2,EDNRA,TLR3,MMP2,BMPER,THY1,ANXA2,PTGS2,LOXL2,CXCL10,EPGN,CCL2,APLNR,HS6ST1,ADAMTS6,CCBE1,C5AR1,GJA1,ADAM12,CXCL12,SP…
1 ! 3.13e-02 63 478 34 0.071 0.540 GO:1901342 BP 1 regulation of vasculature development 5 SERPINF1,PGF,SULF1,MMP9,SPARC,AKT3,DCN,CCL11,C6,ADAMTS1,C3,ANXA1,ITGB1,CXCR2,ENG,IL1A,ANGPT4,DDAH1,HGF,EMILIN1,VEGFD,COL4A2,TLR3,BMPER,PTGS2,CXCL10,CCL2,APLNR,CCBE1,C5AR1,ADAM12,SPHK1,CHIL1,GREM1
1 ! 4.03e-02 42 478 25 0.052 0.595 GO:1904018 BP 1 positive regulation of vasculature development 5 PGF,MMP9,AKT3,CCL11,C6,C3,ANXA1,ITGB1,CXCR2,ENG,IL1A,ANGPT4,DDAH1,HGF,VEGFD,TLR3,BMPER,PTGS2,APLNR,CCBE1,C5AR1,ADAM12,SPHK1,CHIL1,GREM1
1 ! 1.99e-04 372 478 151 0.316 0.406 GO:0048513 BP 1 animal organ development 3 SERPINF1,MMP14,COL1A1,ITGA3,PGF,PLOD3,NES,NID1,CHRD,APOBEC3,BICC1,ALDH1A3,ITGA2,GATA3,FLI1,MAPKAPK2,SULF1,MMP9,UCHL5,DNAH11,SPARC,AKT3,RSPO3,IGF1,MADCAM1,SEPT4,CCL11,ARG2,FGF10,APOD,SNAI2,ADAMTS1,TMEM176A,LOX,ANXA1,NAB2,IL6,ITGB1,RDH10,IL17A,COL5A2,COL3A1,CXCR2,IGFBP5,FN1,NPPC,SERPINE2,KIF26B,ENG,COL5A1,ITGAV,TRAF6,IL…
1 ! 3.50e-03 47 478 29 0.061 0.617 GO:0007507 BP 1 heart development 4 BICC1,GATA3,MMP9,DNAH11,IGF1,SNAI2,ADAMTS1,LOX,ITGB1,COL3A1,ENG,COL5A1,CYR61,EMILIN1,KCNJ8,EDNRA,MMP2,IFT172,SNAI1,APLNR,ADAMTS6,MMP13,GJA1,CAMK2D,SLIT3,NRG1,GREM1,HEG1,PDPN
1 ! 4.72e-02 31 478 20 0.042 0.645 GO:0001822 BP 1 kidney development 4 ITGA3,PGF,NID1,GATA3,SULF1,ARG2,FGF10,ADAMTS1,RDH10,CXCR2,KIF26B,PTPRO,SFRP1,EDNRA,BMPER,NUP93,BASP1,BDNF,GREM1,GCNT4
1 ! 4.03e-02 42 478 25 0.052 0.595 GO:0007420 BP 1 brain development 4 NES,CHRD,ALDH1A3,UCHL5,AKT3,IGF1,SEPT4,FGF10,APOD,ITGB1,COL3A1,SERPINE2,E2F1,DRAXIN,COL4A1,SFRP1,SEMA7A,IFT172,INHBA,C5AR1,CXCL12,EXT1,SPHK1,NRG1,DUOX2
1 ! 2.70e-05 104 478 57 0.119 0.548 GO:0001568 BP 1 blood vessel development 3 SERPINF1,COL18A1,COL1A1,PGF,ELK3,SULF1,MMP9,SPARC,AKT3,RSPO3,DCN,CCL11,FGF10,C6,ADAMTS1,C3,LOX,ANXA1,ITGB1,COL3A1,CXCR2,ENG,COL5A1,ITGAV,IL1A,ANGPT4,DDAH1,CYR61,HGF,EMILIN1,COL1A2,VEGFD,COL4A1,COL4A2,EDNRA,TLR3,MMP2,BMPER,THY1,ANXA2,PTGS2,LOXL2,CXCL10,EPGN,CCL2,APLNR,HS6ST1,ADAMTS6,CCBE1,C5AR1,GJA1,ADAM12,CXCL12,SPHK1,…
1 ! 2.41e-09 260 478 126 0.264 0.485 GO:0009653 BP 1 anatomical structure morphogenesis 2 SERPINF1,MMP14,COL18A1,COL1A1,HCK,PGF,PLOD3,NES,CHRD,ELK3,RALA,ALDH1A3,ITGA2,GATA3,FLI1,SULF1,MMP9,UCHL5,DNAH11,SPARC,AKT3,RSPO3,DCN,IGF1,CCL11,FGF10,C6,SNAI2,ADAMTS1,C3,LOX,ANXA1,NAB2,IL6,ITGB1,RDH10,COL5A2,COL3A1,CXCR2,IGFBP5,FN1,NPPC,SERPINE2,KIF26B,ENG,COL5A1,NEB,IL1RN,ITGAV,TRAF6,IL1A,ANGPT4,PDGFC,DDAH1…
1 ! 1.52e-06 73 478 46 0.096 0.630 GO:0048729 BP 1 tissue morphogenesis 3 MMP14,PGF,PLOD3,CHRD,RALA,ALDH1A3,GATA3,SULF1,RSPO3,IGF1,CCL11,FGF10,SNAI2,IL6,RDH10,COL3A1,CXCR2,IGFBP5,KIF26B,ENG,COL5A1,TRAF6,CYR61,ARTN,HGF,MGP,SCNN1B,MSN,COL4A1,SFRP1,EDNRA,MMP2,ACTA1,CXCL10,TGM2,IFT172,CYP7B1,INHBA,SNAI1,GJA1,CXCL12,SERPINB5,GREM1,HEG1,GCNT4,PDPN
1 ! 5.95e-05 63 478 39 0.082 0.619 GO:0002009 BP 1 morphogenesis of an epithelium 4 MMP14,PGF,PLOD3,RALA,ALDH1A3,GATA3,SULF1,RSPO3,IGF1,CCL11,FGF10,SNAI2,IL6,RDH10,CXCR2,IGFBP5,KIF26B,ENG,COL5A1,TRAF6,CYR61,HGF,MGP,SCNN1B,MSN,COL4A1,SFRP1,EDNRA,MMP2,CXCL10,TGM2,IFT172,CYP7B1,SNAI1,GJA1,CXCL12,SERPINB5,GREM1,PDPN
1 ! 4.69e-06 115 478 63 0.132 0.548 GO:0035239 BP 1 tube morphogenesis 3 SERPINF1,MMP14,COL18A1,PGF,ELK3,RALA,GATA3,SULF1,MMP9,SPARC,AKT3,RSPO3,DCN,IGF1,CCL11,FGF10,C6,ADAMTS1,C3,LOX,ANXA1,ITGB1,RDH10,COL3A1,CXCR2,KIF26B,ENG,TRAF6,IL1A,ANGPT4,DDAH1,CYR61,HGF,EMILIN1,MGP,VEGFD,COL4A1,COL4A2,SFRP1,EDNRA,TLR3,BMPER,THY1,ANXA2,PTGS2,LOXL2,CXCL10,EPGN,CCL2,TGM2,IFT172,APLNR,HS6ST1,CCBE1,C5AR1,GJA1,ADA…
1 ! 1.52e-04 93 478 51 0.107 0.548 GO:0048514 BP 1 blood vessel morphogenesis 4 SERPINF1,COL18A1,PGF,ELK3,SULF1,MMP9,SPARC,AKT3,RSPO3,DCN,CCL11,FGF10,C6,ADAMTS1,C3,LOX,ANXA1,ITGB1,COL3A1,CXCR2,ENG,IL1A,ANGPT4,DDAH1,CYR61,HGF,EMILIN1,VEGFD,COL4A1,COL4A2,EDNRA,TLR3,BMPER,THY1,ANXA2,PTGS2,LOXL2,CXCL10,EPGN,CCL2,APLNR,HS6ST1,CCBE1,C5AR1,GJA1,ADAM12,CXCL12,SPHK1,CHIL1,GREM1,HEG1
1 ! 1.35e-02 47 478 28 0.059 0.596 GO:0048598 BP 1 embryonic morphogenesis 3 MMP14,CHRD,RALA,ALDH1A3,GATA3,SULF1,RSPO3,FGF10,RDH10,COL5A2,FN1,ENG,COL5A1,IL1RN,ITGAV,TRAF6,CYR61,SFRP1,MDFI,CHST11,IFT172,RUNX2,INHBA,SNAI1,GJA1,SLC39A1,EXT1,GREM1
1 ! 1.01e-09 100 478 63 0.132 0.630 GO:0009887 BP 1 animal organ morphogenesis 3 MMP14,COL1A1,PGF,PLOD3,ALDH1A3,ITGA2,GATA3,FLI1,SULF1,UCHL5,DNAH11,AKT3,IGF1,CCL11,FGF10,SNAI2,ADAMTS1,NAB2,IL6,RDH10,COL5A2,COL3A1,IGFBP5,NPPC,KIF26B,ENG,COL5A1,ITGAV,TRAF6,PDGFC,CYR61,ALPL,HGF,EREG,COL1A2,MSN,SFRP1,EDNRA,MMP2,ACTA1,THY1,MDFI,CHST11,MFRP,CSGALNACT1,TGM2,IFT172,RUNX2,CYP7B1,INHBA,SNAI1,BDNF,MMP13,GJA…
1 ! 9.15e-06 134 478 70 0.146 0.522 GO:0048646 BP 1 anatomical structure formation involved in morphogenesis 2 SERPINF1,COL18A1,COL1A1,PGF,CHRD,ELK3,RALA,ALDH1A3,GATA3,SULF1,MMP9,SPARC,AKT3,RSPO3,DCN,CCL11,FGF10,C6,SNAI2,ADAMTS1,C3,ANXA1,ITGB1,RDH10,COL5A2,CXCR2,FN1,KIF26B,ENG,COL5A1,NEB,ITGAV,TRAF6,IL1A,ANGPT4,DDAH1,CYR61,HGF,EMILIN1,VEGFD,COL4A1,COL4A2,SFRP1,EDNRA,TLR3,MMP2,BMPER,ACTA1,THY1,ANX…
1 ! 1.59e-04 81 478 46 0.096 0.568 GO:0001525 BP 1 angiogenesis 3 SERPINF1,COL18A1,PGF,ELK3,SULF1,MMP9,SPARC,AKT3,RSPO3,DCN,CCL11,C6,ADAMTS1,C3,ANXA1,ITGB1,CXCR2,ENG,IL1A,ANGPT4,DDAH1,CYR61,HGF,EMILIN1,VEGFD,COL4A1,COL4A2,EDNRA,TLR3,BMPER,THY1,ANXA2,PTGS2,LOXL2,CXCL10,EPGN,CCL2,APLNR,HS6ST1,CCBE1,C5AR1,ADAM12,CXCL12,SPHK1,CHIL1,GREM1
1 ! 7.59e-03 60 478 34 0.071 0.567 GO:0045765 BP 1 regulation of angiogenesis 1 SERPINF1,PGF,SULF1,MMP9,SPARC,AKT3,DCN,CCL11,C6,ADAMTS1,C3,ANXA1,ITGB1,CXCR2,ENG,IL1A,ANGPT4,DDAH1,HGF,EMILIN1,VEGFD,COL4A2,TLR3,BMPER,PTGS2,CXCL10,CCL2,APLNR,CCBE1,C5AR1,ADAM12,SPHK1,CHIL1,GREM1
1 ! 4.03e-02 42 478 25 0.052 0.595 GO:0045766 BP 1 positive regulation of angiogenesis 2 PGF,MMP9,AKT3,CCL11,C6,C3,ANXA1,ITGB1,CXCR2,ENG,IL1A,ANGPT4,DDAH1,HGF,VEGFD,TLR3,BMPER,PTGS2,APLNR,CCBE1,C5AR1,ADAM12,SPHK1,CHIL1,GREM1
1 ! 1.11e-02 12 478 11 0.023 0.917 GO:1903317 BP 2 regulation of protein maturation 1 MMP14,C6,SERPING1,C3,IL1R2,SERPINE2,CD55,A2M,CTLA2A,CCBE1,NAIP5
1 ! 1.11e-02 12 478 11 0.023 0.917 GO:0070613 BP 2 regulation of protein processing 2 MMP14,C6,SERPING1,C3,IL1R2,SERPINE2,CD55,A2M,CTLA2A,CCBE1,NAIP5
1 ! 1.24e-13 294 478 148 0.310 0.503 GO:0005576 CC 7 extracellular region 1 SERPINF1,MMP14,TIMP1,COL18A1,COL1A1,PLA1A,PGF,PLOD3,NID1,MMP8,ADAMTS4,CHRD,LPO,PODNL1,CD274,SCUBE1,SULF1,SLPI,IGFBP4,MMP9,GPX3,SPARC,CCL4,CCL9,RSPO3,DCN,ARG1,IGF1,AEBP1,CCL11,FGF10,C6,APOD,RETNLG,FSTL1,MASP1,ADAMTS1,PROS1,SERPING1,CRELD2,EMILIN2,C3,LOX,ANXA1,CST6,EFEMP2,LOXL4,MMP19,IL6,ITGB1,IL17A,COL5A2,COL3A1,IL1RL1,IGF…
1 ! 1.28e-14 278 478 144 0.301 0.518 GO:0044421 CC 7 extracellular region part 1 SERPINF1,MMP14,TIMP1,COL18A1,COL1A1,PLA1A,PGF,PLOD3,NID1,MMP8,ADAMTS4,CHRD,LPO,PODNL1,CD274,SCUBE1,SULF1,SLPI,IGFBP4,MMP9,GPX3,SPARC,CCL4,CCL9,DCN,ARG1,IGF1,AEBP1,CCL11,FGF10,C6,APOD,RETNLG,FSTL1,MASP1,ADAMTS1,PROS1,SERPING1,CRELD2,EMILIN2,C3,LOX,ANXA1,CST6,EFEMP2,MMP19,IL6,ITGB1,IL17A,COL5A2,COL3A1,IL1RL1,IGFBP5,FN1…
1 ! 7.69e-13 59 478 47 0.098 0.797 GO:0031012 CC 7 extracellular matrix 2 SERPINF1,TIMP1,COL18A1,COL1A1,PLOD3,NID1,ADAMTS4,PODNL1,SPARC,DCN,IGF1,FGF10,ADAMTS1,EMILIN2,LOX,EFEMP2,ITGB1,COL5A2,COL3A1,IL1RL1,FN1,SERPINE2,COL5A1,CYR61,ALPL,EMILIN1,COL1A2,ELN,MGP,BGN,COL4A1,COL4A2,SFRP1,CRISPLD2,LOXL2,TGFBI,ADAMTSL2,ADAMTS2,CPZ,TGM2,OLFML2B,VWA1,MFAP4,CCBE1,FREM1,TNFRSF11B,SOD3
1 ! 3.47e-02 11 478 10 0.021 0.909 GO:0044420 CC 7 extracellular matrix component 3 COL1A1,COL5A2,COL3A1,COL5A1,EMILIN1,COL1A2,ELN,COL4A1,COL4A2,MFAP4
1 ! 9.02e-06 28 478 23 0.048 0.821 GO:0062023 CC 7 collagen-containing extracellular matrix 3 SERPINF1,TIMP1,COL18A1,COL1A1,PLOD3,NID1,IGF1,ADAMTS1,ITGB1,COL5A2,COL3A1,FN1,SERPINE2,COL5A1,COL1A2,COL4A1,COL4A2,SFRP1,LOXL2,TGFBI,VWA1,FREM1,SOD3
1 ! 2.90e-03 18 478 15 0.031 0.833 GO:0005604 CC 7 basement membrane 4 SERPINF1,TIMP1,COL18A1,NID1,ADAMTS1,ITGB1,FN1,COL5A1,COL4A1,COL4A2,LOXL2,TGFBI,VWA1,ENTPD1,FREM1
1 ! 8.59e-14 256 478 134 0.280 0.523 GO:0005615 CC 7 extracellular space 2 SERPINF1,MMP14,TIMP1,COL18A1,COL1A1,PLA1A,PGF,NID1,MMP8,ADAMTS4,CHRD,LPO,CD274,SCUBE1,SULF1,SLPI,IGFBP4,MMP9,GPX3,SPARC,CCL4,CCL9,DCN,ARG1,IGF1,AEBP1,CCL11,FGF10,C6,APOD,RETNLG,FSTL1,MASP1,PROS1,SERPING1,CRELD2,EMILIN2,C3,LOX,ANXA1,CST6,EFEMP2,MMP19,IL6,IL17A,COL5A2,COL3A1,IL1RL1,IGFBP5,FN1,NPPC,SERPINE2,SELP,ENG,LCN2,COL5…
1 ! 6.03e-04 60 478 36 0.075 0.600 GO:0030545 MF 8 receptor regulator activity 1 TIMP1,IL11,PGF,CCL4,CCL9,IGF1,CCL11,FGF10,RETNLG,IL33,IL6,NPPC,IL1RN,IL1A,ANGPT4,HGF,CXCL5,EREG,CXCL3,CXCL1,VEGFD,CCK,CXCL10,EPGN,CCL7,CCL2,INHBB,CSF3,SAA3,INHBA,BDNF,SAA2,CXCL12,NRG1,GREM1,CCL21A
1 ! 3.92e-04 57 478 35 0.073 0.614 GO:0048018 MF 8 receptor ligand activity 2 TIMP1,IL11,PGF,CCL4,CCL9,IGF1,CCL11,FGF10,RETNLG,IL33,IL6,NPPC,IL1RN,IL1A,HGF,CXCL5,EREG,CXCL3,CXCL1,VEGFD,CCK,CXCL10,EPGN,CCL7,CCL2,INHBB,CSF3,SAA3,INHBA,BDNF,SAA2,CXCL12,NRG1,GREM1,CCL21A
1 ! 4.17e-03 22 478 17 0.036 0.773 GO:0070851 MF 20 growth factor receptor binding 1 IL11,PGF,GATA3,FGF10,IL6,IL1RN,IL1A,ANGPT4,PDGFC,ARTN,EREG,VEGFD,MYD88,EPGN,CSF3,CD300LF,GREM1
1 ! 2.04e-02 20 130 15 0.115 0.750 HP:0000545 hp 10 Myopia 1 COL18A1,COL1A1,PLOD3,IGF1,NBAS,VCAN,LOX,COL5A2,COL5A1,NRAS,ELN,COL4A1,LAMA1,ADAMTS2,GJA1
1 ! 7.49e-03 29 130 20 0.154 0.690 HP:0000766 hp 19 Abnormality of the sternum 1 COL1A1,FKBP10,LOX,EFEMP2,COL5A2,COL3A1,COL5A1,NEB,NRAS,ALPL,COL1A2,ELN,BGN,ACTA1,ADAMTSL2,IFT172,CCBE1,GJA1,SELENON,TNFRSF11B
1 ! 9.39e-03 9 130 9 0.069 1.000 HP:0002758 hp 21 Osteoarthritis 1 COL1A1,MEFV,COL5A2,COL3A1,COL5A1,SCARB2,COL1A2,MMP13,EXT1
1 ! 2.93e-02 33 130 21 0.162 0.636 HP:0002659 hp 9 Increased susceptibility to fractures 1 SERPINF1,SLC7A7,COL1A1,FKBP10,TCIRG1,PLOD3,EFEMP2,FN1,NEB,NRAS,ALPL,SCARB2,COL1A2,ACTA1,RUNX2,HS6ST1,LIFR,EXT1,MTAP,TNFRSF11B,PDE11A
1 ! 1.85e-04 31 130 23 0.177 0.742 HP:0010647 hp 14 Abnormal elasticity of skin 1 SLC7A7,COL1A1,SPARC,AKT3,NBAS,FGF10,OSMR,TGM1,EFEMP2,COL5A2,COL3A1,COL5A1,COL1A2,ELN,MGP,ADAMTSL2,ADAMTS2,TGM5,STFA2L1,EXT1,MTAP,PDE11A,GM5483
1 ! 8.19e-03 23 130 17 0.131 0.739 HP:0008067 hp 14 Abnormally lax or hyperextensible skin 2 SLC7A7,COL1A1,AKT3,NBAS,FGF10,OSMR,EFEMP2,COL5A2,COL3A1,COL5A1,COL1A2,ELN,ADAMTS2,TGM5,STFA2L1,EXT1,GM5483
1 ! 7.41e-03 12 130 11 0.085 0.917 HP:0000977 hp 14 Soft skin 2 COL1A1,SPARC,EFEMP2,COL5A2,COL3A1,COL5A1,COL1A2,ELN,MGP,ADAMTS2,MTAP
1 ! 1.99e-02 142 130 63 0.485 0.444 HP:0040064 hp 12 Abnormality of limbs 1 SERPINF1,MMP14,COL1A1,FKBP10,TCIRG1,PLOD3,FLI1,MMP9,SPARC,AKT3,IGF1,NBAS,RHBDF2,FGF10,TGM1,MEFV,MYOT,LOX,EFEMP2,COL5A2,COL3A1,FN1,CD55,LAMC2,ENG,COL5A1,NEB,ITGB6,NRAS,ALPL,SCARB2,COL1A2,ELN,MGP,KCNJ8,BGN,COL4A1,MMP2,BMPER,ACTA1,ALG9,MYD88,NLRP3,BRIP1,ADAMTSL2,ADAMTS2,IFT172,RUNX2,CYP7B1,HS6ST1,CCBE1,ENTPD1,MMP13,GJA1,SELE…
1 ! 1.91e-02 105 130 50 0.385 0.476 HP:0040068 hp 12 Abnormality of limb bone 1 SERPINF1,MMP14,COL1A1,FKBP10,TCIRG1,PLOD3,FLI1,MMP9,SPARC,AKT3,IGF1,NBAS,RHBDF2,FGF10,LOX,EFEMP2,COL5A2,COL3A1,FN1,CD55,LAMC2,ENG,COL5A1,NEB,ITGB6,NRAS,ALPL,COL1A2,ELN,MGP,KCNJ8,BGN,COL4A1,MMP2,BMPER,ACTA1,NLRP3,BRIP1,ADAMTSL2,ADAMTS2,IFT172,RUNX2,CCBE1,MMP13,GJA1,LIFR,FREM1,EXT1,MTAP,TNFRSF11B
1 ! 4.53e-02 102 130 48 0.369 0.471 HP:0002813 hp 12 Abnormality of limb bone morphology 2 SERPINF1,COL1A1,FKBP10,TCIRG1,PLOD3,FLI1,MMP9,SPARC,AKT3,IGF1,NBAS,RHBDF2,FGF10,LOX,EFEMP2,COL5A2,COL3A1,FN1,CD55,LAMC2,ENG,COL5A1,NEB,ITGB6,NRAS,ALPL,COL1A2,ELN,MGP,KCNJ8,BGN,MMP2,BMPER,ACTA1,NLRP3,BRIP1,ADAMTSL2,ADAMTS2,IFT172,RUNX2,CCBE1,MMP13,GJA1,LIFR,FREM1,EXT1,MTAP,TNFRSF11B
1 ! 2.27e-02 11 130 10 0.077 0.909 HP:0001622 hp 6 Premature birth 1 COL1A1,FLI1,COL5A2,COL3A1,COL5A1,NEB,COL1A2,ACTA1,NLRP3,ADAMTS2
1 ! 4.23e-02 27 130 18 0.138 0.667 HP:0002823 hp 4 Abnormality of femur morphology 1 SERPINF1,COL1A1,FKBP10,TCIRG1,PLOD3,MMP9,FN1,COL1A2,KCNJ8,BGN,BRIP1,ADAMTSL2,ADAMTS2,RUNX2,MMP13,GJA1,LIFR,EXT1
1 ! 3.25e-03 57 270 31 0.115 0.544 KEGG:04151 keg 17 PI3K-Akt signaling pathway 1 COL1A1,ITGA3,PGF,ITGA2,AKT3,IGF1,FGF10,OSMR,IL6,ITGB1,FN1,LAMC2,ITGB6,ITGAV,ANGPT4,NRAS,TLR2,PDGFC,CSF3R,HGF,EREG,COL1A2,VEGFD,EIF4EBP1,COL4A1,COL4A2,LAMA1,LPAR6,CSF3,GNGT2,BDNF
1 ! 2.88e-04 24 270 18 0.067 0.750 KEGG:04657 keg 13 IL-17 signaling pathway 1 MMP9,CCL11,IL6,IL17A,LCN2,TRAF6,CXCL5,CXCL3,CXCL1,PTGS2,CXCL10,CCL7,CCL2,CSF3,MMP3,MMP13,S100A8,S100A9
1 ! 7.66e-07 74 332 47 0.142 0.635 REAC:R-MMU-1474244 rea 11 Extracellular matrix organization 1 MMP14,TIMP1,COL18A1,COL1A1,ITGA3,PLOD3,NID1,MMP8,ADAMTS4,ITGA2,SCUBE1,MMP9,SPARC,DCN,MADCAM1,VCAN,LOX,EFEMP2,LOXL4,MMP19,ITGB1,COL5A2,COL3A1,FN1,LAMC2,COL5A1,ITGB6,ITGAV,COL1A2,ELN,A2M,BGN,COL4A1,COL4A2,MMP2,LOXL1,LAMA1,LOXL2,ADAMTS2,SERPINE1,MFAP4,MMP3,MMP10,MMP13,ADAM12,MFAP2,ITGAD
1 ! 5.55e-04 23 332 18 0.054 0.783 REAC:R-MMU-1474290 rea 11 Collagen formation 2 COL18A1,COL1A1,PLOD3,MMP9,LOX,LOXL4,COL5A2,COL3A1,LAMC2,COL5A1,COL1A2,COL4A1,COL4A2,LOXL1,LOXL2,ADAMTS2,MMP3,MMP13
1 ! 3.34e-04 19 332 16 0.048 0.842 REAC:R-MMU-2022090 rea 11 Assembly of collagen fibrils and other multimeric structures 3 COL18A1,COL1A1,MMP9,LOX,LOXL4,COL5A2,COL3A1,LAMC2,COL5A1,COL1A2,COL4A1,COL4A2,LOXL1,LOXL2,MMP3,MMP13
1 ! 2.81e-03 12 332 11 0.033 0.917 REAC:R-MMU-1566948 rea 11 Elastic fibre formation 2 LOX,EFEMP2,LOXL4,ITGB1,ITGB6,ITGAV,ELN,LOXL1,LOXL2,MFAP4,MFAP2
1 ! 1.06e-02 8 332 8 0.024 1.000 REAC:R-MMU-8948216 rea 15 Collagen chain trimerization 1 COL18A1,COL1A1,COL5A2,COL3A1,COL5A1,COL1A2,COL4A1,COL4A2
#INFO: PARAMETERS: user_thr = 0.2
#INFO: PARAMETERS: organism = mmusculus
#INFO: PARAMETERS: sort_by_structure = 1
#INFO: PARAMETERS: analytical = 1
#INFO: PARAMETERS: significant = 1
#INFO: User: http
#INFO: Host: arak-prod
#INFO: Time: 2019-1-18 13:51:44
#INFO: Version: r1760_e93_eg40
#WARNING: Gene APITD1 in query [1/163] is not recognized, skipping!
#WARNING: Gene AC123830.1 in query [1/244] is not recognized, skipping!
#WARNING: Gene AC160635.2 in query [1/286] is not recognized, skipping!
#WARNING: Gene AC153530.2 in query [1/320] is not recognized, skipping!
#WARNING: Gene AC122190.1 in query [1/383] is not recognized, skipping!
#WARNING: Gene AC154595.1 in query [1/387] is not recognized, skipping!
#WARNING: Gene AC160962.1 in query [1/390] is not recognized, skipping!
#WARNING: Gene AC174082.2 in query [1/397] is not recognized, skipping!
#WARNING: Gene GM15658 in query [1/447] is not recognized, skipping!
#WARNING: Gene AC027700.1 in background [1/37] is not recognized, skipping!
#WARNING: Gene AC122190.1 in background [1/38] is not recognized, skipping!
#WARNING: Gene AC122305.3 in background [1/39] is not recognized, skipping!
#WARNING: Gene AC122317.1 in background [1/40] is not recognized, skipping!
#WARNING: Gene AC123830.1 in background [1/41] is not recognized, skipping!
#WARNING: Gene AC125020.1 in background [1/42] is not recognized, skipping!
#WARNING: Gene AC152979.5 in background [1/43] is not recognized, skipping!
#WARNING: Gene AC153530.2 in background [1/44] is not recognized, skipping!
#WARNING: Gene AC154595.1 in background [1/45] is not recognized, skipping!
#WARNING: Gene AC159314.1 in background [1/46] is not recognized, skipping!
#WARNING: Gene AC160635.2 in background [1/47] is not recognized, skipping!
#WARNING: Gene AC160962.1 in background [1/48] is not recognized, skipping!
#WARNING: Gene AC174082.2 in background [1/49] is not recognized, skipping!
#WARNING: Gene AC238811.2 in background [1/50] is not recognized, skipping!
#WARNING: Gene APITD1 in background [1/117] is not recognized, skipping!
#WARNING: Gene GM15658 in background [1/669] is not recognized, skipping!
#INFO: Effective domain size for GO_NOIEA: 1604, threshold 6e-05
#INFO: Effective domain size for HP_NOIEA: 410, threshold 0.000142
#INFO: Effective domain size for KEGG_NOIEA: 909, threshold 0.000772
#INFO: Effective domain size for REAC_NOIEA: 1036, threshold 0.000497
