# Supplementary material for: Smarcad1 mediates microbiota-induced inflammation in mouse and coordinates gene expression in the intestinal epithelium
Source: Genome Biol. 2020 Mar 11;21:64. doi: 10.1186/s13059-020-01976-7 (PMC7065452; doi:10.1186/s13059-020-01976-7)
Supplement: Supplementary file 21 — Additional file 21: Table S20. List of enriched gene ontology terms of WT colon genes upregulated in colitis (Additional file 13: Table S12, marked UP) versus all genes expressed in the colon (Additional file 16: Table S15) with a statistical cutoff p < 0.05. Table contents: full g:profiler results and annotation, permanent link to the analysis with updated annotation database access. [file 13059_2020_1976_MOESM21_ESM.xlsx]

## Sheet: Sheet1
Comparison:						Genes upregulated in WT on DSS-induced colitis vs. genes expressed in the colon (defined as detectable expression in either all WT/KO ctrl or all WT/KO colitis samples)
link to analysis with continuosly updated databases:						https://biit.cs.ut.ee/gplink/l/Rkcp0NiORo
Query parameters
version		e96_eg43_p13_563554d
date		18/07/2019, 11:16:49
organism		mmusculus
query length		1895
all results		false
ordered		false
no iea		true
sources		GO:MF, GO:CC, GO:BP, KEGG
combined		false
numeric ns		ENTREZGENE_ACC
domain scope		custom
measure underrepresentation		false
significance threshold method		g_SCS
user threshold		0.05
no evidences		false
source	term_name	term_id	adjusted_p_value	negative_log10_of_adjusted_p_value	term_size	query_size	intersection_size	effective_domain_size	intersections
GO:MF	molecular_function	GO:0003674	3.151499989276553e-42	41.5015	13552	1860	1487	20598	1500009C09RIK,1500009L16RIK,1600014C10RIK,1700037C18RIK,1700066B19RIK,1810009A15RIK,2210407C18RIK,3830406C13RIK,5430427O19RIK,A2M,A530064D06RIK,AACS,ABCA13,ABCG1,ABCG3,ABHD12,ACAT2,ACP2,ACSL4,ACSL5,ACTA1,ACTR2,ACTR3,ADA,ADAM10,ADAM12,ADAM8,ADAMTS1,ADAMTS17,ADAMTS2,ADAMTS4,ADAMTS5,ADAMTS6,ADAMTSL2,ADAT3,ADCY4,ADGRE1,ADGRE4,ADGRF1,ADGRG5,ADORA2B,ADPRH,ADSSL1,AEBP1,AFG3L1,AGTRAP,AI661453,AIF1,AK4,AK…
GO:MF	binding	GO:0005488	7.229401420687786e-36	35.1409	8647	1860	1046	20598	A2M,A530064D06RIK,ABCG1,ACP2,ACTA1,ACTR2,ACTR3,ADA,ADAM10,ADAM12,ADAM8,ADAMTS1,ADAMTS4,ADAMTS5,ADAMTSL2,ADCY4,ADGRF1,ADPRH,ADSSL1,AEBP1,AFG3L1,AGTRAP,AIF1,AKNA,AKT2,AKT3,ALAS1,ALDH1A3,ALKAL1,ALOX5AP,ALPL,ALS2,ANGPT4,ANGPTL4,ANKRD1,ANP32B,ANXA1,ANXA2,ANXA4,AOAH,AP1S1,APAF1,APBA2,APBB1IP,APH1A,APOBEC3,APOD,APOE,APOL10A,APOL10B,APOL6,APOL7E,APRT,ARF2,ARFIP1,ARG1,ARG2,ARHGAP9,ARHGDIB,ARID3A,ARID5A,AR…
GO:MF	protein binding	GO:0005515	6.85391132749139e-31	30.1641	7074	1860	879	20598	A2M,A530064D06RIK,ABCG1,ACP2,ACTA1,ACTR2,ACTR3,ADAM10,ADAM12,ADAM8,ADAMTS1,ADAMTS4,ADCY4,ADGRF1,ADPRH,ADSSL1,AFG3L1,AGTRAP,AIF1,AKT2,AKT3,ALAS1,ALDH1A3,ALKAL1,ALOX5AP,ALPL,ALS2,ANGPT4,ANGPTL4,ANKRD1,ANP32B,ANXA1,ANXA2,ANXA4,AP1S1,APAF1,APBA2,APBB1IP,APH1A,APOBEC3,APOE,ARG2,ARHGDIB,ARID3A,ARID5A,ARL1,ARL4C,ARL6IP4,ARMC10,ARPC1A,ARPC1B,ARPC3,ARPC5,ARRB2,ARTN,ASNS,ATIC,ATP6V1G1,ATP8A1,B2M,B430306N03…
GO:MF	signaling receptor binding	GO:0005102	2.3404911400254404e-21	20.6307	1205	1860	217	20598	A2M,ADAM8,ALKAL1,ANGPT4,APOE,ARID5A,ARRB2,ARTN,BDNF,BTN1A1,BTNL2,BTNL6,C1D,C3,CASP8,CCK,CCL11,CCL12,CCL19,CCL2,CCL21A,CCL22,CCL4,CCL5,CCL7,CCL8,CCL9,CCRL2,CD160,CD177,CD244,CD300LF,CD4,CD74,CD86,CEBPB,CFL1,CLEC2H,CLEC4D,CLU,COL3A1,CRTAM,CSF1,CSF3,CXCL1,CXCL10,CXCL12,CXCL13,CXCL16,CXCL3,CXCL5,CXCL9,CYR61,DKKL1,DOCK2,DOK2,EMILIN1,ENG,EPGN,ERAP1,EREG,FAM3B,FAM49B,FCGR1,FERMT3,FES,FGF10,FGR,FN1,FPR1,…
GO:MF	cytokine receptor binding	GO:0005126	3.5465635490764556e-15	14.4502	207	1860	62	20598	ANGPT4,BDNF,CASP8,CCL11,CCL12,CCL19,CCL2,CCL21A,CCL22,CCL4,CCL5,CCL7,CCL8,CCL9,CCRL2,CD300LF,CSF1,CSF3,CXCL1,CXCL10,CXCL12,CXCL13,CXCL16,CXCL3,CXCL5,CXCL9,ENG,ERAP1,GATA3,GDF3,GREM1,HSD17B7,IL11,IL12B,IL12RB1,IL1RN,IL27,IL34,IL6,INHBA,INHBB,LIF,LIFR,LRG1,LYN,MIF,MYD88,NES,NUCB2,PGF,PYCARD,S100A14,STAP1,STAT3,TGFB1,TLR9,TNF,TNFSF10,TNFSF11,TNFSF9,TRAF6,VEGFD
GO:MF	signaling receptor activity	GO:0038023	7.575549952628095e-15	14.1206	607	1860	122	20598	ADGRE1,ADGRE4,ADGRF1,ADGRG5,ADORA2B,AGTRAP,APLNR,AVPR2,BDKRB1,C3AR1,C5AR1,CCR1,CCR2,CCR3,CCR4,CCR5,CCR7,CCRL2,CD160,CD200R1,CD200R2,CD200R4,CD300A,CD3D,CD3E,CD3G,CD4,CD47,CD74,CELSR1,CLEC2H,CNR2,COLEC12,CRCP,CSF1R,CSF3R,CXCR2,CXCR3,CXCR6,EDNRA,ENG,F2RL2,FAS,FCER1G,FCGR1,FCGR4,FFAR4,FPR1,FPR2,GABRA4,GM20489,GPR132,GPR141,GPR171,GPR176,GPR18,GPR55,GPR88,HCAR2,HRH2,HTR7,IFNAR2,IL10RA,IL12RB1,IL13RA2…
GO:MF	cytokine binding	GO:0019955	2.344075500202412e-14	13.63	113	1860	43	20598	A2M,CCR1,CCR2,CCR3,CCR4,CCR5,CCR7,CCRL2,CD4,CD74,CSF1R,CSF3R,CXCR2,CXCR3,CXCR6,ENG,GM20489,GREM1,IFNAR2,IL10RA,IL12B,IL12RB1,IL13RA2,IL18BP,IL18R1,IL1R2,IL1RN,IL27RA,IL2RA,IL2RB,IL2RG,IL3RA,IL5RA,ITGAV,ITGB1,LIFR,LRRC32,NRROS,PDPN,TNFRSF14,TNFRSF1A,TNFRSF1B,TNFRSF9
GO:MF	carbohydrate derivative binding	GO:0097367	5.120175926089142e-14	13.2907	719	1860	135	20598	ABCG1,ADA,ADAMTS1,ADAMTS5,AKT2,AKT3,ANXA4,APOE,APRT,ARF2,ARL1,ARL11,ARL4C,ARL5C,BGN,CCL2,CCL5,CD14,CD6,CDC42,CEMIP,CHIL1,CHIL3,CHRD,COL5A1,CRISPLD2,CTSB,CTSK,CXCL10,CXCL13,CYR61,DAPK2,DCN,ENG,FGF10,FN1,GCH1,GEM,GIMAP3,GIMAP4,GIMAP6,GIMAP7,GIMAP8,GNS,GPNMB,GREM1,HCAR2,HPSE,HSD17B12,IIGP1,KARS,KCNJ8,LAMA1,LBP,LGALS9,LYN,MAP2K4,MAP4K1,MAPK13,MLKL,MTHFD1L,MTHFS,MVK,NAIP5,NEK6,NID1,NME1,NOD2,NOS2,OARD…
GO:MF	cytokine activity	GO:0005125	9.407046265547912e-14	13.0265	107	1860	41	20598	CCL11,CCL12,CCL19,CCL2,CCL21A,CCL22,CCL4,CCL5,CCL7,CCL8,CCL9,CSF1,CSF3,CXCL1,CXCL10,CXCL12,CXCL13,CXCL16,CXCL3,CXCL5,CXCL9,FAM3B,GDF3,IFNG,IL11,IL12B,IL1A,IL1RN,IL33,IL6,INHBA,INHBB,LIF,MIF,NAMPT,SPP1,TGFB1,TIMP1,TNF,TNFSF11,WNT5A
GO:MF	transmembrane signaling receptor activity	GO:0004888	3.2407107859034995e-13	12.4894	497	1860	103	20598	ADGRE1,ADGRE4,ADGRF1,ADGRG5,ADORA2B,AGTRAP,APLNR,AVPR2,BDKRB1,C3AR1,C5AR1,CCR1,CCR2,CCR3,CCR4,CCR5,CCR7,CCRL2,CD160,CD3D,CD3E,CD3G,CD4,CD74,CELSR1,CLEC2H,CNR2,COLEC12,CRCP,CSF1R,CSF3R,CXCR2,CXCR3,CXCR6,EDNRA,ENG,F2RL2,FAS,FCER1G,FCGR1,FCGR4,FFAR4,FPR1,FPR2,GABRA4,GM20489,GPR132,GPR141,GPR171,GPR176,GPR18,GPR55,GPR88,HCAR2,HRH2,HTR7,IFNAR2,IL10RA,IL12RB1,IL13RA2,IL18R1,IL18RAP,IL1R2,IL21R,IL27RA,I…
GO:MF	molecular transducer activity	GO:0060089	4.832757288943817e-13	12.3158	647	1860	123	20598	ADGRE1,ADGRE4,ADGRF1,ADGRG5,ADORA2B,AGTRAP,APLNR,AVPR2,BDKRB1,C3AR1,C5AR1,CCR1,CCR2,CCR3,CCR4,CCR5,CCR7,CCRL2,CD160,CD200R1,CD200R2,CD200R4,CD300A,CD3D,CD3E,CD3G,CD4,CD47,CD74,CELSR1,CLEC2H,CNR2,COLEC12,CRCP,CSF1R,CSF3R,CXCR2,CXCR3,CXCR6,EDNRA,ENG,F2RL2,FAS,FCER1G,FCGR1,FCGR4,FFAR4,FPR1,FPR2,GABRA4,GM20489,GPR132,GPR141,GPR171,GPR176,GPR18,GPR55,GPR88,HCAR2,HRH2,HTR7,IFNAR2,IL10RA,IL12RB1,IL13RA2…
GO:MF	identical protein binding	GO:0042802	5.067141677056454e-13	12.2952	1600	1860	239	20598	A2M,ABCG1,ADAM10,ADSSL1,ALAS1,ALDH1A3,ALOX5AP,ALS2,ANGPTL4,ANXA1,ANXA2,ANXA4,APAF1,APOE,ARID3A,ARRB2,ASNS,ATIC,B2M,B4GALT1,BAK1,BANF1,BCL2A1A,BCL2A1B,BCL2A1D,BMP1,BTK,C1QB,C1QTNF5,CAMK2D,CARD9,CASP8,CCL4,CCL5,CCR2,CD38,CD3D,CD3E,CD3G,CD4,CD6,CD8A,CEBPB,CEBPD,CHAF1A,CHMP4B,COL1A1,COL1A2,CORO1A,CRTAM,CSF1,CSF1R,CTPS,CTSC,DAPK2,DCXR,DDX39,DDX58,DGAT2,DNPEP,DYNLT1A,DYNLT1F,EIF2AK2,EMILIN1,ENG,ENO1,EN…
GO:MF	receptor ligand activity	GO:0048018	7.105766590802669e-12	11.1484	227	1860	60	20598	BDNF,CCK,CCL11,CCL12,CCL19,CCL2,CCL21A,CCL22,CCL4,CCL5,CCL7,CCL8,CCL9,CSF1,CSF3,CXCL1,CXCL10,CXCL12,CXCL13,CXCL16,CXCL3,CXCL5,CXCL9,EPGN,EREG,FAM3B,FGF10,GDF3,GPNMB,GREM1,HGF,IFNG,IGF1,IL11,IL12B,IL1A,IL1RN,IL33,IL6,INHBA,INHBB,LIF,MIF,NAMPT,NPPC,NRG1,PGF,SAA2,SAA3,SEMA4D,SEMA6B,SEMA7A,SPP1,TGFB1,TIMP1,TNF,TNFSF11,VEGFD,WNT4,WNT5A
GO:MF	signaling receptor activator activity	GO:0030546	8.501187041449969e-12	11.0705	234	1860	61	20598	ANGPT4,BDNF,CCK,CCL11,CCL12,CCL19,CCL2,CCL21A,CCL22,CCL4,CCL5,CCL7,CCL8,CCL9,CSF1,CSF3,CXCL1,CXCL10,CXCL12,CXCL13,CXCL16,CXCL3,CXCL5,CXCL9,EPGN,EREG,FAM3B,FGF10,GDF3,GPNMB,GREM1,HGF,IFNG,IGF1,IL11,IL12B,IL1A,IL1RN,IL33,IL6,INHBA,INHBB,LIF,MIF,NAMPT,NPPC,NRG1,PGF,SAA2,SAA3,SEMA4D,SEMA6B,SEMA7A,SPP1,TGFB1,TIMP1,TNF,TNFSF11,VEGFD,WNT4,WNT5A
GO:MF	ion binding	GO:0043167	1.7478353055893524e-11	10.7575	1659	1860	240	20598	ABCG1,ADA,ADAM8,ADAMTS1,ADAMTS5,ADPRH,AIF1,AKT2,AKT3,ALDH1A3,ALOX5AP,ANXA1,ANXA2,ANXA4,AOAH,APOE,APRT,ARF2,ARFIP1,ARG1,ARG2,ARHGAP9,ARL1,ARL11,ARL4C,ARL5C,B4GALT1,BHMT,BTK,C1RA,C2CD2L,CCL2,CCL5,CD300A,CD300LF,CD4,CDC42,CELSR1,CEMIP,CERK,CFL1,CHRD,CIB1,CLEC4A2,CLEC4N,COL5A1,CP,CPNE2,CPNE8,CRISPLD2,CTSC,CXCL10,CXCL13,CYB5R4,CYBB,CYLD,CYP4F40,CYR61,DAPK2,DAPP1,DDAH1,DDX58,DHX58,DMGDH,DUOX2,ERAP1,EYA…
GO:MF	antigen binding	GO:0003823	3.677506025517437e-11	10.4344	42	1860	23	20598	CD40,H2-AA,H2-AB1,H2-D1,H2-K1,H2-M3,H2-Q10,H2-Q4,H2-Q6,H2-Q7,H2-T22,H2-T23,KLRD1,LCK,SLC7A9,SPON2,TAP1,TAP2,TGFB1,TRBC1,TRBC2,TRDC,TSPAN4
GO:MF	receptor regulator activity	GO:0030545	4.634441438278171e-11	10.334	255	1860	63	20598	ANGPT4,BDNF,CCK,CCL11,CCL12,CCL19,CCL2,CCL21A,CCL22,CCL4,CCL5,CCL7,CCL8,CCL9,CSF1,CSF3,CXCL1,CXCL10,CXCL12,CXCL13,CXCL16,CXCL3,CXCL5,CXCL9,DKKL1,EPGN,EREG,FAM3B,FGF10,GDF3,GPNMB,GREM1,HGF,IFNG,IGF1,IL11,IL12B,IL1A,IL1RN,IL33,IL6,INHBA,INHBB,LIF,MIF,NAMPT,NPPC,NRG1,PCSK9,PGF,SAA2,SAA3,SEMA4D,SEMA6B,SEMA7A,SPP1,TGFB1,TIMP1,TNF,TNFSF11,VEGFD,WNT4,WNT5A
GO:MF	hydrolase activity	GO:0016787	5.1236624698254716e-11	10.2904	1604	1860	232	20598	ABHD12,ACP2,ADA,ADAM10,ADAM8,ADAMTS1,ADAMTS2,ADAMTS4,ADAMTS5,ADAT3,ADPRH,ADSSL1,AEBP1,AFG3L1,ALPL,AMDHD2,AOAH,APH1A,APOBEC3,ARG1,ARG2,ARHGDIB,ARL1,ART2B,ASPRV1,ATIC,ATP6V1G1,BMP1,C1RA,CASP12,CASP7,CASP8,CCL5,CCR1,CD38,CDC42,CEMIP,CES2F,CHD1L,CHIL3,CNP,CPA3,CPXM1,CPZ,CTSB,CTSC,CTSD,CTSK,CTSW,CTSZ,CYLD,DCP2,DDAH1,DDX39,DNAH11,DNAH14,DNAH6,DNPEP,DPEP2,DUSP2,DUSP9,EME1,ENTPD1,ENTPD6,ERAP1,EYA2,F10,F8…
GO:MF	chemokine receptor binding	GO:0042379	1.3859100143698296e-10	9.85826	44	1860	23	20598	CCL11,CCL12,CCL19,CCL2,CCL21A,CCL22,CCL4,CCL5,CCL7,CCL8,CCL9,CCRL2,CXCL1,CXCL10,CXCL12,CXCL13,CXCL16,CXCL3,CXCL5,CXCL9,NES,S100A14,STAT3
GO:MF	cytokine receptor activity	GO:0004896	9.243862654869264e-10	9.03415	78	1860	30	20598	CCR1,CCR2,CCR3,CCR4,CCR5,CCR7,CCRL2,CD4,CD74,CSF3R,CXCR2,CXCR3,CXCR6,GM20489,IFNAR2,IL10RA,IL12RB1,IL13RA2,IL18R1,IL18RAP,IL1R2,IL21R,IL27RA,IL2RA,IL2RB,IL2RG,IL3RA,IL5RA,IL7R,LIFR
GO:MF	peptidase activity	GO:0008233	1.438052298146332e-9	8.84223	385	1860	79	20598	ADAM10,ADAM8,ADAMTS1,ADAMTS2,ADAMTS4,ADAMTS5,AEBP1,AFG3L1,APH1A,ASPRV1,BMP1,C1RA,CASP12,CASP7,CASP8,CPA3,CPXM1,CPZ,CTSB,CTSC,CTSD,CTSK,CTSW,CTSZ,CYLD,DNPEP,DPEP2,ERAP1,F10,GGT1,GGT5,GZMB,GZMK,HGF,HP,LAP3,LGMN,MASP1,METAP2,MMP10,MMP12,MMP13,MMP14,MMP19,MMP2,MMP25,MMP27,MMP28,MMP8,MMP9,PAPPA,PCSK9,PDIA3,PEPD,PLAU,PRSS16,PSMA1,PSMA2,PSMA3,PSMA4,PSMA5,PSMA7,PSMB10,PSMB2,PSMB4,PSMB8,PSMD14,PSMD2,PYCAR…
GO:MF	catalytic activity	GO:0003824	3.072463289802944e-9	8.51251	4044	1860	480	20598	AACS,ABHD12,ACAT2,ACP2,ACSL4,ACSL5,ADA,ADAM10,ADAM8,ADAMTS1,ADAMTS2,ADAMTS4,ADAMTS5,ADAT3,ADCY4,ADPRH,ADSSL1,AEBP1,AFG3L1,AK4,AKR1C18,AKT2,AKT3,ALAS1,ALDH1A3,ALDH3B1,ALG9,ALOX5AP,ALPL,AMDHD2,AOAH,APH1A,APOBEC3,APRT,AREL1,ARG1,ARG2,ARHGDIB,ARL1,ART2B,ASNS,ASPRV1,ATIC,ATP6V1G1,B3GALT5,B3GNT3,B3GNT5,B4GALNT4,B4GALT1,BHMT,BLVRA,BMP1,BTK,C1RA,CAMK2D,CASP12,CASP7,CASP8,CCL5,CCND1,CCNE1,CCR1,CD38,CDC42,…
GO:MF	anion binding	GO:0043168	2.1906861111770243e-8	7.65942	1165	1860	172	20598	ABCG1,ADAMTS1,ADAMTS5,AKT2,AKT3,ALDH1A3,ALOX5AP,ANXA1,ANXA2,ANXA4,APOE,APRT,ARF2,ARFIP1,ARHGAP9,ARL1,ARL11,ARL4C,ARL5C,BTK,C2CD2L,CCL2,CCL5,CD300A,CD300LF,CDC42,CEMIP,CFL1,CHRD,COL5A1,CPNE2,CPNE8,CRISPLD2,CTSC,CXCL10,CXCL13,CYB5R4,CYBB,CYP4F40,CYR61,DAPK2,DAPP1,DDAH1,DMGDH,F10,FABP5,FES,FFAR4,FGD2,FGF10,GCH1,GCHFR,GEM,GIMAP3,GIMAP4,GIMAP6,GIMAP7,GIMAP8,GM37240,GMDS,GNS,GPNMB,GRAMD2,GREM1,GSDMD,GS…
GO:MF	chemokine activity	GO:0008009	2.52154840427104e-8	7.59833	37	1860	19	20598	CCL11,CCL12,CCL19,CCL2,CCL21A,CCL22,CCL4,CCL5,CCL7,CCL8,CCL9,CXCL1,CXCL10,CXCL12,CXCL13,CXCL16,CXCL3,CXCL5,CXCL9
GO:MF	MHC protein binding	GO:0042287	4.856009178522021e-8	7.31372	27	1860	16	20598	CD244,CD4,CD74,FAM49B,H2-T23,KLRA17,KLRD1,KLRK1,LAG3,MARCH1,PDIA3,PILRA,PILRB1,PILRB2,TAP1,TAP2
GO:MF	peptidase activity, acting on L-amino acid peptides	GO:0070011	5.998932697271288e-8	7.22193	362	1860	72	20598	ADAM10,ADAM8,ADAMTS1,ADAMTS4,ADAMTS5,AEBP1,AFG3L1,APH1A,ASPRV1,BMP1,C1RA,CASP12,CASP7,CASP8,CPA3,CPXM1,CPZ,CTSB,CTSC,CTSD,CTSK,CTSW,CTSZ,CYLD,DNPEP,DPEP2,ERAP1,F10,GGT1,GGT5,GZMB,GZMK,HGF,HP,LGMN,MASP1,METAP2,MMP10,MMP12,MMP13,MMP14,MMP19,MMP2,MMP25,MMP27,MMP28,MMP8,MMP9,PAPPA,PCSK9,PLAU,PRSS16,PSMA1,PSMA2,PSMA3,PSMA4,PSMA5,PSMA7,PSMB10,PSMB2,PSMB4,PSMB8,PSMD14,PSMD2,PYCARD,RNPEP,SCPEP1,SFRP1,SPP…
GO:MF	protein-containing complex binding	GO:0044877	6.05412325334341e-8	7.21795	989	1860	150	20598	ACTR2,ACTR3,ADAM8,ADCY4,ADSSL1,AEBP1,AIF1,APOE,ARPC1A,ARPC1B,ARPC3,ARPC5,ARRB2,BHMT,CASP8,CCBE1,CCND1,CCNE1,CD160,CD177,CD4,CD74,CETN3,CFL1,CIITA,CLU,COL3A1,COLEC12,CORO1A,CTSB,CTSK,CXCL12,CYR61,DBNL,DCN,DOCK2,EIF1A,EMILIN1,FAM49B,FAS,FCER1G,FCGR1,FERMT3,FGR,FMNL1,FN1,FSCN1,FYB,GMFG,GNA14,GNB1,GPNMB,H2-D1,H2-K1,H2-Q10,H2-Q4,H2-Q6,H2-Q7,H2-T23,HCLS1,HIF1A,HIP1R,HSD17B12,ICAM1,IFIH1,IGF1,ITGA2,ITGA…
GO:MF	molecular function regulator	GO:0098772	2.705854013241976e-7	6.5677	1123	1860	163	20598	A2M,ADPRH,ALKAL1,ALS2,ANGPT4,ANGPTL4,ANXA1,ANXA2,APAF1,APOE,ARHGAP15,ARHGAP9,ARHGDIB,ARL1,ASAP3,BCL2A1D,BDNF,BST2,CAMK2D,CAMK2N1,CCK,CCL11,CCL12,CCL19,CCL2,CCL21A,CCL22,CCL4,CCL5,CCL7,CCL8,CCL9,CCND1,CCNE1,CCZ1,CD55,CDKN2D,CIB1,CKS1B,CSF1,CSF3,CST7,CSTB,CTSC,CXCL1,CXCL10,CXCL12,CXCL13,CXCL16,CXCL3,CXCL5,CXCL9,CYTH4,DENND2D,DKKL1,DNAJC19,DOCK2,DTX3L,EPGN,EREG,FAM3B,FGD2,FGF10,FN1,FRY,FXYD5,GCHFR,G…
GO:MF	peptide antigen binding	GO:0042605	4.542297205224311e-7	6.34272	23	1860	14	20598	H2-AA,H2-AB1,H2-D1,H2-K1,H2-M3,H2-Q10,H2-Q4,H2-Q6,H2-Q7,H2-T22,H2-T23,SLC7A9,TAP1,TAP2
GO:MF	protein dimerization activity	GO:0046983	6.779153227527102e-7	6.16882	1049	1860	153	20598	A2M,ABCG1,ADAM10,ADSSL1,ALDH1A3,ALOX5AP,ALS2,ANXA1,APOE,ARID3A,ASNS,ATIC,B4GALT1,BAK1,BANF1,BCL2A1A,BCL2A1B,BCL2A1D,C1QB,CAMK2D,CARD9,CASP8,CCL11,CCL5,CCR2,CD3D,CD3E,CD3G,CD4,CD8A,CEBPB,CEBPD,CELSR1,CHMP4B,CORO1A,CSF1,CSF1R,CXCL13,CYBA,CYBB,DGAT2,ENG,ENO1,EXT1,FCER1G,GALE,GATA3,GBP2,GBP3,GCH1,GIMAP7,GLIPR2,GM29094,GREM1,GSR,GYG,H2-AA,H2-AB1,H2-D1,H2-K1,H2-M3,H2-Q10,H2-Q4,H2-Q6,H2-Q7,HDC,HGF,HIF1A…
GO:MF	endopeptidase activity	GO:0004175	6.786709212046192e-7	6.16834	237	1860	52	20598	ADAM10,ADAMTS1,ADAMTS4,AFG3L1,APH1A,ASPRV1,BMP1,C1RA,CASP12,CASP7,CASP8,CTSB,CTSC,CTSD,CTSK,CTSW,CTSZ,F10,HGF,HP,LGMN,MASP1,MMP10,MMP12,MMP13,MMP14,MMP19,MMP2,MMP25,MMP27,MMP28,MMP8,MMP9,PAPPA,PCSK9,PLAU,PSMA1,PSMA2,PSMA3,PSMA4,PSMA5,PSMA7,PSMB10,PSMB2,PSMB4,PSMB8,PSMD14,PSMD2,PYCARD,SFRP1,SPPL2A,USP18
GO:MF	G protein-coupled receptor activity	GO:0004930	0.000001396399442934197	5.85499	221	1860	49	20598	ADGRE1,ADGRE4,ADGRF1,ADGRG5,ADORA2B,AGTRAP,APLNR,AVPR2,BDKRB1,C3AR1,C5AR1,CCR1,CCR2,CCR3,CCR4,CCR5,CCR7,CCRL2,CELSR1,CNR2,CRCP,CXCR2,CXCR3,CXCR6,EDNRA,F2RL2,FFAR4,FPR1,FPR2,GPR132,GPR141,GPR171,GPR176,GPR18,GPR55,GPR88,HCAR2,HRH2,HTR7,LPAR6,LTB4R1,MTNR1A,P2RY10,P2RY13,P2RY6,PTAFR,S1PR2,SPHK1,TACR1
GO:MF	glycosaminoglycan binding	GO:0005539	0.0000016413990021855348	5.78479	125	1860	34	20598	ADAMTS1,ADAMTS5,ANXA4,APOE,BGN,CCL2,CCL5,CEMIP,CHRD,COL5A1,CRISPLD2,CXCL10,CXCL13,CYR61,DCN,ENG,FGF10,GNS,GPNMB,HSD17B12,NOD2,PGLYRP1,PLA2G2D,PTPRC,REG3B,REG3G,RSPO3,SELP,SERPINE2,SFRP1,SULF1,SULF2,TREM2,WISP1
GO:MF	peptidase regulator activity	GO:0061134	0.0000016413990021855348	5.78479	125	1860	34	20598	A2M,APAF1,BCL2A1D,BST2,CST7,CSTB,CTSC,FN1,KNG2,MMP25,PSMD14,PSME1,PSME2,PYCARD,RENBP,SERPINA10,SERPINA3F,SERPINA3I,SERPINA3M,SERPINB5,SERPINB6B,SERPINB9,SERPINE2,SERPINF1,SERPING1,SERPINH1,SLPI,SPINK1,TIMP1,TNFAIP8,TNFSF14,UCHL5,VSIR,WFDC17
GO:MF	CCR chemokine receptor binding	GO:0048020	0.0000024884163275965558	5.60408	29	1860	15	20598	CCL11,CCL12,CCL19,CCL2,CCL21A,CCL22,CCL4,CCL5,CCL7,CCL8,CCL9,CCRL2,CXCL13,NES,STAT3
GO:MF	metallopeptidase activity	GO:0008237	0.000004473582932010656	5.34934	94	1860	28	20598	ADAM10,ADAM8,ADAMTS1,ADAMTS4,ADAMTS5,AEBP1,AFG3L1,BMP1,CPA3,CPXM1,CPZ,DNPEP,ERAP1,METAP2,MMP10,MMP12,MMP13,MMP14,MMP19,MMP2,MMP25,MMP27,MMP28,MMP8,MMP9,PAPPA,PSMD14,RNPEP
GO:MF	peptide binding	GO:0042277	0.000011435716216632425	4.94174	242	1860	50	20598	APBA2,APOE,BDKRB1,C2CD2L,CD14,CD74,CEMIP,CLTB,CLU,CTSB,CTSD,ERAP1,FPR2,GSAP,GSR,H2-AA,H2-AB1,H2-D1,H2-K1,H2-M3,H2-Q10,H2-Q4,H2-Q6,H2-Q7,H2-T22,H2-T23,INHBA,ITGA2,ITM2A,LBP,LBR,LDLR,LDLRAP1,LRP8,MARCO,MSR1,NOD2,NR1H4,PIRB,PPIC,PPIH,PPIL1,PTGES,RNPEP,SEC61A1,SLC7A9,TAP1,TAP2,TLR1,TREM2
GO:MF	chemokine binding	GO:0019956	0.000014431048498364746	4.8407	28	1860	14	20598	A2M,CCR1,CCR2,CCR3,CCR4,CCR5,CCR7,CCRL2,CXCR2,CXCR3,CXCR6,ITGAV,ITGB1,PDPN
GO:MF	endopeptidase regulator activity	GO:0061135	0.000019972426961658958	4.69957	100	1860	28	20598	A2M,BCL2A1D,BST2,CST7,CSTB,KNG2,PSMD14,PSME1,PSME2,SERPINA10,SERPINA3F,SERPINA3I,SERPINA3M,SERPINB5,SERPINB6B,SERPINB9,SERPINE2,SERPINF1,SERPING1,SERPINH1,SLPI,SPINK1,TIMP1,TNFAIP8,TNFSF14,UCHL5,VSIR,WFDC17
GO:MF	extracellular matrix structural constituent	GO:0005201	0.000020010688508033948	4.69874	112	1860	30	20598	BGN,BMPER,COL18A1,COL1A1,COL1A2,COL3A1,COL4A1,COL4A2,COL5A1,COL5A2,COL6A4,CRELD2,DCN,EFEMP2,ELN,EMILIN1,EMILIN2,FN1,LAMA1,LUM,MFAP4,NID1,SCARA3,SPARC,SPON1,SRPX2,TGFBI,TNC,VWA1,VWA5A
GO:MF	integrin binding	GO:0005178	0.000040020292327377894	4.39772	103	1860	28	20598	ADAM8,CD177,COL3A1,CXCL12,CYR61,EMILIN1,FERMT3,FN1,GPNMB,ICAM1,IGF1,ITGA2,ITGA3,ITGAV,ITGB1,ITGB6,ITGB7,JAML,LCP1,LYN,MADCAM1,MMP14,S1PR2,SEMA7A,THY1,TSPAN4,VCAM1,WISP1
GO:MF	amide binding	GO:0033218	0.00005671810644048054	4.24628	291	1860	55	20598	APBA2,APOE,BDKRB1,C2CD2L,CD14,CD300LF,CD74,CEMIP,CLTB,CLU,CTSB,CTSD,DMGDH,ERAP1,FPR2,GSAP,GSR,H2-AA,H2-AB1,H2-D1,H2-K1,H2-M3,H2-Q10,H2-Q4,H2-Q6,H2-Q7,H2-T22,H2-T23,INHBA,ITGA2,ITM2A,LBP,LBR,LDLR,LDLRAP1,LRP8,MARCO,MSR1,MTHFS,NOD2,NR1H4,PIRB,PPIC,PPIH,PPIL1,PSAP,PTGES,RNPEP,SEC61A1,SLC7A9,SOAT2,TAP1,TAP2,TLR1,TREM2
GO:MF	protein homodimerization activity	GO:0042803	0.00015386636531956313	3.81286	789	1860	114	20598	A2M,ABCG1,ADAM10,ADSSL1,ALDH1A3,ALOX5AP,ALS2,ANXA1,APOE,ARID3A,ASNS,ATIC,B4GALT1,BAK1,BANF1,BCL2A1A,BCL2A1B,BCL2A1D,C1QB,CAMK2D,CARD9,CCL5,CCR2,CD3D,CD3E,CD3G,CD4,CD8A,CEBPB,CEBPD,CHMP4B,CORO1A,CSF1,CSF1R,DGAT2,ENG,ENO1,EXT1,FCER1G,GALE,GBP2,GBP3,GCH1,GIMAP7,GLIPR2,GM29094,GREM1,GSR,GYG,H2-M3,HDC,HIP1R,HMGCR,HMGCS1,HMOX1,HP,IKZF2,IL12B,INHBB,JAML,KARS,KLRB1B,KLRK1,LCN2,MASP1,MTHFD1L,MUC13,MVD,NAM…
GO:MF	peptidase inhibitor activity	GO:0030414	0.00015790375635936447	3.80161	91	1860	25	20598	A2M,BCL2A1D,BST2,CST7,CSTB,KNG2,RENBP,SERPINA10,SERPINA3F,SERPINA3I,SERPINA3M,SERPINB5,SERPINB6B,SERPINB9,SERPINE2,SERPINF1,SERPING1,SERPINH1,SLPI,SPINK1,TIMP1,TNFAIP8,TNFSF14,UCHL5,WFDC17
GO:MF	small molecule binding	GO:0036094	0.00022113564675974525	3.65534	892	1860	125	20598	ABCG1,ADA,AKT2,AKT3,ALDH1A3,ALOX5AP,APOD,APOE,APRT,ARF2,ARL1,ARL11,ARL4C,ARL5C,BLVRA,CDC42,CEMIP,CHD1L,CLEC4A2,CLEC4N,CNP,CYB5R4,CYBB,CYP4F40,DAPK2,DDAH1,DHCR7,DMGDH,ENG,ERH,FABP5,FFAR4,GCH1,GCHFR,GEM,GIMAP3,GIMAP4,GIMAP6,GIMAP7,GIMAP8,GMDS,GSR,GYG,H6PD,HCAR2,HDC,HMBS,HMGCR,HMGCS1,HSD11B1,IDO1,IIGP1,KARS,KCNJ8,KMO,LBR,MAP2K4,MAP4K1,MAPK13,MLKL,MTHFD1L,MTHFS,MVK,NAIP5,NEK6,NME1,NOS2,NR1H4,OARD1,OA…
GO:MF	metalloendopeptidase activity	GO:0004222	0.00024327290631779964	3.61391	43	1860	16	20598	ADAM10,ADAMTS1,ADAMTS4,AFG3L1,BMP1,MMP10,MMP12,MMP13,MMP14,MMP19,MMP2,MMP25,MMP27,MMP28,MMP8,MMP9
GO:MF	protease binding	GO:0002020	0.0002676876601565281	3.57237	112	1860	28	20598	A2M,ADAMTS4,ANXA2,CASP12,CCBE1,CD177,CHL1,COL1A1,COL1A2,COL3A1,CSTB,FAS,FN1,ITGA3,ITGAV,ITGB1,LCN2,LDLR,MIF,PANX1,PSAP,PYCARD,RIPK2,SELL,SERPINB9,TIMP1,TNF,TNFRSF1A
GO:MF	T cell receptor binding	GO:0042608	0.00027412631616411087	3.56205	14	1860	9	20598	DOCK2,H2-D1,H2-K1,H2-Q10,H2-Q4,H2-Q6,H2-Q7,H2-T23,LCK
GO:MF	TAP binding	GO:0046977	0.00029814152078143	3.52558	11	1860	8	20598	H2-D1,H2-K1,H2-Q10,H2-Q4,H2-Q6,H2-Q7,TAP1,TAP2
GO:MF	GTPase activity	GO:0003924	0.0003754720499136287	3.42542	210	1860	42	20598	ADSSL1,ARHGDIB,ARL1,CDC42,F830016B08RIK,GBP2,GBP3,GCH1,GEM,GIMAP7,GM4841,GM4951,GM5431,GNA14,GNB1,GNGT2,IFI47,IGTP,IIGP1,IRGM1,IRGM2,RAB19,RAB32,RAB44,RAB7,RAB7B,RAB8B,RAC1,RAC2,RAC3,RALA,RAN,RAP1B,RHOH,RHOV,RND1,SEPT1,SEPT11,SEPT4,SEPT5,SEPT9,TGTP1
GO:MF	endopeptidase inhibitor activity	GO:0004866	0.0003933102940892566	3.40526	89	1860	24	20598	A2M,BCL2A1D,BST2,CST7,CSTB,KNG2,SERPINA10,SERPINA3F,SERPINA3I,SERPINA3M,SERPINB5,SERPINB6B,SERPINB9,SERPINE2,SERPINF1,SERPING1,SERPINH1,SLPI,SPINK1,TIMP1,TNFAIP8,TNFSF14,UCHL5,WFDC17
GO:MF	MHC class I protein binding	GO:0042288	0.0004158092096911374	3.38111	18	1860	10	20598	CD244,H2-T23,KLRA17,KLRK1,PDIA3,PILRA,PILRB1,PILRB2,TAP1,TAP2
GO:MF	collagen binding	GO:0005518	0.0004333561515832776	3.36316	55	1860	18	20598	AEBP1,CCBE1,CTSB,CTSK,DCN,HSD17B12,ITGA2,ITGA3,ITGB1,LUM,MMP12,MMP13,MRC2,NID1,SMAD4,SPARC,SRGN,TGFBI
GO:MF	extracellular matrix binding	GO:0050840	0.0004744012740052927	3.32385	50	1860	17	20598	ADAMTS5,ANXA2,BGN,CYR61,DCN,ELN,ITGA2,ITGA3,ITGA6,ITGAV,ITGB1,NID1,OLFML2B,PLEKHA2,SPARC,SPP1,TGFBI
GO:MF	growth factor binding	GO:0019838	0.0005173028614551195	3.28626	109	1860	27	20598	A2M,COL1A1,COL1A2,COL3A1,COL4A1,COL5A1,CSF3R,CXCL13,ENG,GM20489,IGFBP4,IGFBP5,IL10RA,IL1R2,IL1RN,IL2RA,IL2RB,IL2RG,IL3RA,ITGA6,ITGAV,LIFR,LRRC32,NRROS,REG3B,SEC61B,SRPX2
GO:MF	nucleotide binding	GO:0000166	0.0009816098687419356	3.00806	651	1860	95	20598	ABCG1,AKT2,AKT3,ALDH1A3,APRT,ARF2,ARL1,ARL11,ARL4C,ARL5C,BLVRA,CDC42,CHD1L,CNP,CYB5R4,CYBB,DAPK2,DHCR7,DMGDH,ERH,GCH1,GEM,GIMAP3,GIMAP4,GIMAP6,GIMAP7,GIMAP8,GMDS,GSR,H6PD,HCAR2,HMGCR,HSD11B1,IIGP1,KARS,KCNJ8,KMO,LBR,MAP2K4,MAP4K1,MAPK13,MLKL,MTHFD1L,MTHFS,MVK,NAIP5,NEK6,NME1,NOS2,OAS2,P2RX1,P2RY6,PARP14,PDE11A,PDE4B,PGD,PGK1,PIM1,PMVK,PRMT1,PRODH,PRPS1,RAB7,RAB8B,RAC1,RAC2,RAC3,RAD51,RALA,RAN,RAP…
GO:MF	nucleoside phosphate binding	GO:1901265	0.0009816098687419356	3.00806	651	1860	95	20598	ABCG1,AKT2,AKT3,ALDH1A3,APRT,ARF2,ARL1,ARL11,ARL4C,ARL5C,BLVRA,CDC42,CHD1L,CNP,CYB5R4,CYBB,DAPK2,DHCR7,DMGDH,ERH,GCH1,GEM,GIMAP3,GIMAP4,GIMAP6,GIMAP7,GIMAP8,GMDS,GSR,H6PD,HCAR2,HMGCR,HSD11B1,IIGP1,KARS,KCNJ8,KMO,LBR,MAP2K4,MAP4K1,MAPK13,MLKL,MTHFD1L,MTHFS,MVK,NAIP5,NEK6,NME1,NOS2,OAS2,P2RX1,P2RY6,PARP14,PDE11A,PDE4B,PGD,PGK1,PIM1,PMVK,PRMT1,PRODH,PRPS1,RAB7,RAB8B,RAC1,RAC2,RAC3,RAD51,RALA,RAN,RAP…
GO:MF	proteoglycan binding	GO:0043394	0.001377966586554842	2.86076	33	1860	13	20598	APOE,CHRD,COL5A1,CTSB,CTSK,FN1,GPNMB,GREM1,HPSE,NID1,PLA2G2D,PTPRC,TNC
GO:MF	serine-type endopeptidase inhibitor activity	GO:0004867	0.001435948100754666	2.84286	43	1860	15	20598	A2M,SERPINA10,SERPINA3F,SERPINA3I,SERPINA3M,SERPINB5,SERPINB6B,SERPINB9,SERPINE2,SERPINF1,SERPING1,SERPINH1,SLPI,SPINK1,WFDC17
GO:MF	C-C chemokine binding	GO:0019957	0.0014821624789726538	2.8291	20	1860	10	20598	CCR1,CCR2,CCR3,CCR4,CCR5,CCR7,CCRL2,CXCR2,CXCR3,CXCR6
GO:MF	C-C chemokine receptor activity	GO:0016493	0.0014821624789726538	2.8291	20	1860	10	20598	CCR1,CCR2,CCR3,CCR4,CCR5,CCR7,CCRL2,CXCR2,CXCR3,CXCR6
GO:MF	nucleoside binding	GO:0001882	0.0016233036163090578	2.7896	192	1860	38	20598	ADA,ARF2,ARL1,ARL11,ARL4C,ARL5C,CDC42,GCH1,GEM,GIMAP3,GIMAP4,GIMAP6,GIMAP7,GIMAP8,HCAR2,IIGP1,NME1,OARD1,PNP2,PRPS1,RAB7,RAB8B,RAC1,RAC2,RAC3,RALA,RAN,RAP1B,RAP2B,RHOH,RHOV,RND1,SEPT4,SEPT5,TGM2,THG1L,TUBA1C,TUBB6
GO:MF	guanyl nucleotide binding	GO:0019001	0.0018480330878481441	2.73329	193	1860	38	20598	ARF2,ARL1,ARL11,ARL4C,ARL5C,CDC42,GCH1,GEM,GIMAP3,GIMAP4,GIMAP6,GIMAP7,GIMAP8,HCAR2,IIGP1,NME1,PDE11A,PRPS1,RAB7,RAB8B,RAC1,RAC2,RAC3,RALA,RAN,RAP1B,RAP2B,RHOH,RHOV,RND1,SAMHD1,SEPT4,SEPT5,TGM2,THG1L,TMEM173,TUBA1C,TUBB6
GO:MF	purine nucleoside binding	GO:0001883	0.002495835541682719	2.60278	188	1860	37	20598	ADA,ARF2,ARL1,ARL11,ARL4C,ARL5C,CDC42,GCH1,GEM,GIMAP3,GIMAP4,GIMAP6,GIMAP7,GIMAP8,HCAR2,IIGP1,NME1,OARD1,PRPS1,RAB7,RAB8B,RAC1,RAC2,RAC3,RALA,RAN,RAP1B,RAP2B,RHOH,RHOV,RND1,SEPT4,SEPT5,TGM2,THG1L,TUBA1C,TUBB6
GO:MF	G protein-coupled chemoattractant receptor activity	GO:0001637	0.0026001476413612845	2.585	21	1860	10	20598	CCR1,CCR2,CCR3,CCR4,CCR5,CCR7,CCRL2,CXCR2,CXCR3,CXCR6
GO:MF	chemokine receptor activity	GO:0004950	0.0026001476413612845	2.585	21	1860	10	20598	CCR1,CCR2,CCR3,CCR4,CCR5,CCR7,CCRL2,CXCR2,CXCR3,CXCR6
GO:MF	guanyl ribonucleotide binding	GO:0032561	0.004138843712977585	2.38312	192	1860	37	20598	ARF2,ARL1,ARL11,ARL4C,ARL5C,CDC42,GCH1,GEM,GIMAP3,GIMAP4,GIMAP6,GIMAP7,GIMAP8,HCAR2,IIGP1,NME1,PDE11A,PRPS1,RAB7,RAB8B,RAC1,RAC2,RAC3,RALA,RAN,RAP1B,RAP2B,RHOH,RHOV,RND1,SEPT4,SEPT5,TGM2,THG1L,TMEM173,TUBA1C,TUBB6
GO:MF	fibronectin binding	GO:0001968	0.00559490013637686	2.25221	27	1860	11	20598	CTSK,HSD17B12,IGFBP5,ITGA3,ITGAV,ITGB1,MMP13,MMP2,MMP9,PLEKHA2,TNC
GO:MF	immunoglobulin receptor binding	GO:0034987	0.006130923750324076	2.21247	11	1860	7	20598	CLEC4D,FES,FGR,TARM1,TRBC1,TRBC2,TRDC
GO:MF	beta-2-microglobulin binding	GO:0030881	0.006130923750324076	2.21247	11	1860	7	20598	H2-D1,H2-K1,H2-Q10,H2-Q4,H2-Q6,H2-Q7,H2-T23
GO:MF	CARD domain binding	GO:0050700	0.006130923750324076	2.21247	11	1860	7	20598	CARD11,CARD14,CARD9,IRGM2,NOD1,NOD2,RIPK2
GO:MF	GTP binding	GO:0005525	0.006410070533611673	2.19314	166	1860	33	20598	ARF2,ARL1,ARL11,ARL4C,ARL5C,CDC42,GCH1,GEM,GIMAP3,GIMAP4,GIMAP6,GIMAP7,GIMAP8,HCAR2,IIGP1,NME1,RAB7,RAC1,RAC2,RAC3,RALA,RAN,RAP1B,RAP2B,RHOH,RHOV,RND1,SEPT4,SEPT5,TGM2,THG1L,TUBA1C,TUBB6
GO:MF	amyloid-beta binding	GO:0001540	0.008872864100247523	2.05194	49	1860	15	20598	APBA2,APOE,CD74,CLU,FPR2,GSAP,ITGA2,ITM2A,LDLR,LDLRAP1,LRP8,MARCO,MSR1,PIRB,TREM2
GO:MF	G protein-coupled receptor binding	GO:0001664	0.009635635685286883	2.01612	222	1860	40	20598	ARRB2,C3,CCL11,CCL12,CCL19,CCL2,CCL21A,CCL22,CCL4,CCL5,CCL7,CCL8,CCL9,CCRL2,CXCL1,CXCL10,CXCL12,CXCL13,CXCL16,CXCL3,CXCL5,CXCL9,FCGR1,FPR1,GNA14,MARCO,NES,NSF,PSAP,RALA,RSPO3,RTP4,S100A14,S1PR2,SAA2,SFRP1,STAT3,TAC1,WNT4,WNT5A
GO:MF	ribonucleoside binding	GO:0032549	0.009636401709994188	2.01609	184	1860	35	20598	ARF2,ARL1,ARL11,ARL4C,ARL5C,CDC42,GCH1,GEM,GIMAP3,GIMAP4,GIMAP6,GIMAP7,GIMAP8,HCAR2,IIGP1,NME1,PRPS1,RAB7,RAB8B,RAC1,RAC2,RAC3,RALA,RAN,RAP1B,RAP2B,RHOH,RHOV,RND1,SEPT4,SEPT5,TGM2,THG1L,TUBA1C,TUBB6
GO:MF	purine ribonucleoside binding	GO:0032550	0.009636401709994188	2.01609	184	1860	35	20598	ARF2,ARL1,ARL11,ARL4C,ARL5C,CDC42,GCH1,GEM,GIMAP3,GIMAP4,GIMAP6,GIMAP7,GIMAP8,HCAR2,IIGP1,NME1,PRPS1,RAB7,RAB8B,RAC1,RAC2,RAC3,RALA,RAN,RAP1B,RAP2B,RHOH,RHOV,RND1,SEPT4,SEPT5,TGM2,THG1L,TUBA1C,TUBB6
GO:MF	enzyme inhibitor activity	GO:0004857	0.011950358175365713	1.92262	224	1860	40	20598	A2M,ANGPTL4,ANXA1,ANXA2,BCL2A1D,BST2,CAMK2N1,CD55,CDKN2D,CIB1,CST7,CSTB,DTX3L,FRY,GCHFR,KNG2,PARP9,RENBP,RHOH,RNH1,SERPINA10,SERPINA3F,SERPINA3I,SERPINA3M,SERPINB5,SERPINB6B,SERPINB9,SERPINE2,SERPINF1,SERPING1,SERPINH1,SLPI,SOCS1,SPINK1,TIMP1,TNFAIP8,TNFSF14,UCHL5,WARS,WFDC17
GO:MF	lipid binding	GO:0008289	0.013154599090532718	1.88092	507	1860	74	20598	ALOX5AP,ANXA1,ANXA2,ANXA4,APOD,APOE,APOL10A,APOL10B,APOL6,APOL7E,ARFIP1,ARHGAP9,BTK,C2CD2L,C3,CD14,CD300A,CD300LF,CD55,CD6,CFL1,CPNE2,CPNE8,CYP4F40,DAPP1,F10,FABP5,FES,FFAR4,FGD2,GM37240,GRAMD2,GSDMD,HIP1R,HSD11B1,IGF1,KCNJ2,LAMA1,LBP,LDLRAP1,LYN,MYO1G,NCF1,NCF4,NOXO1,NR1H4,PAQR8,PLA2G2D,PLA2G4F,PLA2G7,PLEK,PLEKHA2,PREX1,PSAP,PSMA1,PSMB4,PTAFR,RASGRP1,RBP1,SCARB2,SELL,SELP,SEPT5,SH3GLB1,SH3PXD2B,…
GO:MF	heparin binding	GO:0008201	0.013328826221296896	1.87521	94	1860	22	20598	ADAMTS1,ADAMTS5,ANXA4,APOE,CCL2,CCL5,CHRD,COL5A1,CRISPLD2,CXCL10,CXCL13,CYR61,FGF10,GPNMB,HSD17B12,PLA2G2D,PTPRC,RSPO3,SELP,SERPINE2,SFRP1,WISP1
GO:MF	lipopolysaccharide binding	GO:0001530	0.013911065056840324	1.85664	20	1860	9	20598	CD14,CD6,LBP,PSMA1,PSMB4,PTAFR,SELP,SPON2,TREM2
GO:MF	metal ion binding	GO:0046872	0.015698396105661604	1.80414	687	1860	94	20598	ADA,ADAM8,ADPRH,AIF1,ANXA1,ANXA4,AOAH,APOE,ARG1,ARG2,B4GALT1,BHMT,C1RA,CD4,CELSR1,CERK,CIB1,CLEC4A2,CLEC4N,CP,CYLD,DDAH1,DDX58,DHX58,DUOX2,ERAP1,EYA2,FBXL5,FN1,GALNT1,GALNT2,GCH1,GDA,GEM,GJB2,GYG,HSPE1,IFIH1,IL1A,LACC1,LCN2,LOX,LOXL2,MAN1C1,MASP1,MEFV,MGP,MICU2,MMP12,MMP13,MMP8,MT2,MTHFD2,MVK,NEK6,NME1,NUCB2,P2RX1,PADI4,PIM1,PLA2G2D,PLA2G4F,PRF1,PRND,PRPS1,PTPN1,RAN,RASGRP1,RCN1,RNPEP,RRM2,S100A1…
GO:MF	superoxide-generating NADPH oxidase activator activity	GO:0016176	0.017636713993667754	1.75358	6	1860	5	20598	NCF1,NCF4,NOXA1,NOXO1,SH3PXD2B
GO:MF	transferase activity, transferring pentosyl groups	GO:0016763	0.02129641785228392	1.67169	41	1860	13	20598	APRT,ART2B,GXYLT2,MTAP,NAMPT,PARP10,PARP11,PARP14,PARP3,PARP8,PARP9,PNP2,UPP1
GO:MF	chemoattractant activity	GO:0042056	0.025683617593298444	1.59034	26	1860	10	20598	CCL5,CXCL10,FGF10,HGF,MIF,PGF,SAA2,SAA3,VEGFD,WNT5A
GO:MF	oxidoreductase activity, acting on NAD(P)H, oxygen as acceptor	GO:0050664	0.027085865951703918	1.56726	13	1860	7	20598	CYBA,CYBB,DUOX2,KMO,NCF1,NCF2,TXNRD1
GO:MF	cell adhesion molecule binding	GO:0050839	0.030435458581210155	1.51662	194	1860	35	20598	ADAM8,CD177,COL3A1,CXCL12,CYR61,EMILIN1,FERMT3,FN1,FXYD5,GPNMB,ICAM1,IGF1,ITGA2,ITGA3,ITGAL,ITGAV,ITGB1,ITGB6,ITGB7,JAML,LCP1,LYN,MADCAM1,MMP14,MSN,NOS2,PTPN6,S1PR2,SELL,SEMA7A,TGFBI,THY1,TSPAN4,VCAM1,WISP1
GO:MF	interleukin-2 binding	GO:0019976	0.03526293006841145	1.45268	4	1860	4	20598	GM20489,IL2RA,IL2RB,IL2RG
GO:MF	MHC class Ib protein binding	GO:0023029	0.03526293006841145	1.45268	4	1860	4	20598	FAM49B,KLRD1,TAP1,TAP2
GO:MF	purine ribonucleoside triphosphate binding	GO:0035639	0.03571485573036426	1.44715	435	1860	64	20598	ABCG1,AKT2,AKT3,ARF2,ARL1,ARL11,ARL4C,ARL5C,CDC42,DAPK2,GCH1,GEM,GIMAP3,GIMAP4,GIMAP6,GIMAP7,GIMAP8,HCAR2,IIGP1,KARS,KCNJ8,MAP2K4,MAP4K1,MAPK13,MLKL,MTHFD1L,MTHFS,MVK,NAIP5,NEK6,NME1,OAS2,P2RX1,PGK1,PIM1,PMVK,PRPS1,RAB7,RAC1,RAC2,RAC3,RAD51,RALA,RAN,RAP1B,RAP2B,RARS,RENBP,RHOH,RHOV,RND1,RPS6KA4,SEPT4,SEPT5,SPHK1,TAP1,TAP2,TDG,TGM2,THG1L,TUBA1C,TUBB6,TWF2,ZAP70
GO:MF	carbohydrate binding	GO:0030246	0.03693168856303286	1.4326	107	1860	23	20598	C4B,CHIL3,CLEC2H,CLEC4A2,CLEC4N,COLEC12,ENG,FUCA1,GUSB,GYG,H6PD,LGALS9,LOXL2,MRC2,PGD,PRPS1,PTX3,REG3B,REG3G,RPIA,SELL,SELP,SIGLECE
GO:MF	non-membrane spanning protein tyrosine kinase activity	GO:0004715	0.037500510215016956	1.42596	27	1860	10	20598	BTK,FES,FGR,HCK,ITK,LCK,LYN,PTK6,SLA,TXK
GO:MF	enzyme regulator activity	GO:0030234	0.04271538320151685	1.36942	678	1860	91	20598	A2M,ADPRH,ALKAL1,ALS2,ANGPT4,ANGPTL4,ANXA1,ANXA2,APAF1,APOE,ARHGAP15,ARHGAP9,ARHGDIB,ARL1,ASAP3,BCL2A1D,BST2,CAMK2N1,CCL5,CCND1,CCNE1,CD55,CDKN2D,CIB1,CKS1B,CST7,CSTB,CTSC,DNAJC19,DOCK2,DTX3L,FN1,FRY,GCHFR,GM2A,GREM1,IGF1,IRGM2,KNG2,LGALS9,MMP25,NCF1,NCF4,NCKAP1L,NOS2,NOXA1,NOXO1,NRG1,PARP9,PSMD14,PSME1,PSME2,PYCARD,RAC2,RALGAPA2,RANBP1,RENBP,RGS14,RGS16,RHOH,RIPK3,RNH1,SEC23B,SERPINA10,SERPINA3F…
GO:MF	signaling pattern recognition receptor activity	GO:0008329	0.04994107508277195	1.30154	14	1860	7	20598	COLEC12,PGLYRP1,PTAFR,TLR8,TLR9,TRIM12C,TRIM5
GO:BP	immune system process	GO:0002376	4.415662855110049e-124	123.355	1769	1860	487	20598	A2M,ACTR2,ACTR3,ADA,ADAM10,ADAM8,ADORA2B,AIF1,ANXA1,ANXA2,APBB1IP,APOBEC3,APOD,APOE,ARG1,ARG2,ARID5A,ARL11,ARRB2,ARTN,B2M,B4GALT1,BAK1,BATF,BATF2,BATF3,BCL2A1A,BCL2A1D,BCL3,BDKRB1,BPGM,BST2,BTK,BTN1A1,BTNL2,BTNL6,C1QA,C1QC,C2,C3,C3AR1,C4B,C5AR1,C6,CARD11,CARD9,CASP8,CCDC88B,CCL11,CCL12,CCL19,CCL2,CCL21A,CCL22,CCL4,CCL5,CCL7,CCL8,CCL9,CCR1,CCR2,CCR3,CCR4,CCR5,CCR7,CCRL2,CD101,CD14,CD160,CD177,CD18…
GO:BP	defense response	GO:0006952	6.660651022442493e-112	111.176	986	1860	338	20598	A2M,ACTR2,ACTR3,ADA,ADAM8,ADAMTS4,ADAMTS5,ADORA2B,AIF1,ALOX5AP,ALS2,ANXA1,AOAH,APOBEC3,APOD,APOE,ARG1,ARG2,ARRB2,B2M,B4GALT1,BATF,BATF2,BCL3,BDKRB1,BDNF,BST2,BTK,C1QA,C2CD4B,C3,C3AR1,C5AR1,CARD9,CCDC88B,CCK,CCL11,CCL12,CCL19,CCL2,CCL21A,CCL22,CCL4,CCL5,CCL7,CCL8,CCL9,CCR1,CCR2,CCR3,CCR4,CCR5,CCR7,CCRL2,CD14,CD160,CD200R1,CD300A,CD300LF,CD4,CD40,CD47,CD6,CD68,CD74,CD86,CD8A,CD96,CDC42,CEBPB,CFB,CH…
GO:BP	immune response	GO:0006955	4.6608708223778374e-105	104.332	909	1860	315	20598	A2M,ACTR2,ACTR3,ADA,ADAM8,ADORA2B,AIF1,ANXA1,APBB1IP,APOE,ARG1,ARG2,ARID5A,ARRB2,B2M,BATF,BCL2A1D,BCL3,BST2,BTK,BTN1A1,BTNL2,BTNL6,C1QA,C2,C3,C3AR1,C4B,C5AR1,C6,CARD11,CARD9,CCL11,CCL12,CCL19,CCL2,CCL21A,CCL22,CCL4,CCL5,CCL7,CCL8,CCL9,CCR1,CCR2,CCR3,CCR4,CCR5,CCR7,CCRL2,CD14,CD160,CD177,CD180,CD244,CD274,CD300A,CD300LF,CD38,CD3E,CD4,CD40,CD47,CD55,CD6,CD68,CD74,CD80,CD86,CD8A,CD96,CDC42,CFB,CIITA…
GO:BP	regulation of immune system process	GO:0002682	1.8814600091551508e-99	98.7255	1088	1860	340	20598	A2M,ADA,ADAM10,ADAM8,ADORA2B,AIF1,ANXA1,APOBEC3,APOD,APOE,ARG1,ARG2,ARID5A,ARRB2,B2M,BCL2A1D,BDKRB1,BST2,BTK,BTN1A1,BTNL2,BTNL6,C1QA,C1QC,C2,C3,C3AR1,C4B,C5AR1,C6,CARD11,CARD9,CASP8,CCDC88B,CCL12,CCL19,CCL2,CCL21A,CCL4,CCL5,CCR1,CCR2,CCR7,CD101,CD14,CD160,CD177,CD200R1,CD244,CD274,CD300A,CD300LF,CD38,CD3E,CD4,CD40,CD47,CD5,CD55,CD6,CD68,CD74,CD80,CD86,CD96,CEBPB,CFB,CIB1,CLEC4D,CMTM3,CNR2,COL3A1,…
GO:BP	response to external stimulus	GO:0009605	3.4394208642653197e-91	90.4635	1831	1860	445	20598	2210407C18RIK,A2M,AACS,ABHD12,ACTR2,ACTR3,ADA,ADAM10,ADAM8,ADAMTS4,ADAMTS5,ADORA2B,AIF1,AKT2,ALDH1A3,ALOX5AP,ANGPTL4,ANKRD1,ANXA1,ANXA2,AOAH,APOBEC3,APOD,APOE,ARG1,ARG2,ARID5A,ARRB2,ARTN,ASNS,B2M,B3GALT5,BAK1,BATF,BATF2,BATF3,BCL3,BDKRB1,BDNF,BST2,BTK,C1QA,C2CD4B,C3,C3AR1,C5AR1,CARD9,CCDC88B,CCK,CCL11,CCL12,CCL19,CCL2,CCL21A,CCL22,CCL4,CCL5,CCL7,CCL8,CCL9,CCR1,CCR2,CCR3,CCR4,CCR5,CCR7,CCRL2,CD14,…
GO:BP	positive regulation of immune system process	GO:0002684	1.42502510273195e-85	84.8462	759	1860	262	20598	A2M,ADA,ADAM10,ADAM8,ADORA2B,AIF1,ANXA1,ARG1,ARID5A,ARRB2,B2M,BCL2A1D,BDKRB1,BTK,BTN1A1,BTNL2,BTNL6,C1QA,C2,C3,C3AR1,C4B,C5AR1,C6,CARD11,CARD9,CASP8,CCDC88B,CCL12,CCL19,CCL2,CCL21A,CCL4,CCL5,CCR1,CCR2,CCR7,CD101,CD14,CD160,CD177,CD244,CD274,CD300A,CD300LF,CD38,CD3E,CD4,CD40,CD47,CD5,CD55,CD6,CD74,CD80,CD86,CFB,CLEC4D,CMTM3,COLEC12,CORO1A,CRTAM,CSF1,CSF1R,CSF3,CTSC,CXCL1,CXCL10,CXCL12,CXCL13,CXCL1…
GO:BP	response to other organism	GO:0051707	2.5006175496461606e-84	83.602	871	1860	281	20598	2210407C18RIK,A2M,ACTR2,ACTR3,ADAM8,ADAMTS4,ADAMTS5,AIF1,ANKRD1,APOBEC3,APOE,ARG1,ARG2,ARID5A,ARRB2,B2M,B3GALT5,BAK1,BATF,BATF2,BATF3,BCL3,BDKRB1,BST2,BTK,C3,C5AR1,CARD9,CCDC88B,CCL11,CCL12,CCL19,CCL2,CCL21A,CCL22,CCL4,CCL5,CCL7,CCL8,CCL9,CCR1,CCR7,CD14,CD160,CD180,CD274,CD300A,CD300LF,CD4,CD40,CD47,CD52,CD6,CD68,CD74,CD80,CD86,CD8A,CD96,CDC42,CEBPB,CFB,CIITA,CLEC4D,CLEC4N,CLEC5A,CMPK2,CNR2,COLEC…
GO:BP	response to external biotic stimulus	GO:0043207	4.608290199647463e-84	83.3365	873	1860	281	20598	2210407C18RIK,A2M,ACTR2,ACTR3,ADAM8,ADAMTS4,ADAMTS5,AIF1,ANKRD1,APOBEC3,APOE,ARG1,ARG2,ARID5A,ARRB2,B2M,B3GALT5,BAK1,BATF,BATF2,BATF3,BCL3,BDKRB1,BST2,BTK,C3,C5AR1,CARD9,CCDC88B,CCL11,CCL12,CCL19,CCL2,CCL21A,CCL22,CCL4,CCL5,CCL7,CCL8,CCL9,CCR1,CCR7,CD14,CD160,CD180,CD274,CD300A,CD300LF,CD4,CD40,CD47,CD52,CD6,CD68,CD74,CD80,CD86,CD8A,CD96,CDC42,CEBPB,CFB,CIITA,CLEC4D,CLEC4N,CLEC5A,CMPK2,CNR2,COLEC…
GO:BP	response to biotic stimulus	GO:0009607	1.063486159006413e-82	81.9733	889	1860	282	20598	2210407C18RIK,A2M,ACTR2,ACTR3,ADAM8,ADAMTS4,ADAMTS5,AIF1,ANKRD1,APOBEC3,APOE,ARG1,ARG2,ARID5A,ARRB2,B2M,B3GALT5,BAK1,BATF,BATF2,BATF3,BCL3,BDKRB1,BST2,BTK,C3,C5AR1,CARD9,CCDC88B,CCL11,CCL12,CCL19,CCL2,CCL21A,CCL22,CCL4,CCL5,CCL7,CCL8,CCL9,CCR1,CCR7,CD14,CD160,CD180,CD274,CD300A,CD300LF,CD4,CD40,CD47,CD52,CD6,CD68,CD74,CD80,CD86,CD8A,CD96,CDC42,CEBPB,CFB,CIITA,CLEC4D,CLEC4N,CLEC5A,CMPK2,CNR2,COLEC…
GO:BP	defense response to other organism	GO:0098542	5.8549206127058884e-77	76.2325	603	1860	221	20598	A2M,ACTR2,ACTR3,ADAM8,ADAMTS4,ADAMTS5,AIF1,APOBEC3,APOE,ARG1,ARG2,ARRB2,BATF,BATF2,BCL3,BST2,C5AR1,CARD9,CCDC88B,CCL11,CCL12,CCL19,CCL2,CCL21A,CCL22,CCL4,CCL5,CCL7,CCL8,CCL9,CCR1,CD14,CD160,CD300A,CD300LF,CD4,CD40,CD47,CD74,CD86,CD8A,CD96,CDC42,CEBPB,CFB,CIITA,CLEC4D,CLEC4N,CLEC5A,COLEC12,CORO1A,COTL1,CRTAM,CXCL1,CXCL10,CXCL13,CXCL16,CXCL5,CXCL9,CYBA,CYBB,CYLD,DDX58,DHX58,DTX3L,EREG,EVL,FCER1G,FC…
GO:BP	regulation of immune response	GO:0050776	3.70269671950287e-71	70.4315	594	1860	212	20598	A2M,ADA,ADAM8,ADORA2B,ANXA1,APOE,ARG1,ARG2,ARID5A,ARRB2,B2M,BCL2A1D,BST2,BTK,BTN1A1,BTNL2,BTNL6,C1QA,C2,C3,C3AR1,C4B,C5AR1,C6,CARD11,CARD9,CCL19,CCR1,CCR2,CCR7,CD14,CD160,CD177,CD274,CD300A,CD300LF,CD38,CD3E,CD4,CD40,CD47,CD55,CD74,CD86,CD96,CFB,CLEC4D,CMTM3,COL3A1,COLEC12,CRTAM,CYBA,CYLD,DDX58,DHX58,EREG,FAM49B,FCER1G,FCGR1,FCRL5,FCRLB,FES,FGR,FPR1,FPR2,FYB,FYB2,GATA3,GPX1,H2-AB1,H2-D1,H2-K1,H2-…
GO:BP	cell activation	GO:0001775	1.5468195658502905e-69	68.8106	778	1860	244	20598	ADA,ADAM10,ADAM8,ADORA2B,AIF1,ANXA1,APBB1IP,APOE,ARG1,ARG2,B2M,BAK1,BATF,BATF2,BATF3,BCL2A1D,BCL3,BMPER,BTK,BTN1A1,BTNL2,BTNL6,C1QA,C5AR1,CARD11,CCDC88B,CCL19,CCL2,CCL21A,CCL5,CCR2,CCR7,CD160,CD177,CD180,CD244,CD274,CD300A,CD300LF,CD38,CD3D,CD3E,CD3G,CD4,CD40,CD47,CD48,CD5,CD6,CD74,CD80,CD86,CD8A,CEBPB,CLEC4A2,CLEC4D,CLU,CNR2,CORO1A,CST7,CTLA2A,CTPS,CTSC,CXCL10,CXCL12,CXCL5,CXCR2,CYLD,DOCK2,EMILI…
GO:BP	response to stress	GO:0006950	7.287228570369231e-67	66.1374	2615	1860	505	20598	1600014C10RIK,A2M,ACTR2,ACTR3,ADA,ADAM8,ADAMTS4,ADAMTS5,ADORA2B,AIF1,AKR1C18,AKT3,ALDH3B1,ALOX5AP,ALS2,ANGPTL4,ANKRD1,ANXA1,ANXA2,AOAH,APAF1,APOBEC3,APOD,APOE,ARG1,ARG2,ARRB2,ASNS,B2M,B4GALT1,BAK1,BATF,BATF2,BCL2A1A,BCL2A1B,BCL2A1D,BCL3,BDKRB1,BDNF,BRIP1,BST2,BTK,C1QA,C2CD4B,C3,C3AR1,C5AR1,CAMK2D,CARD9,CASP12,CCDC88B,CCK,CCL11,CCL12,CCL19,CCL2,CCL21A,CCL22,CCL4,CCL5,CCL7,CCL8,CCL9,CCND1,CCR1,CCR2…
GO:BP	response to stimulus	GO:0050896	2.6391964029084576e-65	64.5785	5709	1860	852	20598	1600014C10RIK,2210407C18RIK,A2M,AACS,ABCG1,ABHD12,ACP2,ACSL5,ACTR2,ACTR3,ADA,ADAM10,ADAM8,ADAMTS4,ADAMTS5,ADAMTSL2,ADCY4,ADGRE1,ADGRE4,ADGRF1,ADGRG5,ADORA2B,AIF1,AKR1C18,AKT2,AKT3,ALDH1A3,ALDH3B1,ALKAL1,ALOX5AP,ALPL,ALS2,ANGPT4,ANGPTL4,ANKRD1,ANXA1,ANXA2,ANXA4,AOAH,APAF1,APBB1IP,APH1A,APLNR,APOBEC3,APOD,APOE,AQP9,ARG1,ARG2,ARHGAP25,ARHGDIB,ARID5A,ARMC10,ARRB2,ARTN,ASNS,ATIC,ATP6V1G1,AVPI1,AVPR2,B…
GO:BP	leukocyte activation	GO:0045321	2.835024561973395e-65	64.5474	694	1860	223	20598	ADA,ADAM10,ADAM8,ADORA2B,AIF1,ANXA1,APBB1IP,ARG1,ARG2,B2M,BAK1,BATF,BATF2,BATF3,BCL2A1D,BCL3,BTK,BTN1A1,BTNL2,BTNL6,C1QA,C5AR1,CARD11,CCDC88B,CCL19,CCL2,CCL21A,CCL5,CCR2,CCR7,CD160,CD177,CD180,CD244,CD274,CD300A,CD300LF,CD38,CD3D,CD3E,CD3G,CD4,CD40,CD47,CD48,CD5,CD6,CD74,CD80,CD86,CD8A,CEBPB,CLEC4A2,CLEC4D,CLU,CNR2,CORO1A,CST7,CTLA2A,CTPS,CTSC,CXCL12,CXCL5,CXCR2,CYLD,DOCK2,FAM49B,FAS,FCER1G,FCGR4…
GO:BP	regulation of response to external stimulus	GO:0032101	7.160113849599998e-64	63.1451	767	1860	234	20598	A2M,ADA,ADAM10,ADAM8,ADORA2B,AIF1,AKT2,ALOX5AP,ANXA1,ANXA2,AOAH,APOBEC3,APOD,APOE,ARG1,ARG2,ARRB2,ARTN,BTK,C1QA,C2CD4B,C3,C3AR1,C5AR1,CARD9,CCK,CCL12,CCL19,CCL2,CCL21A,CCL4,CCL5,CCR1,CCR2,CCR4,CCR5,CCR7,CD14,CD160,CD180,CD200R1,CD300A,CD300LF,CD47,CD6,CD74,CD86,CD96,CEBPB,CERS2,CNR2,COLEC12,CRTAM,CSF1,CST7,CTLA2A,CTSC,CXCL1,CXCL10,CXCL12,CXCL13,CXCL14,CXCL5,CXCR2,CXCR3,CYBA,CYLD,DAPK2,DDX58,DHX58…
GO:BP	inflammatory response	GO:0006954	1.7788393687640765e-63	62.7499	476	1860	179	20598	ADA,ADAM8,ADORA2B,AIF1,ALOX5AP,ANXA1,AOAH,APOD,APOE,B4GALT1,BDKRB1,BTK,C1QA,C2CD4B,C3,C3AR1,C5AR1,CCL11,CCL12,CCL19,CCL2,CCL21A,CCL22,CCL4,CCL5,CCL7,CCL8,CCL9,CCR1,CCR2,CCR3,CCR4,CCR5,CCR7,CCRL2,CD14,CD200R1,CD300A,CD40,CD47,CD6,CD68,CD96,CEBPB,CHIL1,CHIL3,CIITA,CLEC10A,CLU,CNR2,CST7,CTLA2A,CTSC,CXCL1,CXCL10,CXCL13,CXCL3,CXCL5,CXCL9,CXCR2,CYBA,CYBB,CYLD,DUOXA1,DUOXA2,EDNRA,ETS1,FCER1G,FCGR1,FFAR4…
GO:BP	cytokine production	GO:0001816	8.108484742835456e-61	60.0911	618	1860	203	20598	ADAM8,ADORA2B,AIF1,ANXA1,ANXA4,APOD,ARG1,ARG2,ARID5A,ARRB2,AVPR2,B2M,BATF,BCL3,BST2,BTK,BTN1A1,BTNL2,C3,C3AR1,C5AR1,CARD11,CARD9,CCBE1,CCDC88B,CCL19,CCL2,CCL4,CCL5,CCR2,CCR5,CCR7,CD14,CD160,CD200R1,CD244,CD274,CD300C2,CD300LD,CD3E,CD4,CD40,CD47,CD6,CD74,CD96,CEBPB,CHIL1,CLEC4A2,CLEC4N,CLEC5A,CLU,CRTAM,CSF1R,CXCL5,CXCR3,CYBA,CYBB,DDX58,DHX58,EIF2AK2,EREG,FAM49B,FCER1G,FFAR4,FGR,FN1,GATA3,GBP4,GPNM…
GO:BP	positive regulation of response to stimulus	GO:0048584	6.329590464405545e-60	59.1986	1743	1860	376	20598	A2M,ACTR2,ADA,ADAM10,ADAM8,ADORA2B,AIF1,AKR1C18,AKT2,AKT3,ALDH1A3,ALKAL1,ALOX5AP,ANKRD1,ANXA1,APAF1,APOE,ARG1,ARG2,ARID5A,ARRB2,ARTN,AVPI1,B2M,BAK1,BCL2A1D,BDNF,BMPER,BTK,BTN1A1,BTNL2,BTNL6,C1QA,C2,C2CD2L,C2CD4B,C3,C3AR1,C4B,C5AR1,C6,CAMK2D,CARD11,CARD9,CASP8,CCBE1,CCK,CCL11,CCL12,CCL19,CCL2,CCL21A,CCL22,CCL4,CCL5,CCL7,CCL8,CCL9,CCR1,CCR2,CCR4,CCR5,CCR7,CD14,CD160,CD177,CD180,CD274,CD300A,CD300LF…
GO:BP	immune effector process	GO:0002252	6.486279524472811e-60	59.188	555	1860	190	20598	A2M,ADA,ADORA2B,ANXA1,APBB1IP,APOBEC3,ARG1,ARID5A,ARRB2,B2M,BATF,BCL3,BST2,BTK,C1QA,C2,C3,C4B,C6,CARD9,CCL19,CCL2,CCL5,CCR2,CCR7,CD160,CD177,CD180,CD244,CD300A,CD40,CD47,CD55,CD74,CD86,CD8A,CD96,CFB,CLEC4D,CORO1A,CRTAM,CTSC,CXCL1,CXCL10,CXCL5,CXCL9,DDX58,DHX58,DOCK2,DTX3L,FAM49B,FAS,FCER1G,FCGR1,FES,FGR,GAPT,GATA3,GBP4,GM45717,GZMB,H2-AB1,H2-D1,H2-K1,H2-M3,H2-Q10,H2-Q4,H2-Q6,H2-Q7,H2-T22,H2-T23,H…
GO:BP	regulation of cytokine production	GO:0001817	6.171976347426587e-58	57.2096	553	1860	187	20598	ADAM8,ADORA2B,AIF1,ANXA1,ANXA4,APOD,ARG1,ARG2,ARID5A,ARRB2,B2M,BCL3,BST2,BTK,BTN1A1,BTNL2,C3,C3AR1,C5AR1,CARD11,CARD9,CCBE1,CCDC88B,CCL19,CCL2,CCL4,CCL5,CCR2,CCR5,CCR7,CD14,CD160,CD200R1,CD244,CD274,CD300C2,CD300LD,CD3E,CD40,CD47,CD6,CD74,CD96,CEBPB,CLEC4A2,CLEC4N,CLEC5A,CLU,CRTAM,CSF1R,CXCL5,CYBA,CYBB,DDX58,DHX58,EIF2AK2,EREG,FAM49B,FCER1G,FFAR4,FGR,FN1,GATA3,GBP4,GPNMB,GPR18,GPSM3,GSDMD,H2-M3,H…
GO:BP	innate immune response	GO:0045087	1.4265014591832718e-57	56.8457	423	1860	161	20598	A2M,ACTR2,ACTR3,ADAM8,AIF1,APOE,ARG1,ARRB2,BST2,CARD9,CCL11,CCL12,CCL19,CCL2,CCL21A,CCL22,CCL4,CCL5,CCL7,CCL8,CCL9,CCR1,CD14,CD160,CD300A,CD300LF,CD47,CD74,CD86,CD96,CDC42,CFB,CIITA,CLEC4D,CLEC4N,CLEC5A,COLEC12,CORO1A,CRTAM,CXCL16,CYBA,CYBB,CYLD,DDX58,DHX58,EREG,EVL,FCER1G,FGR,GBP10,GBP2,GBP3,GBP4,GBP6,GBP7,GBP8,GBP9,GCH1,GM43302,GM45717,H2-AA,H2-AB1,H2-M3,H2-Q7,H2-T23,HAVCR2,IFIH1,IFITM1,IFITM2,…
GO:BP	multi-organism process	GO:0051704	1.199992647760698e-56	55.9208	1616	1860	352	20598	2210407C18RIK,A2M,ACSL4,ACTR2,ACTR3,ADA,ADAM8,ADAMTS1,ADAMTS2,ADAMTS4,ADAMTS5,AIF1,AKR1C18,ANKRD1,ANXA2,APOBEC3,APOE,ARG1,ARG2,ARHGDIB,ARID5A,ARRB2,B2M,B3GALT5,B4GALT1,BAK1,BANF1,BATF,BATF2,BATF3,BCL3,BDKRB1,BRIP1,BST2,BTK,C3,C5AR1,CARD9,CCDC88B,CCL11,CCL12,CCL19,CCL2,CCL21A,CCL22,CCL4,CCL5,CCL7,CCL8,CCL9,CCR1,CCR5,CCR7,CCT3,CD14,CD160,CD180,CD274,CD300A,CD300LF,CD4,CD40,CD47,CD52,CD6,CD68,CD74,C…
GO:BP	regulation of defense response	GO:0031347	1.2660021160132767e-56	55.8976	520	1860	179	20598	A2M,ADA,ADAM8,ADORA2B,ALOX5AP,ANXA1,AOAH,APOBEC3,APOD,APOE,ARG1,ARG2,ARRB2,BTK,C1QA,C2CD4B,C3,C5AR1,CARD9,CCK,CCL5,CCR1,CCR2,CCR5,CCR7,CD14,CD160,CD200R1,CD300A,CD300LF,CD47,CD6,CD74,CD86,CD96,CEBPB,CNR2,COLEC12,CRTAM,CST7,CTLA2A,CTSC,CXCL1,CXCL5,CYBA,CYLD,DDX58,DHX58,DTX3L,DUOXA1,DUOXA2,EDNRA,EREG,ETS1,FCER1G,FCGR1,FFAR4,FGR,GATA3,GBP4,GGT1,GJA1,GPSM3,GPX1,H2-M3,H2-T23,HAVCR2,HGF,IDO1,IFIH1,IFNG…
GO:BP	positive regulation of immune response	GO:0050778	1.2158505048129315e-55	54.9151	480	1860	170	20598	A2M,ADA,ADAM8,ADORA2B,ANXA1,ARID5A,ARRB2,B2M,BCL2A1D,BTK,BTN1A1,BTNL2,BTNL6,C1QA,C2,C3,C3AR1,C4B,C5AR1,C6,CARD9,CCL19,CCR2,CCR7,CD14,CD160,CD177,CD274,CD300A,CD300LF,CD38,CD3E,CD4,CD40,CD47,CD55,CD74,CD86,CFB,CMTM3,COLEC12,CRTAM,CYBA,CYLD,DDX58,DHX58,EREG,FAM49B,FCER1G,FCGR1,FCRL5,FGR,FPR1,FPR2,FYB,FYB2,GATA3,H2-AB1,H2-D1,H2-K1,H2-M3,H2-Q10,H2-Q4,H2-Q6,H2-Q7,H2-T22,H2-T23,HAVCR2,IDO1,IFIH1,IFNG,I…
GO:BP	regulation of response to stimulus	GO:0048583	6.088913458814442e-54	53.2155	2943	1860	516	20598	A2M,ACSL5,ACTR2,ADA,ADAM10,ADAM8,ADAMTSL2,ADORA2B,AIF1,AKR1C18,AKT2,AKT3,ALDH1A3,ALKAL1,ALOX5AP,ANKRD1,ANXA1,ANXA2,AOAH,APAF1,APLNR,APOBEC3,APOD,APOE,ARG1,ARG2,ARHGAP25,ARHGDIB,ARID5A,ARMC10,ARRB2,ARTN,AVPI1,B2M,BAK1,BCL2A1A,BCL2A1B,BCL2A1D,BCL3,BDNF,BICC1,BMPER,BST2,BTK,BTN1A1,BTNL2,BTNL6,C1QA,C2,C2CD2L,C2CD4B,C3,C3AR1,C4B,C5AR1,C6,CAMK2D,CAMK2N1,CARD11,CARD9,CASP8,CCBE1,CCK,CCL11,CCL12,CCL19,CC…
GO:BP	leukocyte migration	GO:0050900	1.0524049939290375e-51	50.9778	283	1860	124	20598	ADA,ADAM10,ADAM8,AIF1,ANXA1,APOD,ARTN,B4GALT1,BDKRB1,C3AR1,C5AR1,CCL11,CCL12,CCL19,CCL2,CCL21A,CCL22,CCL4,CCL5,CCL7,CCL8,CCL9,CCR1,CCR2,CCR3,CCR7,CD177,CD200R1,CD300A,CD47,CD74,CDC42,CH25H,CNR2,CORO1A,CSF1,CSF3R,CXCL1,CXCL10,CXCL12,CXCL13,CXCL14,CXCL16,CXCL3,CXCL5,CXCL9,CXCR2,CXCR3,CYP7B1,DAPK2,EDNRA,EMILIN1,FCER1G,FPR2,GATA3,GPR18,GPSM3,GREM1,ICAM1,IFNG,IL17A,IL1A,IL1RN,IL27RA,IL33,ITGA2,ITGA6,I…
GO:BP	positive regulation of response to external stimulus	GO:0032103	6.635397502566619e-49	48.1781	417	1860	149	20598	ADAM10,ADAM8,ADORA2B,AIF1,AKT2,ALOX5AP,ARG1,ARRB2,ARTN,BTK,C1QA,C2CD4B,C3,C3AR1,C5AR1,CARD9,CCL19,CCL2,CCL21A,CCL4,CCL5,CCR1,CCR2,CCR4,CCR5,CCR7,CD14,CD160,CD180,CD300A,CD300LF,CD47,CD6,CD74,CD86,CEBPB,COLEC12,CRTAM,CSF1,CTSC,CXCL1,CXCL10,CXCL12,CXCL13,CXCL14,CXCR2,CXCR3,CYBA,DAPK2,DDX58,DHX58,EDNRA,EREG,ETS1,FCER1G,FCGR1,FGF10,FN1,FPR2,GPSM3,H2-M3,H2-T23,HAVCR2,IDO1,IFIH1,IL12B,IL17A,IL18RAP,IL1…
GO:BP	response to bacterium	GO:0009617	2.0867634202369587e-48	47.6805	467	1860	158	20598	2210407C18RIK,ADAMTS4,ADAMTS5,ANKRD1,ARG2,ARID5A,B2M,B3GALT5,BCL3,BDKRB1,C3,C5AR1,CARD9,CCL12,CCL2,CCL5,CCR7,CD14,CD160,CD180,CD274,CD4,CD47,CD52,CD6,CD68,CD80,CD86,CD96,CEBPB,CLEC4D,CMPK2,CNR2,CXCL1,CXCL10,CXCL13,CXCL16,CXCL3,CXCL5,CXCL9,CYBA,DHX58,EDNRA,EIF2AK2,FCER1G,FCGR1,FCGR4,FGR,GBP10,GBP2,GBP3,GBP6,GBP7,GBP9,GCH1,GGT1,GM43302,GPX1,GSDMD,H2-K1,H2-M3,H2-T23,HAVCR2,HCK,HERC6,HP,IDO1,IFI204,I…
GO:BP	lymphocyte activation	GO:0046649	3.503507498106507e-48	47.4555	578	1860	178	20598	ADA,ADAM8,AIF1,ANXA1,APBB1IP,ARG1,ARG2,B2M,BAK1,BATF,BCL2A1D,BCL3,BTK,BTN1A1,BTNL2,BTNL6,CARD11,CCDC88B,CCL19,CCL2,CCL21A,CCL5,CCR2,CCR7,CD160,CD180,CD244,CD274,CD300A,CD38,CD3D,CD3E,CD3G,CD4,CD40,CD47,CD48,CD5,CD6,CD74,CD80,CD86,CD8A,CEBPB,CLEC4A2,CLEC4D,CORO1A,CTLA2A,CTPS,CXCL12,CYLD,DOCK2,FAM49B,FAS,FCER1G,FGF10,GAPT,GATA3,GJA1,GPNMB,GPR18,H2-AA,H2-AB1,H2-M3,H2-T23,HAVCR2,ICAM1,ICOS,IDO1,IFNG,…
GO:BP	regulation of cell activation	GO:0050865	4.9810419243012247e-48	47.3027	475	1860	159	20598	ADA,ADAM8,ADORA2B,AIF1,ANXA1,APOE,ARG1,ARG2,BTK,BTN1A1,BTNL2,C1QA,C5AR1,CARD11,CCDC88B,CCL19,CCL2,CCL21A,CCL5,CCR2,CCR7,CD160,CD177,CD244,CD274,CD300A,CD300LF,CD38,CD3E,CD4,CD40,CD47,CD5,CD6,CD74,CD80,CD86,CEBPB,CLEC4D,CNR2,CORO1A,CST7,CTLA2A,CTSC,CYLD,EMILIN1,FAM49B,FAS,FCER1G,FES,FGF10,FGR,GATA3,GPNMB,H2-AA,H2-AB1,H2-M3,H2-T23,HAVCR2,HMOX1,ICOS,IDO1,IFNG,IGF1,IL12B,IL12RB1,IL13RA2,IL1RL1,IL27,I…
GO:BP	regulation of leukocyte activation	GO:0002694	1.9208446913452373e-46	45.7165	444	1860	151	20598	ADA,ADAM8,ADORA2B,AIF1,ANXA1,ARG1,ARG2,BTK,BTN1A1,BTNL2,C1QA,C5AR1,CARD11,CCDC88B,CCL19,CCL2,CCL21A,CCL5,CCR2,CCR7,CD160,CD177,CD244,CD274,CD300A,CD300LF,CD38,CD3E,CD4,CD40,CD47,CD5,CD6,CD74,CD80,CD86,CEBPB,CLEC4D,CNR2,CORO1A,CST7,CTLA2A,CTSC,CYLD,FAM49B,FAS,FCER1G,FES,FGF10,FGR,GATA3,GPNMB,H2-AA,H2-AB1,H2-M3,H2-T23,HAVCR2,HMOX1,ICOS,IDO1,IFNG,IGF1,IL12B,IL12RB1,IL13RA2,IL1RL1,IL27,IL27RA,IL2RA,I…
GO:BP	response to cytokine	GO:0034097	2.523243631006169e-43	42.598	680	1860	188	20598	ACTR2,ACTR3,ADAM10,AIF1,ANKRD1,ANXA1,ARG1,ATIC,AVPR2,BST2,BTK,CARD14,CASP8,CCL11,CCL12,CCL19,CCL2,CCL21A,CCL22,CCL4,CCL5,CCL7,CCL8,CCL9,CCR1,CCR2,CCR7,CD14,CD274,CD300LF,CD4,CD47,CD74,CDC42,CEBPB,CFL1,CHIL1,CIB1,CIITA,COL3A1,CORO1A,CSF1,CSF1R,CSF2RB,CSF3,CXCL1,CXCL10,CXCL12,CXCL13,CXCL16,CXCL3,CXCL5,CXCL9,CXCR2,CYLD,DDX58,DUOX2,EIF2AK2,ENO1,EREG,EVL,F830016B08RIK,FCER1G,FN1,GATA3,GBP10,GBP2,GBP3,…
GO:BP	positive regulation of cytokine production	GO:0001819	7.03717225976452e-43	42.1526	365	1860	131	20598	ADAM8,ADORA2B,AIF1,ANXA1,ARID5A,B2M,BCL3,BTNL2,C3,C3AR1,C5AR1,CARD11,CARD9,CCBE1,CCDC88B,CCL19,CCL2,CCL4,CCL5,CCR2,CCR5,CCR7,CD14,CD160,CD244,CD274,CD300C2,CD3E,CD40,CD6,CD74,CEBPB,CLEC4N,CLEC5A,CLU,CRTAM,CSF1R,CYBA,CYBB,DDX58,DHX58,EIF2AK2,EREG,FAM49B,FCER1G,FGR,GATA3,GPSM3,GSDMD,H2-M3,H2-T23,HAVCR2,HEG1,HGF,HIF1A,HPSE,IDO1,IFIH1,IFNG,IL12B,IL12RB1,IL17A,IL18R1,IL1A,IL1RL1,IL1RN,IL27,IL27RA,IL33…
GO:BP	T cell activation	GO:0042110	1.3152280129359051e-42	41.881	408	1860	139	20598	ADA,ADAM8,AIF1,ANXA1,APBB1IP,ARG1,ARG2,B2M,BATF,BCL2A1D,BCL3,BTN1A1,BTNL2,BTNL6,CARD11,CCDC88B,CCL19,CCL2,CCL21A,CCL5,CCR2,CCR7,CD160,CD244,CD274,CD300A,CD3D,CD3E,CD3G,CD4,CD47,CD48,CD5,CD6,CD74,CD80,CD86,CD8A,CEBPB,CLEC4A2,CLEC4D,CORO1A,CTLA2A,CTPS,CXCL12,CYLD,DOCK2,FAM49B,FAS,FCER1G,GATA3,GJA1,GPNMB,GPR18,H2-AA,H2-AB1,H2-M3,H2-T23,HAVCR2,ICAM1,ICOS,IDO1,IFNG,IGF1,IL12B,IL12RB1,IL18R1,IL27,IL2RA…
GO:BP	biological regulation	GO:0065007	9.854679814128236e-42	41.0064	8104	1860	1018	20598	1600014C10RIK,A2M,AACS,ABCG1,ACAT2,ACSL4,ACSL5,ACTA1,ACTR2,ACTR3,ADA,ADAM10,ADAM12,ADAM8,ADAMTS1,ADAMTS5,ADAMTSL2,ADCY4,ADGRE1,ADGRE4,ADGRF1,ADGRG5,ADORA2B,ADPRH,AEBP1,AGTRAP,AIF1,AKNA,AKR1C18,AKT2,AKT3,ALDH1A3,ALKAL1,ALOX5AP,ALS2,AMIGO3,ANGPT4,ANGPTL4,ANKRD1,ANP32B,ANXA1,ANXA2,ANXA4,AOAH,APAF1,APBA2,APBB1IP,APH1A,APLNR,APOBEC3,APOD,APOE,APRT,AREL1,ARFIP1,ARG1,ARG2,ARHGAP15,ARHGAP25,ARHGAP9,ARHGD…
GO:BP	regulation of response to stress	GO:0080134	1.6359018756552192e-41	40.7862	1098	1860	249	20598	A2M,ACTR2,ADA,ADAM8,ADORA2B,AKT3,ALOX5AP,ANKRD1,ANXA1,ANXA2,AOAH,APOBEC3,APOD,APOE,ARG1,ARG2,ARRB2,BAK1,BTK,C1QA,C2CD4B,C3,C5AR1,CARD9,CCK,CCL19,CCL2,CCL21A,CCL5,CCR1,CCR2,CCR5,CCR7,CD14,CD160,CD200R1,CD300A,CD300LF,CD47,CD6,CD74,CD86,CD96,CDC42,CDC42SE1,CDKN2D,CEBPB,CERS2,CLU,CNR2,COLEC12,CRTAM,CST7,CTLA2A,CTSC,CXCL1,CXCL12,CXCL5,CYBA,CYLD,DDAH1,DDX58,DHX58,DTX3L,DUOX2,DUOXA1,DUOXA2,EDEM2,EDNRA,…
GO:BP	cellular response to stimulus	GO:0051716	1.1031766074727682e-40	39.9574	4726	1860	679	20598	AACS,ABCG1,ACSL5,ACTR2,ACTR3,ADA,ADAM10,ADAM8,ADAMTSL2,ADCY4,ADGRE1,ADGRE4,ADGRF1,ADGRG5,ADORA2B,AIF1,AKR1C18,AKT2,AKT3,ALDH1A3,ALDH3B1,ALKAL1,ALOX5AP,ALPL,ALS2,ANGPT4,ANGPTL4,ANKRD1,ANXA1,ANXA4,APAF1,APH1A,APLNR,APOD,APOE,ARG1,ARG2,ARHGAP25,ARHGDIB,ARID5A,ARMC10,ARRB2,ARTN,ASNS,ATIC,ATP6V1G1,AVPI1,AVPR2,B2M,BAK1,BATF,BCL2A1A,BCL2A1B,BCL2A1D,BCL3,BDKRB1,BDNF,BICC1,BLNK,BMPER,BRIP1,BTK,BTN1A1,BTNL…
GO:BP	cellular process	GO:0009987	1.5953616561735224e-40	39.7971	10607	1860	1240	20598	1600014C10RIK,A2M,AACS,ABCG1,ABHD12,ACAT2,ACP2,ACSL4,ACSL5,ACTA1,ACTR2,ACTR3,ADA,ADAM10,ADAM8,ADAMTS1,ADAMTS2,ADAMTSL2,ADAT3,ADCY4,ADGRE1,ADGRE4,ADGRF1,ADGRG5,ADORA2B,ADPRH,ADSSL1,AEBP1,AFG3L1,AIF1,AK4,AKNA,AKR1C18,AKT2,AKT3,ALDH1A3,ALDH3B1,ALKAL1,ALOX5AP,ALPL,ALS2,AMDHD2,AMIGO3,ANGPT4,ANGPTL4,ANKRD1,ANP32B,ANXA1,ANXA2,ANXA4,AOAH,APAF1,APBA2,APBB1IP,APH1A,APLNR,APOBEC3,APOBR,APOD,APOE,APRT,AREL1,…
GO:BP	leukocyte mediated immunity	GO:0002443	4.3842649659702974e-40	39.3581	284	1860	111	20598	ADORA2B,ARG1,ARID5A,ARRB2,B2M,BATF,BCL3,BST2,BTK,C1QA,C3,C4B,CCR2,CD160,CD177,CD300A,CD40,CD55,CD74,CD8A,CD96,CORO1A,CRTAM,CTSC,CXCL1,CXCL5,DDX58,FAM49B,FAS,FCER1G,FCGR1,FES,FGR,GAPT,GATA3,GZMB,H2-AB1,H2-D1,H2-K1,H2-M3,H2-Q10,H2-Q4,H2-Q6,H2-Q7,H2-T22,H2-T23,HAVCR2,HMOX1,ICAM1,IFNG,IL12B,IL13RA2,IL18R1,IL18RAP,IL27RA,IL4RA,IL6,IL7R,KLRB1B,KLRD1,KLRK1,LAG3,LGALS9,LYN,MAD2L2,MILR1,MYD88,MYO1G,NCF1,N…
GO:BP	adaptive immune response	GO:0002250	7.873841937146883e-40	39.1038	262	1860	106	20598	ADA,ANXA1,ARG1,ARID5A,B2M,BATF,BCL3,BTK,C1QA,C3,C3AR1,C4B,CCL19,CCR2,CCR7,CD160,CD274,CD4,CD40,CD55,CD74,CD8A,CLEC4D,CTSC,FAM49B,FAS,FCER1G,FCGR1,GAPT,GATA3,GZMB,H2-AB1,H2-D1,H2-K1,H2-M3,H2-Q10,H2-Q4,H2-Q6,H2-Q7,H2-T22,H2-T23,HAVCR2,ICAM1,IFNG,IL12B,IL12RB1,IL13RA2,IL18BP,IL18R1,IL18RAP,IL1RL1,IL27,IL27RA,IL33,IL4RA,IL6,IL7R,IRF1,ITK,KLHL6,LY9,MAD2L2,MIF,MYD88,MYO1G,NFKBIZ,NLRP3,NOD2,PARP3,PIRB,P…
GO:BP	biological_process	GO:0008150	1.0322824448738392e-39	38.9862	13777	1860	1499	20598	1500009C09RIK,1500009L16RIK,1600014C10RIK,1700037C18RIK,1700066B19RIK,1810009A15RIK,2210407C18RIK,3830406C13RIK,5430427O19RIK,A2M,A530064D06RIK,AACS,ABCA13,ABCG1,ABCG3,ABHD12,ACAT2,ACP2,ACSL4,ACSL5,ACTA1,ACTR2,ACTR3,ADA,ADAM10,ADAM12,ADAM8,ADAMTS1,ADAMTS17,ADAMTS2,ADAMTS4,ADAMTS5,ADAMTS6,ADAMTSL2,ADAT3,ADCY4,ADGRE1,ADGRE4,ADGRF1,ADGRG5,ADORA2B,ADPRH,ADSSL1,AEBP1,AFG3L1,AGTRAP,AI661453,AIF1,AK4,AK…
GO:BP	positive regulation of cell activation	GO:0050867	3.239040549940145e-39	38.4896	289	1860	111	20598	ADA,ADAM8,ADORA2B,AIF1,ANXA1,BTNL2,C1QA,CARD11,CCDC88B,CCL19,CCL2,CCL21A,CCL5,CCR2,CCR7,CD160,CD177,CD244,CD274,CD38,CD3E,CD4,CD40,CD47,CD5,CD6,CD74,CD80,CD86,CLEC4D,CORO1A,CTSC,CYLD,FAM49B,FCER1G,FGF10,FGR,GATA3,H2-AA,H2-AB1,H2-M3,H2-T23,HAVCR2,ICOS,IFNG,IGF1,IL12B,IL12RB1,IL1RL1,IL2RA,IL2RG,IL33,IL4RA,IL6,IL7R,IRF1,ITGAL,KARS,KLRK1,LBP,LCK,LGALS9,LILRA5,MAD2L2,MIF,MMP14,MMP8,MYD88,NCKAP1L,NFKBI…
GO:BP	positive regulation of biological process	GO:0048518	3.275638192374461e-39	38.4847	4827	1860	685	20598	A2M,AACS,ABCG1,ACAT2,ACSL4,ACSL5,ACTA1,ACTR2,ACTR3,ADA,ADAM10,ADAM12,ADAM8,ADAMTS1,ADGRF1,ADORA2B,AIF1,AKNA,AKR1C18,AKT2,AKT3,ALDH1A3,ALKAL1,ALOX5AP,ALS2,AMIGO3,ANGPT4,ANGPTL4,ANKRD1,ANP32B,ANXA1,ANXA2,APAF1,APBB1IP,APLNR,APOE,AREL1,ARG1,ARG2,ARID3A,ARID5A,ARMC10,ARPC1A,ARPC1B,ARPC3,ARPC5,ARPIN,ARRB2,ARTN,ASNS,ATP8A1,AVPI1,AVPR2,B2M,B4GALT1,BAK1,BATF,BCL2A1D,BCL3,BDKRB1,BDNF,BMP1,BMPER,BTK,BTN1A1…
GO:BP	regulation of biological process	GO:0050789	3.384164716859005e-39	38.4705	7634	1860	965	20598	A2M,AACS,ABCG1,ACAT2,ACSL4,ACSL5,ACTA1,ACTR2,ACTR3,ADA,ADAM10,ADAM12,ADAM8,ADAMTS1,ADAMTS5,ADAMTSL2,ADCY4,ADGRE1,ADGRE4,ADGRF1,ADGRG5,ADORA2B,AEBP1,AIF1,AKNA,AKR1C18,AKT2,AKT3,ALDH1A3,ALKAL1,ALOX5AP,ALS2,AMIGO3,ANGPT4,ANGPTL4,ANKRD1,ANP32B,ANXA1,ANXA2,ANXA4,AOAH,APAF1,APBA2,APBB1IP,APH1A,APLNR,APOBEC3,APOD,APOE,AREL1,ARFIP1,ARG1,ARG2,ARHGAP15,ARHGAP25,ARHGDIB,ARID3A,ARID5A,ARMC10,ARPC1A,ARPC1B,AR…
GO:BP	positive regulation of leukocyte activation	GO:0002696	5.521086449032657e-38	37.258	277	1860	107	20598	ADA,ADAM8,ADORA2B,AIF1,ANXA1,BTNL2,C1QA,CARD11,CCDC88B,CCL19,CCL2,CCL21A,CCL5,CCR2,CCR7,CD160,CD177,CD244,CD274,CD38,CD3E,CD4,CD40,CD47,CD5,CD6,CD74,CD80,CD86,CLEC4D,CORO1A,CTSC,CYLD,FAM49B,FCER1G,FGF10,FGR,GATA3,H2-AA,H2-AB1,H2-M3,H2-T23,HAVCR2,ICOS,IFNG,IGF1,IL12B,IL12RB1,IL1RL1,IL2RA,IL2RG,IL33,IL4RA,IL6,IL7R,IRF1,ITGAL,KARS,KLRK1,LBP,LCK,LGALS9,MAD2L2,MIF,MMP14,MMP8,MYD88,NCKAP1L,NFKBIZ,NLRP3…
GO:BP	positive regulation of defense response	GO:0031349	7.537840965515034e-38	37.1228	307	1860	113	20598	ADAM8,ADORA2B,ALOX5AP,ARG1,ARRB2,BTK,C1QA,C2CD4B,C3,CARD9,CCK,CCL5,CCR2,CCR5,CCR7,CD14,CD160,CD300A,CD300LF,CD47,CD6,CD74,CD86,CEBPB,COLEC12,CRTAM,CTSC,CXCL1,CYBA,DDX58,DHX58,EDNRA,EREG,ETS1,FCER1G,FCGR1,GJA1,GPSM3,H2-M3,H2-T23,HAVCR2,IDO1,IFIH1,IL12B,IL17A,IL18RAP,IL1RL1,IL33,IL6,IRF1,IRGM1,IRGM2,ITGA2,KARS,KLRK1,LAG3,LBP,LDLR,LGALS9,LILRA5,LYN,MAPKAPK2,MIF,MMP12,MMP8,MYD88,NFKBIZ,NLRC5,NOD1,NOD…
GO:BP	regulation of immune effector process	GO:0002697	1.4244860627063235e-37	36.8463	339	1860	119	20598	A2M,ADORA2B,ANXA1,APOBEC3,ARG1,ARID5A,ARRB2,B2M,BST2,BTK,C3,C6,CCL19,CCL2,CCL5,CCR2,CCR7,CD160,CD177,CD244,CD300A,CD40,CD47,CD55,CD74,CD96,CRTAM,CXCL1,CXCL5,DDX58,DHX58,DTX3L,FAM49B,FCER1G,FCGR1,FES,FGR,GATA3,GBP4,H2-D1,H2-K1,H2-M3,H2-Q10,H2-Q4,H2-Q6,H2-Q7,H2-T22,H2-T23,HAVCR2,HMOX1,IFNG,IL12B,IL12RB1,IL13RA2,IL18R1,IL18RAP,IL27,IL27RA,IL2RA,IL33,IL4RA,IL6,IL7R,IRF1,KARS,KLRB1B,KLRK1,LAG3,LBP,LGA…
GO:BP	leukocyte cell-cell adhesion	GO:0007159	2.6636696180487147e-37	36.5745	281	1860	107	20598	ADA,ADAM8,AIF1,ANXA1,ARG1,ARG2,BTN1A1,BTNL2,CARD11,CCDC88B,CCL19,CCL2,CCL21A,CCL5,CCR2,CCR7,CD160,CD177,CD244,CD274,CD300A,CD3E,CD4,CD47,CD5,CD6,CD74,CD80,CD86,CEBPB,CORO1A,CXCL12,CYLD,ETS1,FAM49B,FERMT3,GATA3,GPNMB,H2-AA,H2-AB1,H2-M3,H2-T23,HAVCR2,ICAM1,ICOS,IDO1,IFNG,IGF1,IL12B,IL12RB1,IL2RA,IL2RG,IL4RA,IL6,IL7R,IRF1,ITGAL,ITGB1,ITGB7,LAG3,LCK,LGALS9,LRRC32,MADCAM1,MSN,NCKAP1L,NFKBIZ,NLRP3,OLR1…
GO:BP	regulation of multi-organism process	GO:0043900	3.99302459453962e-37	36.3987	495	1860	147	20598	A2M,ADA,ADAM8,ANXA2,APOBEC3,APOE,ARG1,ARG2,ARHGDIB,ARRB2,B4GALT1,BANF1,BST2,CARD9,CCL4,CCL5,CCR1,CCR5,CD14,CD160,CD180,CD300A,CD300LF,CD4,CD74,CD86,CD96,CFL1,CHMP4B,CIB1,COLEC12,CRTAM,CXCL1,CXCL5,CYBA,DDX58,DHX58,DTX3L,EIF2AK2,EREG,FAM111A,FGR,GBP4,GM45717,H2-M3,H2-T23,HAVCR2,IFIH1,IFITM1,IFITM2,IFITM3,IFITM6,IFNG,IGF1,IL12B,IL12RB1,IL18RAP,IL27,IL2RA,INHBA,INHBB,IRF1,IRF8,IRGM1,IRGM2,ISG15,ITGAV…
GO:BP	signal transduction	GO:0007165	1.8578311300341995e-36	35.731	3535	1860	537	20598	ACSL5,ADA,ADAM10,ADAM8,ADAMTSL2,ADCY4,ADGRE1,ADGRE4,ADGRF1,ADGRG5,ADORA2B,AIF1,AKR1C18,AKT2,AKT3,ALDH1A3,ALKAL1,ALS2,ANGPT4,ANKRD1,ANXA1,ANXA4,APAF1,APH1A,APLNR,APOD,APOE,ARG1,ARHGAP25,ARHGDIB,ARMC10,ARRB2,ARTN,AVPI1,AVPR2,BAK1,BATF,BCL2A1A,BCL2A1B,BCL2A1D,BCL3,BDKRB1,BDNF,BICC1,BLNK,BMPER,BTK,BTN1A1,BTNL2,BTNL6,C3,C3AR1,C5AR1,CAMK2D,CAMK2N1,CAR8,CARD11,CARD14,CARD9,CASP12,CASP8,CCBE1,CCK,CCL11,C…
GO:BP	response to organic substance	GO:0010033	2.3584282813278096e-36	35.6274	2143	1860	375	20598	AACS,ABCG1,ACP2,ACTR2,ACTR3,ADA,ADAM10,ADAMTSL2,AIF1,AKR1C18,AKT2,AKT3,ALPL,ANKRD1,ANXA1,APAF1,APOE,AQP9,ARG1,ARID5A,ARRB2,ATIC,AVPR2,B2M,BAK1,BDKRB1,BDNF,BMPER,BST2,BTK,C2CD2L,C5AR1,CARD14,CARD9,CASP12,CASP7,CASP8,CCBE1,CCL11,CCL12,CCL19,CCL2,CCL21A,CCL22,CCL4,CCL5,CCL7,CCL8,CCL9,CCND1,CCR1,CCR2,CCR5,CCR7,CD14,CD180,CD274,CD300LF,CD38,CD4,CD47,CD6,CD68,CD74,CD80,CD86,CD96,CDC42,CDKN2D,CEBPB,CFB,…
GO:BP	adaptive immune response based on somatic recombination of immune receptors built from immunoglobulin superfamily domains	GO:0002460	1.0380503349921948e-35	34.9838	238	1860	96	20598	ADA,ANXA1,ARG1,ARID5A,B2M,BATF,BCL3,BTK,C1QA,C3,C3AR1,C4B,CCL19,CCR2,CCR7,CD274,CD4,CD40,CD55,CD74,CD8A,CTSC,FAM49B,FAS,FCER1G,FCGR1,GAPT,GATA3,GZMB,H2-AB1,H2-D1,H2-K1,H2-M3,H2-Q10,H2-Q4,H2-Q6,H2-Q7,H2-T22,H2-T23,HAVCR2,ICAM1,IFNG,IL12B,IL12RB1,IL13RA2,IL18BP,IL18R1,IL18RAP,IL1RL1,IL27,IL27RA,IL33,IL4RA,IL6,IL7R,IRF1,KLHL6,LY9,MAD2L2,MYD88,MYO1G,NFKBIZ,NLRP3,NOD2,PARP3,PIRB,POU2F2,PRF1,PTPN6,PTPR…
GO:BP	regulation of lymphocyte activation	GO:0051249	1.1213912970900644e-35	34.9502	368	1860	122	20598	ADA,ADAM8,AIF1,ANXA1,ARG1,ARG2,BTK,BTN1A1,BTNL2,CARD11,CCDC88B,CCL19,CCL2,CCL21A,CCL5,CCR2,CCR7,CD160,CD244,CD274,CD300A,CD38,CD3E,CD4,CD40,CD47,CD5,CD6,CD74,CD80,CD86,CEBPB,CORO1A,CTLA2A,CYLD,FAM49B,FAS,FGF10,GATA3,GPNMB,H2-AA,H2-AB1,H2-M3,H2-T23,HAVCR2,ICOS,IDO1,IFNG,IGF1,IL12B,IL12RB1,IL27,IL27RA,IL2RA,IL2RG,IL4RA,IL6,IL7R,IRF1,ITGAL,LAG3,LAT,LCK,LGALS9,LRRC32,LYN,MAD2L2,MIF,MMP14,MYD88,NCKAP1…
GO:BP	regulation of multicellular organismal process	GO:0051239	1.1708951114430672e-35	34.9315	2592	1860	427	20598	ACAT2,ACTR2,ACTR3,ADA,ADAM10,ADAM12,ADAM8,ADAMTS1,ADAMTS5,ADORA2B,AIF1,AKT3,ALKAL1,AMIGO3,ANGPT4,ANKRD1,ANXA1,ANXA2,ANXA4,APLNR,APOD,APOE,ARG1,ARG2,ARHGDIB,ARID5A,ARRB2,AVPR2,B2M,BCL3,BDNF,BMP1,BMPER,BST2,BTK,BTN1A1,BTNL2,C1QA,C1QC,C3,C3AR1,C5AR1,C6,CAMK2D,CARD11,CARD9,CASP8,CCBE1,CCDC88B,CCK,CCL11,CCL19,CCL2,CCL4,CCL5,CCND1,CCR1,CCR2,CCR3,CCR5,CCR7,CD101,CD14,CD160,CD200R1,CD244,CD274,CD300C2,CD…
GO:BP	response to chemical	GO:0042221	1.6920198187580514e-35	34.7716	2914	1860	464	20598	AACS,ABCG1,ACP2,ACTR2,ACTR3,ADA,ADAM10,ADAM8,ADAMTSL2,AIF1,AKR1C18,AKT2,AKT3,ALDH3B1,ALOX5AP,ALPL,ANKRD1,ANXA1,APAF1,APOD,APOE,AQP9,ARG1,ARG2,ARID5A,ARRB2,ARTN,ATIC,ATP6V1G1,AVPR2,B2M,BAK1,BDKRB1,BDNF,BMPER,BST2,BTK,C2CD2L,C3AR1,C5AR1,CARD14,CARD9,CASP12,CASP7,CASP8,CCBE1,CCK,CCL11,CCL12,CCL19,CCL2,CCL21A,CCL22,CCL4,CCL5,CCL7,CCL8,CCL9,CCND1,CCR1,CCR2,CCR3,CCR4,CCR5,CCR7,CCRL2,CD14,CD180,CD274,CD…
GO:BP	lymphocyte mediated immunity	GO:0002449	3.5830039419134127e-35	34.4458	218	1860	91	20598	ARG1,ARID5A,ARRB2,B2M,BATF,BCL3,BTK,C1QA,C3,C4B,CCR2,CD160,CD40,CD55,CD74,CD8A,CD96,CORO1A,CRTAM,CTSC,FAM49B,FAS,FCER1G,FCGR1,GAPT,GATA3,GZMB,H2-AB1,H2-D1,H2-K1,H2-M3,H2-Q10,H2-Q4,H2-Q6,H2-Q7,H2-T22,H2-T23,HAVCR2,ICAM1,IFNG,IL12B,IL13RA2,IL18R1,IL18RAP,IL27RA,IL4RA,IL6,IL7R,KLRB1B,KLRD1,KLRK1,LAG3,LGALS9,MAD2L2,MYD88,MYO1G,NLRP3,NOD2,PARP3,PIRB,POU2F2,PRF1,PTPN6,PTPRC,RASGRP1,RFTN1,RIPK3,RNF19B,S…
GO:BP	cellular response to cytokine stimulus	GO:0071345	1.1920017701703111e-34	33.9237	602	1860	161	20598	ACTR2,ACTR3,AIF1,ANKRD1,ARG1,ATIC,BTK,CARD14,CCL11,CCL12,CCL19,CCL2,CCL21A,CCL22,CCL4,CCL5,CCL7,CCL8,CCL9,CCR1,CCR2,CCR7,CD300LF,CD4,CD47,CD74,CDC42,CEBPB,CFL1,CHIL1,CIB1,CORO1A,CSF1,CSF1R,CSF2RB,CSF3,CXCL1,CXCL10,CXCL12,CXCL13,CXCL3,CXCL5,CXCL9,CXCR2,CYLD,DUOX2,ENO1,EREG,EVL,F830016B08RIK,FCER1G,FN1,GATA3,GBP10,GBP2,GBP3,GBP4,GBP6,GBP7,GBP8,GBP9,GM43302,GM45717,GM4841,GM4951,GM5431,H2-AB1,H2-Q7,…
GO:BP	positive regulation of multicellular organismal process	GO:0051240	1.2047741880051916e-34	33.9191	1565	1860	298	20598	ACAT2,ACTR2,ACTR3,ADA,ADAM12,ADAM8,ADAMTS1,ADORA2B,AIF1,AKT3,ALKAL1,AMIGO3,ANGPT4,ANKRD1,ANXA1,ANXA2,APLNR,APOE,ARID5A,ARRB2,AVPR2,B2M,BCL3,BDNF,BMP1,BMPER,BTNL2,C1QA,C3,C3AR1,C5AR1,C6,CAMK2D,CARD11,CARD9,CASP8,CCBE1,CCDC88B,CCK,CCL11,CCL19,CCL2,CCL4,CCL5,CCND1,CCR1,CCR2,CCR3,CCR5,CCR7,CD101,CD14,CD160,CD244,CD274,CD300C2,CD38,CD3E,CD4,CD40,CD6,CD74,CDC42,CEBPB,CEBPD,CFL1,CHIL1,CIB1,CLEC4N,CLEC5A…
GO:BP	leukocyte proliferation	GO:0070661	1.9132667276285683e-34	33.7182	269	1860	101	20598	ADA,AIF1,ANXA1,ARG1,ARG2,BTK,BTN1A1,BTNL2,CARD11,CCDC88B,CCL12,CCL19,CCL5,CCR2,CCR7,CD180,CD244,CD274,CD300A,CD38,CD3E,CD4,CD40,CD6,CD74,CD80,CD86,CEBPB,CLU,CORO1A,CSF1,CSF1R,CTPS,CXCL12,DOCK2,FGF10,GAPT,GJA1,GPNMB,GREM1,H2-AA,H2-AB1,H2-M3,H2-T23,HAVCR2,IDO1,IFNG,IGF1,IL12B,IL12RB1,IL27,IL2RA,IL33,IL34,IL6,IL7R,IRF1,ITGAD,ITGAL,LGALS9,LRRC32,LYN,MIF,MSN,MYD88,NCKAP1L,OCSTAMP,PLA2G2D,PLCL2,PSMB10,…
GO:BP	multicellular organismal process	GO:0032501	2.592730495710266e-34	33.5862	5059	1860	693	20598	AACS,ABCG1,ABHD12,ACAT2,ACP2,ACSL4,ACTA1,ACTR2,ACTR3,ADA,ADAM10,ADAM12,ADAM8,ADAMTS1,ADAMTS2,ADAMTS5,ADAMTS6,ADAMTSL2,ADGRF1,ADORA2B,AGTRAP,AIF1,AKR1C18,AKT2,AKT3,ALDH1A3,ALKAL1,ALOX5AP,ALPL,ALS2,AMIGO3,ANGPT4,ANKRD1,ANP32B,ANXA1,ANXA2,ANXA4,APAF1,APBA2,APH1A,APLNR,APOBEC3,APOD,APOE,APRT,ARG1,ARG2,ARHGDIB,ARID5A,ARL11,ARRB2,ARTN,ASPRV1,ATP8A1,AVPR2,B2M,B3GNT5,B4GALT1,BAK1,BASP1,BATF,BATF2,BATF3,B…
GO:BP	negative regulation of immune system process	GO:0002683	4.300313327478948e-34	33.3665	413	1860	128	20598	A2M,ADA,ANXA1,APOD,ARG1,ARG2,ARRB2,BST2,BTK,BTN1A1,BTNL2,C1QC,CCL12,CCR1,CCR2,CD160,CD200R1,CD274,CD300A,CD300LF,CD47,CD55,CD68,CD74,CD80,CD86,CD96,CEBPB,CIB1,CNR2,COL3A1,CST7,CXCL12,CXCR2,DHX58,EMILIN1,FAS,FCER1G,FCRL5,FCRLB,GPNMB,GPR171,GPR18,GPR55,GPR68,GPX1,GREM1,H2-AA,H2-AB1,H2-M3,H2-T23,HAVCR2,HMOX1,IDO1,IFNG,IGF1,IL12B,IL13RA2,IL1RL1,IL27RA,IL2RA,IL33,IL4RA,IL7R,IRF1,KLRB1B,KLRK1,LAG3,LDLR…
GO:BP	leukocyte chemotaxis	GO:0030595	6.531692400276998e-34	33.185	176	1860	80	20598	ADAM10,ADAM8,AIF1,ANXA1,C3AR1,C5AR1,CCL11,CCL12,CCL19,CCL2,CCL21A,CCL22,CCL4,CCL5,CCL7,CCL8,CCL9,CCR1,CCR2,CCR3,CCR7,CD74,CH25H,CNR2,CORO1A,CSF1,CSF3R,CXCL1,CXCL10,CXCL12,CXCL13,CXCL14,CXCL16,CXCL3,CXCL5,CXCL9,CXCR2,CXCR3,CYP7B1,DAPK2,EDNRA,FCER1G,FPR2,GPR18,GPSM3,GREM1,IFNG,IL1RN,JAML,KARS,KLRK1,LBP,LGMN,LYN,MIF,MMP28,NCKAP1L,NOD2,PDE4B,PGF,PLA2G7,PREX1,PTPRO,RAC1,RAC2,RETNLG,S100A14,S100A8,S100…
GO:BP	signaling	GO:0023052	7.306535901775549e-34	33.1363	3919	1860	571	20598	AACS,ACSL5,ADA,ADAM10,ADAM8,ADAMTSL2,ADCY4,ADGRE1,ADGRE4,ADGRF1,ADGRG5,ADORA2B,AIF1,AKR1C18,AKT2,AKT3,ALDH1A3,ALKAL1,ALS2,ANGPT4,ANKRD1,ANXA1,ANXA2,ANXA4,APAF1,APBA2,APH1A,APLNR,APOD,APOE,ARG1,ARHGAP25,ARHGDIB,ARMC10,ARRB2,ARTN,AVPI1,AVPR2,BAK1,BATF,BCL2A1A,BCL2A1B,BCL2A1D,BCL3,BDKRB1,BDNF,BICC1,BLNK,BMPER,BTK,BTN1A1,BTNL2,BTNL6,C2CD2L,C3,C3AR1,C5AR1,CAMK2D,CAMK2N1,CAR8,CARD11,CARD14,CARD9,CASP12…
GO:BP	cell migration	GO:0016477	2.2611504264404404e-33	32.6457	1174	1860	243	20598	ACTR3,ADA,ADAM10,ADAM8,ADAMTS1,ADORA2B,AIF1,AKT2,AKT3,ANGPT4,ANXA1,APOD,APOE,ARHGDIB,ARPC5,ARPIN,ARRB2,ARTN,ASAP3,ATP8A1,B4GALT1,BDKRB1,BMPER,BST2,C3AR1,C5AR1,CAMK2D,CAP1,CCBE1,CCK,CCL11,CCL12,CCL19,CCL2,CCL21A,CCL22,CCL4,CCL5,CCL7,CCL8,CCL9,CCR1,CCR2,CCR3,CCR4,CCR5,CCR7,CCRL2,CD177,CD200R1,CD274,CD300A,CD40,CD47,CD74,CDC42,CELSR1,CEMIP,CERS2,CFL1,CH25H,CHL1,CHRD,CIB1,CNN2,CNR2,COL18A1,COL1A1,COL…
GO:BP	activation of immune response	GO:0002253	9.096076882036483e-33	32.0411	310	1860	107	20598	A2M,ADA,ARRB2,BCL2A1D,BTK,BTN1A1,BTNL2,BTNL6,C1QA,C2,C3,C3AR1,C4B,C5AR1,C6,CCR7,CD14,CD160,CD300A,CD300LF,CD38,CD3E,CD47,CD55,CD86,CFB,CMTM3,COLEC12,CYBA,CYLD,DDX58,DHX58,FCER1G,FCRL5,FPR1,FPR2,FYB,FYB2,GATA3,HAVCR2,IFIH1,IFNG,IRF1,IRGM2,ITK,KLHL6,KLRK1,LAT2,LBP,LCK,LCP2,LGALS9,LPXN,LYN,MAPKAPK2,MASP1,MYD88,MYO1G,NCKAP1L,NFAM1,NFKBIZ,NOD2,NR1H4,PDE4B,PIK3AP1,PLCL2,PRAM1,PTPN22,PTPN6,PTPRC,PYCARD,…
GO:BP	leukocyte differentiation	GO:0002521	3.683659053856993e-32	31.4337	464	1860	134	20598	ADA,ADAM8,ANXA1,ANXA2,B2M,BAK1,BATF,BATF2,BATF3,BCL2A1D,BCL3,BTK,BTNL6,C1QC,CARD11,CASP8,CCL19,CCL5,CCR1,CCR2,CCR7,CD101,CD300LF,CD3D,CD3E,CD3G,CD4,CD74,CD8A,CEBPB,CLEC4D,CSF1,CSF1R,CSF3,CTLA2A,CYLD,DOCK2,EVI2,FAS,FCER1G,FES,GATA3,GPR18,GPR55,GPR68,H2-AA,H2-AB1,H2-M3,HCLS1,IFNG,IL12B,IL17A,IL18R1,IL27,IL2RA,IL2RG,IL34,IL3RA,IL4RA,IL6,IL7R,IRF1,ITK,ITM2A,LBR,LCK,LGALS9,LIF,LTBR,LY6D,LY9,LYN,MMP14,…
GO:BP	myeloid leukocyte migration	GO:0097529	3.7606388215299856e-32	31.4247	167	1860	76	20598	ADAM8,AIF1,ANXA1,C3AR1,C5AR1,CCL11,CCL12,CCL19,CCL2,CCL21A,CCL22,CCL4,CCL5,CCL7,CCL8,CCL9,CCR1,CCR2,CCR3,CCR7,CD177,CD200R1,CD300A,CD47,CD74,CSF1,CSF3R,CXCL1,CXCL10,CXCL12,CXCL13,CXCL3,CXCL5,CXCL9,CXCR2,DAPK2,EDNRA,EMILIN1,FCER1G,FPR2,GREM1,IFNG,IL17A,IL1A,IL1RN,JAML,KARS,LBP,LGMN,LYN,MIF,MMP14,MMP28,MYD88,NCKAP1L,NOD2,PDE4B,PGF,PLA2G7,PREX1,PTPRO,RAC1,RAC2,RETNLG,S100A14,S100A8,S100A9,SELL,SLAMF…
GO:BP	regulation of inflammatory response	GO:0050727	4.517859673345194e-32	31.3451	284	1860	101	20598	ADA,ADAM8,ADORA2B,ALOX5AP,ANXA1,AOAH,APOD,APOE,BTK,C1QA,C2CD4B,C3,C5AR1,CCL5,CCR2,CCR5,CCR7,CD200R1,CD47,CD6,CEBPB,CNR2,CST7,CTLA2A,CTSC,CYLD,DUOXA1,DUOXA2,EDNRA,ETS1,FCER1G,FCGR1,FFAR4,GATA3,GGT1,GPSM3,GPX1,H2-T23,HGF,IDO1,IGF1,IL12B,IL17A,IL1R2,IL1RL1,IL22,IL2RA,IL33,IL6,ITGA2,KARS,LBP,LDLR,LGALS9,LILRA5,LYN,MEFV,MIF,MMP8,MVK,MYD88,NFKBIZ,NLRC3,NLRP12,NLRP3,NOD2,NOS2,NR1D2,NR1H4,PGLYRP1,PIK3AP1…
GO:BP	regulation of response to biotic stimulus	GO:0002831	8.374858420811599e-32	31.077	296	1860	103	20598	A2M,ADAM8,APOBEC3,APOE,ARG1,ARG2,ARRB2,CARD9,CCL5,CCR1,CD14,CD160,CD180,CD274,CD300A,CD300LF,CD74,CD86,CD96,COLEC12,CRTAM,CXCL1,CXCL5,CYBA,DDX58,DHX58,DTX3L,EREG,FGR,GBP4,H2-M3,H2-T23,HAVCR2,IFIH1,IFNG,IL12B,IL12RB1,IL18RAP,IL27,IL2RA,IRF1,IRGM1,IRGM2,KLRB1B,KLRK1,LAG3,LBP,LGALS9,LRP8,LY86,LYN,MAPKAPK2,MIF,MMP12,MYD88,NLRC3,NLRC5,NMI,NOD1,NOD2,NR1H4,PARP14,PARP9,PIK3AP1,PTPN22,PYCARD,RAB7B,RASGRP…
GO:BP	cell chemotaxis	GO:0060326	1.1339656086353005e-31	30.9454	242	1860	92	20598	ADAM10,ADAM8,AIF1,ANXA1,ARRB2,C3AR1,C5AR1,CCL11,CCL12,CCL19,CCL2,CCL21A,CCL22,CCL4,CCL5,CCL7,CCL8,CCL9,CCR1,CCR2,CCR3,CCR4,CCR5,CCR7,CCRL2,CD74,CH25H,CNR2,CORO1A,CSF1,CSF3R,CXCL1,CXCL10,CXCL12,CXCL13,CXCL14,CXCL16,CXCL3,CXCL5,CXCL9,CXCR2,CXCR3,CXCR6,CYP7B1,DAPK2,EDNRA,ENG,FCER1G,FPR2,GPR18,GPSM3,GREM1,HGF,IFNG,IL1RN,JAML,KARS,KLRK1,LBP,LGMN,LOX,LYN,MIF,MMP28,NCKAP1L,NOD2,PDE4B,PGF,PLA2G7,PREX1,PT…
GO:BP	cell communication	GO:0007154	1.1360792119601884e-31	30.9446	3967	1860	569	20598	AACS,ACSL5,ADA,ADAM10,ADAM8,ADAMTSL2,ADCY4,ADGRE1,ADGRE4,ADGRF1,ADGRG5,ADORA2B,AIF1,AKR1C18,AKT2,AKT3,ALDH1A3,ALKAL1,ALS2,ANGPT4,ANGPTL4,ANKRD1,ANXA1,ANXA4,APAF1,APBA2,APH1A,APLNR,APOD,APOE,ARG1,ARHGAP25,ARHGDIB,ARMC10,ARRB2,ARTN,ASNS,AVPI1,AVPR2,BAK1,BATF,BCL2A1A,BCL2A1B,BCL2A1D,BCL3,BDKRB1,BDNF,BICC1,BLNK,BMPER,BTK,BTN1A1,BTNL2,BTNL6,C2CD2L,C3,C3AR1,C5AR1,CAMK2D,CAMK2N1,CAR8,CARD11,CARD14,CARD9…
GO:BP	regulation of cell adhesion	GO:0030155	1.4196228238889758e-31	30.8478	591	1860	154	20598	ADA,ADAM10,ADAM8,AIF1,ANXA1,APBB1IP,APOD,ARG1,ARG2,BTN1A1,BTNL2,C2CD4B,CARD11,CCDC88B,CCL19,CCL2,CCL21A,CCL5,CCR2,CCR5,CCR7,CD160,CD244,CD274,CD300A,CD3E,CD4,CD47,CD5,CD6,CD74,CD80,CD86,CDC42,CEBPB,CFL1,CHRD,CIB1,COL1A1,CORO1A,CSF1,CXCL12,CXCL13,CXCR3,CYLD,CYR61,CYTIP,EMILIN1,EMILIN2,ETS1,FAM49B,FERMT3,FES,FN1,GATA3,GPM6B,GPNMB,GREM1,H2-AA,H2-AB1,H2-M3,H2-T23,HAVCR2,HSD17B12,ICAM1,ICOS,IDO1,IFNG,…
GO:BP	regulation of leukocyte migration	GO:0002685	1.4906103594693666e-31	30.8266	174	1860	77	20598	ADA,ADAM10,ADAM8,AIF1,ANXA1,APOD,BDKRB1,C3AR1,C5AR1,CCL12,CCL19,CCL2,CCL21A,CCL4,CCL5,CCR1,CCR2,CCR7,CD200R1,CD300A,CD74,CSF1,CXCL10,CXCL12,CXCL13,CXCL14,CXCR2,DAPK2,EDNRA,EMILIN1,FPR2,GPR18,GPSM3,GREM1,ICAM1,IL1A,IL27RA,IL33,ITGA2,KARS,KLRK1,LBP,LGALS9,LGMN,LYN,MADCAM1,MIF,MMP14,MMP28,MMP9,MSN,MYD88,NCKAP1L,NOD2,PGF,PLA2G7,PTAFR,PTPN22,PYCARD,RAC1,RAC2,RIPK3,S100A14,SELL,SELP,SLAMF1,SMPD3,SPN,ST…
GO:BP	cell surface receptor signaling pathway	GO:0007166	1.6494376924500502e-31	30.7827	1888	1860	331	20598	ACSL5,ADA,ADAM10,ADAMTSL2,ADGRE4,AKT2,ANGPT4,ANXA1,ANXA4,APH1A,APOD,APOE,ARG1,ARRB2,ARTN,BAK1,BCL2A1A,BCL2A1B,BCL2A1D,BCL3,BDNF,BICC1,BLNK,BMPER,BTK,BTN1A1,BTNL2,BTNL6,C3,C3AR1,C5AR1,CARD14,CASP8,CCBE1,CCL11,CCL12,CCL19,CCL2,CCL21A,CCL22,CCL4,CCL5,CCL7,CCL8,CCL9,CCND1,CCNE1,CCR1,CCR2,CCR7,CD14,CD160,CD177,CD180,CD274,CD300A,CD300LF,CD38,CD3D,CD3E,CD3G,CD4,CD40,CD47,CD53,CD6,CD74,CD80,CD86,CD8A,CE…
GO:BP	cellular response to chemical stimulus	GO:0070887	6.881199991662064e-31	30.1623	2190	1860	366	20598	AACS,ACTR2,ACTR3,ADAM10,ADAM8,ADAMTSL2,AIF1,AKR1C18,AKT2,AKT3,ALDH3B1,ALOX5AP,ALPL,ANKRD1,ANXA1,APAF1,ARG1,ARID5A,ARRB2,ATIC,ATP6V1G1,AVPR2,B2M,BAK1,BDNF,BMPER,BTK,C2CD2L,C3AR1,C5AR1,CARD14,CASP12,CASP7,CCBE1,CCL11,CCL12,CCL19,CCL2,CCL21A,CCL22,CCL4,CCL5,CCL7,CCL8,CCL9,CCND1,CCR1,CCR2,CCR3,CCR4,CCR5,CCR7,CCRL2,CD14,CD180,CD274,CD300LF,CD4,CD47,CD6,CD68,CD74,CD80,CD86,CDC42,CEBPB,CFL1,CH25H,CHIL1,…
GO:BP	immune response-regulating signaling pathway	GO:0002764	7.59279076538932e-31	30.1196	282	1860	99	20598	ADA,ARRB2,BCL2A1D,BTK,BTN1A1,BTNL2,BTNL6,C3AR1,C5AR1,CCR7,CD14,CD160,CD300A,CD300LF,CD38,CD3E,CD40,CD47,CD86,CLEC4D,CMTM3,COLEC12,CYBA,CYLD,DDX58,DHX58,FCER1G,FCRL5,FPR1,FPR2,FYB,FYB2,GATA3,H2-M3,HAVCR2,IFIH1,IFNG,IRF1,IRGM2,ITK,KLHL6,KLRK1,LAT2,LBP,LCK,LCP2,LGALS9,LPXN,LYN,MAPKAPK2,MYD88,MYO1G,NCKAP1L,NFAM1,NFKBIZ,NOD2,NR1H4,PDE4B,PIK3AP1,PLCL2,PRAM1,PTPN22,PTPN6,PTPRC,RAB7B,REG3G,RFTN1,RIPK2,S1…
GO:BP	regulation of leukocyte cell-cell adhesion	GO:1903037	8.049794454397132e-31	30.0942	257	1860	94	20598	ADA,ADAM8,AIF1,ANXA1,ARG1,ARG2,BTN1A1,BTNL2,CARD11,CCDC88B,CCL19,CCL2,CCL21A,CCL5,CCR2,CCR7,CD160,CD244,CD274,CD300A,CD3E,CD4,CD47,CD5,CD6,CD74,CD80,CD86,CEBPB,CORO1A,CXCL12,CYLD,ETS1,FAM49B,GATA3,GPNMB,H2-AA,H2-AB1,H2-M3,H2-T23,HAVCR2,ICAM1,ICOS,IDO1,IFNG,IGF1,IL12B,IL12RB1,IL2RA,IL2RG,IL4RA,IL6,IL7R,IRF1,ITGAL,LAG3,LCK,LGALS9,LRRC32,NCKAP1L,NFKBIZ,NLRP3,PLA2G2D,PTAFR,PTPN22,PTPN6,PTPRC,PYCARD,R…
GO:BP	defense response to bacterium	GO:0042742	8.236358466796343e-31	30.0843	152	1860	71	20598	ADAMTS4,ADAMTS5,ARG2,BCL3,C5AR1,CARD9,CD160,CD4,CEBPB,CLEC4D,CXCL13,CXCL5,CYBA,FCER1G,FCGR1,FGR,GBP10,GBP2,GBP3,GBP6,GBP7,GBP9,GM43302,GSDMD,H2-K1,H2-M3,H2-T23,HAVCR2,HCK,IFNG,IIGP1,IL12B,IL27RA,IRF8,IRGM2,ISG15,KLRK1,LBP,LCN2,LGALS9,LPO,LYZ2,MYD88,NAIP5,NCF1,NLRP3,NOD1,NOD2,NOS2,NR1H4,PGLYRP1,PLAC8,PYCARD,REG3B,REG3G,RIPK2,SERPINB9,SLC11A1,SLPI,SPN,SPON2,TLR9,TNF,TNFAIP8,TNFRSF14,TNFRSF1A,TRBC1,…
GO:BP	positive regulation of lymphocyte activation	GO:0051251	1.0086503255491392e-30	29.9963	238	1860	90	20598	ADA,ADAM8,AIF1,ANXA1,BTNL2,CARD11,CCDC88B,CCL19,CCL2,CCL21A,CCL5,CCR2,CCR7,CD160,CD244,CD274,CD38,CD3E,CD4,CD40,CD47,CD5,CD6,CD74,CD80,CD86,CORO1A,CYLD,FAM49B,FGF10,GATA3,H2-AA,H2-AB1,H2-M3,H2-T23,HAVCR2,ICOS,IFNG,IGF1,IL12B,IL12RB1,IL2RA,IL2RG,IL4RA,IL6,IL7R,IRF1,ITGAL,LCK,LGALS9,MAD2L2,MIF,MMP14,MYD88,NCKAP1L,NFKBIZ,NLRP3,NOD2,PTPN22,PTPRC,PYCARD,RASAL3,RASGRP1,RIPK2,RUNX3,SASH3,SLAMF1,SLC39A10…
GO:BP	cell motility	GO:0048870	1.1224930393388954e-30	29.9498	1278	1860	251	20598	ACTR3,ADA,ADAM10,ADAM8,ADAMTS1,ADORA2B,AIF1,AKT2,AKT3,ANGPT4,ANXA1,APOD,APOE,ARHGDIB,ARPC5,ARPIN,ARRB2,ARTN,ASAP3,ATP8A1,B4GALT1,BDKRB1,BMPER,BST2,C3AR1,C5AR1,CAMK2D,CAP1,CCBE1,CCK,CCL11,CCL12,CCL19,CCL2,CCL21A,CCL22,CCL4,CCL5,CCL7,CCL8,CCL9,CCR1,CCR2,CCR3,CCR4,CCR5,CCR7,CCRL2,CD177,CD200R1,CD274,CD300A,CD40,CD47,CD74,CDC42,CELSR1,CEMIP,CERS2,CFAP43,CFL1,CH25H,CHL1,CHRD,CIB1,CNN2,CNR2,COL18A1,COL…
GO:BP	localization of cell	GO:0051674	1.1224930393388954e-30	29.9498	1278	1860	251	20598	ACTR3,ADA,ADAM10,ADAM8,ADAMTS1,ADORA2B,AIF1,AKT2,AKT3,ANGPT4,ANXA1,APOD,APOE,ARHGDIB,ARPC5,ARPIN,ARRB2,ARTN,ASAP3,ATP8A1,B4GALT1,BDKRB1,BMPER,BST2,C3AR1,C5AR1,CAMK2D,CAP1,CCBE1,CCK,CCL11,CCL12,CCL19,CCL2,CCL21A,CCL22,CCL4,CCL5,CCL7,CCL8,CCL9,CCR1,CCR2,CCR3,CCR4,CCR5,CCR7,CCRL2,CD177,CD200R1,CD274,CD300A,CD40,CD47,CD74,CDC42,CELSR1,CEMIP,CERS2,CFAP43,CFL1,CH25H,CHL1,CHRD,CIB1,CNN2,CNR2,COL18A1,COL…
GO:BP	mononuclear cell proliferation	GO:0032943	1.607276288370911e-30	29.7939	249	1860	92	20598	ADA,AIF1,ANXA1,ARG1,ARG2,BTK,BTN1A1,BTNL2,CARD11,CCDC88B,CCL19,CCL5,CCR2,CCR7,CD180,CD244,CD274,CD300A,CD38,CD3E,CD4,CD40,CD6,CD74,CD80,CD86,CEBPB,CORO1A,CSF1,CTPS,CXCL12,DOCK2,FGF10,GAPT,GJA1,GPNMB,H2-AA,H2-AB1,H2-M3,H2-T23,HAVCR2,IDO1,IFNG,IGF1,IL12B,IL12RB1,IL27,IL2RA,IL6,IL7R,IRF1,ITGAD,ITGAL,LGALS9,LRRC32,LYN,MIF,MSN,MYD88,NCKAP1L,PLA2G2D,PLCL2,PSMB10,PTPN22,PTPN6,PTPRC,PYCARD,RAC2,RASAL3,RI…
GO:BP	regulation of T cell activation	GO:0050863	1.6426298922222196e-30	29.7845	269	1860	96	20598	ADA,ADAM8,AIF1,ANXA1,ARG1,ARG2,BTN1A1,BTNL2,CARD11,CCDC88B,CCL19,CCL2,CCL21A,CCL5,CCR2,CCR7,CD160,CD244,CD274,CD300A,CD3E,CD4,CD47,CD5,CD6,CD74,CD80,CD86,CEBPB,CORO1A,CTLA2A,CYLD,FAM49B,GATA3,GPNMB,H2-AA,H2-AB1,H2-M3,H2-T23,HAVCR2,ICOS,IDO1,IFNG,IGF1,IL12B,IL12RB1,IL27,IL2RA,IL2RG,IL4RA,IL6,IL7R,IRF1,ITGAL,LAG3,LAT,LCK,LGALS9,LRRC32,NCKAP1L,NFKBIZ,NLRP3,PLA2G2D,PRDM1,PRELID1,PTPN22,PTPN6,PTPRC,PY…
GO:BP	positive regulation of leukocyte cell-cell adhesion	GO:1903039	2.1573338537103964e-30	29.6661	184	1860	78	20598	ADA,ADAM8,AIF1,ANXA1,BTNL2,CARD11,CCDC88B,CCL19,CCL2,CCL21A,CCL5,CCR2,CCR7,CD160,CD244,CD274,CD3E,CD4,CD47,CD5,CD6,CD74,CD80,CD86,CORO1A,CYLD,ETS1,FAM49B,GATA3,H2-AA,H2-AB1,H2-M3,H2-T23,HAVCR2,ICAM1,ICOS,IFNG,IGF1,IL12B,IL12RB1,IL2RA,IL2RG,IL4RA,IL6,IL7R,IRF1,ITGAL,LCK,LGALS9,NCKAP1L,NFKBIZ,NLRP3,PTAFR,PTPN22,PTPRC,PYCARD,RASAL3,RASGRP1,RIPK2,RUNX3,SASH3,SKAP1,SLAMF1,SOCS1,SPN,TGFB1,THY1,TNF,TNFR…
GO:BP	regulation of leukocyte mediated immunity	GO:0002703	3.391497711297532e-30	29.4696	194	1860	80	20598	ADORA2B,ARG1,ARID5A,ARRB2,B2M,BST2,BTK,C3,CCR2,CD160,CD177,CD300A,CD40,CD55,CD96,CRTAM,CXCL1,CXCL5,DDX58,FAM49B,FCER1G,FCGR1,FES,FGR,GATA3,H2-D1,H2-K1,H2-M3,H2-Q10,H2-Q4,H2-Q6,H2-Q7,H2-T22,H2-T23,HAVCR2,HMOX1,IFNG,IL12B,IL13RA2,IL18R1,IL18RAP,IL27RA,IL4RA,IL6,IL7R,KLRB1B,KLRK1,LAG3,LGALS9,LYN,MAD2L2,NLRP3,NOD2,PARP3,PRAM1,PTAFR,PTPN6,PTPRC,RAC2,RASGRP1,RIPK3,SASH3,SERPINB9,SH2D1A,SLAMF1,SLAMF6,SP…
GO:BP	locomotion	GO:0040011	3.510885175095447e-30	29.4546	1424	1860	269	20598	ACTR3,ADA,ADAM10,ADAM8,ADAMTS1,ADORA2B,AIF1,AKT2,AKT3,ANGPT4,ANXA1,APOD,APOE,ARHGDIB,ARPC5,ARPIN,ARRB2,ARTN,ASAP3,ATP8A1,B4GALT1,BDKRB1,BDNF,BMPER,BST2,C3AR1,C5AR1,CAMK2D,CAP1,CCBE1,CCK,CCL11,CCL12,CCL19,CCL2,CCL21A,CCL22,CCL4,CCL5,CCL7,CCL8,CCL9,CCR1,CCR2,CCR3,CCR4,CCR5,CCR7,CCRL2,CD177,CD200R1,CD274,CD300A,CD40,CD47,CD74,CDC42,CELSR1,CEMIP,CERS2,CFAP43,CFL1,CH25H,CHL1,CHMP4B,CHRD,CIB1,CNN2,CNR2…
GO:BP	positive regulation of cell-cell adhesion	GO:0022409	4.2318005083880056e-30	29.3735	213	1860	84	20598	ADA,ADAM8,AIF1,ANXA1,BTNL2,CARD11,CCDC88B,CCL19,CCL2,CCL21A,CCL5,CCR2,CCR5,CCR7,CD160,CD244,CD274,CD3E,CD4,CD47,CD5,CD6,CD74,CD80,CD86,CORO1A,CXCL13,CYLD,ETS1,FAM49B,GATA3,H2-AA,H2-AB1,H2-M3,H2-T23,HAVCR2,ICAM1,ICOS,IFNG,IGF1,IL12B,IL12RB1,IL2RA,IL2RG,IL4RA,IL6,IL7R,IRF1,ITGA6,ITGAL,KIF26B,LCK,LGALS9,NCKAP1L,NFKBIZ,NLRP3,PDPN,PTAFR,PTPN22,PTPRC,PYCARD,RASAL3,RASGRP1,RIPK2,RUNX3,SASH3,SKAP1,SLAMF1…
GO:BP	lymphocyte proliferation	GO:0046651	4.740917183401223e-30	29.3241	247	1860	91	20598	ADA,AIF1,ANXA1,ARG1,ARG2,BTK,BTN1A1,BTNL2,CARD11,CCDC88B,CCL19,CCL5,CCR2,CCR7,CD180,CD244,CD274,CD300A,CD38,CD3E,CD4,CD40,CD6,CD74,CD80,CD86,CEBPB,CORO1A,CTPS,CXCL12,DOCK2,FGF10,GAPT,GJA1,GPNMB,H2-AA,H2-AB1,H2-M3,H2-T23,HAVCR2,IDO1,IFNG,IGF1,IL12B,IL12RB1,IL27,IL2RA,IL6,IL7R,IRF1,ITGAD,ITGAL,LGALS9,LRRC32,LYN,MIF,MSN,MYD88,NCKAP1L,PLA2G2D,PLCL2,PSMB10,PTPN22,PTPN6,PTPRC,PYCARD,RAC2,RASAL3,RIPK2,R…
GO:BP	immune response-activating signal transduction	GO:0002757	6.574966213645391e-30	29.1821	273	1860	96	20598	ADA,ARRB2,BCL2A1D,BTK,BTN1A1,BTNL2,BTNL6,C3AR1,C5AR1,CCR7,CD14,CD160,CD300A,CD300LF,CD38,CD3E,CD47,CD86,CMTM3,COLEC12,CYBA,CYLD,DDX58,DHX58,FCER1G,FCRL5,FPR1,FPR2,FYB,FYB2,GATA3,HAVCR2,IFIH1,IFNG,IRF1,IRGM2,ITK,KLHL6,KLRK1,LAT2,LBP,LCK,LCP2,LGALS9,LPXN,LYN,MAPKAPK2,MYD88,MYO1G,NCKAP1L,NFAM1,NFKBIZ,NOD2,NR1H4,PDE4B,PIK3AP1,PLCL2,PRAM1,PTPN22,PTPN6,PTPRC,RAB7B,REG3G,RFTN1,RIPK2,S100A14,SKAP1,SLC39A…
GO:BP	regulation of cell-cell adhesion	GO:0022407	9.740935739186049e-30	29.0114	343	1860	109	20598	ADA,ADAM8,AIF1,ANXA1,ARG1,ARG2,BTN1A1,BTNL2,CARD11,CCDC88B,CCL19,CCL2,CCL21A,CCL5,CCR2,CCR5,CCR7,CD160,CD244,CD274,CD300A,CD3E,CD4,CD47,CD5,CD6,CD74,CD80,CD86,CEBPB,CORO1A,CXCL12,CXCL13,CYLD,ETS1,FAM49B,FERMT3,GATA3,GPNMB,H2-AA,H2-AB1,H2-M3,H2-T23,HAVCR2,ICAM1,ICOS,IDO1,IFNG,IGF1,IL12B,IL12RB1,IL1RN,IL2RA,IL2RG,IL4RA,IL6,IL7R,IRF1,ITGA6,ITGAL,KIF26B,LAG3,LCK,LGALS9,LRRC32,LYN,MAD2L2,NCKAP1L,NFKBI…
GO:BP	regulation of cell migration	GO:0030334	1.1388725875436768e-29	28.9435	750	1860	175	20598	ACTR3,ADA,ADAM10,ADAM8,ADAMTS1,ADORA2B,AIF1,AKT2,AKT3,ANGPT4,ANXA1,APOD,APOE,ARHGDIB,ARPIN,ATP8A1,BDKRB1,BMPER,BST2,C3AR1,C5AR1,CAMK2D,CCBE1,CCL11,CCL12,CCL19,CCL2,CCL21A,CCL4,CCL5,CCR1,CCR2,CCR5,CCR7,CD200R1,CD274,CD300A,CD40,CD74,CEMIP,CERS2,CHRD,CIB1,CNN2,COL18A1,COL1A1,COL3A1,CORO1A,CSF1,CSF1R,CXCL10,CXCL12,CXCL13,CXCL14,CXCL16,CXCR2,CYR61,DAPK2,DCN,DDX58,EDNRA,EMILIN1,ENG,ETS1,EVL,FAS,FERMT3…
GO:BP	myeloid leukocyte activation	GO:0002274	1.1818189514965494e-29	28.9274	170	1860	74	20598	ADAM10,ADORA2B,AIF1,BATF,BATF2,BATF3,BTK,C1QA,C5AR1,CCL5,CCR2,CD177,CD244,CD300A,CD300LF,CD48,CLEC4D,CLU,CNR2,CST7,CTSC,CXCL5,CXCR2,DOCK2,FCER1G,FCGR4,FES,FGR,FPR2,HAVCR2,HMOX1,IL13RA2,IL18RAP,IL1RL1,IL33,IL4RA,KARS,KLRK1,LBP,LCP2,LDLR,LGALS9,LTBR,LYN,MILR1,MMP8,NAMPT,PILRB1,PIRB,PRAM1,PTAFR,PYCARD,RAC2,RASGRP1,RHOH,SBNO2,SLAMF1,SLC11A1,SPHK1,SPI1,STAP1,TGFB1,TLR1,TLR3,TLR8,TLR9,TNF,TNFSF9,TRAF6,…
GO:BP	positive regulation of cell adhesion	GO:0045785	1.477902270821853e-29	28.8304	361	1860	112	20598	ADA,ADAM8,AIF1,ANXA1,APBB1IP,BTNL2,CARD11,CCDC88B,CCL19,CCL2,CCL21A,CCL5,CCR2,CCR5,CCR7,CD160,CD244,CD274,CD3E,CD4,CD47,CD5,CD6,CD74,CD80,CD86,CDC42,CFL1,CHRD,CIB1,CORO1A,CSF1,CXCL12,CXCL13,CYLD,CYR61,EMILIN1,EMILIN2,ETS1,FAM49B,FN1,GATA3,H2-AA,H2-AB1,H2-M3,H2-T23,HAVCR2,HSD17B12,ICAM1,ICOS,IFNG,IGF1,IL12B,IL12RB1,IL2RA,IL2RG,IL4RA,IL6,IL7R,IRF1,ITGA2,ITGA3,ITGA6,ITGAL,ITGAV,ITGB1,KIF26B,LCK,LGAL…
GO:BP	regulation of cellular process	GO:0050794	1.6523508862328682e-29	28.7819	7157	1860	884	20598	AACS,ABCG1,ACSL4,ACSL5,ACTR2,ACTR3,ADA,ADAM10,ADAM8,ADAMTS1,ADAMTSL2,ADCY4,ADGRE1,ADGRE4,ADGRF1,ADGRG5,ADORA2B,AEBP1,AIF1,AKNA,AKR1C18,AKT2,AKT3,ALDH1A3,ALKAL1,ALS2,AMIGO3,ANGPT4,ANGPTL4,ANKRD1,ANP32B,ANXA1,ANXA2,ANXA4,APAF1,APBA2,APH1A,APLNR,APOBEC3,APOD,APOE,AREL1,ARFIP1,ARG1,ARG2,ARHGAP15,ARHGAP25,ARHGDIB,ARID3A,ARID5A,ARMC10,ARPC1A,ARPC1B,ARPC3,ARPC5,ARPIN,ARRB2,ARTN,ASAP3,ASNS,ATP8A1,AVPI1,A…
GO:BP	regulation of cell motility	GO:2000145	2.795558805872529e-29	28.5535	789	1860	180	20598	ACTR3,ADA,ADAM10,ADAM8,ADAMTS1,ADORA2B,AIF1,AKT2,AKT3,ANGPT4,ANXA1,APOD,APOE,ARHGDIB,ARPIN,ATP8A1,BDKRB1,BMPER,BST2,C3AR1,C5AR1,CAMK2D,CCBE1,CCL11,CCL12,CCL19,CCL2,CCL21A,CCL4,CCL5,CCR1,CCR2,CCR5,CCR7,CD200R1,CD274,CD300A,CD40,CD74,CEMIP,CERS2,CFL1,CHRD,CIB1,CNN2,COL18A1,COL1A1,COL3A1,CORO1A,CSF1,CSF1R,CXCL10,CXCL12,CXCL13,CXCL14,CXCL16,CXCR2,CYR61,DAPK2,DCN,DDX58,DUOX2,DUOXA2,EDNRA,EMILIN1,ENG,E…
GO:BP	interferon-gamma production	GO:0032609	3.1168150607880903e-29	28.5063	100	1860	56	20598	ARID5A,AVPR2,BCL3,CCR2,CCR7,CD14,CD160,CD244,CD274,CD3E,CD47,CD96,FAM49B,GATA3,H2-M3,HAVCR2,IL12B,IL12RB1,IL18R1,IL18RAP,IL1RL1,IL27,IL27RA,IL33,IRF8,ISG15,ITK,KLRK1,LGALS9,NOD2,NR1H4,PDE4B,PGLYRP1,PTPN22,PYCARD,RASGRP1,RIPK2,RIPK3,RNF19B,RUNX3,SASH3,SLAMF1,SLAMF6,SLC11A1,SPN,TCIRG1,TLR3,TLR8,TLR9,TNF,TNFSF9,TRIM27,TXK,VSIR,WNT5A,ZC3H12A
GO:BP	regulation of adaptive immune response	GO:0002819	1.8222057328603466e-28	27.7394	167	1860	72	20598	ADA,ANXA1,ARG1,ARID5A,B2M,BTK,C3,CCL19,CCR2,CCR7,CD160,CD274,CD4,CD40,CD55,CD74,FAM49B,FCER1G,FCGR1,GATA3,H2-AB1,H2-D1,H2-K1,H2-M3,H2-Q10,H2-Q4,H2-Q6,H2-Q7,H2-T22,H2-T23,HAVCR2,IFNG,IL12B,IL12RB1,IL18R1,IL1RL1,IL27,IL27RA,IL33,IL4RA,IL6,IL7R,IRF1,MAD2L2,MIF,NFKBIZ,NLRP3,NOD2,PARP3,PTPN6,PTPRC,PYCARD,RIPK2,RIPK3,SAMSN1,SASH3,SKAP1,SLAMF1,SLC11A1,SPN,TAP2,TBX21,TGFB1,TNF,TNFRSF14,TNFRSF1B,TNFSF13B,…
GO:BP	regulation of locomotion	GO:0040012	1.9588444761951872e-28	27.708	849	1860	187	20598	ACTR3,ADA,ADAM10,ADAM8,ADAMTS1,ADORA2B,AIF1,AKT2,AKT3,ANGPT4,ANXA1,APOD,APOE,ARHGDIB,ARPIN,ARTN,ATP8A1,BDKRB1,BMPER,BST2,C3AR1,C5AR1,CAMK2D,CCBE1,CCL11,CCL12,CCL19,CCL2,CCL21A,CCL4,CCL5,CCR1,CCR2,CCR4,CCR5,CCR7,CD200R1,CD274,CD300A,CD40,CD74,CEMIP,CERS2,CFL1,CHMP4B,CHRD,CIB1,CNN2,COL18A1,COL1A1,COL3A1,CORO1A,CSF1,CSF1R,CXCL10,CXCL12,CXCL13,CXCL14,CXCL16,CXCR2,CXCR3,CYR61,DAPK2,DCN,DDX58,DUOX2,DUO…
GO:BP	positive regulation of immune effector process	GO:0002699	2.32484081410476e-28	27.6336	204	1860	80	20598	ADORA2B,ANXA1,ARG1,ARID5A,B2M,BTK,C3,C6,CCL19,CCL2,CCR2,CCR7,CD160,CD177,CD244,CD300A,CD40,CD74,CRTAM,CXCL1,DDX58,DHX58,FAM49B,FCER1G,FCGR1,FES,FGR,GATA3,H2-D1,H2-K1,H2-M3,H2-Q10,H2-Q4,H2-Q6,H2-Q7,H2-T22,H2-T23,HMOX1,IFNG,IL12B,IL13RA2,IL18R1,IL18RAP,IL33,IL4RA,IL6,IRF1,KARS,KLRK1,LAG3,LBP,LYN,MAD2L2,MIF,NFKBIZ,NLRP3,NOD2,PTAFR,PTPN22,PTPRC,RAC2,RASGRP1,RIPK2,SASH3,SEMA7A,SH2D1A,SLAMF6,SPON2,TAP2…
GO:BP	positive regulation of T cell activation	GO:0050870	2.3894826600978733e-28	27.6217	172	1860	73	20598	ADA,ADAM8,AIF1,ANXA1,BTNL2,CARD11,CCDC88B,CCL19,CCL2,CCL21A,CCL5,CCR2,CCR7,CD160,CD244,CD274,CD3E,CD4,CD47,CD5,CD6,CD74,CD80,CD86,CORO1A,CYLD,FAM49B,GATA3,H2-AA,H2-AB1,H2-M3,H2-T23,HAVCR2,ICOS,IFNG,IGF1,IL12B,IL12RB1,IL2RA,IL2RG,IL4RA,IL6,IL7R,IRF1,ITGAL,LCK,LGALS9,NCKAP1L,NFKBIZ,NLRP3,PTPN22,PTPRC,PYCARD,RASAL3,RASGRP1,RIPK2,RUNX3,SASH3,SLAMF1,SOCS1,SPN,TGFB1,THY1,TNFRSF14,TNFSF11,TNFSF13B,TNFSF…
GO:BP	regulation of leukocyte proliferation	GO:0070663	2.5893388146808186e-28	27.5868	209	1860	81	20598	ADA,AIF1,ANXA1,ARG1,ARG2,BTK,BTN1A1,BTNL2,CARD11,CCDC88B,CCL12,CCL19,CCL5,CCR2,CCR7,CD244,CD274,CD300A,CD38,CD3E,CD4,CD40,CD6,CD74,CD80,CD86,CEBPB,CORO1A,CSF1,FGF10,GPNMB,GREM1,H2-AA,H2-AB1,H2-M3,H2-T23,HAVCR2,IDO1,IFNG,IGF1,IL12B,IL12RB1,IL27,IL2RA,IL6,IRF1,ITGAL,LGALS9,LRRC32,LYN,MIF,MYD88,NCKAP1L,OCSTAMP,PLA2G2D,PTPN22,PTPN6,PTPRC,PYCARD,RAC2,RASAL3,RIPK2,RIPK3,SASH3,SLAMF1,SLC39A10,SPN,TAC1,T…
GO:BP	cellular response to organic substance	GO:0071310	4.958102357103688e-28	27.3047	1728	1860	302	20598	AACS,ACTR2,ACTR3,ADAMTSL2,AIF1,AKR1C18,AKT2,AKT3,ALPL,ANKRD1,ANXA1,APAF1,ARG1,ARID5A,ARRB2,ATIC,AVPR2,BAK1,BDNF,BMPER,BTK,C2CD2L,CARD14,CASP12,CASP7,CCBE1,CCL11,CCL12,CCL19,CCL2,CCL21A,CCL22,CCL4,CCL5,CCL7,CCL8,CCL9,CCND1,CCR1,CCR2,CCR7,CD14,CD180,CD274,CD300LF,CD4,CD47,CD6,CD68,CD74,CD80,CD86,CDC42,CEBPB,CFL1,CHIL1,CHRD,CHST11,CIB1,CLU,CMPK2,COL1A1,COL1A2,COL3A1,COL4A1,COL4A2,COL5A2,COLEC12,CORO…
GO:BP	immune system development	GO:0002520	5.903086463839545e-28	27.2289	828	1860	183	20598	ADA,ADAM8,ANXA1,ANXA2,APOBEC3,ARL11,ARTN,B2M,BAK1,BATF,BATF2,BATF3,BCL2A1D,BCL3,BPGM,BTK,BTNL6,C1QC,C3AR1,CARD11,CASP8,CCL19,CCL21A,CCL5,CCR1,CCR2,CCR4,CCR7,CD101,CD274,CD300LF,CD3D,CD3E,CD3G,CD4,CD40,CD74,CD86,CD8A,CEBPB,CEBPD,CIB1,CLEC4D,CLEC5A,CNN2,CSF1,CSF1R,CSF3,CSF3R,CTLA2A,CXCL1,CXCL13,CYLD,DOCK2,EIF2AK2,ETS1,ETV6,EVI2,FAS,FCER1G,FES,FGF10,FLI1,GATA3,GPR171,GPR18,GPR55,GPR68,H2-AA,H2-AB1,H…
GO:BP	regulation of localization	GO:0032879	7.879303020925403e-28	27.1035	2264	1860	366	20598	AACS,ABCG1,ACAT2,ACSL4,ACSL5,ACTR3,ADA,ADAM10,ADAM8,ADAMTS1,ADORA2B,AIF1,AKT2,AKT3,ANGPT4,ANKRD1,ANXA1,ANXA2,ANXA4,APBA2,APLNR,APOD,APOE,ARFIP1,ARG1,ARG2,ARHGDIB,ARID5A,ARPIN,ARRB2,ATP8A1,AVPR2,B2M,BAK1,BDKRB1,BMPER,BST2,BTN1A1,BTNL2,C2,C2CD2L,C3,C3AR1,C5AR1,CAMK2D,CCBE1,CCK,CCL11,CCL12,CCL19,CCL2,CCL21A,CCL4,CCL5,CCNE1,CCR1,CCR2,CCR5,CCR7,CCT3,CD14,CD160,CD177,CD200R1,CD244,CD274,CD300A,CD300C2,…
GO:BP	regulation of mononuclear cell proliferation	GO:0032944	9.328467857647905e-28	27.0302	198	1860	78	20598	ADA,AIF1,ANXA1,ARG1,ARG2,BTK,BTN1A1,BTNL2,CARD11,CCDC88B,CCL19,CCL5,CCR2,CCR7,CD244,CD274,CD300A,CD38,CD3E,CD4,CD40,CD6,CD74,CD80,CD86,CEBPB,CORO1A,CSF1,FGF10,GPNMB,H2-AA,H2-AB1,H2-M3,H2-T23,HAVCR2,IDO1,IFNG,IGF1,IL12B,IL12RB1,IL27,IL2RA,IL6,IRF1,ITGAL,LGALS9,LRRC32,LYN,MIF,MYD88,NCKAP1L,PLA2G2D,PTPN22,PTPN6,PTPRC,PYCARD,RAC2,RASAL3,RIPK2,RIPK3,SASH3,SLAMF1,SLC39A10,SPN,TAC1,TACR1,TARM1,TGFB1,TLR…
GO:BP	positive regulation of cellular process	GO:0048522	2.3086950386433346e-27	26.6366	4277	1860	587	20598	AACS,ACSL4,ACSL5,ACTR2,ACTR3,ADA,ADAM10,ADAM8,ADAMTS1,ADORA2B,AIF1,AKNA,AKR1C18,AKT2,AKT3,ALDH1A3,ALKAL1,ALS2,AMIGO3,ANGPT4,ANKRD1,ANP32B,ANXA1,ANXA2,APAF1,APLNR,APOE,ARG1,ARG2,ARID3A,ARID5A,ARPC1A,ARPC1B,ARPC3,ARPC5,ARPIN,ARRB2,ASNS,ATP8A1,AVPI1,AVPR2,B2M,B4GALT1,BAK1,BATF,BCL3,BDKRB1,BDNF,BMPER,BTNL2,C1QA,C2CD2L,C3,C3AR1,C5AR1,C6,CAMK2D,CARD11,CARD14,CARD9,CASP12,CASP8,CCBE1,CCDC88B,CCK,CCL11,C…
GO:BP	chemotaxis	GO:0006935	2.7035908257568255e-27	26.5681	451	1860	124	20598	ADAM10,ADAM8,AIF1,AKT2,ANXA1,ARRB2,ARTN,BDNF,C3AR1,C5AR1,CCL11,CCL12,CCL19,CCL2,CCL21A,CCL22,CCL4,CCL5,CCL7,CCL8,CCL9,CCR1,CCR2,CCR3,CCR4,CCR5,CCR7,CCRL2,CD74,CH25H,CHL1,CNR2,CORO1A,CSF1,CSF1R,CSF3R,CXCL1,CXCL10,CXCL12,CXCL13,CXCL14,CXCL16,CXCL3,CXCL5,CXCL9,CXCR2,CXCR3,CXCR6,CYP7B1,CYR61,DAPK2,DOCK2,DRAXIN,EDNRA,EGR2,EMB,ENG,EVL,EXT1,FCER1G,FES,FGF10,FN1,FPR1,FPR2,GATA3,GPR18,GPSM3,GREM1,HGF,IFNG…
GO:BP	regulation of lymphocyte proliferation	GO:0050670	2.8088390782684767e-27	26.5515	196	1860	77	20598	ADA,AIF1,ANXA1,ARG1,ARG2,BTK,BTN1A1,BTNL2,CARD11,CCDC88B,CCL19,CCL5,CCR2,CCR7,CD244,CD274,CD300A,CD38,CD3E,CD4,CD40,CD6,CD74,CD80,CD86,CEBPB,CORO1A,FGF10,GPNMB,H2-AA,H2-AB1,H2-M3,H2-T23,HAVCR2,IDO1,IFNG,IGF1,IL12B,IL12RB1,IL27,IL2RA,IL6,IRF1,ITGAL,LGALS9,LRRC32,LYN,MIF,MYD88,NCKAP1L,PLA2G2D,PTPN22,PTPN6,PTPRC,PYCARD,RAC2,RASAL3,RIPK2,RIPK3,SASH3,SLAMF1,SLC39A10,SPN,TAC1,TACR1,TARM1,TGFB1,TLR9,TNF…
GO:BP	positive regulation of cell motility	GO:2000147	4.978203545143442e-27	26.3029	478	1860	128	20598	ACTR3,ADAM10,ADAM8,ADAMTS1,ADORA2B,AIF1,AKT2,AKT3,ANGPT4,ANXA1,ATP8A1,BDKRB1,C3AR1,C5AR1,CAMK2D,CCBE1,CCL11,CCL12,CCL19,CCL2,CCL21A,CCL4,CCL5,CCR1,CCR2,CCR7,CD274,CD40,CD74,CEMIP,CFL1,CIB1,COL18A1,COL1A1,CORO1A,CSF1,CSF1R,CXCL10,CXCL12,CXCL13,CXCL14,CXCL16,CXCR2,CYR61,DAPK2,DUOX2,DUOXA2,EDNRA,ETS1,FERMT3,FGF10,FGR,FN1,FPR2,GATA3,GLIPR2,GPNMB,GPSM3,HGF,HIF1A,HMOX1,ICAM1,IFNG,IGF1,IGFBP5,IL1A,ITGA2…
GO:BP	taxis	GO:0042330	5.402100879408938e-27	26.2674	454	1860	124	20598	ADAM10,ADAM8,AIF1,AKT2,ANXA1,ARRB2,ARTN,BDNF,C3AR1,C5AR1,CCL11,CCL12,CCL19,CCL2,CCL21A,CCL22,CCL4,CCL5,CCL7,CCL8,CCL9,CCR1,CCR2,CCR3,CCR4,CCR5,CCR7,CCRL2,CD74,CH25H,CHL1,CNR2,CORO1A,CSF1,CSF1R,CSF3R,CXCL1,CXCL10,CXCL12,CXCL13,CXCL14,CXCL16,CXCL3,CXCL5,CXCL9,CXCR2,CXCR3,CXCR6,CYP7B1,CYR61,DAPK2,DOCK2,DRAXIN,EDNRA,EGR2,EMB,ENG,EVL,EXT1,FCER1G,FES,FGF10,FN1,FPR1,FPR2,GATA3,GPR18,GPSM3,GREM1,HGF,IFNG…
GO:BP	positive regulation of cell migration	GO:0030335	6.686836934174793e-27	26.1748	461	1860	125	20598	ACTR3,ADAM10,ADAM8,ADAMTS1,ADORA2B,AIF1,AKT2,AKT3,ANGPT4,ANXA1,ATP8A1,BDKRB1,C3AR1,C5AR1,CAMK2D,CCBE1,CCL11,CCL12,CCL19,CCL2,CCL21A,CCL4,CCL5,CCR1,CCR2,CCR7,CD274,CD40,CD74,CEMIP,CIB1,COL18A1,COL1A1,CORO1A,CSF1,CSF1R,CXCL10,CXCL12,CXCL13,CXCL14,CXCL16,CXCR2,CYR61,DAPK2,EDNRA,ETS1,FERMT3,FGF10,FGR,FN1,FPR2,GATA3,GLIPR2,GPNMB,GPSM3,HGF,HIF1A,HMOX1,ICAM1,IFNG,IGF1,IGFBP5,IL1A,ITGA2,ITGA3,ITGA6,ITGAV…
GO:BP	regulation of tumor necrosis factor superfamily cytokine production	GO:1903555	6.962116431769826e-27	26.1573	140	1860	64	20598	ADAM8,ARG2,ARID5A,ARRB2,BCL3,CARD9,CCL19,CCL2,CCL4,CCR2,CCR5,CCR7,CD14,CD274,CD300LD,CD47,CLEC4A2,CLU,CYBA,CYBB,DDX58,FCER1G,GPNMB,GPR18,H2-T23,HAVCR2,IFIH1,IFNG,IGF1,IL12B,IL27RA,LBP,LGALS9,LILRA5,MAPKAPK2,MIF,MMP8,MYD88,NLRC3,NOD1,NOD2,NR1H4,PTAFR,PTPN22,PTPN6,PTPRC,PYCARD,RASGRP1,RIPK2,SASH3,SLAMF1,SPN,SPON2,TLR1,TLR3,TLR9,TNFRSF1A,TNFRSF8,TRIM27,TRIM30A,TYROBP,VSIR,WNT5A,ZC3H12A
GO:BP	biological adhesion	GO:0022610	9.092809314207864e-27	26.0413	1003	1860	205	20598	ADA,ADAM10,ADAM8,AIF1,AMIGO3,ANXA1,APBB1IP,APOD,ARG1,ARG2,B4GALT1,BTN1A1,BTNL2,C2CD4B,CARD11,CCDC88B,CCL19,CCL2,CCL21A,CCL5,CCR2,CCR5,CCR7,CD160,CD164,CD177,CD200R1,CD244,CD274,CD300A,CD3E,CD4,CD47,CD5,CD6,CD74,CD80,CD86,CD93,CD96,CDC42,CEBPB,CFL1,CHRD,CIB1,COL1A1,COL3A1,COL5A1,CORO1A,CSF1,CXCL12,CXCL13,CXCR3,CYLD,CYR61,CYTIP,DSC2,EMB,EMILIN1,EMILIN2,ETS1,FAM49B,FERMT3,FES,FN1,FREM1,FYB2,GATA3,GB…
GO:BP	positive regulation of locomotion	GO:0040017	1.2535249804354153e-26	25.9019	507	1860	132	20598	ACTR3,ADAM10,ADAM8,ADAMTS1,ADORA2B,AIF1,AKT2,AKT3,ANGPT4,ANXA1,ARTN,ATP8A1,BDKRB1,C3AR1,C5AR1,CAMK2D,CCBE1,CCL11,CCL12,CCL19,CCL2,CCL21A,CCL4,CCL5,CCR1,CCR2,CCR4,CCR7,CD274,CD40,CD74,CEMIP,CFL1,CHMP4B,CIB1,COL18A1,COL1A1,CORO1A,CSF1,CSF1R,CXCL10,CXCL12,CXCL13,CXCL14,CXCL16,CXCR2,CXCR3,CYR61,DAPK2,DUOX2,DUOXA2,EDNRA,ETS1,FERMT3,FGF10,FGR,FN1,FPR2,GATA3,GLIPR2,GPNMB,GPSM3,HGF,HIF1A,HMOX1,ICAM1,IFNG…
GO:BP	regulation of innate immune response	GO:0045088	1.7852119485000457e-26	25.7483	235	1860	84	20598	A2M,ADAM8,APOE,ARG1,ARRB2,CARD9,CCR1,CD14,CD160,CD300A,CD300LF,CD74,CD86,CD96,COLEC12,CRTAM,CYBA,DDX58,DHX58,EREG,FGR,H2-M3,H2-T23,HAVCR2,IFIH1,IL12B,IL18RAP,IRF1,IRGM1,IRGM2,KLRB1B,KLRK1,LAG3,LBP,LGALS9,LRP8,LYN,MAPKAPK2,MMP12,MYD88,NLRC3,NLRC5,NMI,NOD2,NR1H4,PARP14,PARP9,PIK3AP1,PTPN22,PYCARD,RAB7B,RASGRP1,REG3G,RFTN1,RIPK2,S100A14,SAMHD1,SERPINB9,SERPING1,SH2D1A,SLAMF6,SMPDL3B,TAP1,TAP2,TIFA,T…
GO:BP	response to molecule of bacterial origin	GO:0002237	1.7852119485000457e-26	25.7483	235	1860	84	20598	ANKRD1,ARID5A,B2M,BDKRB1,C5AR1,CARD9,CCL12,CCL2,CCL5,CCR7,CD14,CD180,CD274,CD6,CD68,CD80,CD86,CD96,CEBPB,CMPK2,CNR2,CXCL1,CXCL10,CXCL13,CXCL16,CXCL3,CXCL5,CXCL9,EDNRA,EIF2AK2,FCGR4,GBP10,GBP2,GBP6,GCH1,GGT1,H2-M3,HAVCR2,IDO1,IFNG,IL12B,IL1RN,IL6,IRF5,IRF8,IRGM2,ITGAV,KCNJ8,KLRK1,LBP,LGALS9,LY86,LYN,MAPKAPK2,MIF,MYD88,NCF2,NLRC3,NLRP3,NOD2,NOS2,NR1H4,PDE4B,PTAFR,PTGS2,PTPN22,PYCARD,RIPK2,SBNO2,SLC…
GO:BP	tumor necrosis factor superfamily cytokine production	GO:0071706	1.9377572293771022e-26	25.7127	142	1860	64	20598	ADAM8,ARG2,ARID5A,ARRB2,BCL3,CARD9,CCL19,CCL2,CCL4,CCR2,CCR5,CCR7,CD14,CD274,CD300LD,CD47,CLEC4A2,CLU,CYBA,CYBB,DDX58,FCER1G,GPNMB,GPR18,H2-T23,HAVCR2,IFIH1,IFNG,IGF1,IL12B,IL27RA,LBP,LGALS9,LILRA5,MAPKAPK2,MIF,MMP8,MYD88,NLRC3,NOD1,NOD2,NR1H4,PTAFR,PTPN22,PTPN6,PTPRC,PYCARD,RASGRP1,RIPK2,SASH3,SLAMF1,SPN,SPON2,TLR1,TLR3,TLR9,TNFRSF1A,TNFRSF8,TRIM27,TRIM30A,TYROBP,VSIR,WNT5A,ZC3H12A
GO:BP	interleukin-6 production	GO:0032635	2.3884022324937616e-26	25.6219	134	1860	62	20598	ADORA2B,AIF1,ARID5A,ARRB2,CARD9,CCR5,CD200R1,CD300LD,CD47,CEBPB,CYBA,DDX58,EREG,FCER1G,HAVCR2,HGF,IFIH1,IFNG,IL17A,IL18RAP,IL1A,IL1RN,IL27RA,IL33,IL6,LBP,LGALS9,LILRA5,MAPK13,MAPKAPK2,MMP8,MYD88,NCKAP1L,NLRC3,NLRP12,NOD1,NOD2,NOS2,NR1H4,PTAFR,PTPN22,PTPN6,PYCARD,RAB7B,RIPK2,SLAMF1,SPON2,STAT3,TLR1,TLR3,TLR8,TLR9,TNF,TNFRSF1A,TNFSF9,TRAF6,TREM2,TRIM30A,TYROBP,VEGFD,WNT5A,ZC3H12A
GO:BP	regulation of cellular component movement	GO:0051270	4.0540812918269624e-26	25.3921	862	1860	184	20598	ACTR3,ADA,ADAM10,ADAM8,ADAMTS1,ADORA2B,AIF1,AKT2,AKT3,ANGPT4,ANXA1,APOD,APOE,ARHGDIB,ARPIN,ATP8A1,BDKRB1,BMPER,BST2,C3AR1,C5AR1,CAMK2D,CCBE1,CCL11,CCL12,CCL19,CCL2,CCL21A,CCL4,CCL5,CCR1,CCR2,CCR5,CCR7,CD200R1,CD274,CD300A,CD40,CD74,CEMIP,CERS2,CFL1,CHRD,CIB1,CNN2,COL18A1,COL1A1,COL3A1,CORO1A,CSF1,CSF1R,CXCL10,CXCL12,CXCL13,CXCL14,CXCL16,CXCR2,CYR61,DAPK2,DCN,DDX58,DNAH11,DSC2,DUOX2,DUOXA2,EDNRA,E…
GO:BP	regulation of interleukin-6 production	GO:0032675	8.042846983665395e-26	25.0946	128	1860	60	20598	ADORA2B,AIF1,ARID5A,ARRB2,CARD9,CCR5,CD200R1,CD300LD,CD47,CEBPB,CYBA,DDX58,EREG,FCER1G,HAVCR2,HGF,IFIH1,IFNG,IL17A,IL1A,IL1RN,IL27RA,IL33,IL6,LBP,LGALS9,LILRA5,MAPK13,MAPKAPK2,MMP8,MYD88,NCKAP1L,NLRC3,NLRP12,NOD1,NOD2,NR1H4,PTAFR,PTPN22,PTPN6,PYCARD,RAB7B,RIPK2,SLAMF1,SPON2,STAT3,TLR1,TLR3,TLR8,TLR9,TNF,TNFRSF1A,TNFSF9,TRAF6,TREM2,TRIM30A,TYROBP,VEGFD,WNT5A,ZC3H12A
GO:BP	cytokine secretion	GO:0050663	8.388401850540238e-26	25.0763	195	1860	75	20598	AIF1,ANXA1,ANXA4,ARG2,ARID5A,BTN1A1,BTNL2,CARD11,CCL19,CCR5,CCR7,CD14,CD160,CD200R1,CD244,CD274,CD300C2,CHIL1,CLEC4N,CLEC5A,CRTAM,CSF1R,DDX58,FFAR4,FGR,FN1,GATA3,GSDMD,HAVCR2,IFIH1,IFNG,IL17A,IL1A,IL1R2,IL1RL1,IL27RA,IL33,IL4RA,IL6,ITGAV,ITGB6,KARS,LCP2,LGALS9,LILRA5,LRRC32,LYN,MIF,MMP12,MMP8,NLRP12,NLRP3,NOD2,NOS2,NR1H4,PANX1,PTPN22,PYCARD,RASGRP1,RIPK2,RNF19B,SLAMF1,SOCS1,SRGN,TCIRG1,TLR1,TLR8,…
GO:BP	response to interferon-gamma	GO:0034341	8.676730468077312e-26	25.0616	120	1860	58	20598	ACTR2,ACTR3,AIF1,ARG1,BST2,CCL11,CCL12,CCL19,CCL2,CCL21A,CCL22,CCL4,CCL5,CCL7,CCL8,CCL9,CD47,CDC42,CIITA,CXCL16,EVL,GBP10,GBP2,GBP3,GBP4,GBP6,GBP7,GBP8,GBP9,GCH1,GM43302,GM45717,H2-AA,H2-AB1,H2-Q7,IFITM1,IFITM2,IFITM3,IFITM6,IFNG,IL12B,IL12RB1,IRF1,IRF8,IRGM1,IRGM2,MEFV,NLRC5,NOS2,PARP14,PARP9,RAB7B,SLC11A1,TGTP1,TXK,UBD,VAMP3,WAS
GO:BP	positive regulation of cellular component movement	GO:0051272	1.2837371805533753e-25	24.8915	493	1860	128	20598	ACTR3,ADAM10,ADAM8,ADAMTS1,ADORA2B,AIF1,AKT2,AKT3,ANGPT4,ANXA1,ATP8A1,BDKRB1,C3AR1,C5AR1,CAMK2D,CCBE1,CCL11,CCL12,CCL19,CCL2,CCL21A,CCL4,CCL5,CCR1,CCR2,CCR7,CD274,CD40,CD74,CEMIP,CFL1,CIB1,COL18A1,COL1A1,CORO1A,CSF1,CSF1R,CXCL10,CXCL12,CXCL13,CXCL14,CXCL16,CXCR2,CYR61,DAPK2,DUOX2,DUOXA2,EDNRA,ETS1,FERMT3,FGF10,FGR,FN1,FPR2,GATA3,GLIPR2,GPNMB,GPSM3,HGF,HIF1A,HMOX1,ICAM1,IFNG,IGF1,IGFBP5,IL1A,ITGA2…
GO:BP	regulation of tumor necrosis factor production	GO:0032680	1.8765838058493287e-25	24.7266	138	1860	62	20598	ARG2,ARID5A,ARRB2,BCL3,CARD9,CCL19,CCL2,CCL4,CCR2,CCR5,CCR7,CD14,CD300LD,CD47,CLEC4A2,CLU,CYBA,CYBB,DDX58,FCER1G,GPNMB,GPR18,H2-T23,HAVCR2,IFIH1,IFNG,IGF1,IL12B,IL27RA,LBP,LGALS9,LILRA5,MAPKAPK2,MIF,MMP8,MYD88,NLRC3,NOD1,NOD2,NR1H4,PTAFR,PTPN22,PTPN6,PTPRC,PYCARD,RASGRP1,RIPK2,SASH3,SLAMF1,SPN,SPON2,TLR1,TLR3,TLR9,TNFRSF1A,TNFRSF8,TRIM27,TRIM30A,TYROBP,VSIR,WNT5A,ZC3H12A
GO:BP	tumor necrosis factor production	GO:0032640	3.0952419787356258e-25	24.5093	139	1860	62	20598	ARG2,ARID5A,ARRB2,BCL3,CARD9,CCL19,CCL2,CCL4,CCR2,CCR5,CCR7,CD14,CD300LD,CD47,CLEC4A2,CLU,CYBA,CYBB,DDX58,FCER1G,GPNMB,GPR18,H2-T23,HAVCR2,IFIH1,IFNG,IGF1,IL12B,IL27RA,LBP,LGALS9,LILRA5,MAPKAPK2,MIF,MMP8,MYD88,NLRC3,NOD1,NOD2,NR1H4,PTAFR,PTPN22,PTPN6,PTPRC,PYCARD,RASGRP1,RIPK2,SASH3,SLAMF1,SPN,SPON2,TLR1,TLR3,TLR9,TNFRSF1A,TNFRSF8,TRIM27,TRIM30A,TYROBP,VSIR,WNT5A,ZC3H12A
GO:BP	hemopoiesis	GO:0030097	3.67592331437473e-25	24.4346	736	1860	164	20598	ADA,ADAM8,ANXA1,ANXA2,APOBEC3,ARL11,B2M,BAK1,BATF,BATF2,BATF3,BCL2A1D,BCL3,BPGM,BTK,BTNL6,C1QC,CARD11,CASP8,CCL19,CCL5,CCR1,CCR2,CCR7,CD101,CD300LF,CD3D,CD3E,CD3G,CD4,CD74,CD8A,CEBPB,CEBPD,CIB1,CLEC4D,CLEC5A,CNN2,CSF1,CSF1R,CSF3,CSF3R,CTLA2A,CXCL1,CYLD,DOCK2,EIF2AK2,ETS1,ETV6,EVI2,FAS,FCER1G,FES,FLI1,GATA3,GPR171,GPR18,GPR55,GPR68,H2-AA,H2-AB1,H2-M3,HCLS1,HERC6,HIF1A,IFNG,IL12B,IL17A,IL18R1,IL27,…
GO:BP	cell adhesion	GO:0007155	3.694735388633576e-25	24.4324	993	1860	200	20598	ADA,ADAM10,ADAM8,AIF1,AMIGO3,ANXA1,APBB1IP,APOD,ARG1,ARG2,B4GALT1,BTN1A1,BTNL2,C2CD4B,CARD11,CCDC88B,CCL19,CCL2,CCL21A,CCL5,CCR2,CCR5,CCR7,CD160,CD164,CD177,CD200R1,CD244,CD274,CD300A,CD3E,CD4,CD47,CD5,CD6,CD74,CD80,CD86,CD93,CD96,CDC42,CEBPB,CFL1,CHRD,CIB1,COL1A1,COL3A1,COL5A1,CORO1A,CSF1,CXCL12,CXCL13,CXCR3,CYLD,CYR61,CYTIP,DSC2,EMB,EMILIN1,EMILIN2,ETS1,FAM49B,FERMT3,FES,FN1,FREM1,FYB2,GATA3,GP…
GO:BP	hematopoietic or lymphoid organ development	GO:0048534	3.8859521549006984e-25	24.4105	778	1860	170	20598	ADA,ADAM8,ANXA1,ANXA2,APOBEC3,ARL11,ARTN,B2M,BAK1,BATF,BATF2,BATF3,BCL2A1D,BCL3,BPGM,BTK,BTNL6,C1QC,CARD11,CASP8,CCL19,CCL21A,CCL5,CCR1,CCR2,CCR7,CD101,CD300LF,CD3D,CD3E,CD3G,CD4,CD74,CD8A,CEBPB,CEBPD,CIB1,CLEC4D,CLEC5A,CNN2,CSF1,CSF1R,CSF3,CSF3R,CTLA2A,CXCL1,CXCL13,CYLD,DOCK2,EIF2AK2,ETS1,ETV6,EVI2,FAS,FCER1G,FES,FGF10,FLI1,GATA3,GPR171,GPR18,GPR55,GPR68,H2-AA,H2-AB1,H2-M3,HCLS1,HERC6,HIF1A,IFNG…
GO:BP	negative regulation of immune response	GO:0050777	3.9299628988441867e-25	24.4056	131	1860	60	20598	A2M,ANXA1,ARG1,ARG2,ARRB2,BST2,CCR1,CCR2,CD160,CD300A,CD55,CD96,COL3A1,DHX58,FCRLB,GPX1,H2-M3,H2-T23,HAVCR2,HMOX1,IL12B,IL13RA2,IL1RL1,IL27RA,IL2RA,IL33,IL4RA,IL7R,IRF1,KLRB1B,LGALS9,MMP12,NLRC3,NLRC5,NMI,NOD2,PARP14,PARP3,PGLYRP1,PSMA1,PSMB4,PTPN6,PTPRC,SAMHD1,SAMSN1,SERPINB9,SERPING1,SLAMF1,SMPDL3B,SPN,TAP1,TAP2,TBX21,TGFB1,TNF,TNFRSF14,TRAFD1,TRIM27,VSIR,ZC3H12A
GO:BP	cell population proliferation	GO:0008283	5.216123303020224e-25	24.2827	1600	1860	278	20598	ADA,ADAM10,ADAMTS1,ADORA2B,AIF1,AKR1C18,AKT2,AKT3,ANP32B,ANXA1,ANXA2,APLNR,APOD,APOE,ARG1,ARG2,AVPR2,B4GALT1,BAK1,BDNF,BMPER,BRIP1,BTK,BTN1A1,BTNL2,C3AR1,C5AR1,CAMK2D,CAMK2N1,CARD11,CCDC88B,CCK,CCL11,CCL12,CCL19,CCL2,CCL5,CCND1,CCNE1,CCR2,CCR3,CCR5,CCR7,CD180,CD244,CD274,CD300A,CD38,CD3E,CD4,CD40,CD47,CD6,CD74,CD80,CD86,CDC42,CDCA7L,CDKN2D,CEBPB,CERS2,CFB,CHRD,CHST11,CIB1,CKS1B,CLU,CNN2,COL18A1,C…
GO:BP	secretion	GO:0046903	9.240262954638083e-25	24.0343	941	1860	192	20598	AACS,ACSL4,ADA,ADORA2B,AIF1,ANKRD1,ANXA1,ANXA2,ANXA4,APBA2,APOE,APRT,AQP9,ARFIP1,ARG2,ARID5A,AVPR2,BDNF,BTK,BTN1A1,BTNL2,C1QTNF5,C2CD2L,CAR9,CARD11,CCK,CCL19,CCL5,CCND1,CCR1,CCR2,CCR5,CCR7,CD14,CD160,CD177,CD200R1,CD244,CD274,CD300A,CD300C2,CD38,CD40,CD74,CELSR1,CHIL1,CLEC4N,CLEC5A,CORO1A,CRTAM,CSF1R,CXCL12,CYB5R4,CYBA,CYP4F18,CYP51,DDX58,DIO2,EDNRA,ENG,ENTPD1,EXOC3L2,FAM129B,FAM3B,FCER1G,FES,FFA…
GO:BP	T cell proliferation	GO:0042098	2.0341901436705078e-24	23.6916	184	1860	71	20598	AIF1,ANXA1,ARG1,ARG2,BTN1A1,BTNL2,CARD11,CCDC88B,CCL19,CCL5,CCR2,CCR7,CD244,CD274,CD3E,CD4,CD6,CD80,CD86,CEBPB,CORO1A,CTPS,CXCL12,DOCK2,GJA1,GPNMB,H2-AA,H2-AB1,H2-M3,H2-T23,HAVCR2,IDO1,IFNG,IGF1,IL12B,IL12RB1,IL27,IL2RA,IL6,IRF1,ITGAD,ITGAL,LGALS9,LRRC32,MSN,NCKAP1L,PLA2G2D,PSMB10,PTPN22,PTPN6,PTPRC,PYCARD,RAC2,RASAL3,RIPK2,RIPK3,SASH3,SLAMF1,SLC11A1,SPN,TARM1,TGFB1,TNFRSF14,TNFRSF1B,TNFSF13B,TNF…
GO:BP	regulation of adaptive immune response based on somatic recombination of immune receptors built from immunoglobulin superfamily domains	GO:0002822	3.667292471754627e-24	23.4357	153	1860	64	20598	ADA,ANXA1,ARG1,ARID5A,B2M,BTK,C3,CCL19,CCR2,CCR7,CD274,CD4,CD40,CD55,FAM49B,FCER1G,FCGR1,GATA3,H2-AB1,H2-D1,H2-K1,H2-M3,H2-Q10,H2-Q4,H2-Q6,H2-Q7,H2-T22,H2-T23,HAVCR2,IFNG,IL12B,IL12RB1,IL18R1,IL1RL1,IL27,IL27RA,IL33,IL4RA,IL6,IL7R,IRF1,MAD2L2,NFKBIZ,NLRP3,NOD2,PARP3,PTPN6,PTPRC,RIPK2,RIPK3,SASH3,SLAMF1,SLC11A1,SPN,TAP2,TBX21,TGFB1,TNF,TNFRSF1B,TNFSF13B,TRAF6,VSIR,WAS,ZC3H12A
GO:BP	regulation of interferon-gamma production	GO:0032649	4.588484479012124e-24	23.3383	88	1860	48	20598	ARID5A,BCL3,CCR2,CCR7,CD14,CD160,CD244,CD274,CD3E,CD47,CD96,FAM49B,GATA3,H2-M3,HAVCR2,IL12B,IL12RB1,IL18R1,IL1RL1,IL27,IL27RA,IL33,IRF8,ISG15,KLRK1,LGALS9,NOD2,NR1H4,PDE4B,PGLYRP1,PTPN22,PYCARD,RASGRP1,RIPK2,RIPK3,SASH3,SLAMF1,SLAMF6,SLC11A1,TLR3,TLR8,TLR9,TNF,TNFSF9,TXK,VSIR,WNT5A,ZC3H12A
GO:BP	regulation of cell population proliferation	GO:0042127	4.606393140832402e-24	23.3366	1341	1860	243	20598	ADA,ADAM10,ADAMTS1,ADORA2B,AIF1,AKR1C18,AKT2,AKT3,ANP32B,ANXA1,ANXA2,APLNR,APOD,APOE,ARG1,ARG2,AVPR2,B4GALT1,BAK1,BDNF,BRIP1,BTK,BTN1A1,BTNL2,C3AR1,C5AR1,CAMK2D,CAMK2N1,CARD11,CCDC88B,CCK,CCL11,CCL12,CCL19,CCL2,CCL5,CCND1,CCNE1,CCR2,CCR3,CCR5,CCR7,CD244,CD274,CD300A,CD38,CD3E,CD4,CD40,CD47,CD6,CD74,CD80,CD86,CDC42,CDCA7L,CDKN2D,CEBPB,CERS2,CHRD,CHST11,CIB1,CLU,CNN2,COL18A1,CORO1A,CSF1,CSF1R,CSF3,…
GO:BP	cytokine-mediated signaling pathway	GO:0019221	5.0905951630613665e-24	23.2932	268	1860	87	20598	ARG1,CARD14,CCL11,CCL12,CCL19,CCL2,CCL21A,CCL22,CCL4,CCL5,CCL7,CCL8,CCL9,CCR1,CCR2,CD300LF,CD4,CD74,CIB1,CSF1,CSF1R,CSF2RB,CXCL1,CXCL10,CXCL12,CXCL13,CXCL3,CXCL5,CXCL9,CXCR2,CYLD,DUOX2,EREG,FCER1G,GM45717,IFITM1,IFITM2,IFITM3,IFITM6,IFNAR2,IFNG,IIGP1,IL10RA,IL18R1,IL18RAP,IL1A,IL1R2,IL1RN,IL2RB,IL2RG,IL3RA,IL6,IRF1,IRGM1,IRGM2,KARS,LIFR,MMP12,MYD88,NLRC5,NR1H4,OAS2,PARP14,PARP9,PIRB,PTPN6,PTPRC,P…
GO:BP	positive regulation of signaling	GO:0023056	1.3431618381006217e-23	22.8719	1406	1860	250	20598	AACS,ADA,ADAM8,ADORA2B,AKR1C18,AKT2,AKT3,ALDH1A3,ALKAL1,ANKRD1,ANXA2,APAF1,APOE,ARRB2,AVPI1,BAK1,BDNF,BMPER,C2CD2L,C3,C5AR1,CAMK2D,CARD11,CARD9,CASP8,CCBE1,CCL11,CCL12,CCL19,CCL2,CCL21A,CCL22,CCL4,CCL5,CCL7,CCL8,CCL9,CCR1,CCR2,CCR7,CD14,CD180,CD300A,CD300LF,CD38,CD3E,CD4,CD40,CD74,CD8A,CDC42,CFL1,CHIL1,CHSY1,CIB1,CLEC4N,CLU,CMTM3,COL1A1,COL3A1,CSF1,CSF1R,CSF3,CTSC,CXCL5,CYBA,CYLD,CYR61,DCN,DHX58,…
GO:BP	cell-cell adhesion	GO:0098609	2.857641183088805e-23	22.544	612	1860	142	20598	ADA,ADAM8,AIF1,AMIGO3,ANXA1,ARG1,ARG2,BTN1A1,BTNL2,CARD11,CCDC88B,CCL19,CCL2,CCL21A,CCL5,CCR2,CCR5,CCR7,CD160,CD164,CD177,CD200R1,CD244,CD274,CD300A,CD3E,CD4,CD47,CD5,CD6,CD74,CD80,CD86,CD93,CDC42,CEBPB,CORO1A,CXCL12,CXCL13,CYLD,CYR61,DSC2,EMB,ETS1,FAM49B,FERMT3,GATA3,GPNMB,H2-AA,H2-AB1,H2-M3,H2-T23,HAVCR2,ICAM1,ICOS,IDO1,IFNG,IGF1,IL12B,IL12RB1,IL1RN,IL2RA,IL2RG,IL4RA,IL6,IL7R,IRF1,ITGA6,ITGAD,I…
GO:BP	positive regulation of leukocyte migration	GO:0002687	3.7041617227225333e-23	22.4313	123	1860	56	20598	ADAM10,ADAM8,AIF1,BDKRB1,C3AR1,C5AR1,CCL12,CCL19,CCL2,CCL21A,CCL4,CCL5,CCR1,CCR2,CCR7,CD74,CSF1,CXCL10,CXCL12,CXCL13,CXCL14,CXCR2,DAPK2,EDNRA,FPR2,GPSM3,ICAM1,IL1A,ITGA2,KARS,LBP,LGALS9,LGMN,MADCAM1,MMP14,MMP9,NCKAP1L,PGF,PLA2G7,PTAFR,PYCARD,RAC1,RAC2,S100A14,SELL,SELP,SLAMF1,SPN,TACR1,TGFB1,THY1,TNFRSF14,TNFSF14,TREM2,VEGFD,WNT5A
GO:BP	positive regulation of response to biotic stimulus	GO:0002833	4.4203847401365196e-23	22.3545	212	1860	75	20598	ADAM8,ARG1,ARRB2,CARD9,CD14,CD160,CD180,CD274,CD300A,CD300LF,CD74,CD86,COLEC12,CRTAM,CXCL1,CYBA,DDX58,DHX58,EREG,H2-M3,H2-T23,HAVCR2,IFIH1,IL12B,IL18RAP,IRF1,IRGM1,IRGM2,KLRK1,LAG3,LBP,LGALS9,LY86,LYN,MAPKAPK2,MIF,MMP12,MYD88,NLRC5,NOD1,NOD2,NR1H4,PARP9,PIK3AP1,PTPN22,PYCARD,RAB7B,RASGRP1,REG3G,RFTN1,RIPK2,S100A14,SH2D1A,SLAMF6,SMPDL3B,TIFA,TLR1,TLR12,TLR13,TLR3,TLR8,TLR9,TMEM173,TNF,TNIP3,TRAF6,…
GO:BP	regulation of cytokine secretion	GO:0050707	6.582968930245079e-23	22.1816	169	1860	66	20598	AIF1,ANXA1,ANXA4,ARG2,ARID5A,BTN1A1,BTNL2,CCL19,CCR5,CCR7,CD14,CD160,CD200R1,CD244,CD274,CD300C2,CLEC4N,CLEC5A,CRTAM,CSF1R,DDX58,FFAR4,FGR,FN1,GATA3,GSDMD,HAVCR2,IFIH1,IFNG,IL17A,IL1A,IL1R2,IL1RL1,IL27RA,IL33,IL4RA,IL6,KARS,LGALS9,LILRA5,LRRC32,LYN,MIF,MMP12,MMP8,NLRP12,NLRP3,NOD2,NR1H4,PANX1,PTPN22,PYCARD,RASGRP1,RIPK2,SLAMF1,SOCS1,SRGN,TLR1,TLR8,TNF,TNFRSF14,TNFRSF1B,TNFRSF9,TRIM27,WNT5A,ZC3H12A
GO:BP	positive regulation of cell communication	GO:0010647	9.256277559454266e-23	22.0336	1400	1860	247	20598	AACS,ADA,ADAM8,ADORA2B,AKR1C18,AKT2,AKT3,ALDH1A3,ALKAL1,ANKRD1,APAF1,APOE,ARRB2,AVPI1,BAK1,BDNF,BMPER,C2CD2L,C3,C5AR1,CAMK2D,CARD11,CARD9,CASP8,CCBE1,CCL11,CCL12,CCL19,CCL2,CCL21A,CCL22,CCL4,CCL5,CCL7,CCL8,CCL9,CCR1,CCR2,CCR7,CD14,CD180,CD300A,CD300LF,CD38,CD3E,CD4,CD40,CD74,CD8A,CDC42,CFL1,CHIL1,CHSY1,CIB1,CLEC4N,CLU,CMTM3,COL1A1,COL3A1,CSF1,CSF1R,CSF3,CTSC,CXCL5,CYBA,CYLD,CYR61,DCN,DHX58,DOCK2,…
GO:BP	positive regulation of cell population proliferation	GO:0008284	1.0189547442915895e-22	21.9918	779	1860	165	20598	ADA,ADAM10,ADAMTS1,ADORA2B,AIF1,AKR1C18,AKT2,AKT3,ANP32B,ANXA1,ANXA2,APLNR,ARG1,AVPR2,B4GALT1,BTNL2,C3AR1,C5AR1,CAMK2D,CARD11,CCDC88B,CCK,CCL11,CCL19,CCL2,CCL5,CCND1,CCNE1,CCR2,CCR3,CCR7,CD244,CD274,CD38,CD3E,CD4,CD40,CD47,CD6,CD74,CD80,CD86,CDC42,CDCA7L,CHRD,CIB1,CLU,COL18A1,CORO1A,CSF1,CSF1R,CSF3,CTSZ,CXCL1,CXCL10,CXCL12,CXCR2,CXCR3,CYBA,CYP7B1,CYR61,E2F1,EDNRA,EIF5A,EPGN,EREG,ETS1,FGF10,FN1,GR…
GO:BP	movement of cell or subcellular component	GO:0006928	1.8772270476796392e-22	21.7265	1601	1860	271	20598	ACTR2,ACTR3,ADA,ADAM10,ADAM8,ADAMTS1,ADORA2B,AIF1,AKT2,AKT3,ANGPT4,ANXA1,APOD,APOE,ARHGDIB,ARPC5,ARPIN,ARRB2,ARTN,ASAP3,ATP8A1,B4GALT1,BDKRB1,BDNF,BMPER,BST2,C3AR1,C5AR1,CAMK2D,CAP1,CCBE1,CCK,CCL11,CCL12,CCL19,CCL2,CCL21A,CCL22,CCL4,CCL5,CCL7,CCL8,CCL9,CCR1,CCR2,CCR3,CCR4,CCR5,CCR7,CCRL2,CD177,CD200R1,CD274,CD300A,CD40,CD47,CD74,CDC42,CELSR1,CEMIP,CERS2,CFAP43,CFL1,CH25H,CHL1,CHRD,CIB1,CNN2,CNR2,…
GO:BP	granulocyte migration	GO:0097530	2.1433069028756213e-22	21.6689	118	1860	54	20598	ADAM8,ANXA1,C3AR1,C5AR1,CCL11,CCL12,CCL19,CCL2,CCL21A,CCL22,CCL4,CCL5,CCL7,CCL8,CCL9,CCR3,CCR7,CD177,CD300A,CD74,CSF1,CSF3R,CXCL1,CXCL10,CXCL13,CXCL3,CXCL5,CXCL9,CXCR2,DAPK2,EDNRA,FCER1G,IFNG,IL17A,IL1A,IL1RN,JAML,KARS,LBP,MYD88,NCKAP1L,NOD2,PDE4B,PREX1,RAC1,RAC2,S100A14,S100A8,S100A9,SELL,SLAMF1,SPP1,TREM3,VAV1
GO:BP	regulation of T cell proliferation	GO:0042129	2.9973927746988625e-22	21.5233	154	1860	62	20598	AIF1,ANXA1,ARG1,ARG2,BTN1A1,BTNL2,CARD11,CCDC88B,CCL19,CCL5,CCR2,CCR7,CD244,CD274,CD3E,CD4,CD6,CD80,CD86,CEBPB,CORO1A,GPNMB,H2-AA,H2-AB1,H2-M3,H2-T23,HAVCR2,IDO1,IFNG,IGF1,IL12B,IL12RB1,IL27,IL2RA,IL6,IRF1,ITGAL,LGALS9,LRRC32,NCKAP1L,PLA2G2D,PTPN22,PTPN6,PTPRC,PYCARD,RAC2,RASAL3,RIPK2,RIPK3,SASH3,SLAMF1,SPN,TARM1,TGFB1,TNFRSF14,TNFRSF1B,TNFSF13B,TNFSF9,TRAF6,VCAM1,VSIR,ZAP70
GO:BP	regulation of lymphocyte mediated immunity	GO:0002706	3.8685335413264264e-22	21.4125	150	1860	61	20598	ARG1,ARID5A,ARRB2,B2M,BTK,C3,CCR2,CD160,CD40,CD55,CD96,CRTAM,FAM49B,FCER1G,FCGR1,GATA3,H2-D1,H2-K1,H2-M3,H2-Q10,H2-Q4,H2-Q6,H2-Q7,H2-T22,H2-T23,HAVCR2,IFNG,IL12B,IL18R1,IL18RAP,IL27RA,IL6,IL7R,KLRB1B,KLRK1,LAG3,LGALS9,MAD2L2,NLRP3,NOD2,PARP3,PTPN6,PTPRC,RASGRP1,RIPK3,SASH3,SERPINB9,SH2D1A,SLAMF1,SLAMF6,SPN,TAP1,TAP2,TBX21,TGFB1,TNF,TNFRSF1B,TRAF6,VAV1,VSIR,WAS
GO:BP	positive regulation of signal transduction	GO:0009967	7.276354460699497e-22	21.1381	1229	1860	223	20598	ADA,ADAM8,ADORA2B,AKR1C18,AKT2,AKT3,ALDH1A3,ALKAL1,ANKRD1,APAF1,APOE,ARRB2,AVPI1,BAK1,BDNF,BMPER,C3,C5AR1,CAMK2D,CARD11,CARD9,CASP8,CCBE1,CCL11,CCL12,CCL19,CCL2,CCL21A,CCL22,CCL4,CCL5,CCL7,CCL8,CCL9,CCR1,CCR7,CD14,CD180,CD300A,CD300LF,CD3E,CD4,CD40,CD74,CD8A,CDC42,CFL1,CHIL1,CHSY1,CIB1,CLEC4N,CLU,CMTM3,COL1A1,COL3A1,CSF1,CSF1R,CSF3,CTSC,CXCL5,CYBA,CYLD,CYR61,DCN,DHX58,DOCK2,EDNRA,EIF2AK2,ENG,EPGN…
GO:BP	intracellular signal transduction	GO:0035556	1.0670367004493064e-21	20.9718	1903	1860	305	20598	ADA,ADAM8,ADCY4,ADGRE1,ADGRE4,ADGRF1,ADGRG5,ADORA2B,AIF1,AKR1C18,AKT2,AKT3,ALKAL1,ALS2,ANKRD1,APAF1,APLNR,APOE,ARHGAP25,ARHGDIB,ARMC10,ARRB2,AVPI1,AVPR2,BAK1,BATF,BCL2A1A,BCL2A1B,BCL2A1D,BCL3,BLNK,BMPER,BTK,C3,C5AR1,CAMK2D,CAMK2N1,CAR8,CARD11,CARD9,CASP12,CASP8,CCL11,CCL12,CCL19,CCL2,CCL21A,CCL22,CCL4,CCL5,CCL7,CCL8,CCL9,CCR1,CCR2,CCR3,CCR4,CCR5,CCR7,CCRL2,CD14,CD160,CD300A,CD3E,CD4,CD40,CD74,CD8…
GO:BP	regulation of transport	GO:0051049	1.2603154840613915e-21	20.8995	1514	1860	258	20598	AACS,ABCG1,ACAT2,ACSL4,ACSL5,ACTR3,ADA,ADORA2B,AIF1,AKT2,AKT3,ANKRD1,ANXA1,ANXA2,ANXA4,APBA2,APLNR,APOD,APOE,ARFIP1,ARG1,ARG2,ARID5A,ARRB2,ATP8A1,AVPR2,B2M,BAK1,BDKRB1,BST2,BTN1A1,BTNL2,C2,C2CD2L,C3,CAMK2D,CCK,CCL12,CCL19,CCL2,CCL21A,CCL4,CCL5,CCR1,CCR2,CCR5,CCR7,CD14,CD160,CD177,CD200R1,CD244,CD274,CD300A,CD300C2,CD300LF,CD38,CD4,CD40,CD47,CD74,CDC42,CEBPB,CELSR1,CEMIP,CFL1,CIB1,CLEC4B1,CLEC4N,C…
GO:BP	animal organ development	GO:0048513	1.6512311583939181e-21	20.7822	2614	1860	386	20598	AACS,ACTA1,ADA,ADAM8,ADAMTS1,ADAMTS2,ADAMTS6,ADAMTSL2,AKT3,ALDH1A3,ALPL,AMIGO3,ANKRD1,ANP32B,ANXA1,ANXA2,ANXA4,APAF1,APH1A,APLNR,APOBEC3,APOD,APRT,ARG2,ARID5A,ARL11,ARRB2,ARTN,ASPRV1,B2M,B3GNT5,BAK1,BASP1,BATF,BATF2,BATF3,BCL2A1D,BCL3,BDNF,BICC1,BMP1,BMPER,BPGM,BRIP1,BTK,BTNL6,C1QB,C1QC,C1QTNF5,C3AR1,C5AR1,CAMK2D,CARD11,CASP7,CASP8,CCBE1,CCL11,CCL19,CCL21A,CCL5,CCND1,CCR1,CCR2,CCR7,CD101,CD300LF,…
GO:BP	phagocytosis	GO:0006909	1.752585751135647e-21	20.7563	163	1860	63	20598	AIF1,ANXA1,ARHGAP25,C2,C3,CCL2,CCR2,CCR7,CD300A,CD300LF,CD302,CD47,CDC42,CNN2,COLEC12,CORO1A,CYBA,DOCK2,FCER1G,FCGR1,FGR,HCK,IL2RB,IL2RG,IRF8,ITGA2,ITGAV,ITGB1,LBP,LDLR,MARCO,MSR1,MYO1G,NCKAP1L,NOD2,P2RY6,PEAR1,PLD4,PROS1,PTPRC,PTX3,PYCARD,RAB7,RAB7B,RAC1,RAC3,SIGLECE,SIRPB1A,SLC11A1,SPHK1,SPON2,STAP1,TGFB1,TGM2,TNF,TRBC1,TRBC2,TRDC,TREM2,TREML4,TYROBP,UNC13D,VAV1
GO:BP	positive regulation of multi-organism process	GO:0043902	1.7671362735043315e-21	20.7527	323	1860	93	20598	ADAM8,ANXA2,APOE,ARG1,ARRB2,CARD9,CCR5,CD14,CD160,CD180,CD300A,CD300LF,CD4,CD74,CD86,CFL1,CHMP4B,CIB1,COLEC12,CRTAM,CXCL1,CYBA,DDX58,DHX58,EREG,H2-M3,H2-T23,HAVCR2,IFIH1,IFNG,IL12B,IL18RAP,INHBA,INHBB,IRF1,IRGM1,IRGM2,KLRK1,LAG3,LBP,LGALS9,LY86,LYN,MAPKAPK2,MIF,MMP12,MYD88,NLRC5,NOD1,NOD2,NOS2,NR1H4,NUCKS1,PARP9,PGLYRP1,PIK3AP1,PLAU,PPIH,PRF1,PTAFR,PTPN22,PYCARD,RAB7,RAB7B,RASGRP1,REG3G,RFTN1,RIP…
GO:BP	response to virus	GO:0009615	2.697376337375728e-21	20.5691	214	1860	73	20598	APOBEC3,BATF3,BCL3,BST2,CARD9,CCL19,CCL5,CD40,CD86,CD8A,CXCL10,CXCL9,DDX58,DHX58,DTX3L,DUOX2,EIF2AK2,GBP4,GM45717,IFI27L2A,IFIH1,IFIT1,IFIT3,IFIT3B,IFITM1,IFITM2,IFITM3,IFITM6,IFNAR2,IFNG,IL12B,IL12RB1,IL27,IL2RA,IL33,IL6,IRF1,IRF5,IRGM2,ISG15,ITGAX,KCNJ8,LCN2,LGALS9,MMP12,MYD88,NLRC5,NLRP3,OAS1A,OAS2,OASL2,PARP9,PRF1,PTPN22,PTPRC,PYCARD,RTP4,SAMHD1,SLFN8,SPN,SPON2,TGTP1,TLR13,TLR3,TLR8,TLR9,TMEM…
GO:BP	negative regulation of response to stimulus	GO:0048585	3.66311587824578e-21	20.4361	1291	1860	229	20598	A2M,ADA,ADAMTSL2,AIF1,AKT3,ANXA1,ANXA2,AOAH,APLNR,APOD,APOE,ARG1,ARG2,ARHGAP25,ARMC10,ARRB2,BCL2A1A,BCL2A1B,BCL2A1D,BCL3,BICC1,BMPER,BST2,BTNL2,CAMK2N1,CASP8,CCK,CCL12,CCL5,CCR1,CCR2,CD160,CD200R1,CD300A,CD300LF,CD3E,CD47,CD55,CD74,CD96,CDC42SE1,CDKN2D,CERS2,CHRD,CHST11,CIB1,CLU,CNR2,COL3A1,CST7,CTLA2A,CXCL12,CXCL13,CYLD,CYP7B1,DCN,DDAH1,DHRS3,DHX58,DKKL1,DOK2,DRAXIN,DUSP2,DUSP9,DYNLT1A,DYNLT1F,E…
GO:BP	response to lipopolysaccharide	GO:0032496	4.768239543012411e-21	20.3216	221	1860	74	20598	ANKRD1,ARID5A,BDKRB1,CCL12,CCL2,CCL5,CCR7,CD14,CD180,CD274,CD6,CD68,CD80,CD86,CD96,CEBPB,CMPK2,CNR2,CXCL1,CXCL10,CXCL13,CXCL16,CXCL3,CXCL5,CXCL9,EDNRA,EIF2AK2,FCGR4,GBP10,GBP2,GBP6,GCH1,GGT1,HAVCR2,IDO1,IFNG,IL12B,IL1RN,IL6,IRF8,IRGM2,KCNJ8,KLRK1,LBP,LGALS9,LY86,LYN,MAPKAPK2,MIF,MYD88,NCF2,NLRC3,NLRP3,NOD2,NOS2,NR1H4,PDE4B,PTAFR,PTGS2,PTPN22,PYCARD,RIPK2,SBNO2,SLC11A1,SLPI,SPON2,STAP1,TGFB1,TNF,T…
GO:BP	localization	GO:0051179	5.401244282776447e-21	20.2675	4504	1860	586	20598	AACS,ABCA13,ABCG1,ABCG3,ACAT2,ACSL4,ACSL5,ACTR2,ACTR3,ADA,ADAM10,ADAM8,ADAMTS1,ADORA2B,ADPRH,AIF1,AKT2,AKT3,ALS2,ANGPT4,ANKRD1,ANXA1,ANXA2,ANXA4,AP1S1,APBA2,APLNR,APOD,APOE,APRT,AQP9,ARF2,ARFIP1,ARG1,ARG2,ARHGAP25,ARHGDIB,ARID5A,ARL1,ARL11,ARL4C,ARL5C,ARPC5,ARPIN,ARRB2,ARTN,ASAP3,ATG9B,ATP8A1,ATP8B4,AVPR2,B2M,B4GALT1,BAK1,BDKRB1,BDNF,BMPER,BST2,BTK,BTN1A1,BTNL2,C1QTNF5,C2,C2CD2L,C3,C3AR1,C5AR1,CA…
GO:BP	negative regulation of cytokine production	GO:0001818	5.831379906390822e-21	20.2342	206	1860	71	20598	ANXA1,ANXA4,APOD,ARG1,ARG2,ARRB2,BCL3,BST2,BTK,BTN1A1,CD200R1,CD274,CD96,CLEC4A2,DHX58,FFAR4,FN1,GATA3,GBP4,GPNMB,GPR18,HAVCR2,HGF,HMOX1,IDO1,IFNG,IGF1,IL12B,IL1R2,IL1RL1,IL27RA,IL33,IL6,INHBB,LAG3,LBP,LGALS9,LILRA5,LRRC32,MEFV,MMP8,NCKAP1L,NLRC3,NLRP12,NLRP3,NMI,NOD2,NR1H4,PGLYRP1,PTPN22,PTPN6,PTPRC,PYCARD,RAC1,RNF128,SLAMF1,SLC11A1,SRGN,SUZ12,TBX21,TGFB1,TLR8,TLR9,TNF,TNFRSF1A,TNFRSF9,TRIM27,TR…
GO:BP	positive regulation of tumor necrosis factor superfamily cytokine production	GO:1903557	6.302157980020614e-21	20.2005	84	1860	44	20598	ADAM8,ARID5A,CARD9,CCL19,CCL2,CCL4,CCR2,CCR5,CCR7,CD14,CLU,CYBA,CYBB,DDX58,FCER1G,H2-T23,HAVCR2,IFIH1,IFNG,IL12B,LBP,LGALS9,LILRA5,MAPKAPK2,MIF,MMP8,MYD88,NOD1,NOD2,PTAFR,PTPRC,PYCARD,RASGRP1,RIPK2,SASH3,SPN,SPON2,TLR1,TLR3,TLR9,TNFRSF1A,TNFRSF8,TYROBP,WNT5A
GO:BP	regulation of hemopoiesis	GO:1903706	6.401184166716346e-21	20.1937	352	1860	97	20598	ADA,ADAM8,ANXA1,B2M,C1QC,CARD11,CASP8,CCL19,CCL5,CCR1,CCR2,CCR7,CD101,CD4,CD74,CEBPB,CIB1,CSF1,CSF1R,CSF3,CSF3R,CTLA2A,CXCL1,CYLD,EIF2AK2,ETS1,EVI2,FAS,FES,GATA3,GPR171,GPR55,GPR68,H2-AA,H2-M3,HCLS1,HIF1A,IFNG,IL12B,IL17A,IL27,IL2RA,IL2RG,IL34,IL4RA,IL6,IL7R,INHBA,IRF1,ISG15,LCK,LGALS9,LIF,LOX,LYN,MMP14,NCKAP1L,NFAM1,NFKBIZ,NLRP3,NME1,OCSTAMP,PGLYRP1,PILRB1,PIM1,PRDM1,PRELID1,PRMT1,PTPN6,PTPRC,RA…
GO:BP	leukocyte activation involved in immune response	GO:0002366	8.110214602032364e-21	20.091	207	1860	71	20598	ADA,ADORA2B,ANXA1,APBB1IP,BATF,BCL3,BTK,CCL19,CCR2,CCR7,CD160,CD177,CD180,CD244,CD300A,CD40,CLEC4D,CORO1A,DOCK2,FCER1G,FES,FGR,GAPT,GATA3,H2-M3,HAVCR2,HMOX1,ICAM1,IFNG,IL12B,IL13RA2,IL18R1,IL27,IL27RA,IL33,IL4RA,IL6,IRF1,ITGAL,ITM2A,KARS,LBP,LCP1,LGALS9,LY9,LYN,MAD2L2,MILR1,NFKBIZ,NLRP3,PARP3,PGLYRP1,PLCL2,PRAM1,PTAFR,PTPRC,PYCARD,RAC2,RASGRP1,RIPK2,SBNO2,SLAMF1,SLAMF6,SLC11A1,SPN,STAT3,TBX21,TGF…
GO:BP	cell activation involved in immune response	GO:0002263	1.557036680555781e-20	19.8077	209	1860	71	20598	ADA,ADORA2B,ANXA1,APBB1IP,BATF,BCL3,BTK,CCL19,CCR2,CCR7,CD160,CD177,CD180,CD244,CD300A,CD40,CLEC4D,CORO1A,DOCK2,FCER1G,FES,FGR,GAPT,GATA3,H2-M3,HAVCR2,HMOX1,ICAM1,IFNG,IL12B,IL13RA2,IL18R1,IL27,IL27RA,IL33,IL4RA,IL6,IRF1,ITGAL,ITM2A,KARS,LBP,LCP1,LGALS9,LY9,LYN,MAD2L2,MILR1,NFKBIZ,NLRP3,PARP3,PGLYRP1,PLCL2,PRAM1,PTAFR,PTPRC,PYCARD,RAC2,RASGRP1,RIPK2,SBNO2,SLAMF1,SLAMF6,SLC11A1,SPN,STAT3,TBX21,TGF…
GO:BP	regulation of leukocyte differentiation	GO:1902105	1.629252692436825e-20	19.788	252	1860	79	20598	ADA,ADAM8,ANXA1,C1QC,CARD11,CASP8,CCL19,CCL5,CCR1,CCR2,CCR7,CD101,CD4,CD74,CEBPB,CSF1,CSF1R,CTLA2A,CYLD,EVI2,FAS,FES,GATA3,GPR55,GPR68,H2-AA,H2-M3,HCLS1,IFNG,IL12B,IL17A,IL27,IL2RA,IL2RG,IL34,IL4RA,IL6,IL7R,IRF1,LCK,LGALS9,LIF,LYN,MMP14,NCKAP1L,NFAM1,NFKBIZ,NLRP3,NME1,OCSTAMP,PGLYRP1,PILRB1,PRDM1,PRELID1,PTPN6,PTPRC,RASGRP1,RASSF2,RBP1,RIPK2,RUNX3,SASH3,SFRP1,SOCS1,TBX21,TGFB1,TLR9,TMEM176A,TMEM1…
GO:BP	alpha-beta T cell activation	GO:0046631	1.7572488150159208e-20	19.7552	136	1860	56	20598	ADA,ANXA1,ARG2,BATF,BCL3,CCL19,CCR2,CCR7,CD160,CD244,CD274,CD300A,CD3E,CD80,CLEC4A2,DOCK2,GATA3,GPR18,H2-AB1,H2-M3,H2-T23,IFNG,IL12B,IL18R1,IL27,IL2RG,IL4RA,IL6,IRF1,ITK,LGALS9,LY9,NCKAP1L,NFKBIZ,NLRP3,PLA2G2D,PRDM1,PTPN22,PTPRC,RASAL3,RIPK2,RUNX3,SASH3,SLAMF6,SOCS1,SPN,STAT3,TARM1,TBX21,TCIRG1,TGFB1,TNFRSF14,TXK,VSIR,ZAP70,ZC3H12A
GO:BP	cell killing	GO:0001906	2.742089748214689e-20	19.5619	128	1860	54	20598	ARG1,ARRB2,B2M,C3,CCL2,CCR5,CD160,CD55,CORO1A,CRTAM,CTSC,CXCL1,CXCL5,FAM49B,FCGR1,GZMB,H2-D1,H2-K1,H2-M3,H2-Q10,H2-Q4,H2-Q6,H2-Q7,H2-T22,H2-T23,HAVCR2,IFNG,IL12B,IL18RAP,IL7R,KLRB1B,KLRK1,LAG3,LGALS9,NCF1,NOS2,PGLYRP1,PRF1,PTPN6,PTPRC,RASGRP1,REG3G,RIPK3,RNF19B,SERPINB9,SH2D1A,SLAMF6,STAP1,TAP1,TAP2,TREM3,TYROBP,UNC13D,VAV1
GO:BP	positive regulation of leukocyte proliferation	GO:0070665	2.742089748214689e-20	19.5619	128	1860	54	20598	ADA,AIF1,ANXA1,BTNL2,CARD11,CCDC88B,CCL19,CCL5,CCR2,CCR7,CD244,CD274,CD38,CD3E,CD4,CD40,CD6,CD74,CD80,CD86,CORO1A,CSF1,FGF10,H2-T23,HAVCR2,IFNG,IGF1,IL12B,IL12RB1,IL2RA,IL6,ITGAL,LYN,MIF,MYD88,NCKAP1L,OCSTAMP,PTPN22,PTPRC,PYCARD,RASAL3,RIPK2,SASH3,SLAMF1,SLC39A10,SPN,TAC1,TACR1,TLR9,TNFSF13B,TNFSF9,TRAF6,VCAM1,ZAP70
GO:BP	regulation of secretion	GO:0051046	2.751395982366715e-20	19.5604	710	1860	150	20598	AACS,ACSL4,ADA,ADORA2B,AIF1,ANKRD1,ANXA1,ANXA4,APBA2,APOE,ARFIP1,ARG2,ARID5A,AVPR2,BTN1A1,BTNL2,C2CD2L,CCK,CCL19,CCL5,CCR2,CCR5,CCR7,CD14,CD160,CD177,CD200R1,CD244,CD274,CD300A,CD300C2,CD38,CD40,CD74,CELSR1,CLEC4N,CLEC5A,CRTAM,CSF1R,CXCL12,CYBA,CYP4F18,CYP51,DDX58,ENTPD1,FCER1G,FES,FFAR4,FGF10,FGR,FN1,GATA3,GJA1,GPR68,GSDMD,H2-T23,HAVCR2,HCAR2,HIF1A,HIP1R,HMGCR,HMOX1,HRH2,HTR7,IFIH1,IFNG,IGF1,IL1…
GO:BP	lymphocyte differentiation	GO:0030098	2.937206489232786e-20	19.5321	311	1860	89	20598	ADA,ADAM8,ANXA1,B2M,BAK1,BATF,BCL2A1D,BCL3,BTK,BTNL6,CARD11,CCL19,CCR2,CCR7,CD3D,CD3E,CD3G,CD4,CD74,CD8A,CLEC4D,CTLA2A,CYLD,DOCK2,FAS,FCER1G,GATA3,GPR18,H2-AA,H2-AB1,H2-M3,IFNG,IL12B,IL18R1,IL27,IL2RA,IL2RG,IL4RA,IL6,IL7R,IRF1,ITK,ITM2A,LCK,LGALS9,LY6D,LY9,MMP14,NCKAP1L,NFAM1,NFKBIZ,NLRP3,PGLYRP1,PLA2G2D,PLCL2,POU2F2,PRDM1,PRELID1,PREX1,PTPN22,PTPN6,PTPRC,RASGRP1,RHOH,RIPK2,RIPK3,RUNX2,RUNX3,SASH…
GO:BP	negative regulation of response to external stimulus	GO:0032102	3.445165037340781e-20	19.4628	300	1860	87	20598	A2M,ADA,AIF1,ANXA2,AOAH,APOD,APOE,ARG1,ARG2,ARRB2,CCK,CCL12,CCR1,CD200R1,CD96,CERS2,CNR2,CST7,CTLA2A,CXCL13,DHX58,ETS1,FFAR4,GATA3,GJA1,GPR18,GPX1,GREM1,H2-M3,H2-T23,HAVCR2,HGF,HMGCR,IGF1,IL12B,IL1R2,IL22,IL2RA,KLRB1B,KLRK1,KNG2,LDLR,LGALS9,MEFV,MIF,MMP12,MMP28,MVK,NLRC3,NLRC5,NLRP12,NLRP3,NMI,NOD2,NR1H4,NUCB2,PARP14,PGLYRP1,PLAU,PSMA1,PSMB4,PYCARD,SAMHD1,SEMA4D,SEMA6B,SEMA7A,SERPINB9,SERPINE2,SE…
GO:BP	positive regulation of tumor necrosis factor production	GO:0032760	3.735295501949203e-20	19.4277	83	1860	43	20598	ARID5A,CARD9,CCL19,CCL2,CCL4,CCR2,CCR5,CCR7,CD14,CLU,CYBA,CYBB,DDX58,FCER1G,H2-T23,HAVCR2,IFIH1,IFNG,IL12B,LBP,LGALS9,LILRA5,MAPKAPK2,MIF,MMP8,MYD88,NOD1,NOD2,PTAFR,PTPRC,PYCARD,RASGRP1,RIPK2,SASH3,SPN,SPON2,TLR1,TLR3,TLR9,TNFRSF1A,TNFRSF8,TYROBP,WNT5A
GO:BP	secretion by cell	GO:0032940	3.9834806159843334e-20	19.3997	843	1860	168	20598	AACS,ADORA2B,AIF1,ANKRD1,ANXA1,ANXA4,APBA2,APOE,ARFIP1,ARG2,ARID5A,BDNF,BTK,BTN1A1,BTNL2,C1QTNF5,C2CD2L,CARD11,CCK,CCL19,CCL5,CCR1,CCR2,CCR5,CCR7,CD14,CD160,CD177,CD200R1,CD244,CD274,CD300A,CD300C2,CD38,CD40,CELSR1,CHIL1,CLEC4N,CLEC5A,CORO1A,CRTAM,CSF1R,CXCL12,CYB5R4,CYP51,DDX58,DIO2,ENG,ENTPD1,EXOC3L2,FAM129B,FAM3B,FCER1G,FES,FFAR4,FGF10,FGR,FN1,GATA3,GJA1,GM379,GPR68,GSDMD,H2-T23,HAVCR2,HCAR2,H…
GO:BP	granulocyte chemotaxis	GO:0071621	4.05956849865842e-20	19.3915	103	1860	48	20598	ANXA1,C3AR1,C5AR1,CCL11,CCL12,CCL19,CCL2,CCL21A,CCL22,CCL4,CCL5,CCL7,CCL8,CCL9,CCR3,CCR7,CD74,CSF1,CSF3R,CXCL1,CXCL10,CXCL13,CXCL3,CXCL5,CXCL9,CXCR2,DAPK2,EDNRA,FCER1G,IFNG,IL1RN,JAML,KARS,LBP,NCKAP1L,NOD2,PDE4B,PREX1,RAC1,RAC2,S100A14,S100A8,S100A9,SELL,SLAMF1,SPP1,TREM3,VAV1
GO:BP	T cell differentiation	GO:0030217	4.138591702617309e-20	19.3831	228	1860	74	20598	ADA,ADAM8,ANXA1,B2M,BATF,BCL2A1D,BCL3,BTNL6,CARD11,CCL19,CCR2,CCR7,CD3D,CD3E,CD3G,CD4,CD74,CD8A,CLEC4D,CTLA2A,CYLD,DOCK2,FAS,FCER1G,GATA3,GPR18,H2-AA,H2-M3,IFNG,IL12B,IL18R1,IL27,IL2RA,IL2RG,IL4RA,IL6,IL7R,IRF1,ITK,LCK,LGALS9,LY9,NCKAP1L,NFKBIZ,NLRP3,PLA2G2D,PRDM1,PRELID1,PREX1,PTPN22,PTPRC,RASGRP1,RHOH,RIPK2,RIPK3,RUNX2,RUNX3,SASH3,SLAMF6,SOCS1,SPN,STAT3,TBX21,TCIRG1,TGFB1,THEMIS,TNFSF9,TXK,VAV1…
GO:BP	positive regulation of adaptive immune response	GO:0002821	4.7566705973569696e-20	19.3227	116	1860	51	20598	ADA,ANXA1,ARID5A,B2M,BTK,C3,CCL19,CCR2,CCR7,CD274,CD4,CD40,CD74,FAM49B,FCER1G,FCGR1,GATA3,H2-AB1,H2-D1,H2-K1,H2-M3,H2-Q10,H2-Q4,H2-Q6,H2-Q7,H2-T22,H2-T23,IFNG,IL12B,IL12RB1,IL18R1,IL27RA,IL6,IRF1,MAD2L2,MIF,NFKBIZ,NLRP3,NOD2,PTPRC,PYCARD,RIPK2,SASH3,SKAP1,SLC11A1,TAP2,TBX21,TGFB1,TNF,TNFSF13B,TRAF6
GO:BP	positive regulation of hemopoiesis	GO:1903708	5.4189727900045896e-20	19.2661	182	1860	65	20598	ADA,ADAM8,ANXA1,CASP8,CCL19,CCL5,CCR1,CCR2,CCR7,CD101,CD4,CD74,CSF1,CSF1R,CSF3,CXCL1,CYLD,ETS1,EVI2,FES,GATA3,GPR68,H2-AA,H2-M3,HCLS1,HIF1A,IFNG,IL12B,IL17A,IL2RA,IL2RG,IL34,IL4RA,IL6,IL7R,INHBA,IRF1,ISG15,LCK,LGALS9,LIF,MMP14,NCKAP1L,NFKBIZ,NLRP3,OCSTAMP,PRMT1,PTPRC,RAB7B,RASGRP1,RIPK2,RUNX3,SASH3,SOCS1,STAT3,TGFB1,THPO,TNF,TNFSF11,TNFSF9,TRAF6,TYROBP,VNN1,VSIR,ZAP70
GO:BP	positive regulation of phosphorus metabolic process	GO:0010562	5.92517024198096e-20	19.2273	898	1860	175	20598	ADAM8,ADORA2B,AIF1,AKT2,ALKAL1,ALS2,ANGPT4,ANXA2,APLNR,APOE,ARRB2,AVPI1,BDNF,BMPER,C3,C5AR1,CAMK2D,CARD14,CARD9,CCK,CCL11,CCL12,CCL19,CCL2,CCL21A,CCL22,CCL4,CCL5,CCL7,CCL8,CCL9,CCND1,CCR1,CCR7,CD244,CD300A,CD3E,CD4,CD40,CD6,CD74,CD80,CDC42,CEMIP,CHIL1,CIB1,CLU,CSF1,CSF1R,CSF3,CYR61,EDNRA,EHD4,EIF2AK2,ENG,EPGN,EREG,FAS,FFAR4,FGD2,FGF10,FGR,FPR2,GDF3,GLIPR2,GPNMB,GPR55,GREM1,HAVCR2,HCLS1,HGF,HMGCR,…
GO:BP	positive regulation of phosphate metabolic process	GO:0045937	5.92517024198096e-20	19.2273	898	1860	175	20598	ADAM8,ADORA2B,AIF1,AKT2,ALKAL1,ALS2,ANGPT4,ANXA2,APLNR,APOE,ARRB2,AVPI1,BDNF,BMPER,C3,C5AR1,CAMK2D,CARD14,CARD9,CCK,CCL11,CCL12,CCL19,CCL2,CCL21A,CCL22,CCL4,CCL5,CCL7,CCL8,CCL9,CCND1,CCR1,CCR7,CD244,CD300A,CD3E,CD4,CD40,CD6,CD74,CD80,CDC42,CEMIP,CHIL1,CIB1,CLU,CSF1,CSF1R,CSF3,CYR61,EDNRA,EHD4,EIF2AK2,ENG,EPGN,EREG,FAS,FFAR4,FGD2,FGF10,FGR,FPR2,GDF3,GLIPR2,GPNMB,GPR55,GREM1,HAVCR2,HCLS1,HGF,HMGCR,…
GO:BP	developmental process	GO:0032502	6.332493499728418e-20	19.1984	4489	1860	580	20598	A2M,AACS,ABCG1,ACP2,ACSL4,ACTA1,ACTR2,ACTR3,ADA,ADAM10,ADAM12,ADAM8,ADAMTS1,ADAMTS2,ADAMTS6,ADAMTSL2,ADGRF1,AKT2,AKT3,ALDH1A3,ALKAL1,ALPL,ALS2,AMIGO3,ANGPT4,ANKRD1,ANP32B,ANXA1,ANXA2,ANXA4,APAF1,APBA2,APH1A,APLNR,APOBEC3,APOD,APOE,APRT,ARG2,ARHGAP15,ARHGDIB,ARID5A,ARL11,ARPIN,ARRB2,ARTN,ASPRV1,B2M,B3GNT5,B4GALT1,BAK1,BASP1,BATF,BATF2,BATF3,BCL2A1D,BCL3,BDNF,BICC1,BMP1,BMPER,BPGM,BRIP1,BTK,BTNL6,C…
GO:BP	negative regulation of biological process	GO:0048519	9.325449017358291e-20	19.0303	4166	1860	546	20598	A2M,ABCG1,ACSL4,ACTR3,ADA,ADAM10,ADAM8,ADAMTS1,ADAMTS5,ADAMTSL2,ADORA2B,AEBP1,AIF1,AKR1C18,AKT2,AKT3,ANGPT4,ANGPTL4,ANKRD1,ANP32B,ANXA1,ANXA2,ANXA4,AOAH,APLNR,APOBEC3,APOD,APOE,AREL1,ARG1,ARG2,ARHGAP25,ARHGDIB,ARID5A,ARMC10,ARPIN,ARRB2,ASNS,AVPR2,B2M,B4GALT1,BAK1,BANF1,BASP1,BATF3,BCL2A1A,BCL2A1B,BCL2A1D,BCL3,BDKRB1,BDNF,BICC1,BMPER,BRIP1,BST2,BTK,BTN1A1,BTNL2,C1D,C1QC,C5AR1,CAMK2D,CAMK2N1,CARD14…
GO:BP	neutrophil migration	GO:1990266	1.342151453235087e-19	18.8722	97	1860	46	20598	ADAM8,C3AR1,C5AR1,CCL11,CCL12,CCL19,CCL2,CCL21A,CCL22,CCL4,CCL5,CCL7,CCL8,CCL9,CCR7,CD177,CD74,CSF3R,CXCL1,CXCL10,CXCL13,CXCL3,CXCL5,CXCL9,CXCR2,DAPK2,EDNRA,FCER1G,IFNG,IL1A,IL1RN,JAML,LBP,MYD88,NCKAP1L,NOD2,PDE4B,PREX1,RAC1,RAC2,S100A8,S100A9,SELL,SPP1,TREM3,VAV1
GO:BP	cellular response to molecule of bacterial origin	GO:0071219	1.3617398173134865e-19	18.8659	155	1860	59	20598	ANKRD1,ARID5A,CCL12,CCL2,CCL5,CD14,CD180,CD274,CD6,CD68,CD80,CD86,CEBPB,CMPK2,CXCL1,CXCL10,CXCL13,CXCL16,CXCL3,CXCL5,CXCL9,FCGR4,GBP10,GBP2,GBP6,GCH1,HAVCR2,IFNG,IL12B,IL1RN,IL6,IRF8,IRGM2,KLRK1,LBP,LY86,LYN,MIF,MYD88,NLRP3,NOD2,NOS2,NR1H4,PDE4B,PTPN22,PYCARD,RIPK2,SBNO2,SPON2,STAP1,TGFB1,TLR1,TNF,TNFRSF1B,TNIP3,TRAF6,TREM2,WNT5A,ZC3H12A
GO:BP	positive regulation of mononuclear cell proliferation	GO:0032946	1.6266348998239607e-19	18.7887	123	1860	52	20598	ADA,AIF1,ANXA1,BTNL2,CARD11,CCDC88B,CCL19,CCL5,CCR2,CCR7,CD244,CD274,CD38,CD3E,CD4,CD40,CD6,CD74,CD80,CD86,CORO1A,CSF1,FGF10,H2-T23,HAVCR2,IFNG,IGF1,IL12B,IL12RB1,IL2RA,IL6,ITGAL,MIF,MYD88,NCKAP1L,PTPN22,PTPRC,PYCARD,RASAL3,RIPK2,SASH3,SLAMF1,SLC39A10,SPN,TAC1,TACR1,TLR9,TNFSF13B,TNFSF9,TRAF6,VCAM1,ZAP70
GO:BP	positive regulation of innate immune response	GO:0045089	1.9518295467736094e-19	18.7096	196	1860	67	20598	ADAM8,ARRB2,CARD9,CD14,CD160,CD300A,CD300LF,CD74,CD86,COLEC12,CRTAM,CYBA,DDX58,DHX58,EREG,H2-M3,H2-T23,HAVCR2,IFIH1,IL12B,IL18RAP,IRF1,IRGM1,IRGM2,KLRK1,LAG3,LBP,LGALS9,LYN,MAPKAPK2,MMP12,MYD88,NLRC5,NOD2,NR1H4,PARP9,PIK3AP1,PTPN22,PYCARD,RAB7B,RASGRP1,REG3G,RFTN1,RIPK2,S100A14,SH2D1A,SLAMF6,SMPDL3B,TIFA,TLR1,TLR12,TLR13,TLR3,TLR8,TLR9,TMEM173,TNF,TNIP3,TREM3,TREML4,TRIM15,TRIM30A,TXK,VAV1,WNT5A,…
GO:BP	anatomical structure development	GO:0048856	1.9969141620762916e-19	18.6996	4247	1860	553	20598	AACS,ACP2,ACSL4,ACTA1,ACTR2,ACTR3,ADA,ADAM10,ADAM12,ADAM8,ADAMTS1,ADAMTS2,ADAMTS6,ADAMTSL2,ADGRF1,AKT2,AKT3,ALDH1A3,ALKAL1,ALPL,ALS2,AMIGO3,ANGPT4,ANKRD1,ANP32B,ANXA1,ANXA2,ANXA4,APAF1,APBA2,APH1A,APLNR,APOBEC3,APOD,APOE,APRT,ARG2,ARHGAP15,ARHGDIB,ARID5A,ARL11,ARPIN,ARRB2,ARTN,ASPRV1,B2M,B3GNT5,B4GALT1,BAK1,BASP1,BATF,BATF2,BATF3,BCL2A1D,BCL3,BDNF,BICC1,BMP1,BMPER,BPGM,BRIP1,BTK,BTNL6,C1QA,C1QB,C…
GO:BP	immune response-regulating cell surface receptor signaling pathway	GO:0002768	2.234624895838664e-19	18.6508	171	1860	62	20598	ADA,BCL2A1D,BTK,BTN1A1,BTNL2,BTNL6,C3AR1,C5AR1,CCR7,CD160,CD300A,CD38,CD3E,CD40,CD47,CLEC4D,CMTM3,CYLD,FCER1G,FCRL5,FPR1,FPR2,FYB,FYB2,GATA3,H2-M3,IFNG,ITK,KLHL6,KLRK1,LAT2,LCK,LCP2,LPXN,LYN,MYO1G,NCKAP1L,NFAM1,NFKBIZ,PDE4B,PLCL2,PRAM1,PTPN22,PTPN6,PTPRC,RFTN1,RIPK2,SKAP1,SLC39A10,SPN,STAP1,THEMIS,THEMIS2,THY1,TRAF6,TRBC1,TRBC2,TRDC,TXK,UBASH3A,ZAP70,ZC3H12A
GO:BP	regulation of signal transduction	GO:0009966	2.8226825286229703e-19	18.5493	2186	1860	330	20598	ACSL5,ADA,ADAM8,ADAMTSL2,ADORA2B,AKR1C18,AKT2,AKT3,ALDH1A3,ALKAL1,ANKRD1,APAF1,APLNR,APOD,APOE,ARG1,ARHGAP25,ARHGDIB,ARMC10,ARRB2,AVPI1,BAK1,BCL2A1A,BCL2A1B,BCL2A1D,BCL3,BDNF,BICC1,BMPER,BTNL2,C3,C5AR1,CAMK2D,CAMK2N1,CARD11,CARD9,CASP8,CCBE1,CCL11,CCL12,CCL19,CCL2,CCL21A,CCL22,CCL4,CCL5,CCL7,CCL8,CCL9,CCR1,CCR7,CD14,CD160,CD177,CD180,CD300A,CD300LF,CD3E,CD4,CD40,CD47,CD74,CD8A,CDC42,CDC42SE1,CDKN…
GO:BP	positive regulation of intracellular signal transduction	GO:1902533	3.264142388197066e-19	18.4862	756	1860	154	20598	ADA,ADAM8,ADORA2B,AKR1C18,AKT3,ALKAL1,ANKRD1,APOE,ARRB2,AVPI1,BMPER,C3,C5AR1,CAMK2D,CARD11,CARD9,CASP8,CCL11,CCL12,CCL19,CCL2,CCL21A,CCL22,CCL4,CCL5,CCL7,CCL8,CCL9,CCR1,CCR7,CD14,CD3E,CD4,CD40,CD74,CD8A,CDC42,CHIL1,CIB1,CLEC4N,CLU,COL3A1,CSF1,CSF1R,CSF3,DCN,DHX58,DOCK2,EDNRA,EIF2AK2,ENG,EPGN,F10,F2RL2,FFAR4,FGD2,FGF10,FGR,FPR2,GATA3,GLIPR2,GPNMB,GPR18,GPR55,GPX1,GREM1,HAVCR2,HCLS1,HGF,HMGCR,HPSE,…
GO:BP	leukocyte mediated cytotoxicity	GO:0001909	3.6031919139789e-19	18.4433	103	1860	47	20598	ARG1,ARRB2,B2M,CCL2,CD160,CORO1A,CRTAM,CTSC,CXCL1,CXCL5,FAM49B,FCGR1,GZMB,H2-D1,H2-K1,H2-M3,H2-Q10,H2-Q4,H2-Q6,H2-Q7,H2-T22,H2-T23,HAVCR2,IL12B,IL18RAP,IL7R,KLRB1B,KLRK1,LAG3,LGALS9,NCF1,PRF1,PTPN6,PTPRC,RASGRP1,RIPK3,RNF19B,SERPINB9,SH2D1A,SLAMF6,STAP1,TAP1,TAP2,TREM3,TYROBP,UNC13D,VAV1
GO:BP	negative regulation of multicellular organismal process	GO:0051241	4.07183155796056e-19	18.3902	1051	1860	193	20598	ACTR3,ADA,ADAMTS1,ADAMTS5,ADORA2B,ANGPT4,ANXA1,ANXA2,ANXA4,APOD,APOE,ARG1,ARG2,ARHGDIB,ARRB2,AVPR2,B2M,BCL3,BDNF,BST2,BTK,BTN1A1,C1QC,CCK,CCL2,CCR1,CCR2,CCR5,CD160,CD200R1,CD274,CD38,CD74,CD86,CD96,CERS2,CHRD,CHSY1,CIB1,CLEC4A2,COL3A1,COL4A2,COL5A1,COL5A2,CTSC,CTSK,CTSZ,CXCL10,CXCL13,CXCR3,CYBA,CYP51,DCN,DHX58,DIO3,DRAXIN,DYNLT1A,DYNLT1F,E2F2,ECSCR,EMILIN1,EVL,FAS,FFAR4,FN1,GATA3,GBP4,GJA1,GPNMB,…
GO:BP	system development	GO:0048731	4.2005589734070965e-19	18.3767	3618	1860	486	20598	AACS,ACP2,ACSL4,ACTA1,ACTR2,ACTR3,ADA,ADAM10,ADAM12,ADAM8,ADAMTS1,ADAMTS2,ADAMTS6,ADAMTSL2,ADGRF1,AKT2,AKT3,ALDH1A3,ALKAL1,ALPL,ALS2,AMIGO3,ANGPT4,ANKRD1,ANP32B,ANXA1,ANXA2,ANXA4,APAF1,APH1A,APLNR,APOBEC3,APOD,APOE,APRT,ARG2,ARID5A,ARL11,ARRB2,ARTN,ASPRV1,B2M,B3GNT5,B4GALT1,BAK1,BASP1,BATF,BATF2,BATF3,BCL2A1D,BCL3,BDNF,BICC1,BMP1,BMPER,BPGM,BRIP1,BTK,BTNL6,C1QA,C1QB,C1QC,C1QTNF5,C3,C3AR1,C5AR1,C6…
GO:BP	positive regulation of lymphocyte proliferation	GO:0050671	4.972803268116956e-19	18.3034	121	1860	51	20598	ADA,AIF1,ANXA1,BTNL2,CARD11,CCDC88B,CCL19,CCL5,CCR2,CCR7,CD244,CD274,CD38,CD3E,CD4,CD40,CD6,CD74,CD80,CD86,CORO1A,FGF10,H2-T23,HAVCR2,IFNG,IGF1,IL12B,IL12RB1,IL2RA,IL6,ITGAL,MIF,MYD88,NCKAP1L,PTPN22,PTPRC,PYCARD,RASAL3,RIPK2,SASH3,SLAMF1,SLC39A10,SPN,TAC1,TACR1,TLR9,TNFSF13B,TNFSF9,TRAF6,VCAM1,ZAP70
GO:BP	negative regulation of multi-organism process	GO:0043901	6.33006443212279e-19	18.1986	179	1860	63	20598	A2M,ADA,ANXA2,APOBEC3,ARG1,ARG2,ARHGDIB,ARRB2,BANF1,BST2,CCL4,CCL5,CCR1,CD96,DHX58,EIF2AK2,FAM111A,GM45717,H2-M3,H2-T23,HAVCR2,IFITM1,IFITM2,IFITM3,IFITM6,IFNG,IGF1,IL12B,IL2RA,IRF8,ISG15,ITGAV,KLRB1B,LBP,LGALS9,MMP12,MYD88,NLRC3,NLRC5,NMI,NOD2,NPPC,OAS1A,OASL2,PARP10,PARP14,PTX3,SAMHD1,SERPINB9,SERPING1,SLPI,SMPDL3B,TAP1,TAP2,TIMP1,TNF,TRAFD1,TRIM10,TRIM15,TRIM26,TRIM27,ZC3H12A,ZC3HAV1
GO:BP	regulation of leukocyte chemotaxis	GO:0002688	6.672344250525785e-19	18.1757	100	1860	46	20598	ADAM10,AIF1,C3AR1,C5AR1,CCL12,CCL19,CCL2,CCL21A,CCL4,CCL5,CCR1,CCR2,CCR7,CD74,CSF1,CXCL10,CXCL12,CXCL13,CXCL14,CXCR2,DAPK2,EDNRA,FPR2,GPR18,GPSM3,GREM1,KARS,KLRK1,LBP,LGMN,LYN,MIF,MMP28,NCKAP1L,NOD2,PGF,PLA2G7,RAC1,RAC2,S100A14,SELL,SLAMF1,STAP1,TNFSF14,VEGFD,WNT5A
GO:BP	neutrophil chemotaxis	GO:0030593	7.397496614109435e-19	18.1309	84	1860	42	20598	C3AR1,C5AR1,CCL11,CCL12,CCL19,CCL2,CCL21A,CCL22,CCL4,CCL5,CCL7,CCL8,CCL9,CCR7,CD74,CSF3R,CXCL1,CXCL10,CXCL13,CXCL3,CXCL5,CXCL9,CXCR2,DAPK2,EDNRA,FCER1G,IFNG,IL1RN,JAML,LBP,NCKAP1L,NOD2,PDE4B,PREX1,RAC1,RAC2,S100A8,S100A9,SELL,SPP1,TREM3,VAV1
GO:BP	export from cell	GO:0140352	7.461606513096467e-19	18.1272	873	1860	169	20598	AACS,ADORA2B,AIF1,ANKRD1,ANXA1,ANXA4,APBA2,APOE,ARFIP1,ARG2,ARID5A,BDNF,BTK,BTN1A1,BTNL2,C1QTNF5,C2CD2L,CARD11,CCK,CCL19,CCL5,CCR1,CCR2,CCR5,CCR7,CD14,CD160,CD177,CD200R1,CD244,CD274,CD300A,CD300C2,CD38,CD40,CELSR1,CHIL1,CLEC4N,CLEC5A,CORO1A,CRTAM,CSF1R,CXCL12,CYB5R4,CYP51,DDX58,DIO2,ENG,ENTPD1,EXOC3L2,FAM129B,FAM3B,FCER1G,FES,FFAR4,FGF10,FGR,FN1,GATA3,GJA1,GM379,GPR68,GSDMD,H2-T23,HAVCR2,HCAR2,H…
GO:BP	positive regulation of protein phosphorylation	GO:0001934	7.795518138922445e-19	18.1082	799	1860	159	20598	ADAM8,AIF1,AKT2,ALKAL1,ALS2,ANGPT4,ANXA2,APLNR,APOE,ARRB2,AVPI1,BDNF,BMPER,C3,C5AR1,CAMK2D,CARD14,CARD9,CCK,CCL11,CCL12,CCL19,CCL2,CCL21A,CCL22,CCL4,CCL5,CCL7,CCL8,CCL9,CCND1,CCR1,CCR7,CD300A,CD3E,CD4,CD40,CD6,CD74,CD80,CDC42,CEMIP,CHIL1,CIB1,CLU,CSF1,CSF1R,CSF3,CYR61,EDNRA,EHD4,EIF2AK2,ENG,EPGN,EREG,FAS,FFAR4,FGD2,FGF10,FPR2,GDF3,GLIPR2,GPNMB,GPR55,GREM1,HAVCR2,HCLS1,HGF,HMGCR,ICAM1,IFNG,IGF1,IG…
GO:BP	cellular response to lipopolysaccharide	GO:0071222	1.1875502312721241e-18	17.9253	151	1860	57	20598	ANKRD1,ARID5A,CCL12,CCL2,CCL5,CD14,CD180,CD274,CD6,CD68,CD80,CD86,CEBPB,CMPK2,CXCL1,CXCL10,CXCL13,CXCL16,CXCL3,CXCL5,CXCL9,FCGR4,GBP10,GBP2,GBP6,GCH1,HAVCR2,IFNG,IL12B,IL1RN,IL6,IRF8,IRGM2,KLRK1,LBP,LY86,LYN,MIF,MYD88,NLRP3,NOD2,NOS2,NR1H4,PDE4B,PTPN22,PYCARD,RIPK2,SBNO2,SPON2,STAP1,TGFB1,TNF,TNFRSF1B,TNIP3,TRAF6,TREM2,ZC3H12A
GO:BP	negative regulation of defense response	GO:0031348	1.2469706580719454e-18	17.9041	181	1860	63	20598	A2M,ADA,AOAH,APOD,APOE,ARG1,ARG2,ARRB2,CCK,CCR1,CD200R1,CD96,CNR2,CST7,CTLA2A,DHX58,ETS1,FFAR4,GATA3,GPX1,H2-M3,H2-T23,HAVCR2,HGF,IGF1,IL12B,IL1R2,IL22,IL2RA,KLRB1B,LDLR,LGALS9,MEFV,MMP12,MVK,NLRC3,NLRC5,NLRP12,NLRP3,NMI,NOD2,NR1H4,PARP14,PGLYRP1,PSMA1,PSMB4,PYCARD,SAMHD1,SERPINB9,SERPINF1,SERPING1,SIGLECE,SMPDL3B,SOCS3,SPN,TAP1,TAP2,TNFAIP6,TNFAIP8L2,TNFRSF1A,TNFRSF1B,TRAFD1,ZC3H12A
GO:BP	positive regulation of phosphorylation	GO:0042327	1.3033009589243471e-18	17.885	840	1860	164	20598	ADAM8,AIF1,AKT2,ALKAL1,ALS2,ANGPT4,ANXA2,APLNR,APOE,ARRB2,AVPI1,BDNF,BMPER,C3,C5AR1,CAMK2D,CARD14,CARD9,CCK,CCL11,CCL12,CCL19,CCL2,CCL21A,CCL22,CCL4,CCL5,CCL7,CCL8,CCL9,CCND1,CCR1,CCR7,CD300A,CD3E,CD4,CD40,CD6,CD74,CD80,CDC42,CEMIP,CHIL1,CIB1,CLU,CSF1,CSF1R,CSF3,CYR61,EDNRA,EHD4,EIF2AK2,ENG,EPGN,EREG,FAS,FFAR4,FGD2,FGF10,FGR,FPR2,GDF3,GLIPR2,GPNMB,GPR55,GREM1,HAVCR2,HCLS1,HGF,HMGCR,ICAM1,IFNG,IGF…
GO:BP	defense response to virus	GO:0051607	1.8736210533004355e-18	17.7273	167	1860	60	20598	APOBEC3,BST2,CARD9,CCL5,CD40,CD86,CD8A,CXCL10,CXCL9,DDX58,DHX58,DTX3L,GBP4,GM45717,IFIH1,IFIT1,IFIT3,IFIT3B,IFITM1,IFITM2,IFITM3,IFITM6,IFNAR2,IFNG,IL12B,IL12RB1,IL27,IL2RA,IL33,IL6,IRF1,IRF5,ISG15,ITGAX,KCNJ8,MMP12,NLRC5,NLRP3,OAS1A,OAS2,OASL2,PARP9,PRF1,PTPN22,PTPRC,PYCARD,RTP4,SAMHD1,SLFN8,SPN,SPON2,TLR3,TLR8,TLR9,TMEM173,TREML4,TRIM15,UNC13D,ZC3H12A,ZC3HAV1
GO:BP	regulation of signaling	GO:0023051	2.065227260165233e-18	17.685	2551	1860	368	20598	AACS,ACSL5,ADA,ADAM8,ADAMTSL2,ADORA2B,AKR1C18,AKT2,AKT3,ALDH1A3,ALKAL1,ANKRD1,ANXA1,ANXA2,APAF1,APBA2,APLNR,APOD,APOE,ARG1,ARHGAP25,ARHGDIB,ARMC10,ARRB2,AVPI1,BAK1,BCL2A1A,BCL2A1B,BCL2A1D,BCL3,BDNF,BICC1,BMPER,BTNL2,C2CD2L,C3,C5AR1,CAMK2D,CAMK2N1,CARD11,CARD9,CASP8,CCBE1,CCL11,CCL12,CCL19,CCL2,CCL21A,CCL22,CCL4,CCL5,CCL7,CCL8,CCL9,CCR1,CCR2,CCR7,CD14,CD160,CD177,CD180,CD300A,CD300LF,CD38,CD3E,CD4…
GO:BP	cellular response to biotic stimulus	GO:0071216	2.6193324292489266e-18	17.5818	173	1860	61	20598	ANKRD1,ARID5A,BTK,CCL12,CCL2,CCL5,CD14,CD180,CD274,CD6,CD68,CD80,CD86,CEBPB,CMPK2,CXCL1,CXCL10,CXCL13,CXCL16,CXCL3,CXCL5,CXCL9,EME1,FCGR4,GBP10,GBP2,GBP6,GCH1,HAVCR2,IFNG,IL12B,IL1RN,IL6,IRF8,IRGM2,KLRK1,LBP,LY86,LYN,MIF,MYD88,NLRP3,NOD2,NOS2,NR1H4,PDE4B,PTPN22,PYCARD,RIPK2,SBNO2,SPON2,STAP1,TGFB1,TLR1,TNF,TNFRSF1B,TNIP3,TRAF6,TREM2,WNT5A,ZC3H12A
GO:BP	immune response-activating cell surface receptor signaling pathway	GO:0002429	2.6641508914014027e-18	17.5744	163	1860	59	20598	ADA,BCL2A1D,BTK,BTN1A1,BTNL2,BTNL6,C3AR1,C5AR1,CCR7,CD160,CD300A,CD38,CD3E,CD47,CMTM3,CYLD,FCER1G,FCRL5,FPR1,FPR2,FYB,FYB2,GATA3,IFNG,ITK,KLHL6,KLRK1,LAT2,LCK,LCP2,LPXN,LYN,MYO1G,NCKAP1L,NFAM1,NFKBIZ,PDE4B,PLCL2,PRAM1,PTPN22,PTPN6,PTPRC,RFTN1,RIPK2,SKAP1,SLC39A10,SPN,STAP1,THEMIS,THEMIS2,THY1,TRAF6,TRBC1,TRBC2,TRDC,TXK,UBASH3A,ZAP70,ZC3H12A
GO:BP	extracellular matrix organization	GO:0030198	3.5714452100186065e-18	17.4472	216	1860	69	20598	ADAMTS2,ADAMTSL2,AEBP1,ANXA2,B4GALT1,BCL3,COL18A1,COL1A1,COL1A2,COL3A1,COL4A1,COL4A2,COL5A1,COL5A2,COL6A4,COLGALT1,CRISPLD2,CSGALNACT1,CYR61,EFEMP2,ELN,EMILIN1,ENG,ERO1L,ETS1,FN1,FSCN1,GPM6B,GREM1,HAS1,HSD17B12,IL6,ITGB1,LCP1,LOX,LOXL2,LOXL4,MFAP4,MMP10,MMP12,MMP13,MMP14,MMP19,MMP2,MMP25,MMP27,MMP28,MMP8,MMP9,NID1,NOXO1,OLFML2B,PDPN,PLOD3,PTX3,SCARA3,SERPINB5,SERPINH1,SH3PXD2B,SMPD3,SULF1,SULF2,T…
GO:BP	peptide secretion	GO:0002790	5.517517551199705e-18	17.2583	528	1860	119	20598	AACS,AIF1,ANKRD1,ANXA1,ANXA4,APOE,ARFIP1,ARG2,ARID5A,BTN1A1,BTNL2,C1QTNF5,C2CD2L,CARD11,CCL19,CCL5,CCR5,CCR7,CD14,CD160,CD200R1,CD244,CD274,CD300C2,CD38,CD40,CD74,CHIL1,CLEC4N,CLEC5A,CRTAM,CSF1R,CYB5R4,CYP51,DDX58,DIO2,FAM3B,FFAR4,FGR,FN1,GATA3,GJA1,GPR68,GSDMD,H2-T23,HAVCR2,HCAR2,HIF1A,HMGCR,IFIH1,IFNG,IGF1,IL17A,IL1A,IL1R2,IL1RL1,IL1RN,IL27RA,IL33,IL4RA,IL6,INHBB,ITGAV,ITGB6,KARS,LCP2,LGALS9,LI…
GO:BP	lymphocyte migration	GO:0072676	7.36596190289344e-18	17.1328	88	1860	42	20598	ADAM10,ADAM8,AIF1,APOD,ARTN,CCL11,CCL12,CCL19,CCL2,CCL21A,CCL22,CCL4,CCL5,CCL7,CCL8,CCL9,CCR2,CCR7,CD200R1,CH25H,CXCL10,CXCL12,CXCL13,CXCL14,CXCL16,CXCR3,CYP7B1,GATA3,ICAM1,IL27RA,ITGB7,KLRK1,LGALS9,MSN,MYO1G,PYCARD,RIPK3,SPN,TBX21,TNFRSF14,TNFSF14,WNT5A
GO:BP	organonitrogen compound metabolic process	GO:1901564	8.728188737126117e-18	17.0591	4511	1860	573	20598	ABCG1,ABHD12,ACSL4,ACSL5,ADA,ADAM10,ADAM8,ADAMTS2,ADAMTS4,ADCY4,ADORA2B,ADPRH,ADSSL1,AEBP1,AFG3L1,AIF1,AK4,AKT2,AKT3,ALKAL1,ALS2,ANGPT4,ANXA1,ANXA2,APAF1,APH1A,APLNR,APOD,APOE,APRT,AREL1,ARG1,ARG2,ARID5A,ARRB2,ART2B,ASNS,ASPRV1,ATIC,AVPI1,B3GALT5,B3GNT3,B3GNT5,B4GALT1,BAK1,BCL2A1D,BCL3,BDKRB1,BDNF,BGN,BHMT,BLVRA,BMP1,BMPER,BTK,C1RA,C3,C5AR1,CAMK2D,CAMK2N1,CARD11,CARD14,CARD9,CASP12,CASP7,CASP8,CC…
GO:BP	multicellular organism development	GO:0007275	9.140683532298516e-18	17.039	3871	1860	507	20598	AACS,ACP2,ACSL4,ACTA1,ACTR2,ACTR3,ADA,ADAM10,ADAM12,ADAM8,ADAMTS1,ADAMTS2,ADAMTS6,ADAMTSL2,ADGRF1,AKT2,AKT3,ALDH1A3,ALKAL1,ALPL,ALS2,AMIGO3,ANGPT4,ANKRD1,ANP32B,ANXA1,ANXA2,ANXA4,APAF1,APBA2,APH1A,APLNR,APOBEC3,APOD,APOE,APRT,ARG2,ARHGDIB,ARID5A,ARL11,ARRB2,ARTN,ASPRV1,B2M,B3GNT5,B4GALT1,BAK1,BASP1,BATF,BATF2,BATF3,BCL2A1D,BCL3,BDNF,BICC1,BMP1,BMPER,BPGM,BRIP1,BTK,BTNL6,C1QA,C1QB,C1QC,C1QTNF5,C3,…
GO:BP	regulation of cell communication	GO:0010646	9.593571477331605e-18	17.018	2537	1860	364	20598	AACS,ACSL5,ADA,ADAM8,ADAMTSL2,ADORA2B,AKR1C18,AKT2,AKT3,ALDH1A3,ALKAL1,ANKRD1,ANXA1,APAF1,APBA2,APLNR,APOD,APOE,ARG1,ARHGAP25,ARHGDIB,ARMC10,ARRB2,AVPI1,BAK1,BCL2A1A,BCL2A1B,BCL2A1D,BCL3,BDNF,BICC1,BMPER,BTNL2,C2CD2L,C3,C5AR1,CAMK2D,CAMK2N1,CARD11,CARD9,CASP8,CCBE1,CCL11,CCL12,CCL19,CCL2,CCL21A,CCL22,CCL4,CCL5,CCL7,CCL8,CCL9,CCR1,CCR2,CCR7,CD14,CD160,CD177,CD180,CD300A,CD300LF,CD38,CD3E,CD4,CD40,…
GO:BP	positive regulation of adaptive immune response based on somatic recombination of immune receptors built from immunoglobulin superfamily domains	GO:0002824	1.1010457440834788e-17	16.9582	110	1860	47	20598	ADA,ANXA1,ARID5A,B2M,BTK,C3,CCL19,CCR2,CCR7,CD274,CD4,CD40,FAM49B,FCER1G,FCGR1,GATA3,H2-AB1,H2-D1,H2-K1,H2-M3,H2-Q10,H2-Q4,H2-Q6,H2-Q7,H2-T22,H2-T23,IFNG,IL12B,IL12RB1,IL18R1,IL27RA,IL6,IRF1,MAD2L2,NFKBIZ,NLRP3,NOD2,PTPRC,RIPK2,SASH3,SLC11A1,TAP2,TBX21,TGFB1,TNF,TNFSF13B,TRAF6
GO:BP	antigen processing and presentation	GO:0019882	1.308920860728661e-17	16.8831	81	1860	40	20598	B2M,CCL19,CCL21A,CCR7,CD68,CD74,CLEC4A2,FCER1G,FCGR1,H2-AA,H2-AB1,H2-D1,H2-K1,H2-M3,H2-Q10,H2-Q4,H2-Q6,H2-Q7,H2-T22,H2-T23,ICAM1,IFNG,MARCH1,NOD1,NOD2,PSMB8,PSME1,PSME2,PYCARD,RAB32,RAB8B,RFTN1,SLC11A1,TAP1,TAP2,TAPBPL,TRAF6,TREM2,TREML4,WAS
GO:BP	regulation of secretion by cell	GO:1903530	1.867744153950959e-17	16.7287	662	1860	137	20598	AACS,ADORA2B,AIF1,ANKRD1,ANXA1,ANXA4,APBA2,APOE,ARFIP1,ARG2,ARID5A,BTN1A1,BTNL2,C2CD2L,CCK,CCL19,CCL5,CCR2,CCR5,CCR7,CD14,CD160,CD177,CD200R1,CD244,CD274,CD300A,CD300C2,CD38,CD40,CELSR1,CLEC4N,CLEC5A,CRTAM,CSF1R,CXCL12,CYP51,DDX58,ENTPD1,FCER1G,FES,FFAR4,FGR,FN1,GATA3,GJA1,GPR68,GSDMD,H2-T23,HAVCR2,HCAR2,HIF1A,HMGCR,HMOX1,HTR7,IFIH1,IFNG,IGF1,IL11,IL13RA2,IL17A,IL1A,IL1R2,IL1RL1,IL1RN,IL27RA,IL33…
GO:BP	positive regulation of leukocyte differentiation	GO:1902107	2.163692513693404e-17	16.6648	149	1860	55	20598	ADA,ADAM8,ANXA1,CASP8,CCL19,CCL5,CCR1,CCR2,CCR7,CD101,CD4,CD74,CSF1,CSF1R,CYLD,EVI2,FES,GATA3,GPR68,H2-AA,H2-M3,HCLS1,IFNG,IL12B,IL17A,IL2RA,IL2RG,IL34,IL4RA,IL6,IL7R,IRF1,LCK,LGALS9,LIF,MMP14,NCKAP1L,NFKBIZ,NLRP3,OCSTAMP,PTPRC,RASGRP1,RIPK2,RUNX3,SASH3,SOCS1,TGFB1,TNF,TNFSF11,TNFSF9,TRAF6,TYROBP,VNN1,VSIR,ZAP70
GO:BP	positive regulation of interleukin-6 production	GO:0032755	2.3349210206250756e-17	16.6317	82	1860	40	20598	ADORA2B,AIF1,ARID5A,CARD9,CCR5,CYBA,DDX58,EREG,FCER1G,IFIH1,IFNG,IL17A,IL1A,IL1RN,IL33,IL6,LBP,LGALS9,LILRA5,MAPK13,MMP8,MYD88,NOD1,NOD2,PTAFR,PYCARD,RAB7B,RIPK2,SPON2,STAT3,TLR1,TLR3,TLR8,TLR9,TNF,TNFSF9,TRAF6,TYROBP,VEGFD,WNT5A
GO:BP	positive regulation of protein metabolic process	GO:0051247	2.843429778530024e-17	16.5462	1372	1860	228	20598	ADAM8,AIF1,AKT2,ALKAL1,ALS2,ANGPT4,ANXA2,APAF1,APLNR,APOE,AREL1,ARID5A,ARRB2,AVPI1,BAK1,BCL3,BDNF,BMPER,C3,C5AR1,CAMK2D,CARD11,CARD14,CARD9,CASP12,CASP8,CCBE1,CCK,CCL11,CCL12,CCL19,CCL2,CCL21A,CCL22,CCL4,CCL5,CCL7,CCL8,CCL9,CCND1,CCR1,CCR2,CCR7,CD300A,CD3E,CD4,CD40,CD6,CD74,CD80,CDC42,CEMIP,CFL1,CHIL1,CIB1,CLU,CSF1,CSF1R,CSF3,CTSC,CYBB,CYCS,CYR61,ECSCR,EDEM2,EDNRA,EHD4,EIF2AK2,ENG,EPGN,EREG,FAS,F…
GO:BP	regulation of cell killing	GO:0031341	3.3465913823679486e-17	16.4754	95	1860	43	20598	ARG1,ARRB2,B2M,CCL2,CCR5,CD160,CD55,CRTAM,CXCL1,CXCL5,FAM49B,H2-D1,H2-K1,H2-M3,H2-Q10,H2-Q4,H2-Q6,H2-Q7,H2-T22,H2-T23,HAVCR2,IFNG,IL12B,IL18RAP,IL7R,KLRB1B,KLRK1,LAG3,LGALS9,NOS2,PGLYRP1,PRF1,PTPRC,RASGRP1,RIPK3,SERPINB9,SH2D1A,SLAMF6,STAP1,TAP1,TAP2,TYROBP,VAV1
GO:BP	positive regulation of inflammatory response	GO:0050729	3.408102531269381e-17	16.4675	117	1860	48	20598	ADAM8,ADORA2B,ALOX5AP,BTK,C1QA,C2CD4B,C3,CCL5,CCR2,CCR5,CCR7,CD47,CD6,CEBPB,CTSC,EDNRA,ETS1,FCER1G,FCGR1,GPSM3,H2-T23,IDO1,IL17A,IL1RL1,IL33,IL6,ITGA2,KARS,LBP,LDLR,LILRA5,MIF,MMP8,MYD88,NFKBIZ,NOD2,PTGS2,S100A8,S100A9,STAP1,TAC1,TARM1,TGM2,TNF,TNFRSF1A,TNFSF11,TREM2,WNT5A
GO:BP	extracellular structure organization	GO:0043062	4.22069480750317e-17	16.3746	253	1860	74	20598	ABCG1,ADAMTS2,ADAMTSL2,AEBP1,ANXA2,APOE,B4GALT1,BCL3,COL18A1,COL1A1,COL1A2,COL3A1,COL4A1,COL4A2,COL5A1,COL5A2,COL6A4,COLGALT1,CRISPLD2,CSGALNACT1,CYR61,EFEMP2,ELN,EMILIN1,ENG,ERO1L,ETS1,FN1,FSCN1,GPM6B,GREM1,HAS1,HSD17B12,IL6,ITGB1,LCP1,LOX,LOXL2,LOXL4,MFAP4,MMP10,MMP12,MMP13,MMP14,MMP19,MMP2,MMP25,MMP27,MMP28,MMP8,MMP9,NID1,NOXO1,OLFML2B,PDPN,PLA2G7,PLAGL2,PLOD3,PTX3,SCARA3,SERPINB5,SERPINH1,SH3…
GO:BP	regulation of developmental process	GO:0050793	4.53231679963705e-17	16.3437	2183	1860	322	20598	ABCG1,ACTR2,ACTR3,ADA,ADAM10,ADAM12,ADAM8,ADAMTS1,AKT3,ALKAL1,AMIGO3,ANGPT4,ANKRD1,ANXA1,ANXA2,APLNR,APOE,ARG2,ARHGAP15,ARHGDIB,ARPIN,ARRB2,B2M,BDNF,BMP1,BMPER,C1QA,C1QC,C3,C3AR1,C5AR1,C6,CARD11,CASP8,CCBE1,CCL11,CCL12,CCL19,CCL2,CCL5,CCL8,CCL9,CCND1,CCNE1,CCR1,CCR2,CCR3,CCR5,CCR7,CD101,CD160,CD274,CD38,CD3E,CD4,CD40,CD53,CD74,CD86,CDC42,CDC42SE1,CEBPB,CEBPD,CELSR1,CERS2,CFL1,CHIL1,CHRD,CIB1,CLIC…
GO:BP	positive regulation of transport	GO:0051050	4.7689681153456435e-17	16.3216	869	1860	164	20598	AACS,ABCG1,ACAT2,ACSL5,ACTR3,ADORA2B,AIF1,AKT2,AKT3,ANKRD1,ANXA1,ANXA2,APLNR,APOE,ARID5A,ARRB2,ATP8A1,B2M,BAK1,BDKRB1,BTNL2,C2,C2CD2L,C3,CCK,CCL12,CCL19,CCL2,CCL21A,CCL4,CCL5,CCR1,CCR5,CCR7,CD14,CD160,CD177,CD244,CD274,CD300C2,CD300LF,CD38,CD4,CD47,CDC42,CEBPB,CEMIP,CFL1,CIB1,CLEC4B1,CLEC4N,CLEC5A,CLU,CRTAM,CSF1R,CXCL1,CXCL10,CXCL12,CXCL9,CXCR3,CYBA,CYP4F18,DDX58,DOCK2,EDEM2,EDNRA,EHD3,FCER1G,FCG…
GO:BP	cellular response to interferon-gamma	GO:0071346	4.799495432576408e-17	16.3188	100	1860	44	20598	ACTR2,ACTR3,AIF1,ARG1,CCL11,CCL12,CCL19,CCL2,CCL21A,CCL22,CCL4,CCL5,CCL7,CCL8,CCL9,CD47,CDC42,EVL,GBP10,GBP2,GBP3,GBP4,GBP6,GBP7,GBP8,GBP9,GM43302,H2-AB1,H2-Q7,IFNG,IL12B,IL12RB1,IRF1,IRF8,IRGM1,IRGM2,NLRC5,NOS2,PARP14,PARP9,RAB7B,TXK,VAMP3,WAS
GO:BP	regulation of peptide secretion	GO:0002791	5.0263742020646964e-17	16.2987	427	1860	102	20598	AACS,AIF1,ANKRD1,ANXA1,ANXA4,APOE,ARFIP1,ARG2,ARID5A,BTN1A1,BTNL2,C2CD2L,CCL19,CCL5,CCR5,CCR7,CD14,CD160,CD200R1,CD244,CD274,CD300C2,CD38,CD40,CD74,CLEC4N,CLEC5A,CRTAM,CSF1R,CYP51,DDX58,FFAR4,FGR,FN1,GATA3,GJA1,GPR68,GSDMD,H2-T23,HAVCR2,HCAR2,HIF1A,HMGCR,IFIH1,IFNG,IGF1,IL17A,IL1A,IL1R2,IL1RL1,IL27RA,IL33,IL4RA,IL6,INHBB,KARS,LGALS9,LIF,LILRA5,LRRC32,LYN,MIF,MMP12,MMP13,MMP8,MTNR1A,NLRP12,NLRP3,N…
GO:BP	cell death	GO:0008219	5.254222972964567e-17	16.2795	1638	1860	259	20598	1600014C10RIK,ACP2,ACSL5,ADA,ADAM10,ADAM8,AIF1,AKR1C18,AKT2,ALDH1A3,ALS2,ANGPT4,ANGPTL4,ANKRD1,ANP32B,ANXA1,APAF1,APOE,AREL1,ARG2,ARMC10,ARRB2,ASNS,B4GALT1,BAK1,BCL2A1A,BCL2A1B,BCL2A1D,BCL3,BDNF,C1QA,C5AR1,C6,CAMK2D,CARD14,CASP12,CASP7,CASP8,CCK,CCL12,CCL19,CCL21A,CCL5,CCR5,CCR7,CD160,CD200R1,CD274,CD38,CD3E,CD3G,CD40,CD5,CD74,CDC42,CDKN2D,CEBPB,CHL1,CHMP4B,CHST11,CIB1,CLEC5A,CLU,COL18A1,CORO1A,C…
GO:BP	protein secretion	GO:0009306	6.001439873078474e-17	16.2217	488	1860	111	20598	AACS,AIF1,ANKRD1,ANXA1,ANXA4,APOE,ARFIP1,ARG2,ARID5A,BTN1A1,BTNL2,C1QTNF5,C2CD2L,CARD11,CCL19,CCL5,CCR5,CCR7,CD14,CD160,CD200R1,CD244,CD274,CD300C2,CD38,CD40,CHIL1,CLEC4N,CLEC5A,CRTAM,CSF1R,CYB5R4,CYP51,DDX58,FAM3B,FFAR4,FGR,FN1,GATA3,GJA1,GPR68,GSDMD,H2-T23,HAVCR2,HCAR2,HIF1A,HMGCR,IFIH1,IFNG,IGF1,IL17A,IL1A,IL1R2,IL1RL1,IL1RN,IL27RA,IL33,IL4RA,IL6,INHBB,ITGAV,ITGB6,KARS,LCP2,LGALS9,LILRA5,LRRC3…
GO:BP	protein localization to extracellular region	GO:0071692	6.228852629403735e-17	16.2056	495	1860	112	20598	AACS,AIF1,ANKRD1,ANXA1,ANXA4,APOE,ARFIP1,ARG2,ARID5A,BTN1A1,BTNL2,C1QTNF5,C2CD2L,CARD11,CCL19,CCL5,CCR5,CCR7,CD14,CD160,CD200R1,CD244,CD274,CD300C2,CD38,CD40,CHIL1,CLEC4N,CLEC5A,CRTAM,CSF1R,CYB5R4,CYP51,DDX58,FAM3B,FFAR4,FGR,FN1,GATA3,GJA1,GPR68,GSDMD,H2-T23,HAVCR2,HCAR2,HIF1A,HMGCR,IFIH1,IFNG,IGF1,IL17A,IL1A,IL1R2,IL1RL1,IL1RN,IL27RA,IL33,IL4RA,IL6,INHBB,ITGAV,ITGB6,KARS,LCP2,LGALS9,LILRA5,LRRC3…
GO:BP	production of molecular mediator of immune response	GO:0002440	6.363270515727984e-17	16.1963	188	1860	62	20598	ARG1,ARID5A,B2M,BATF,BST2,BTK,CARD11,CCR2,CD160,CD244,CD40,CD74,CD96,DDX58,FAS,FCER1G,GALNT2,GAPT,GATA3,H2-AB1,H2-M3,H2-T23,HMOX1,IFNG,IL12B,IL13RA2,IL18R1,IL18RAP,IL27RA,IL33,IL4RA,IL6,IL7R,ITM2A,KARS,MAD2L2,MIF,NLRP3,NOD2,PARP3,POU2F2,PTPN22,PTPRC,SAMHD1,SASH3,SEMA7A,SLAMF1,SLC11A1,SPON2,TBX21,TCIRG1,TGFB1,TLR3,TLR9,TNF,TNFRSF14,TNFRSF1B,TNFSF13B,TRAF6,TREM3,VSIR,WNT5A
GO:BP	establishment of protein localization to extracellular region	GO:0035592	7.097471441093658e-17	16.1489	489	1860	111	20598	AACS,AIF1,ANKRD1,ANXA1,ANXA4,APOE,ARFIP1,ARG2,ARID5A,BTN1A1,BTNL2,C1QTNF5,C2CD2L,CARD11,CCL19,CCL5,CCR5,CCR7,CD14,CD160,CD200R1,CD244,CD274,CD300C2,CD38,CD40,CHIL1,CLEC4N,CLEC5A,CRTAM,CSF1R,CYB5R4,CYP51,DDX58,FAM3B,FFAR4,FGR,FN1,GATA3,GJA1,GPR68,GSDMD,H2-T23,HAVCR2,HCAR2,HIF1A,HMGCR,IFIH1,IFNG,IGF1,IL17A,IL1A,IL1R2,IL1RL1,IL1RN,IL27RA,IL33,IL4RA,IL6,INHBB,ITGAV,ITGB6,KARS,LCP2,LGALS9,LILRA5,LRRC3…
GO:BP	regulation of protein metabolic process	GO:0051246	7.631658482648307e-17	16.1174	2137	1860	316	20598	ADAM8,AIF1,AKT2,ALKAL1,ALS2,ANGPT4,ANXA2,APAF1,APLNR,APOD,APOE,AREL1,ARID5A,ARRB2,AVPI1,BAK1,BCL2A1D,BCL3,BDKRB1,BDNF,BMPER,C3,C5AR1,CAMK2D,CAMK2N1,CARD11,CARD14,CARD9,CASP12,CASP8,CCBE1,CCK,CCL11,CCL12,CCL19,CCL2,CCL21A,CCL22,CCL4,CCL5,CCL7,CCL8,CCL9,CCND1,CCNE1,CCR1,CCR2,CCR7,CD300A,CD3E,CD4,CD40,CD6,CD74,CD80,CDC42,CDC42SE1,CDKN2D,CEBPB,CEMIP,CFL1,CHIL1,CIB1,CLU,CSF1,CSF1R,CSF3,CST7,CSTB,CTLA2…
GO:BP	response to lipid	GO:0033993	1.0051012941605005e-16	15.9978	560	1860	121	20598	AACS,ABCG1,AKR1C18,ALPL,ANKRD1,ANXA1,ARID5A,ARRB2,BDKRB1,BDNF,CCL12,CCL19,CCL2,CCL21A,CCL5,CCR5,CCR7,CD14,CD180,CD274,CD6,CD68,CD80,CD86,CD96,CDKN2D,CEBPB,CLU,CMPK2,CNR2,CXCL1,CXCL10,CXCL13,CXCL16,CXCL3,CXCL5,CXCL9,CYP7B1,DGAT2,EDNRA,EIF2AK2,EIF4EBP1,FAS,FCGR4,FES,GBP10,GBP2,GBP6,GCH1,GGT1,HAVCR2,HTR7,IDO1,IFNG,IGF1,IL12B,IL17A,IL1RN,IL6,INHBA,INHBB,INSIG1,IRF8,IRGM2,KCNJ8,KLRK1,LBP,LDLR,LGALS9,L…
GO:BP	regulation of protein phosphorylation	GO:0001932	2.1611388917182014e-16	15.6653	1165	1860	200	20598	ADAM8,AIF1,AKT2,ALKAL1,ALS2,ANGPT4,ANXA2,APLNR,APOE,ARRB2,AVPI1,BAK1,BDKRB1,BDNF,BMPER,C3,C5AR1,CAMK2D,CAMK2N1,CARD14,CARD9,CCK,CCL11,CCL12,CCL19,CCL2,CCL21A,CCL22,CCL4,CCL5,CCL7,CCL8,CCL9,CCND1,CCNE1,CCR1,CCR7,CD300A,CD3E,CD4,CD40,CD6,CD74,CD80,CDC42,CDC42SE1,CDKN2D,CEMIP,CHIL1,CIB1,CLU,CSF1,CSF1R,CSF3,CYLD,CYR61,DOK2,DUSP2,DUSP9,DYNLT1A,DYNLT1F,EDNRA,EHD4,EIF2AK2,EMILIN1,ENG,EPGN,EREG,FAS,FFAR4…
GO:BP	regulation of protein secretion	GO:0050708	3.014726940807421e-16	15.5208	391	1860	95	20598	AACS,AIF1,ANKRD1,ANXA1,ANXA4,APOE,ARFIP1,ARG2,ARID5A,BTN1A1,BTNL2,C2CD2L,CCL19,CCL5,CCR5,CCR7,CD14,CD160,CD200R1,CD244,CD274,CD300C2,CD38,CD40,CLEC4N,CLEC5A,CRTAM,CSF1R,CYP51,DDX58,FFAR4,FGR,FN1,GATA3,GJA1,GPR68,GSDMD,H2-T23,HAVCR2,HCAR2,HIF1A,HMGCR,IFIH1,IFNG,IGF1,IL17A,IL1A,IL1R2,IL1RL1,IL27RA,IL33,IL4RA,IL6,INHBB,KARS,LGALS9,LILRA5,LRRC32,LYN,MIF,MMP12,MMP13,MMP8,MTNR1A,NLRP12,NLRP3,NOD2,NOS2,…
GO:BP	regulation of alpha-beta T cell activation	GO:0046634	5.298895606692737e-16	15.2758	92	1860	41	20598	ADA,ANXA1,ARG2,CCL19,CCR2,CCR7,CD160,CD244,CD274,CD300A,CD3E,CD80,GATA3,H2-AB1,H2-T23,IFNG,IL12B,IL27,IL2RG,IL4RA,IL6,IRF1,LGALS9,NCKAP1L,NFKBIZ,NLRP3,PRDM1,PTPN22,PTPRC,RASAL3,RIPK2,RUNX3,SASH3,SOCS1,TARM1,TBX21,TGFB1,TNFRSF14,VSIR,ZAP70,ZC3H12A
GO:BP	antigen receptor-mediated signaling pathway	GO:0050851	7.501419213784183e-16	15.1249	139	1860	51	20598	ADA,BCL2A1D,BTK,BTN1A1,BTNL2,BTNL6,CCR7,CD160,CD300A,CD38,CD3E,CMTM3,CYLD,FCRL5,FYB,FYB2,GATA3,IFNG,ITK,KLHL6,LAT2,LCK,LCP2,LPXN,LYN,NCKAP1L,NFAM1,NFKBIZ,PDE4B,PLCL2,PRAM1,PTPN22,PTPN6,PTPRC,RFTN1,RIPK2,SKAP1,SLC39A10,SPN,STAP1,THEMIS,THEMIS2,THY1,TRAF6,TRBC1,TRBC2,TRDC,TXK,UBASH3A,ZAP70,ZC3H12A
GO:BP	positive regulation of leukocyte mediated immunity	GO:0002705	9.97363007769272e-16	15.0011	130	1860	49	20598	ADORA2B,ARG1,ARID5A,B2M,BTK,C3,CD160,CD177,CD40,CRTAM,CXCL1,DDX58,FAM49B,FCER1G,FCGR1,FGR,GATA3,H2-D1,H2-K1,H2-M3,H2-Q10,H2-Q4,H2-Q6,H2-Q7,H2-T22,H2-T23,IFNG,IL12B,IL18R1,IL18RAP,IL4RA,IL6,KLRK1,LAG3,MAD2L2,NLRP3,NOD2,PTAFR,PTPRC,RASGRP1,SASH3,SH2D1A,SLAMF6,TAP2,TBX21,TGFB1,TNF,TRAF6,VAV1
GO:BP	regulation of leukocyte mediated cytotoxicity	GO:0001910	1.256157204270743e-15	14.901	77	1860	37	20598	ARG1,ARRB2,B2M,CCL2,CD160,CRTAM,CXCL1,CXCL5,FAM49B,H2-D1,H2-K1,H2-M3,H2-Q10,H2-Q4,H2-Q6,H2-Q7,H2-T22,H2-T23,HAVCR2,IL12B,IL18RAP,IL7R,KLRB1B,KLRK1,LAG3,LGALS9,PTPRC,RASGRP1,RIPK3,SERPINB9,SH2D1A,SLAMF6,STAP1,TAP1,TAP2,TYROBP,VAV1
GO:BP	regulation of chemotaxis	GO:0050920	1.3402228403310906e-15	14.8728	182	1860	59	20598	ADAM10,AIF1,AKT2,ARTN,C3AR1,C5AR1,CCL12,CCL19,CCL2,CCL21A,CCL4,CCL5,CCR1,CCR2,CCR4,CCR7,CD74,CSF1,CXCL10,CXCL12,CXCL13,CXCL14,CXCR2,CXCR3,DAPK2,EDNRA,FGF10,FN1,FPR2,GPR18,GPSM3,GREM1,ITGA2,KARS,KLRK1,LBP,LGMN,LYN,MIF,MMP28,NCKAP1L,NOD2,PGF,PLA2G7,RAC1,RAC2,S100A14,SELL,SEMA4D,SEMA6B,SEMA7A,SLAMF1,SNAI2,STAP1,TGFB1,TNFSF14,TREM2,VEGFD,WNT5A
GO:BP	regulation of intracellular signal transduction	GO:1902531	1.6040914951802527e-15	14.7948	1259	1860	209	20598	ADA,ADAM8,ADORA2B,AKR1C18,AKT3,ALKAL1,ANKRD1,APLNR,APOE,ARHGAP25,ARHGDIB,ARMC10,ARRB2,AVPI1,BCL2A1A,BCL2A1B,BCL2A1D,BMPER,C3,C5AR1,CAMK2D,CAMK2N1,CARD11,CARD9,CASP8,CCL11,CCL12,CCL19,CCL2,CCL21A,CCL22,CCL4,CCL5,CCL7,CCL8,CCL9,CCR1,CCR7,CD14,CD300A,CD3E,CD4,CD40,CD74,CD8A,CDC42,CDC42SE1,CDKN2D,CHIL1,CIB1,CLEC4N,CLU,COL3A1,CSF1,CSF1R,CSF3,CXCL12,CYLD,CYR61,DAPK2,DCN,DHX58,DOCK2,DOK2,DUSP2,DUSP9,DYN…
GO:BP	negative regulation of cell activation	GO:0050866	1.7811235308767603e-15	14.7493	167	1860	56	20598	ANXA1,APOE,ARG1,ARG2,BTK,BTN1A1,CCR2,CD274,CD300A,CD300LF,CD74,CD80,CD86,CEBPB,CNR2,CST7,EMILIN1,FAS,GPNMB,H2-AA,H2-AB1,H2-M3,HAVCR2,HMOX1,IDO1,IL13RA2,IL2RA,IL4RA,IRF1,LAG3,LDLR,LGALS9,LRRC32,LYN,MILR1,PARP3,PGLYRP1,PLA2G2D,PTPN22,PTPN6,RUNX3,SAMSN1,SERPINE2,SFRP1,SOCS1,SPN,TARM1,TBC1D10C,TBX21,TGFB1,TNFAIP8L2,TNFRSF14,TYROBP,UBASH3B,VSIR,ZC3H12A
GO:BP	mononuclear cell migration	GO:0071674	2.010279665610547e-15	14.6967	66	1860	34	20598	AIF1,ANXA1,C3AR1,C5AR1,CCL11,CCL12,CCL19,CCL2,CCL21A,CCL22,CCL4,CCL5,CCL7,CCL8,CCL9,CCR1,CCR2,CCR7,CD47,CSF1,CXCL10,CXCL12,FPR2,GREM1,JAML,KARS,LGMN,LYN,PLA2G7,PTPRO,S100A14,SLAMF1,TGFB1,TNFSF11
GO:BP	regulation of multicellular organismal development	GO:2000026	2.3208863598378118e-15	14.6343	1762	1860	268	20598	ACTR2,ACTR3,ADA,ADAM10,ADAM12,ADAM8,ADAMTS1,AKT3,ALKAL1,AMIGO3,ANGPT4,ANKRD1,ANXA1,ANXA2,APLNR,APOE,ARHGDIB,ARRB2,B2M,BDNF,BMP1,BMPER,C1QA,C1QC,C3,C3AR1,C5AR1,C6,CARD11,CASP8,CCBE1,CCL11,CCL19,CCL2,CCL5,CCND1,CCR1,CCR2,CCR3,CCR5,CCR7,CD101,CD160,CD274,CD38,CD3E,CD4,CD40,CD74,CD86,CDC42,CEBPB,CELSR1,CERS2,CFL1,CHIL1,CIB1,COL1A1,COL3A1,COL4A2,COL5A1,COL5A2,CSF1,CSF1R,CSF3,CSF3R,CST7,CTLA2A,CTSC,CTS…
GO:BP	positive regulation of cellular protein metabolic process	GO:0032270	2.440462353475076e-15	14.6125	1280	1860	211	20598	ADAM8,AIF1,AKT2,ALKAL1,ALS2,ANGPT4,ANXA2,APAF1,APLNR,APOE,ARID5A,ARRB2,AVPI1,BAK1,BCL3,BDNF,BMPER,C3,C5AR1,CAMK2D,CARD14,CARD9,CASP12,CASP8,CCBE1,CCK,CCL11,CCL12,CCL19,CCL2,CCL21A,CCL22,CCL4,CCL5,CCL7,CCL8,CCL9,CCND1,CCR1,CCR7,CD300A,CD3E,CD4,CD40,CD6,CD74,CD80,CDC42,CEMIP,CFL1,CHIL1,CIB1,CLU,CSF1,CSF1R,CSF3,CTSC,CYCS,CYR61,ECSCR,EDEM2,EDNRA,EHD4,EIF2AK2,ENG,EPGN,EREG,FAS,FBXL5,FFAR4,FGD2,FGF10,F…
GO:BP	metabolic process	GO:0008152	2.46296041420501e-15	14.6085	7499	1860	853	20598	1600014C10RIK,ABCG1,ABHD12,ACAT2,ACSL4,ACSL5,ACTA1,ACTR2,ACTR3,ADA,ADAM10,ADAM8,ADAMTS2,ADAMTS4,ADAMTS5,ADAT3,ADCY4,ADGRF1,ADORA2B,ADPRH,ADSSL1,AEBP1,AFG3L1,AIF1,AK4,AKNA,AKR1C18,AKT2,AKT3,ALDH1A3,ALDH3B1,ALKAL1,ALOX5AP,ALPL,ALS2,AMDHD2,ANGPT4,ANGPTL4,ANKRD1,ANXA1,ANXA2,ANXA4,AOAH,APAF1,APBA2,APH1A,APLNR,APOBEC3,APOBR,APOD,APOE,APRT,AREL1,ARG1,ARG2,ARID3A,ARID5A,ARL1,ARRB2,ART2B,ASNS,ASPRV1,ATG9B…
GO:BP	positive regulation of T cell proliferation	GO:0042102	2.6695870311444524e-15	14.5736	91	1860	40	20598	AIF1,ANXA1,BTNL2,CARD11,CCDC88B,CCL19,CCL5,CCR2,CCR7,CD244,CD274,CD3E,CD4,CD6,CD80,CD86,CORO1A,H2-T23,HAVCR2,IFNG,IGF1,IL12B,IL12RB1,IL2RA,IL6,ITGAL,NCKAP1L,PTPN22,PTPRC,PYCARD,RASAL3,RIPK2,SASH3,SLAMF1,SPN,TNFSF13B,TNFSF9,TRAF6,VCAM1,ZAP70
GO:BP	positive regulation of chemotaxis	GO:0050921	2.735739321409175e-15	14.5629	123	1860	47	20598	ADAM10,AIF1,AKT2,ARTN,C3AR1,C5AR1,CCL19,CCL2,CCL21A,CCL4,CCL5,CCR1,CCR2,CCR4,CCR7,CD74,CSF1,CXCL10,CXCL12,CXCL13,CXCL14,CXCR2,CXCR3,DAPK2,EDNRA,FGF10,FN1,FPR2,GPSM3,ITGA2,KARS,LBP,LGMN,NCKAP1L,PGF,PLA2G7,RAC1,RAC2,S100A14,SELL,SLAMF1,SNAI2,TGFB1,TNFSF14,TREM2,VEGFD,WNT5A
GO:BP	positive regulation of interferon-gamma production	GO:0032729	3.332743562670995e-15	14.4772	63	1860	33	20598	ARID5A,BCL3,CCR2,CD14,CD160,CD244,CD3E,FAM49B,H2-M3,HAVCR2,IL12B,IL12RB1,IL18R1,IL27,IL27RA,IRF8,KLRK1,PDE4B,PTPN22,PYCARD,RASGRP1,RIPK2,SASH3,SLAMF1,SLAMF6,SLC11A1,TLR3,TLR8,TLR9,TNF,TNFSF9,TXK,WNT5A
GO:BP	positive regulation of developmental process	GO:0051094	5.306895578036926e-15	14.2752	1272	1860	209	20598	ACTR2,ACTR3,ADA,ADAM12,ADAM8,ADAMTS1,AKT3,ALKAL1,AMIGO3,ANGPT4,ANKRD1,ANXA1,ANXA2,APLNR,APOE,ARG2,ARRB2,BDNF,BMP1,BMPER,C1QA,C3,C3AR1,C5AR1,C6,CASP8,CCBE1,CCL11,CCL19,CCL5,CCL8,CCND1,CCNE1,CCR1,CCR2,CCR3,CCR5,CCR7,CD101,CD274,CD3E,CD4,CD40,CD53,CD74,CDC42,CEBPB,CEBPD,CFL1,CHIL1,CIB1,CLIC1,CLU,COL1A1,CSF1,CSF1R,CSF3,CST7,CXCL1,CXCL12,CXCL5,CXCL9,CXCR2,CXCR3,CYBB,CYLD,CYR61,DCN,DDAH1,DIO3,DKKL1,DUO…
GO:BP	T cell mediated immunity	GO:0002456	5.594855026487117e-15	14.2522	106	1860	43	20598	ARG1,ARID5A,B2M,CCR2,CD8A,CTSC,FAM49B,GATA3,GZMB,H2-D1,H2-K1,H2-M3,H2-Q10,H2-Q4,H2-Q6,H2-Q7,H2-T22,H2-T23,ICAM1,IL12B,IL18R1,IL18RAP,IL6,IL7R,MYO1G,NLRP3,NOD2,PRF1,PTPRC,RFTN1,RIPK3,SASH3,SERPINB9,SLAMF1,SLC11A1,SPN,TAP2,TBX21,TNFRSF1B,TRAF6,TREML4,VSIR,WAS
GO:BP	positive regulation of leukocyte chemotaxis	GO:0002690	6.380419712928885e-15	14.1952	80	1860	37	20598	ADAM10,AIF1,C3AR1,C5AR1,CCL19,CCL2,CCL21A,CCL4,CCL5,CCR1,CCR2,CCR7,CD74,CSF1,CXCL10,CXCL12,CXCL13,CXCL14,CXCR2,DAPK2,EDNRA,FPR2,GPSM3,KARS,LBP,LGMN,NCKAP1L,PGF,PLA2G7,RAC1,RAC2,S100A14,SELL,SLAMF1,TNFSF14,VEGFD,WNT5A
GO:BP	regulation of phosphorylation	GO:0042325	6.517075119314374e-15	14.1859	1266	1860	208	20598	ADAM8,AIF1,AKT2,ALKAL1,ALS2,ANGPT4,ANXA2,APLNR,APOE,ARRB2,AVPI1,BAK1,BDKRB1,BDNF,BMPER,C3,C5AR1,CAMK2D,CAMK2N1,CARD14,CARD9,CCK,CCL11,CCL12,CCL19,CCL2,CCL21A,CCL22,CCL4,CCL5,CCL7,CCL8,CCL9,CCND1,CCNE1,CCR1,CCR7,CD300A,CD3E,CD4,CD40,CD6,CD74,CD80,CDC42,CDC42SE1,CDKN2D,CEMIP,CHIL1,CIB1,CLU,CSF1,CSF1R,CSF3,CYLD,CYR61,DOK2,DUSP2,DUSP9,DYNLT1A,DYNLT1F,EDNRA,EHD4,EIF2AK2,EMILIN1,ENG,EPGN,EREG,FAS,FFAR4…
GO:BP	negative regulation of leukocyte activation	GO:0002695	8.386590720077655e-15	14.0764	151	1860	52	20598	ANXA1,ARG1,ARG2,BTK,BTN1A1,CCR2,CD274,CD300A,CD300LF,CD74,CD80,CD86,CEBPB,CNR2,CST7,FAS,GPNMB,H2-AA,H2-AB1,H2-M3,HAVCR2,HMOX1,IDO1,IL13RA2,IL2RA,IL4RA,IRF1,LAG3,LDLR,LGALS9,LRRC32,LYN,MILR1,PARP3,PGLYRP1,PLA2G2D,PTPN22,PTPN6,RUNX3,SAMSN1,SFRP1,SOCS1,SPN,TARM1,TBC1D10C,TBX21,TGFB1,TNFAIP8L2,TNFRSF14,TYROBP,VSIR,ZC3H12A
GO:BP	programmed cell death	GO:0012501	8.388961320527811e-15	14.0763	1495	1860	235	20598	1600014C10RIK,ACP2,ACSL5,ADA,ADAM10,ADAM8,AIF1,AKR1C18,AKT2,ALDH1A3,ANGPT4,ANGPTL4,ANKRD1,ANP32B,ANXA1,APAF1,APOE,AREL1,ARG2,ARMC10,ARRB2,ASNS,B4GALT1,BAK1,BCL2A1A,BCL2A1B,BCL2A1D,BCL3,BDNF,C5AR1,C6,CAMK2D,CARD14,CASP12,CASP7,CASP8,CCK,CCL12,CCL19,CCL21A,CCL5,CCR5,CCR7,CD160,CD274,CD38,CD3E,CD3G,CD40,CD5,CD74,CDC42,CDKN2D,CEBPB,CHL1,CHST11,CIB1,CLEC5A,CLU,COL18A1,CORO1A,CSF1R,CTSC,CTSZ,CXCL10,CXC…
GO:BP	transport	GO:0006810	1.5341345064456725e-14	13.8141	3240	1860	427	20598	AACS,ABCA13,ABCG1,ABCG3,ACAT2,ACSL4,ACSL5,ACTR2,ACTR3,ADA,ADAM10,ADORA2B,ADPRH,AIF1,AKT2,AKT3,ALS2,ANKRD1,ANXA1,ANXA2,ANXA4,AP1S1,APBA2,APLNR,APOD,APOE,APRT,AQP9,ARF2,ARFIP1,ARG1,ARG2,ARHGAP25,ARID5A,ARL1,ARL11,ARL4C,ARL5C,ARRB2,ATP8A1,ATP8B4,AVPR2,B2M,BAK1,BDKRB1,BDNF,BST2,BTK,BTN1A1,BTNL2,C1QTNF5,C2,C2CD2L,C3,CAMK2D,CAP1,CAR9,CARD11,CCDC88B,CCK,CCL12,CCL19,CCL2,CCL21A,CCL4,CCL5,CCND1,CCR1,CCR2,…
GO:BP	cellular developmental process	GO:0048869	2.0109523024697004e-14	13.6966	3188	1860	421	20598	A2M,ABCG1,ACSL4,ACTA1,ACTR2,ACTR3,ADA,ADAM10,ADAM8,ADAMTS1,ADGRF1,AKT2,AKT3,ALKAL1,ALS2,ANKRD1,ANXA1,ANXA2,ANXA4,APLNR,APOBEC3,APOD,APOE,ARG2,ARHGAP15,ARID5A,ARL11,ARPIN,ARRB2,ARTN,B2M,B4GALT1,BAK1,BASP1,BATF,BATF2,BATF3,BCL2A1D,BCL3,BDNF,BPGM,BRIP1,BTK,BTNL6,C1QA,C1QC,C3,C5AR1,CAMK2D,CAP1,CARD11,CASP8,CCK,CCL11,CCL12,CCL19,CCL2,CCL21A,CCL5,CCL8,CCL9,CCND1,CCNE1,CCR1,CCR2,CCR4,CCR5,CCR7,CD101,CD3…
GO:BP	regulation of ERK1 and ERK2 cascade	GO:0070372	2.534364416844599e-14	13.5961	262	1860	71	20598	ALKAL1,APOE,ARRB2,BMPER,C3,C5AR1,CAMK2D,CAMK2N1,CCL11,CCL12,CCL19,CCL2,CCL21A,CCL22,CCL4,CCL5,CCL7,CCL8,CCL9,CCR1,CD4,CD74,CHIL1,CIB1,CSF1R,CYR61,DYNLT1A,DYNLT1F,EDNRA,EMILIN1,FFAR4,FGF10,FN1,FPR2,GLIPR2,GPNMB,GPR55,HAVCR2,HMGCR,ICAM1,IGF1,IL1A,IL6,KARS,LIF,LYN,MARCO,MIF,NLRP12,NOD1,NOD2,P2RY6,PDGFC,PTPN1,PTPN22,PTPN6,PTPRC,PYCARD,RAP1B,RASGRP1,RGS14,RIPK2,SCIMP,SEMA7A,SLAMF1,SMAD4,TBC1D10C,TGFB1…
GO:BP	apoptotic process	GO:0006915	2.9927415240763015e-14	13.5239	1451	1860	228	20598	1600014C10RIK,ACSL5,ADA,ADAM10,ADAM8,AIF1,AKR1C18,AKT2,ALDH1A3,ANGPT4,ANGPTL4,ANKRD1,ANP32B,ANXA1,APAF1,APOE,AREL1,ARG2,ARMC10,ARRB2,ASNS,B4GALT1,BAK1,BCL2A1A,BCL2A1B,BCL2A1D,BCL3,BDNF,C5AR1,C6,CAMK2D,CARD14,CASP12,CASP7,CASP8,CCK,CCL12,CCL19,CCL21A,CCL5,CCR5,CCR7,CD160,CD274,CD38,CD3E,CD3G,CD40,CD5,CD74,CDC42,CDKN2D,CEBPB,CHL1,CHST11,CIB1,CLEC5A,CLU,COL18A1,CORO1A,CSF1R,CTSC,CTSZ,CXCL10,CXCL12,C…
GO:BP	cell differentiation	GO:0030154	3.9406035208056864e-14	13.4044	3030	1860	403	20598	A2M,ABCG1,ACSL4,ACTA1,ACTR2,ACTR3,ADA,ADAM10,ADAM8,ADAMTS1,ADGRF1,AKT2,ALKAL1,ALS2,ANKRD1,ANXA1,ANXA2,ANXA4,APLNR,APOBEC3,APOD,APOE,ARID5A,ARL11,ARRB2,ARTN,B2M,B4GALT1,BAK1,BASP1,BATF,BATF2,BATF3,BCL2A1D,BCL3,BDNF,BPGM,BRIP1,BTK,BTNL6,C1QA,C1QC,C3,C5AR1,CAMK2D,CARD11,CASP8,CCK,CCL12,CCL19,CCL2,CCL21A,CCL5,CCL8,CCL9,CCND1,CCNE1,CCR1,CCR2,CCR4,CCR5,CCR7,CD101,CD300LF,CD38,CD3D,CD3E,CD3G,CD4,CD53,CD…
GO:BP	ERK1 and ERK2 cascade	GO:0070371	4.6981467702782057e-14	13.3281	277	1860	73	20598	ALKAL1,APOE,ARRB2,BMPER,C3,C5AR1,CAMK2D,CAMK2N1,CCL11,CCL12,CCL19,CCL2,CCL21A,CCL22,CCL4,CCL5,CCL7,CCL8,CCL9,CCR1,CCR3,CD4,CD74,CHIL1,CIB1,CSF1R,CYR61,DYNLT1A,DYNLT1F,EDNRA,EMILIN1,FFAR4,FGF10,FN1,FPR2,GLIPR2,GPNMB,GPR55,HAVCR2,HMGCR,ICAM1,IGF1,IL1A,IL6,ITGAV,KARS,LIF,LYN,MARCO,MIF,NLRP12,NOD1,NOD2,P2RY6,PDGFC,PTPN1,PTPN22,PTPN6,PTPRC,PYCARD,RAP1B,RASGRP1,RGS14,RIPK2,SCIMP,SEMA7A,SLAMF1,SMAD4,TBC…
GO:BP	positive regulation of cytokine secretion	GO:0050715	5.223531368536055e-14	13.282	126	1860	46	20598	AIF1,ARID5A,BTNL2,CCL19,CCR5,CCR7,CD14,CD160,CD244,CD274,CD300C2,CLEC4N,CLEC5A,CRTAM,CSF1R,DDX58,FGR,GATA3,GSDMD,HAVCR2,IFIH1,IFNG,IL17A,IL1A,IL1RL1,IL33,IL4RA,KARS,LGALS9,LILRA5,MIF,MMP12,MMP8,NLRP3,NOD2,PANX1,PTPN22,PYCARD,RASGRP1,RIPK2,SLAMF1,TLR1,TLR8,TNF,TNFRSF14,WNT5A
GO:BP	response to interferon-beta	GO:0035456	6.137048837101327e-14	13.212	49	1860	28	20598	BST2,F830016B08RIK,GBP2,GBP3,GBP6,GM45717,GM4841,GM4951,GM5431,IFI204,IFI205,IFI209,IFI47,IFIT1,IFIT3,IFITM1,IFITM2,IFITM3,IFITM6,IFNAR2,IGTP,IIGP1,IRF1,IRGM1,IRGM2,TGTP1,TMEM173,XAF1
GO:BP	regulation of phosphate metabolic process	GO:0019220	6.699547910861777e-14	13.174	1393	1860	220	20598	ADAM8,ADORA2B,AIF1,AKT2,ALKAL1,ALS2,ANGPT4,ANXA2,APLNR,APOE,ARRB2,AVPI1,BAK1,BDKRB1,BDNF,BMPER,C3,C5AR1,CAMK2D,CAMK2N1,CARD14,CARD9,CCK,CCL11,CCL12,CCL19,CCL2,CCL21A,CCL22,CCL4,CCL5,CCL7,CCL8,CCL9,CCND1,CCNE1,CCR1,CCR7,CD244,CD300A,CD3E,CD4,CD40,CD6,CD74,CD80,CDC42,CDC42SE1,CDKN2D,CEMIP,CHIL1,CIB1,CLU,CSF1,CSF1R,CSF3,CYLD,CYR61,DOK2,DUSP2,DUSP9,DYNLT1A,DYNLT1F,EDNRA,EHD4,EIF2AK2,EMILIN1,ENG,ENTPD…
GO:BP	positive regulation of cell killing	GO:0031343	6.822061807233229e-14	13.1661	68	1860	33	20598	ARG1,B2M,CCL2,CCR5,CD160,CRTAM,CXCL1,FAM49B,H2-D1,H2-K1,H2-M3,H2-Q10,H2-Q4,H2-Q6,H2-Q7,H2-T22,H2-T23,IFNG,IL12B,IL18RAP,KLRK1,LAG3,NOS2,PGLYRP1,PRF1,PTPRC,RASGRP1,SH2D1A,SLAMF6,STAP1,TAP2,TYROBP,VAV1
GO:BP	regulation of phosphorus metabolic process	GO:0051174	7.282053615180946e-14	13.1377	1394	1860	220	20598	ADAM8,ADORA2B,AIF1,AKT2,ALKAL1,ALS2,ANGPT4,ANXA2,APLNR,APOE,ARRB2,AVPI1,BAK1,BDKRB1,BDNF,BMPER,C3,C5AR1,CAMK2D,CAMK2N1,CARD14,CARD9,CCK,CCL11,CCL12,CCL19,CCL2,CCL21A,CCL22,CCL4,CCL5,CCL7,CCL8,CCL9,CCND1,CCNE1,CCR1,CCR7,CD244,CD300A,CD3E,CD4,CD40,CD6,CD74,CD80,CDC42,CDC42SE1,CDKN2D,CEMIP,CHIL1,CIB1,CLU,CSF1,CSF1R,CSF3,CYLD,CYR61,DOK2,DUSP2,DUSP9,DYNLT1A,DYNLT1F,EDNRA,EHD4,EIF2AK2,EMILIN1,ENG,ENTPD…
GO:BP	positive regulation of ERK1 and ERK2 cascade	GO:0070374	8.604707358229517e-14	13.0653	180	1860	56	20598	ALKAL1,APOE,ARRB2,BMPER,C3,C5AR1,CAMK2D,CCL11,CCL12,CCL19,CCL2,CCL21A,CCL22,CCL4,CCL5,CCL7,CCL8,CCL9,CCR1,CD4,CD74,CHIL1,CIB1,CSF1R,EDNRA,FFAR4,FGF10,FPR2,GLIPR2,GPNMB,GPR55,HAVCR2,HMGCR,ICAM1,IL1A,IL6,KARS,MARCO,MIF,NOD1,NOD2,P2RY6,PDGFC,PTPN22,PTPRC,PYCARD,RAP1B,RASGRP1,RIPK2,SCIMP,SEMA7A,SLAMF1,TGFB1,THPO,TNFSF11,TREM2
GO:BP	regulation of cell death	GO:0010941	1.5987095355187965e-13	12.7962	1412	1860	221	20598	ACSL5,ADA,ADAM10,ADAM8,AIF1,AKR1C18,AKT2,ALDH1A3,ANGPT4,ANGPTL4,ANKRD1,ANP32B,ANXA1,APAF1,APOE,AREL1,ARG2,ARMC10,ARRB2,ASNS,B4GALT1,BAK1,BCL2A1A,BCL2A1B,BCL2A1D,BCL3,BDNF,C1QA,C5AR1,C6,CAMK2D,CARD14,CASP12,CASP8,CCK,CCL12,CCL19,CCL21A,CCL5,CCR5,CCR7,CD160,CD200R1,CD274,CD38,CD3G,CD40,CD74,CDC42,CDKN2D,CEBPB,CHL1,CHMP4B,CHST11,CIB1,CLEC5A,CLU,COL18A1,CORO1A,CSF1,CSF1R,CSF3,CTSB,CTSC,CTSZ,CXCL10,CX…
GO:BP	positive regulation of protein modification process	GO:0031401	1.7171750835714426e-13	12.7652	999	1860	171	20598	ADAM8,AIF1,AKT2,ALKAL1,ALS2,ANGPT4,ANXA2,APLNR,APOE,ARID5A,ARRB2,AVPI1,BDNF,BMPER,C3,C5AR1,CAMK2D,CARD14,CARD9,CCK,CCL11,CCL12,CCL19,CCL2,CCL21A,CCL22,CCL4,CCL5,CCL7,CCL8,CCL9,CCND1,CCR1,CCR7,CD300A,CD3E,CD4,CD40,CD6,CD74,CD80,CDC42,CEMIP,CHIL1,CIB1,CLU,CSF1,CSF1R,CSF3,CYR61,EDNRA,EHD4,EIF2AK2,ENG,EPGN,EREG,FAS,FFAR4,FGD2,FGF10,FPR2,GATA3,GDF3,GLIPR2,GPNMB,GPR55,GREM1,HAVCR2,HCLS1,HGF,HMGCR,ICAM1…
GO:BP	response to protozoan	GO:0001562	1.856454180345175e-13	12.7313	31	1860	22	20598	ARG1,BATF,BATF2,BCL3,CCDC88B,CD40,GBP10,GBP2,GBP3,GBP6,GBP7,GBP9,IFNG,IIGP1,IL12B,IL4RA,IL6,IRF8,IRGM2,SLC11A1,SPN,TLR12
GO:BP	peptidyl-tyrosine phosphorylation	GO:0018108	2.329901349184835e-13	12.6327	266	1860	70	20598	ANGPT4,ARRB2,BTK,CCK,CCL5,CD300A,CD3E,CD4,CD40,CD74,CD80,CSF1R,CSF3,EHD4,EPGN,EREG,FES,FGF10,FGR,GREM1,HCK,HCLS1,HGF,ICAM1,IFNG,IGF1,IL11,IL12B,IL12RB1,IL22,IL6,IRF1,ITGB1,ITK,LCK,LIF,LILRA5,LRP8,LYN,MIF,NCF1,NOD2,NRG1,PARP14,PARP9,PDGFC,PTK6,PTPN1,PTPN22,PTPN6,PTPRC,RAP2B,RIPK2,SAMSN1,SEMA4D,SFRP1,SLA,SOCS1,SOCS3,SPINK1,STAP1,SUZ12,TGFB1,THY1,TNF,TNFRSF14,TNFRSF1A,TREM2,TXK,ZAP70
GO:BP	regulation of cellular protein metabolic process	GO:0032268	2.352413464463008e-13	12.6285	1993	1860	287	20598	ADAM8,AIF1,AKT2,ALKAL1,ALS2,ANGPT4,ANXA2,APAF1,APLNR,APOE,ARID5A,ARRB2,AVPI1,BAK1,BCL2A1D,BCL3,BDKRB1,BDNF,BMPER,C3,C5AR1,CAMK2D,CAMK2N1,CARD14,CARD9,CASP12,CASP8,CCBE1,CCK,CCL11,CCL12,CCL19,CCL2,CCL21A,CCL22,CCL4,CCL5,CCL7,CCL8,CCL9,CCND1,CCNE1,CCR1,CCR7,CD300A,CD3E,CD4,CD40,CD6,CD74,CD80,CDC42,CDC42SE1,CDKN2D,CEMIP,CFL1,CHIL1,CIB1,CLU,CSF1,CSF1R,CSF3,CST7,CSTB,CTLA2A,CTSC,CTSZ,CYCS,CYLD,CYR61,D…
GO:BP	organic substance metabolic process	GO:0071704	2.465320744166688e-13	12.6081	7169	1860	811	20598	ABCG1,ABHD12,ACAT2,ACSL4,ACSL5,ACTA1,ACTR2,ACTR3,ADA,ADAM10,ADAM8,ADAMTS2,ADAMTS4,ADAT3,ADCY4,ADGRF1,ADORA2B,ADPRH,ADSSL1,AEBP1,AFG3L1,AIF1,AK4,AKNA,AKR1C18,AKT2,AKT3,ALDH1A3,ALDH3B1,ALKAL1,ALOX5AP,ALS2,AMDHD2,ANGPT4,ANGPTL4,ANKRD1,ANXA1,ANXA2,ANXA4,AOAH,APAF1,APBA2,APH1A,APLNR,APOBEC3,APOBR,APOD,APOE,APRT,AREL1,ARG1,ARG2,ARID3A,ARID5A,ARRB2,ART2B,ASNS,ASPRV1,ATIC,AVPI1,AVPR2,B3GALT5,B3GNT3,B3GNT…
GO:BP	CD4-positive, alpha-beta T cell activation	GO:0035710	3.1307038226026295e-13	12.5044	88	1860	37	20598	ANXA1,ARG2,BATF,BCL3,CCL19,CCR2,CCR7,CD160,CD274,GATA3,IFNG,IL12B,IL18R1,IL27,IL2RG,IL4RA,IL6,IRF1,LGALS9,LY9,NCKAP1L,NFKBIZ,NLRP3,PLA2G2D,RIPK2,RUNX3,SASH3,SLAMF6,SOCS1,SPN,STAT3,TARM1,TBX21,TCIRG1,TGFB1,VSIR,ZC3H12A
GO:BP	peptidyl-tyrosine modification	GO:0018212	3.5678434441269754e-13	12.4476	268	1860	70	20598	ANGPT4,ARRB2,BTK,CCK,CCL5,CD300A,CD3E,CD4,CD40,CD74,CD80,CSF1R,CSF3,EHD4,EPGN,EREG,FES,FGF10,FGR,GREM1,HCK,HCLS1,HGF,ICAM1,IFNG,IGF1,IL11,IL12B,IL12RB1,IL22,IL6,IRF1,ITGB1,ITK,LCK,LIF,LILRA5,LRP8,LYN,MIF,NCF1,NOD2,NRG1,PARP14,PARP9,PDGFC,PTK6,PTPN1,PTPN22,PTPN6,PTPRC,RAP2B,RIPK2,SAMSN1,SEMA4D,SFRP1,SLA,SOCS1,SOCS3,SPINK1,STAP1,SUZ12,TGFB1,THY1,TNF,TNFRSF14,TNFRSF1A,TREM2,TXK,ZAP70
GO:BP	positive regulation of lymphocyte mediated immunity	GO:0002708	3.844618908528277e-13	12.4151	107	1860	41	20598	ARID5A,B2M,BTK,C3,CD160,CD40,CRTAM,FAM49B,FCER1G,FCGR1,GATA3,H2-D1,H2-K1,H2-M3,H2-Q10,H2-Q4,H2-Q6,H2-Q7,H2-T22,H2-T23,IFNG,IL12B,IL18R1,IL18RAP,IL6,KLRK1,LAG3,MAD2L2,NLRP3,NOD2,PTPRC,RASGRP1,SASH3,SH2D1A,SLAMF6,TAP2,TBX21,TGFB1,TNF,TRAF6,VAV1
GO:BP	positive regulation of MAPK cascade	GO:0043410	4.561404702044485e-13	12.3409	413	1860	92	20598	ADAM8,ALKAL1,APOE,ARRB2,AVPI1,BMPER,C3,C5AR1,CAMK2D,CARD9,CCL11,CCL12,CCL19,CCL2,CCL21A,CCL22,CCL4,CCL5,CCL7,CCL8,CCL9,CCR1,CCR7,CD4,CD40,CD74,CDC42,CHIL1,CIB1,CSF1R,EDNRA,EIF2AK2,EPGN,FFAR4,FGD2,FGF10,FPR2,GLIPR2,GPNMB,GPR55,HAVCR2,HGF,HMGCR,ICAM1,IGF1,IGFBP4,IL11,IL1A,IL1RN,IL6,KARS,LIF,LILRA5,LTBR,MAP2K4,MAP4K1,MARCO,MIF,MLKL,MMP8,MYD88,NCF1,NOD1,NOD2,P2RY6,PDE6H,PDGFC,PRMT1,PSAP,PTPN1,PTPN22,…
GO:BP	defense response to protozoan	GO:0042832	4.841067098595559e-13	12.3151	29	1860	21	20598	ARG1,BATF,BATF2,BCL3,CCDC88B,CD40,GBP10,GBP2,GBP3,GBP6,GBP7,GBP9,IFNG,IIGP1,IL12B,IL4RA,IL6,IRF8,IRGM2,SLC11A1,TLR12
GO:BP	protein metabolic process	GO:0019538	6.032994527077054e-13	12.2195	3908	1860	489	20598	ABCG1,ABHD12,ADAM10,ADAM8,ADAMTS2,ADAMTS4,ADPRH,AEBP1,AFG3L1,AIF1,AKT2,AKT3,ALKAL1,ALS2,ANGPT4,ANXA1,ANXA2,APAF1,APH1A,APLNR,APOD,APOE,AREL1,ARID5A,ARRB2,ART2B,ASPRV1,AVPI1,B3GALT5,B3GNT3,B3GNT5,B4GALT1,BAK1,BCL2A1D,BCL3,BDKRB1,BDNF,BGN,BHMT,BMP1,BMPER,BTK,C1RA,C3,C5AR1,CAMK2D,CAMK2N1,CARD11,CARD14,CARD9,CASP12,CASP7,CASP8,CCBE1,CCK,CCL11,CCL12,CCL19,CCL2,CCL21A,CCL22,CCL4,CCL5,CCL7,CCL8,CCL9,CCN…
GO:BP	negative regulation of cellular process	GO:0048523	6.041435810559084e-13	12.2189	3752	1860	473	20598	ABCG1,ACTR3,ADA,ADAM10,ADAM8,ADAMTSL2,ADORA2B,AEBP1,AIF1,AKR1C18,AKT2,AKT3,ANGPT4,ANGPTL4,ANKRD1,ANP32B,ANXA1,ANXA2,ANXA4,APLNR,APOBEC3,APOD,APOE,AREL1,ARG1,ARG2,ARHGAP25,ARHGDIB,ARID5A,ARMC10,ARPIN,ARRB2,ASNS,B2M,B4GALT1,BAK1,BASP1,BATF3,BCL2A1A,BCL2A1B,BCL2A1D,BCL3,BDKRB1,BDNF,BICC1,BMPER,BRIP1,BST2,BTK,BTN1A1,BTNL2,C1D,C1QC,C5AR1,CAMK2D,CAMK2N1,CARD14,CASP8,CCL12,CCL19,CCL21A,CCL5,CCL9,CCND1,C…
GO:BP	regulation of biological quality	GO:0065008	6.115367886124807e-13	12.2136	3089	1860	404	20598	1600014C10RIK,AACS,ABCG1,ACTR2,ACTR3,ADA,ADAM10,ADAM8,ADAMTS5,ADORA2B,AGTRAP,AIF1,AKR1C18,AKT2,AKT3,ALDH1A3,ALS2,AMIGO3,ANGPTL4,ANXA1,ANXA2,APBA2,APLNR,APOE,APRT,ARHGAP15,ARPC1A,ARPC1B,ARPC3,ARPC5,ARPIN,ATP6V1G1,ATP8A1,ATP8B4,AVPR2,B2M,BAK1,BCL2A1A,BDKRB1,BDNF,BPGM,BTK,C2CD2L,C2CD4B,C3,C3AR1,C5AR1,CAMK2D,CARD11,CCK,CCL11,CCL12,CCL19,CCL2,CCL21A,CCL4,CCL5,CCND1,CCNE1,CCR1,CCR2,CCR3,CCR4,CCR5,CCR7,…
GO:BP	myeloid leukocyte differentiation	GO:0002573	6.301507454437225e-13	12.2006	193	1860	57	20598	ADAM8,ANXA2,BATF,BATF2,BATF3,C1QC,CASP8,CCL19,CCL5,CCR1,CCR7,CD101,CD300LF,CD4,CD74,CEBPB,CSF1,CSF1R,CSF3,EVI2,FCER1G,FES,GATA3,GPR55,GPR68,HCLS1,IFNG,IL12B,IL17A,IL34,IL3RA,LBR,LIF,LTBR,LYN,NME1,NRROS,OCSTAMP,OSTM1,PILRB1,PIRB,RASSF2,RBP1,SBNO2,SFRP1,SNX10,SPI1,TCIRG1,TGFB1,TNF,TNFSF11,TNFSF9,TRAF6,TREM2,TYROBP,UBASH3B,UBD
GO:BP	interspecies interaction between organisms	GO:0044419	6.462667895431928e-13	12.1896	296	1860	74	20598	ANXA2,APOBEC3,APOE,ARG1,BANF1,BST2,CCL2,CCL4,CCL5,CCR5,CD4,CD74,CFL1,CHMP4B,CTSB,CXCL1,CXCL5,DENR,EIF2AK2,FAM111A,FN1,GBP2,GBP3,GBP6,GBP7,GBP9,GM45717,GPX1,GSDMD,ICAM1,IFITM1,IFITM2,IFITM3,IFITM6,IFNG,IL12B,IRF8,IRGM1,IRGM2,ISG15,ITGAV,LBP,MMP9,MYD88,NAIP5,NCF1,NOD2,NOS2,NUCKS1,OAS1A,OASL2,PARP10,PGLYRP1,PPIH,PRF1,PTX3,RAB7,REG3B,REG3G,S100A9,SERPINB9,SLPI,TGFB1,THOC3,TNF,TREM3,TRIM10,TRIM15,TRIM…
GO:BP	lymphocyte activation involved in immune response	GO:0002285	6.556365732419931e-13	12.1833	149	1860	49	20598	ADA,ANXA1,APBB1IP,BATF,BCL3,CCL19,CCR2,CCR7,CD160,CD180,CD244,CD40,CLEC4D,CORO1A,FCER1G,GAPT,GATA3,H2-M3,HAVCR2,ICAM1,IFNG,IL12B,IL18R1,IL27,IL27RA,IL4RA,IL6,IRF1,ITGAL,ITM2A,LCP1,LGALS9,LY9,MAD2L2,NFKBIZ,NLRP3,PARP3,PGLYRP1,PLCL2,PTPRC,RIPK2,SLAMF6,SLC11A1,SPN,STAT3,TBX21,TGFB1,UNC13D,ZC3H12A
GO:BP	regulation of production of molecular mediator of immune response	GO:0002700	8.589830785729351e-13	12.066	129	1860	45	20598	ARG1,ARID5A,B2M,BST2,CCR2,CD160,CD244,CD40,CD74,CD96,DDX58,FCER1G,GATA3,H2-M3,H2-T23,HMOX1,IFNG,IL13RA2,IL18R1,IL27RA,IL33,IL4RA,IL6,KARS,MAD2L2,MIF,NLRP3,NOD2,PARP3,PTPN22,PTPRC,SASH3,SEMA7A,SLAMF1,SPON2,TBX21,TGFB1,TLR3,TLR9,TNF,TNFRSF14,TNFRSF1B,TRAF6,VSIR,WNT5A
GO:BP	regulation of cytokine production involved in immune response	GO:0002718	8.669820256926296e-13	12.062	77	1860	34	20598	ARG1,ARID5A,B2M,BST2,CCR2,CD160,CD74,CD96,DDX58,FCER1G,GATA3,H2-M3,H2-T23,HMOX1,IL18R1,IL6,KARS,MIF,NLRP3,NOD2,SASH3,SEMA7A,SLAMF1,SPON2,TBX21,TGFB1,TLR3,TLR9,TNF,TNFRSF14,TNFRSF1B,TRAF6,VSIR,WNT5A
GO:BP	establishment of localization	GO:0051234	1.2232547967596722e-12	11.9125	3360	1860	431	20598	AACS,ABCA13,ABCG1,ABCG3,ACAT2,ACSL4,ACSL5,ACTR2,ACTR3,ADA,ADAM10,ADORA2B,ADPRH,AIF1,AKT2,AKT3,ALS2,ANKRD1,ANXA1,ANXA2,ANXA4,AP1S1,APBA2,APLNR,APOD,APOE,APRT,AQP9,ARF2,ARFIP1,ARG1,ARG2,ARHGAP25,ARID5A,ARL1,ARL11,ARL4C,ARL5C,ARRB2,ATP8A1,ATP8B4,AVPR2,B2M,BAK1,BDKRB1,BDNF,BST2,BTK,BTN1A1,BTNL2,C1QTNF5,C2,C2CD2L,C3,CAMK2D,CAP1,CAR9,CARD11,CCDC88B,CCK,CCL12,CCL19,CCL2,CCL21A,CCL4,CCL5,CCND1,CCR1,CCR2,…
GO:BP	cytokine production involved in immune response	GO:0002367	1.3689246371244778e-12	11.8636	96	1860	38	20598	ARG1,ARID5A,B2M,BST2,CCR2,CD160,CD74,CD96,DDX58,FCER1G,GATA3,H2-M3,H2-T23,HMOX1,IL12B,IL18R1,IL18RAP,IL6,KARS,MIF,NLRP3,NOD2,SASH3,SEMA7A,SLAMF1,SLC11A1,SPON2,TBX21,TGFB1,TLR3,TLR9,TNF,TNFRSF14,TNFRSF1B,TRAF6,TREM3,VSIR,WNT5A
GO:BP	regulation of peptidyl-tyrosine phosphorylation	GO:0050730	1.9614246353954277e-12	11.7074	221	1860	61	20598	ANGPT4,ARRB2,CCK,CCL5,CD300A,CD3E,CD4,CD40,CD74,CD80,CSF1R,CSF3,EHD4,EPGN,EREG,FGF10,GREM1,HCLS1,HGF,ICAM1,IFNG,IGF1,IL11,IL12B,IL22,IL6,IRF1,ITGB1,LCK,LIF,LILRA5,LRP8,LYN,MIF,NCF1,NOD2,NRG1,PARP14,PARP9,PDGFC,PTK6,PTPN1,PTPN22,PTPN6,PTPRC,RAP2B,RIPK2,SAMSN1,SEMA4D,SFRP1,SOCS1,SOCS3,SPINK1,STAP1,SUZ12,TGFB1,THY1,TNF,TNFRSF14,TNFRSF1A,TREM2
GO:BP	cellular response to lipid	GO:0071396	2.002327682545136e-12	11.6985	388	1860	87	20598	AKR1C18,ANKRD1,ANXA1,ARID5A,ARRB2,BDNF,CCL12,CCL2,CCL5,CD14,CD180,CD274,CD6,CD68,CD80,CD86,CEBPB,CLU,CMPK2,CXCL1,CXCL10,CXCL13,CXCL16,CXCL3,CXCL5,CXCL9,CYP7B1,DGAT2,EIF4EBP1,FCGR4,FES,GBP10,GBP2,GBP6,GCH1,HAVCR2,IFNG,IGF1,IL12B,IL17A,IL1RN,IL6,INHBA,INHBB,INSIG1,IRF8,IRGM2,KLRK1,LBP,LDLR,LY86,LYN,MAP4K1,MIF,MMP2,MSN,MYD88,NLRP3,NOD2,NOS2,NR1H4,P2RY6,PDE4B,PDIA3,PID1,PIM1,PTK6,PTPN22,PYCARD,RANBP1…
GO:BP	phosphorus metabolic process	GO:0006793	2.952773946446151e-12	11.5298	2295	1860	316	20598	ABHD12,ACSL4,ACSL5,ADA,ADAM10,ADAM8,ADCY4,ADORA2B,ADSSL1,AIF1,AK4,AKT2,AKT3,ALKAL1,ALPL,ALS2,ANGPT4,ANXA2,APLNR,APOE,APRT,ARRB2,ART2B,ATIC,AVPI1,BAK1,BDKRB1,BDNF,BMPER,BTK,C3,C5AR1,CAMK2D,CAMK2N1,CARD14,CARD9,CCK,CCL11,CCL12,CCL19,CCL2,CCL21A,CCL22,CCL4,CCL5,CCL7,CCL8,CCL9,CCND1,CCNE1,CCR1,CCR3,CCR7,CD244,CD300A,CD3E,CD4,CD40,CD6,CD74,CD80,CDC42,CDC42SE1,CDKN2D,CDS1,CEMIP,CFL1,CHIL1,CIB1,CLU,CMPK…
GO:BP	humoral immune response	GO:0006959	3.0694080743196597e-12	11.5129	98	1860	38	20598	A2M,BCL3,C1QA,C2,C3,C4B,C6,CCL2,CCR2,CCR7,CD55,CFB,CXCL1,CXCL10,CXCL13,CXCL3,CXCL5,CXCL9,GATA3,H2-AB1,H2-T23,IFNG,MASP1,NOD2,PGLYRP1,PTPN6,PTPRC,REG3B,REG3G,S100A9,SERPING1,SH2D1A,SLPI,SPON2,TNF,TRBC1,TRBC2,TRDC
GO:BP	regulation of T cell mediated immunity	GO:0002709	3.0754291944930765e-12	11.5121	71	1860	32	20598	ARG1,ARID5A,B2M,CCR2,FAM49B,GATA3,H2-D1,H2-K1,H2-M3,H2-Q10,H2-Q4,H2-Q6,H2-Q7,H2-T22,H2-T23,IL12B,IL18R1,IL6,IL7R,NLRP3,NOD2,PTPRC,RIPK3,SASH3,SLAMF1,SPN,TAP2,TBX21,TNFRSF1B,TRAF6,VSIR,WAS
GO:BP	myeloid cell differentiation	GO:0030099	3.3831291262819194e-12	11.4707	344	1860	80	20598	ADAM8,ANXA2,B2M,BATF,BATF2,BATF3,BPGM,C1QC,CASP8,CCL19,CCL5,CCR1,CCR7,CD101,CD300LF,CD4,CD74,CEBPB,CIB1,CLEC5A,CSF1,CSF1R,CSF3,CSF3R,ETS1,EVI2,FAS,FCER1G,FES,FLI1,GATA3,GPR171,GPR55,GPR68,HCLS1,HIF1A,IFNG,IL12B,IL17A,IL34,IL3RA,INHBA,IRF8,ISG15,LBR,LIF,LOX,LTBR,LYN,NCKAP1L,NME1,NRROS,OCSTAMP,OSTM1,PILRB1,PIP4K2A,PIRB,PRMT1,PTPN6,RAB7B,RASSF2,RBP1,SBNO2,SFRP1,SNX10,SPI1,STAP1,STAT3,TCIRG1,TGFB1,TH…
GO:BP	negative regulation of lymphocyte activation	GO:0051250	3.3939591446133398e-12	11.4693	128	1860	44	20598	ANXA1,ARG1,ARG2,BTK,BTN1A1,CD274,CD300A,CD74,CD80,CD86,CEBPB,FAS,GPNMB,H2-AA,H2-AB1,H2-M3,HAVCR2,IDO1,IL2RA,IL4RA,IRF1,LAG3,LGALS9,LRRC32,LYN,PARP3,PGLYRP1,PLA2G2D,PTPN22,PTPN6,RUNX3,SAMSN1,SFRP1,SOCS1,SPN,TARM1,TBC1D10C,TBX21,TGFB1,TNFAIP8L2,TNFRSF14,TYROBP,VSIR,ZC3H12A
GO:BP	regulation of cytokine biosynthetic process	GO:0042035	3.5271329409892795e-12	11.4526	89	1860	36	20598	BCL3,CARD11,CARD9,CCR2,CD3E,CEBPB,CYBB,EREG,GATA3,IFNG,IL1A,IL27,IL6,INHBB,IRF1,LAG3,LBP,LTB,MAPKAPK2,MYD88,NLRP12,NMI,PTAFR,PTPRC,RNF128,SPN,STAT3,TLR1,TLR3,TLR8,TLR9,TNF,TNFRSF8,TRAF6,TYROBP,WNT5A
GO:BP	regulation of peptide transport	GO:0090087	3.84707118019793e-12	11.4149	645	1860	122	20598	AACS,ACTR3,AIF1,AKT2,ANKRD1,ANXA1,ANXA4,APOD,APOE,ARFIP1,ARG2,ARID5A,BTN1A1,BTNL2,C2CD2L,CCL19,CCL2,CCL5,CCR5,CCR7,CD14,CD160,CD200R1,CD244,CD274,CD300C2,CD38,CD40,CD74,CDC42,CEMIP,CIB1,CLEC4N,CLEC5A,CRTAM,CSF1R,CYP51,DDX58,EDEM2,FFAR4,FGR,FN1,GATA3,GBP4,GJA1,GPR68,GSDMD,H2-T23,HAVCR2,HCAR2,HCLS1,HIF1A,HMGCR,IFIH1,IFNG,IGF1,IL17A,IL1A,IL1R2,IL1RL1,IL27RA,IL33,IL4RA,IL6,INHBB,INSIG1,KARS,LCP1,LGAL…
GO:BP	protein phosphorylation	GO:0006468	3.89144681995888e-12	11.4099	1461	1860	222	20598	ADAM10,ADAM8,AIF1,AKT2,AKT3,ALKAL1,ALS2,ANGPT4,ANXA2,APLNR,APOE,ARRB2,AVPI1,BAK1,BDKRB1,BDNF,BMPER,BTK,C3,C5AR1,CAMK2D,CAMK2N1,CARD14,CARD9,CCK,CCL11,CCL12,CCL19,CCL2,CCL21A,CCL22,CCL4,CCL5,CCL7,CCL8,CCL9,CCND1,CCNE1,CCR1,CCR3,CCR7,CD300A,CD3E,CD4,CD40,CD6,CD74,CD80,CDC42,CDC42SE1,CDKN2D,CEMIP,CFL1,CHIL1,CIB1,CLU,CSF1,CSF1R,CSF3,CYLD,CYR61,DAPK2,DOK2,DUSP2,DUSP9,DYNLT1A,DYNLT1F,EDNRA,EHD4,EIF2AK2…
GO:BP	innate immune response-activating signal transduction	GO:0002758	4.950194180464593e-12	11.3054	124	1860	43	20598	ARRB2,CD14,CD300A,CD300LF,CD86,COLEC12,CYBA,DDX58,DHX58,HAVCR2,IFIH1,IRF1,IRGM2,KLRK1,LBP,LGALS9,LYN,MAPKAPK2,MYD88,NOD2,NR1H4,PIK3AP1,PTPN22,RAB7B,REG3G,RFTN1,RIPK2,S100A14,SMPDL3B,TIFA,TLR1,TLR12,TLR13,TLR3,TLR8,TLR9,TMEM173,TNF,TNIP3,TREML4,TRIM15,TRIM30A,ZC3HAV1
GO:BP	regulation of programmed cell death	GO:0043067	5.145021493885972e-12	11.2886	1285	1860	201	20598	ACSL5,ADA,ADAM10,ADAM8,AIF1,AKR1C18,AKT2,ALDH1A3,ANGPT4,ANGPTL4,ANKRD1,ANP32B,ANXA1,APAF1,APOE,AREL1,ARG2,ARMC10,ARRB2,ASNS,B4GALT1,BAK1,BCL2A1A,BCL2A1B,BCL2A1D,BCL3,BDNF,C5AR1,C6,CAMK2D,CARD14,CASP12,CASP8,CCK,CCL12,CCL19,CCL21A,CCL5,CCR5,CCR7,CD160,CD274,CD38,CD3G,CD40,CD74,CDC42,CDKN2D,CEBPB,CHL1,CHST11,CIB1,CLEC5A,CLU,COL18A1,CORO1A,CSF1R,CTSC,CTSZ,CXCL10,CXCL12,CXCR2,CXCR3,CYCS,CYLD,CYR61,DA…
GO:BP	positive regulation of secretion	GO:0051047	5.441039963172805e-12	11.2643	408	1860	89	20598	AACS,ADORA2B,AIF1,ANKRD1,ARID5A,BTNL2,C2CD2L,CCK,CCL19,CCR5,CCR7,CD14,CD160,CD177,CD244,CD274,CD300C2,CD38,CLEC4N,CLEC5A,CRTAM,CSF1R,CXCL12,CYBA,CYP4F18,DDX58,FCER1G,FGR,GATA3,GJA1,GPR68,GSDMD,H2-T23,HAVCR2,HCAR2,HIF1A,IFIH1,IFNG,IGF1,IL17A,IL1A,IL1RL1,IL33,IL4RA,IL6,INHBB,KARS,KMO,LGALS9,LIF,LILRA5,MIF,MMP12,MMP13,MMP8,NLRP3,NOD2,NR1H4,NUCB2,PANX1,PSMD9,PTAFR,PTPN22,PYCARD,RAB7,RAB8B,RASGRP1,RIP…
GO:BP	phosphate-containing compound metabolic process	GO:0006796	5.579022859357171e-12	11.2534	2278	1860	313	20598	ABHD12,ACSL4,ACSL5,ADA,ADAM10,ADAM8,ADCY4,ADORA2B,ADSSL1,AIF1,AK4,AKT2,AKT3,ALKAL1,ALPL,ALS2,ANGPT4,ANXA2,APLNR,APOE,APRT,ARRB2,ART2B,ATIC,AVPI1,BAK1,BDKRB1,BDNF,BMPER,BTK,C3,C5AR1,CAMK2D,CAMK2N1,CARD14,CARD9,CCK,CCL11,CCL12,CCL19,CCL2,CCL21A,CCL22,CCL4,CCL5,CCL7,CCL8,CCL9,CCND1,CCNE1,CCR1,CCR3,CCR7,CD244,CD300A,CD3E,CD4,CD40,CD6,CD74,CD80,CDC42,CDC42SE1,CDKN2D,CDS1,CEMIP,CFL1,CHIL1,CIB1,CLU,CMPK…
GO:BP	defense response to Gram-positive bacterium	GO:0050830	6.514731623777975e-12	11.1861	60	1860	29	20598	C5AR1,CARD9,FGR,GBP10,GBP2,GBP3,GBP6,GBP7,GBP9,GSDMD,H2-T23,HAVCR2,HCK,IL27RA,KLRK1,LBP,LYZ2,MYD88,NCF1,NLRP3,NOD1,NOD2,PGLYRP1,REG3B,REG3G,RIPK2,TNF,TNFAIP8,TNFRSF14
GO:BP	positive regulation of peptide secretion	GO:0002793	6.568575098357801e-12	11.1825	276	1860	69	20598	AACS,AIF1,ANKRD1,ARID5A,BTNL2,C2CD2L,CCL19,CCR5,CCR7,CD14,CD160,CD244,CD274,CD300C2,CD38,CLEC4N,CLEC5A,CRTAM,CSF1R,DDX58,FGR,GATA3,GJA1,GPR68,GSDMD,H2-T23,HAVCR2,HCAR2,HIF1A,IFIH1,IFNG,IGF1,IL17A,IL1A,IL1RL1,IL33,IL4RA,IL6,KARS,LGALS9,LIF,LILRA5,MIF,MMP12,MMP13,MMP8,NLRP3,NOD2,NR1H4,PANX1,PSMD9,PTPN22,PYCARD,RAB8B,RASGRP1,RIPK2,S100A8,S100A9,SERP1,SLAMF1,TGFB1,TLR1,TLR8,TNF,TNFRSF14,TNFSF11,TREM2…
GO:BP	cytokine biosynthetic process	GO:0042089	6.708953104712753e-12	11.1733	100	1860	38	20598	BCL3,CARD11,CARD9,CCR2,CD3E,CEBPB,CYBB,EREG,GATA3,IFNG,IL1A,IL27,IL6,INHBB,IRF1,IRF9,LAG3,LBP,LTB,MAPKAPK2,MYD88,NLRP12,NMI,NOD1,PTAFR,PTPRC,RNF128,SPN,STAT3,TLR1,TLR3,TLR8,TLR9,TNF,TNFRSF8,TRAF6,TYROBP,WNT5A
GO:BP	leukocyte apoptotic process	GO:0071887	6.708953104712753e-12	11.1733	100	1860	38	20598	ADA,ADAM8,ANXA1,ARG2,BAK1,BCL2A1A,CASP8,CCL19,CCL21A,CCL5,CCR5,CCR7,CD274,CD3G,CD74,CXCL12,CXCR2,FAS,FCER1G,GIMAP8,HCAR2,HCLS1,HIF1A,IDO1,IFNG,IL2RA,IL6,IL7R,LYN,MIF,NOD2,PIK3CD,PRELID1,RIPK3,SERPINB9,SLC39A10,SLC7A11,WNT5A
GO:BP	cytokine metabolic process	GO:0042107	7.108322798952461e-12	11.1482	105	1860	39	20598	BCL3,CARD11,CARD9,CCR2,CD3E,CEBPB,CYBB,EREG,GATA3,IFNG,IL1A,IL27,IL6,INHBB,IRF1,IRF9,LAG3,LBP,LTB,MAPKAPK2,MYD88,NLRP12,NMI,NOD1,PTAFR,PTPRC,RNF128,SPN,STAT3,TLR1,TLR3,TLR8,TLR9,TNF,TNFRSF8,TRAF6,TREM3,TYROBP,WNT5A
GO:BP	positive regulation of cell differentiation	GO:0045597	7.375323297961605e-12	11.1322	941	1860	159	20598	ACTR2,ACTR3,ADA,ADAM8,ADAMTS1,ALKAL1,ANKRD1,ANXA1,ANXA2,APOE,ARRB2,BDNF,C1QA,CASP8,CCL19,CCL5,CCL8,CCNE1,CCR1,CCR2,CCR5,CCR7,CD101,CD4,CD53,CD74,CDC42,CEBPB,CEBPD,CFL1,CIB1,CLIC1,CLU,COL1A1,CSF1,CSF1R,CSF3,CXCL12,CXCL5,CXCL9,CYLD,CYR61,DKKL1,DUOXA1,DYNLT1A,DYNLT1F,E2F1,EIF5A,ENG,ETS1,EVI2,FDPS,FES,FN1,GATA3,GDF3,GDPD2,GJA1,GLIPR2,GPR68,GREM1,H2-AA,H2-M3,HCLS1,HGF,HIF1A,HTR7,IFI204,IFITM1,IFNG,IGF…
GO:BP	regulation of lymphocyte differentiation	GO:0045619	7.920547959148782e-12	11.1012	152	1860	48	20598	ADA,ADAM8,ANXA1,CARD11,CCL19,CCR2,CCR7,CD74,CTLA2A,CYLD,FAS,GATA3,H2-AA,H2-M3,IFNG,IL27,IL2RA,IL2RG,IL4RA,IL6,IL7R,IRF1,LCK,LGALS9,MMP14,NCKAP1L,NFAM1,NFKBIZ,NLRP3,PGLYRP1,PRDM1,PRELID1,PTPN6,PTPRC,RASGRP1,RIPK2,RUNX3,SASH3,SFRP1,SOCS1,TBX21,TGFB1,TLR9,TNFSF9,VNN1,VSIR,ZAP70,ZC3H12A
GO:BP	regulation of apoptotic process	GO:0042981	7.982752949067456e-12	11.0978	1265	1860	198	20598	ACSL5,ADA,ADAM10,ADAM8,AIF1,AKR1C18,AKT2,ALDH1A3,ANGPT4,ANGPTL4,ANKRD1,ANP32B,ANXA1,APAF1,APOE,AREL1,ARG2,ARMC10,ARRB2,ASNS,B4GALT1,BAK1,BCL2A1A,BCL2A1B,BCL2A1D,BCL3,BDNF,C5AR1,C6,CAMK2D,CARD14,CASP12,CASP8,CCK,CCL12,CCL19,CCL21A,CCL5,CCR5,CCR7,CD160,CD274,CD38,CD3G,CD40,CD74,CDC42,CDKN2D,CEBPB,CHL1,CHST11,CIB1,CLEC5A,CLU,COL18A1,CORO1A,CSF1R,CTSC,CTSZ,CXCL10,CXCL12,CXCR2,CXCR3,CYCS,CYLD,CYR61,DA…
GO:BP	positive regulation of secretion by cell	GO:1903532	8.12240012723744e-12	11.0903	383	1860	85	20598	AACS,ADORA2B,AIF1,ANKRD1,ARID5A,BTNL2,C2CD2L,CCK,CCL19,CCR5,CCR7,CD14,CD160,CD177,CD244,CD274,CD300C2,CD38,CLEC4N,CLEC5A,CRTAM,CSF1R,CXCL12,DDX58,FCER1G,FGR,GATA3,GJA1,GPR68,GSDMD,H2-T23,HAVCR2,HCAR2,HIF1A,IFIH1,IFNG,IGF1,IL17A,IL1A,IL1RL1,IL33,IL4RA,IL6,INHBB,KARS,KMO,LGALS9,LIF,LILRA5,MIF,MMP12,MMP13,MMP8,NLRP3,NOD2,NR1H4,NUCB2,PANX1,PSMD9,PTAFR,PTPN22,PYCARD,RAB7,RAB8B,RASGRP1,RIPK2,SEPT5,SERP…
GO:BP	regulation of leukocyte apoptotic process	GO:2000106	8.807264913640411e-12	11.0552	82	1860	34	20598	ADA,ADAM8,ANXA1,ARG2,BCL2A1A,CASP8,CCL19,CCL21A,CCL5,CCR5,CCR7,CD274,CD3G,CD74,CXCL12,CXCR2,FAS,FCER1G,GIMAP8,HCAR2,HCLS1,HIF1A,IDO1,IL7R,LYN,MIF,NOD2,PIK3CD,PRELID1,RIPK3,SERPINB9,SLC39A10,SLC7A11,WNT5A
GO:BP	regulation of MAPK cascade	GO:0043408	9.150591382350201e-12	11.0386	607	1860	116	20598	ADAM8,ALKAL1,APOE,ARRB2,AVPI1,BMPER,C3,C5AR1,CAMK2D,CAMK2N1,CARD9,CCL11,CCL12,CCL19,CCL2,CCL21A,CCL22,CCL4,CCL5,CCL7,CCL8,CCL9,CCR1,CCR7,CD300A,CD4,CD40,CD74,CDC42,CDC42SE1,CHIL1,CIB1,CSF1R,CYLD,CYR61,DOK2,DUSP2,DUSP9,DYNLT1A,DYNLT1F,EDNRA,EIF2AK2,EMILIN1,EPGN,FAS,FFAR4,FGD2,FGF10,FN1,FPR2,GDF3,GLIPR2,GPNMB,GPR55,HAVCR2,HGF,HMGCR,ICAM1,IGF1,IGFBP4,IL11,IL1A,IL1RN,IL6,INHBA,INHBB,KARS,LIF,LILRA5,L…
GO:BP	collagen metabolic process	GO:0032963	1.061466749583846e-11	10.9741	87	1860	35	20598	ADORA2B,ARG1,ARRB2,CCL2,COL1A1,COL1A2,COL5A1,CTSB,CTSK,EMILIN1,ENG,HIF1A,IL6,ITGA2,ITGB1,MFAP4,MMP10,MMP12,MMP13,MMP14,MMP19,MMP2,MMP25,MMP27,MMP28,MMP8,MMP9,MRC2,NPPC,PLOD3,SERPINH1,SMPD3,TGFB1,VSIR,WNT4
GO:BP	positive regulation of leukocyte mediated cytotoxicity	GO:0001912	1.1523896631716573e-11	10.9384	57	1860	28	20598	ARG1,B2M,CCL2,CD160,CRTAM,CXCL1,FAM49B,H2-D1,H2-K1,H2-M3,H2-Q10,H2-Q4,H2-Q6,H2-Q7,H2-T22,H2-T23,IL12B,IL18RAP,KLRK1,LAG3,PTPRC,RASGRP1,SH2D1A,SLAMF6,STAP1,TAP2,TYROBP,VAV1
GO:BP	MAPK cascade	GO:0000165	1.2503593226767492e-11	10.903	655	1860	122	20598	ADAM8,ALKAL1,APOE,ARRB2,AVPI1,BMPER,C3,C5AR1,CAMK2D,CAMK2N1,CARD9,CCL11,CCL12,CCL19,CCL2,CCL21A,CCL22,CCL4,CCL5,CCL7,CCL8,CCL9,CCR1,CCR3,CCR7,CD300A,CD4,CD40,CD74,CDC42,CDC42SE1,CHIL1,CIB1,CSF1R,CYLD,CYR61,DOK2,DUSP2,DUSP9,DYNLT1A,DYNLT1F,EDNRA,EIF2AK2,EMILIN1,EPGN,FAS,FFAR4,FGD2,FGF10,FN1,FPR2,GDF3,GLIPR2,GPNMB,GPR55,HAVCR2,HGF,HMGCR,ICAM1,IGF1,IGFBP4,IL11,IL1A,IL1RN,IL6,INHBA,INHBB,ITGAV,KARS,L…
GO:BP	positive regulation of protein secretion	GO:0050714	1.3215509625742804e-11	10.8789	248	1860	64	20598	AACS,AIF1,ANKRD1,ARID5A,BTNL2,C2CD2L,CCL19,CCR5,CCR7,CD14,CD160,CD244,CD274,CD300C2,CD38,CLEC4N,CLEC5A,CRTAM,CSF1R,DDX58,FGR,GATA3,GJA1,GPR68,GSDMD,H2-T23,HAVCR2,HCAR2,HIF1A,IFIH1,IFNG,IGF1,IL17A,IL1A,IL1RL1,IL33,IL4RA,IL6,KARS,LGALS9,LILRA5,MIF,MMP12,MMP13,MMP8,NLRP3,NOD2,NR1H4,PANX1,PSMD9,PTPN22,PYCARD,RASGRP1,RIPK2,SERP1,SLAMF1,TGFB1,TLR1,TLR8,TNF,TNFRSF14,TREM2,TRPM2,WNT5A
GO:BP	blood vessel development	GO:0001568	1.3592329468180763e-11	10.8667	558	1860	109	20598	ADAM12,ADAM8,ADAMTS1,ADAMTS6,AKT3,ANGPT4,ANXA1,ANXA2,APLNR,APOE,B4GALT1,BAK1,BMPER,C3,C3AR1,C5AR1,C6,CASP8,CCBE1,CCL11,CCL12,CCL2,CCL5,CCR2,CCR3,CD160,CD40,CDC42,CHIL1,CIB1,COL18A1,COL1A1,COL1A2,COL3A1,COL4A1,COL4A2,COL5A1,CXCL10,CXCL12,CXCR2,CXCR3,CYBB,CYR61,DCN,DDAH1,DHCR7,E2F2,ECSCR,EDNRA,EFEMP2,ELK3,EMILIN1,ENG,EPGN,ERAP1,ETS1,FGF10,GJA1,GJA4,GPX1,GREM1,H2-M3,HEG1,HGF,HIF1A,HMOX1,HPSE,HS6ST1,…
GO:BP	positive regulation of T cell differentiation	GO:0045582	1.3634082526721902e-11	10.8654	83	1860	34	20598	ADA,ADAM8,ANXA1,CCL19,CCR2,CCR7,CD74,CYLD,GATA3,H2-AA,H2-M3,IFNG,IL2RA,IL2RG,IL4RA,IL6,IL7R,IRF1,LCK,LGALS9,NCKAP1L,NFKBIZ,NLRP3,PTPRC,RASGRP1,RIPK2,RUNX3,SASH3,SOCS1,TGFB1,TNFSF9,VNN1,VSIR,ZAP70
GO:BP	pattern recognition receptor signaling pathway	GO:0002221	1.4005017798101911e-11	10.8537	122	1860	42	20598	ARRB2,CD14,CD300A,CD300LF,CD86,COLEC12,CYBA,DDX58,DHX58,HAVCR2,IFIH1,IRF1,IRGM2,LBP,LGALS9,LYN,MAPKAPK2,MYD88,NOD2,NR1H4,PIK3AP1,PTPN22,RAB7B,REG3G,RFTN1,RIPK2,S100A14,SMPDL3B,TIFA,TLR1,TLR12,TLR13,TLR3,TLR8,TLR9,TMEM173,TNF,TNIP3,TREML4,TRIM15,TRIM30A,ZC3HAV1
GO:BP	monocyte chemotaxis	GO:0002548	1.5490201427853323e-11	10.8099	46	1860	25	20598	AIF1,ANXA1,CCL11,CCL12,CCL19,CCL2,CCL21A,CCL22,CCL4,CCL5,CCL7,CCL8,CCL9,CCR1,CCR2,CXCL10,CXCL12,FPR2,GREM1,LGMN,LYN,PLA2G7,PTPRO,S100A14,TNFSF11
GO:BP	T cell migration	GO:0072678	2.0086069356198232e-11	10.6971	54	1860	27	20598	ADAM10,ADAM8,AIF1,APOD,CCL2,CCL21A,CCL5,CCR2,CCR7,CD200R1,CXCL10,CXCL12,CXCL13,CXCL16,CXCR3,ICAM1,IL27RA,ITGB7,LGALS9,MSN,MYO1G,PYCARD,RIPK3,SPN,TNFRSF14,TNFSF14,WNT5A
GO:BP	vasculature development	GO:0001944	2.1489209592007446e-11	10.6678	584	1860	112	20598	ADAM12,ADAM8,ADAMTS1,ADAMTS6,AKT3,ANGPT4,ANP32B,ANXA1,ANXA2,APLNR,APOE,B4GALT1,BAK1,BMPER,C3,C3AR1,C5AR1,C6,CASP8,CCBE1,CCL11,CCL12,CCL2,CCL5,CCR2,CCR3,CD160,CD40,CDC42,CHIL1,CIB1,COL18A1,COL1A1,COL1A2,COL3A1,COL4A1,COL4A2,COL5A1,CXCL10,CXCL12,CXCR2,CXCR3,CYBB,CYR61,DCN,DDAH1,DHCR7,E2F2,ECSCR,EDNRA,EFEMP2,ELK3,EMILIN1,ENG,EPGN,ERAP1,ETS1,FGF10,GJA1,GJA4,GPX1,GREM1,H2-M3,HEG1,HGF,HIF1A,HMOX1,HPSE,…
GO:BP	blood vessel morphogenesis	GO:0048514	2.522367627688418e-11	10.5982	475	1860	97	20598	ADAM12,ADAM8,ADAMTS1,AKT3,ANGPT4,ANXA1,ANXA2,APLNR,APOE,B4GALT1,BAK1,BMPER,C3,C3AR1,C5AR1,C6,CASP8,CCBE1,CCL11,CCL12,CCL2,CCL5,CCR2,CCR3,CD160,CD40,CDC42,CHIL1,CIB1,COL18A1,COL3A1,COL4A1,COL4A2,CXCL10,CXCL12,CXCR2,CXCR3,CYBB,CYR61,DCN,DDAH1,E2F2,ECSCR,EDNRA,ELK3,EMILIN1,ENG,EPGN,ERAP1,ETS1,FGF10,GJA1,GPX1,GREM1,H2-M3,HEG1,HGF,HIF1A,HMOX1,HPSE,HS6ST1,IL1A,ITGB1,LAMA1,LDLR,LIF,LOX,LOXL2,LRG1,MMP9,P…
GO:BP	regulation of protein transport	GO:0051223	2.5617905999699663e-11	10.5915	608	1860	115	20598	AACS,ACTR3,AIF1,AKT2,ANKRD1,ANXA1,ANXA4,APOD,APOE,ARFIP1,ARG2,ARID5A,BTN1A1,BTNL2,C2CD2L,CCL19,CCL2,CCL5,CCR5,CCR7,CD14,CD160,CD200R1,CD244,CD274,CD300C2,CD38,CD40,CDC42,CEMIP,CIB1,CLEC4N,CLEC5A,CRTAM,CSF1R,CYP51,DDX58,EDEM2,FFAR4,FGR,FN1,GATA3,GBP4,GJA1,GPR68,GSDMD,H2-T23,HAVCR2,HCAR2,HCLS1,HIF1A,HMGCR,IFIH1,IFNG,IGF1,IL17A,IL1A,IL1R2,IL1RL1,IL27RA,IL33,IL4RA,IL6,INHBB,INSIG1,KARS,LCP1,LGALS9,LI…
GO:BP	regulation of protein modification process	GO:0031399	2.587205264132683e-11	10.5872	1469	1860	220	20598	ADAM8,AIF1,AKT2,ALKAL1,ALS2,ANGPT4,ANXA2,APLNR,APOE,ARID5A,ARRB2,AVPI1,BAK1,BDKRB1,BDNF,BMPER,C3,C5AR1,CAMK2D,CAMK2N1,CARD14,CARD9,CCK,CCL11,CCL12,CCL19,CCL2,CCL21A,CCL22,CCL4,CCL5,CCL7,CCL8,CCL9,CCND1,CCNE1,CCR1,CCR7,CD300A,CD3E,CD4,CD40,CD6,CD74,CD80,CDC42,CDC42SE1,CDKN2D,CEMIP,CHIL1,CIB1,CLU,CSF1,CSF1R,CSF3,CYLD,CYR61,DOK2,DTX3L,DUSP2,DUSP9,DYNLT1A,DYNLT1F,EDNRA,EHD4,EIF2AK2,EMILIN1,ENG,EPGN,E…
GO:BP	T cell activation involved in immune response	GO:0002286	2.6710835850118045e-11	10.5733	80	1860	33	20598	ANXA1,APBB1IP,BATF,BCL3,CCL19,CCR2,CCR7,CLEC4D,FCER1G,GATA3,H2-M3,HAVCR2,ICAM1,IFNG,IL12B,IL18R1,IL27,IL4RA,IL6,IRF1,ITGAL,LCP1,LY9,NFKBIZ,NLRP3,RIPK2,SLAMF6,SLC11A1,SPN,STAT3,TBX21,TGFB1,ZC3H12A
GO:BP	negative regulation of leukocyte mediated immunity	GO:0002704	3.0260628793848964e-11	10.5191	47	1860	25	20598	ARG1,ARRB2,BST2,CCR2,CD300A,CD96,H2-M3,H2-T23,HAVCR2,HMOX1,IL13RA2,IL7R,KLRB1B,LGALS9,NOD2,PARP3,PTPN6,PTPRC,SERPINB9,SLAMF1,SPN,TAP1,TAP2,TBX21,VSIR
GO:BP	response to oxygen-containing compound	GO:1901700	3.153130621077655e-11	10.5013	1105	1860	177	20598	AACS,ADA,AKR1C18,AKT2,AKT3,ANKRD1,ANXA1,APOD,ARID5A,BDKRB1,BTK,C2CD2L,C5AR1,CARD9,CASP8,CCL12,CCL19,CCL2,CCL21A,CCL5,CCL7,CCR5,CCR7,CD14,CD180,CD274,CD38,CD6,CD68,CD80,CD86,CD96,CDKN2D,CEBPB,CFL1,CLU,CMPK2,CNR2,COL1A1,COL1A2,COL3A1,COL4A1,COL5A2,CXCL1,CXCL10,CXCL13,CXCL16,CXCL3,CXCL5,CXCL9,DGAT2,DNTT,DUOX2,EDEM2,EDNRA,EGR2,EIF2AK2,EIF4EBP1,FCGR4,FES,FPR2,GBP10,GBP2,GBP6,GCH1,GGT1,GPR68,GPX1,HAVCR…
GO:BP	signal transduction by protein phosphorylation	GO:0023014	3.2442456359980714e-11	10.4889	671	1860	123	20598	ADAM8,ALKAL1,APOE,ARRB2,AVPI1,BMPER,C3,C5AR1,CAMK2D,CAMK2N1,CARD9,CCL11,CCL12,CCL19,CCL2,CCL21A,CCL22,CCL4,CCL5,CCL7,CCL8,CCL9,CCR1,CCR3,CCR7,CD300A,CD4,CD40,CD74,CDC42,CDC42SE1,CHIL1,CIB1,CSF1R,CYLD,CYR61,DOK2,DUSP2,DUSP9,DYNLT1A,DYNLT1F,EDNRA,EIF2AK2,EMILIN1,EPGN,FAS,FFAR4,FGD2,FGF10,FN1,FPR2,GDF3,GLIPR2,GPNMB,GPR55,HAVCR2,HGF,HMGCR,ICAM1,IGF1,IGFBP4,IL11,IL1A,IL1RN,IL6,INHBA,INHBB,ITGAV,KARS,L…
GO:BP	nitrogen compound metabolic process	GO:0006807	3.856416938178782e-11	10.4138	6429	1860	728	20598	ABCG1,ABHD12,ACSL4,ACSL5,ACTR2,ACTR3,ADA,ADAM10,ADAM8,ADAMTS2,ADAMTS4,ADAT3,ADCY4,ADGRF1,ADORA2B,ADPRH,ADSSL1,AEBP1,AFG3L1,AIF1,AK4,AKNA,AKR1C18,AKT2,AKT3,ALKAL1,ALS2,ANGPT4,ANKRD1,ANXA1,ANXA2,ANXA4,APAF1,APH1A,APLNR,APOBEC3,APOD,APOE,APRT,AREL1,ARG1,ARG2,ARID3A,ARID5A,ARRB2,ART2B,ASNS,ASPRV1,ATIC,AVPI1,B3GALT5,B3GNT3,B3GNT5,B4GALT1,BAK1,BANF1,BASP1,BATF,BATF3,BCL2A1D,BCL3,BDKRB1,BDNF,BGN,BHMT,BL…
GO:BP	positive regulation of metabolic process	GO:0009893	3.972484446851492e-11	10.4009	2845	1860	370	20598	ABCG1,ACSL5,ACTA1,ACTR2,ACTR3,ADAM8,ADORA2B,AIF1,AKNA,AKR1C18,AKT2,ALKAL1,ALS2,ANGPT4,ANGPTL4,ANXA1,ANXA2,APAF1,APLNR,APOE,AREL1,ARID3A,ARID5A,ARRB2,AVPI1,AVPR2,BAK1,BATF,BCL3,BDNF,BMPER,C3,C3AR1,C5AR1,CAMK2D,CAMK2N1,CARD11,CARD14,CARD9,CASP12,CASP8,CCBE1,CCK,CCL11,CCL12,CCL19,CCL2,CCL21A,CCL22,CCL4,CCL5,CCL7,CCL8,CCL9,CCND1,CCR1,CCR2,CCR5,CCR7,CCT3,CD177,CD244,CD300A,CD38,CD3E,CD4,CD40,CD6,CD74,…
GO:BP	antigen processing and presentation of peptide antigen	GO:0048002	4.825498373698594e-11	10.3165	44	1860	24	20598	B2M,CD74,CLEC4A2,FCER1G,FCGR1,H2-AA,H2-AB1,H2-D1,H2-K1,H2-M3,H2-Q10,H2-Q4,H2-Q6,H2-Q7,H2-T22,H2-T23,MARCH1,PYCARD,SLC11A1,TAP1,TAP2,TAPBPL,TRAF6,TREM2
GO:BP	cellular metabolic process	GO:0044237	6.623278100246503e-11	10.1789	7117	1860	792	20598	1600014C10RIK,ABCG1,ABHD12,ACAT2,ACSL4,ACSL5,ACTR2,ACTR3,ADA,ADAM10,ADAM8,ADAT3,ADCY4,ADGRF1,ADORA2B,ADPRH,ADSSL1,AEBP1,AFG3L1,AIF1,AK4,AKNA,AKR1C18,AKT2,AKT3,ALDH1A3,ALDH3B1,ALKAL1,ALOX5AP,ALPL,ALS2,AMDHD2,ANGPT4,ANKRD1,ANXA1,ANXA2,ANXA4,AOAH,APAF1,APH1A,APLNR,APOBEC3,APOBR,APOD,APOE,APRT,AREL1,ARG1,ARG2,ARID3A,ARID5A,ARL1,ARRB2,ART2B,ASNS,ATG9B,ATIC,AVPI1,B3GALT5,B3GNT3,B3GNT5,B4GALT1,BAK1,BANF…
GO:BP	negative regulation of inflammatory response	GO:0050728	7.509300083345367e-11	10.1244	122	1860	41	20598	ADA,AOAH,APOD,APOE,CD200R1,CNR2,CST7,CTLA2A,ETS1,FFAR4,GATA3,GPX1,HGF,IGF1,IL12B,IL1R2,IL22,IL2RA,LDLR,LGALS9,MEFV,MVK,NLRC3,NLRP12,NLRP3,NOD2,NR1H4,PGLYRP1,PSMA1,PSMB4,PYCARD,SERPINF1,SIGLECE,SMPDL3B,SOCS3,SPN,TNFAIP6,TNFAIP8L2,TNFRSF1A,TNFRSF1B,ZC3H12A
GO:BP	activation of innate immune response	GO:0002218	7.524442248924665e-11	10.1235	138	1860	44	20598	ARRB2,CD14,CD300A,CD300LF,CD86,COLEC12,CYBA,DDX58,DHX58,HAVCR2,IFIH1,IRF1,IRGM2,KLRK1,LBP,LGALS9,LYN,MAPKAPK2,MYD88,NOD2,NR1H4,PIK3AP1,PTPN22,PYCARD,RAB7B,REG3G,RFTN1,RIPK2,S100A14,SMPDL3B,TIFA,TLR1,TLR12,TLR13,TLR3,TLR8,TLR9,TMEM173,TNF,TNIP3,TREML4,TRIM15,TRIM30A,ZC3HAV1
GO:BP	cardiovascular system development	GO:0072358	8.091394622858888e-11	10.092	595	1860	112	20598	ADAM12,ADAM8,ADAMTS1,ADAMTS6,AKT3,ANGPT4,ANP32B,ANXA1,ANXA2,APLNR,APOE,B4GALT1,BAK1,BMPER,C3,C3AR1,C5AR1,C6,CASP8,CCBE1,CCL11,CCL12,CCL2,CCL5,CCR2,CCR3,CD160,CD40,CDC42,CHIL1,CIB1,COL18A1,COL1A1,COL1A2,COL3A1,COL4A1,COL4A2,COL5A1,CXCL10,CXCL12,CXCR2,CXCR3,CYBB,CYR61,DCN,DDAH1,DHCR7,E2F2,ECSCR,EDNRA,EFEMP2,ELK3,EMILIN1,ENG,EPGN,ERAP1,ETS1,FGF10,GJA1,GJA4,GPX1,GREM1,H2-M3,HEG1,HGF,HIF1A,HMOX1,HPSE,…
GO:BP	alpha-beta T cell differentiation	GO:0046632	8.419511272312819e-11	10.0747	97	1860	36	20598	ADA,ANXA1,BATF,BCL3,CCL19,CCR2,CCR7,GATA3,GPR18,IFNG,IL12B,IL18R1,IL27,IL2RG,IL4RA,IL6,IRF1,ITK,LY9,NCKAP1L,NFKBIZ,NLRP3,PLA2G2D,PRDM1,RIPK2,RUNX3,SASH3,SLAMF6,SOCS1,SPN,STAT3,TBX21,TGFB1,TXK,ZAP70,ZC3H12A
GO:BP	regulation of molecular function	GO:0065009	8.45137745826299e-11	10.0731	2003	1860	278	20598	ACTR3,ADAM8,ADCY4,ADGRF1,ADORA2B,ADPRH,AKT2,ALS2,ANGPTL4,ANXA1,ANXA2,ANXA4,APAF1,APH1A,APOE,ARG2,ARHGAP15,ARHGAP9,ARL1,ARRB2,ASAP3,AVPI1,B2M,BAK1,BCL2A1D,BDNF,C5AR1,CAMK2D,CAMK2N1,CARD11,CARD14,CASP12,CASP8,CCK,CCL11,CCL12,CCL19,CCL2,CCL21A,CCL22,CCL4,CCL5,CCL7,CCL8,CCL9,CCND1,CCNE1,CCR7,CD300A,CD4,CD40,CD74,CDC42,CDKN2D,CEMIP,CFL1,CHIL1,CIB1,CLU,CNN3,CNR2,CSF1,CSF1R,CSF3,CST7,CSTB,CTSZ,CXCL13,CY…
GO:BP	T-helper 1 type immune response	GO:0042088	9.456522405467293e-11	10.0243	45	1860	24	20598	ANXA1,ARID5A,BCL3,CCL19,CCR2,CCR7,H2-AB1,HAVCR2,IL12B,IL12RB1,IL18BP,IL18R1,IL18RAP,IL1RL1,IL27,IL27RA,IL33,IL4RA,IRF1,RIPK2,SLAMF1,SLC11A1,SPN,TRAF6
GO:BP	regulation of establishment of protein localization	GO:0070201	1.011359825421252e-10	9.99509	635	1860	117	20598	AACS,ACTR3,AIF1,AKT2,ANKRD1,ANXA1,ANXA4,APOD,APOE,ARFIP1,ARG2,ARID5A,BTN1A1,BTNL2,C2CD2L,CCL19,CCL2,CCL5,CCR5,CCR7,CCT3,CD14,CD160,CD200R1,CD244,CD274,CD300C2,CD38,CD40,CDC42,CEMIP,CIB1,CLEC4N,CLEC5A,CRTAM,CSF1R,CYP51,DDX58,EDEM2,FFAR4,FGR,FN1,GATA3,GBP4,GJA1,GPR68,GSDMD,H2-T23,HAVCR2,HCAR2,HCLS1,HIF1A,HMGCR,IFIH1,IFNG,IGF1,IL17A,IL1A,IL1R2,IL1RL1,IL27RA,IL33,IL4RA,IL6,INHBB,INSIG1,KARS,LCP1,LGAL…
GO:BP	positive regulation of cytokine biosynthetic process	GO:0042108	1.106316787358427e-10	9.95612	57	1860	27	20598	BCL3,CARD11,CCR2,CD3E,CYBB,EREG,IFNG,IL1A,IL27,IRF1,LBP,LTB,MAPKAPK2,MYD88,PTAFR,PTPRC,SPN,STAT3,TLR1,TLR3,TLR8,TLR9,TNF,TNFRSF8,TRAF6,TYROBP,WNT5A
GO:BP	regulation of CD4-positive, alpha-beta T cell activation	GO:2000514	1.106316787358427e-10	9.95612	57	1860	27	20598	ANXA1,ARG2,CCL19,CCR2,CCR7,CD160,CD274,GATA3,IFNG,IL27,IL2RG,IL4RA,IL6,IRF1,LGALS9,NCKAP1L,NFKBIZ,NLRP3,RIPK2,RUNX3,SASH3,SOCS1,TARM1,TBX21,TGFB1,VSIR,ZC3H12A
GO:BP	primary metabolic process	GO:0044238	1.1134935946288416e-10	9.95331	6783	1860	759	20598	ABCG1,ABHD12,ACAT2,ACSL4,ACSL5,ACTR2,ACTR3,ADA,ADAM10,ADAM8,ADAMTS2,ADAMTS4,ADAT3,ADCY4,ADGRF1,ADORA2B,ADPRH,ADSSL1,AEBP1,AFG3L1,AIF1,AK4,AKNA,AKR1C18,AKT2,AKT3,ALDH1A3,ALKAL1,ALOX5AP,ALS2,ANGPT4,ANGPTL4,ANKRD1,ANXA1,ANXA2,ANXA4,AOAH,APAF1,APH1A,APLNR,APOBEC3,APOBR,APOD,APOE,APRT,AREL1,ARG1,ARG2,ARID3A,ARID5A,ARRB2,ART2B,ASNS,ASPRV1,ATIC,AVPI1,B3GALT5,B3GNT3,B3GNT5,B4GALT1,BAK1,BANF1,BASP1,BATF,B…
GO:BP	B cell mediated immunity	GO:0019724	1.164573482020486e-10	9.93383	93	1860	35	20598	BATF,BCL3,BTK,C1QA,C3,C4B,CD40,CD55,CD74,FAS,FCER1G,FCGR1,GAPT,H2-AB1,H2-M3,H2-T23,IFNG,IL13RA2,IL27RA,IL4RA,MAD2L2,MYD88,NOD2,PARP3,PIRB,POU2F2,PTPN6,PTPRC,TBX21,TCIRG1,TGFB1,TNF,TRBC1,TRBC2,TRDC
GO:BP	regulation of interleukin-12 production	GO:0032655	1.5029807234723438e-10	9.82305	42	1860	23	20598	ARRB2,CCL19,CCR7,CD40,CD47,H2-M3,IDO1,IFNG,IL12B,IRF1,IRF8,LILRA5,LTB,MEFV,NLRC3,NOD2,SLAMF1,TLR3,TLR8,TLR9,TNFRSF9,TNFSF9,TRAF6
GO:BP	angiogenesis	GO:0001525	1.511742847717479e-10	9.82052	388	1860	83	20598	ADAM12,ADAM8,ADAMTS1,AKT3,ANGPT4,ANXA1,ANXA2,APLNR,B4GALT1,BMPER,C3,C3AR1,C5AR1,C6,CASP8,CCBE1,CCL11,CCL12,CCL2,CCL5,CCR2,CCR3,CD160,CD40,CDC42,CHIL1,CIB1,COL18A1,COL4A1,COL4A2,CXCL10,CXCL12,CXCR2,CXCR3,CYBB,CYR61,DCN,DDAH1,E2F2,ECSCR,EDNRA,ELK3,EMILIN1,ENG,EPGN,ERAP1,ETS1,GPX1,GREM1,H2-M3,HGF,HIF1A,HMOX1,HPSE,HS6ST1,IL1A,ITGB1,LIF,LOXL2,LRG1,MMP9,PGF,PGK1,PLAU,PPIH,PTGS2,RNF213,RNH1,RSPO3,SERPIN…
GO:BP	negative regulation of immune effector process	GO:0002698	1.629486672830657e-10	9.78795	114	1860	39	20598	A2M,ANXA1,ARG1,ARRB2,BST2,CCR2,CD300A,CD47,CD55,CD96,DHX58,H2-M3,H2-T23,HAVCR2,HMOX1,IL13RA2,IL2RA,IL33,IL4RA,IL7R,IRF1,KLRB1B,LGALS9,NOD2,PARP3,PGLYRP1,PTPN6,PTPRC,SERPINB9,SERPING1,SLAMF1,SPN,TAP1,TAP2,TBX21,TGFB1,TNF,VSIR,ZC3H12A
GO:BP	regulation of phagocytosis	GO:0050764	1.8929924123102007e-10	9.72285	80	1860	32	20598	C2,C3,CCL2,CCR7,CD300A,CD300LF,CD47,CNN2,CYBA,DOCK2,FCER1G,FCGR1,FGR,HCK,IL2RB,IL2RG,ITGA2,ITGAV,LBP,NCKAP1L,NOD2,PROS1,PTPRC,PTX3,PYCARD,SIGLECE,SIRPB1A,SLC11A1,SPHK1,STAP1,TGFB1,TNF
GO:BP	regulation of T cell differentiation	GO:0045580	1.9104760220539942e-10	9.71886	125	1860	41	20598	ADA,ADAM8,ANXA1,CARD11,CCL19,CCR2,CCR7,CD74,CTLA2A,CYLD,GATA3,H2-AA,H2-M3,IFNG,IL27,IL2RA,IL2RG,IL4RA,IL6,IL7R,IRF1,LCK,LGALS9,NCKAP1L,NFKBIZ,NLRP3,PRDM1,PRELID1,PTPRC,RASGRP1,RIPK2,RUNX3,SASH3,SOCS1,TBX21,TGFB1,TNFSF9,VNN1,VSIR,ZAP70,ZC3H12A
GO:BP	lymphocyte chemotaxis	GO:0048247	1.9718381482828428e-10	9.70513	50	1860	25	20598	ADAM10,ADAM8,CCL11,CCL12,CCL19,CCL2,CCL21A,CCL22,CCL4,CCL5,CCL7,CCL8,CCL9,CCR2,CCR7,CH25H,CXCL10,CXCL13,CXCL14,CXCL16,CXCR3,CYP7B1,KLRK1,TNFSF14,WNT5A
GO:BP	regulation of cell differentiation	GO:0045595	1.9847020845560535e-10	9.7023	1559	1860	227	20598	ABCG1,ACTR2,ACTR3,ADA,ADAM10,ADAM8,ADAMTS1,ALKAL1,ANKRD1,ANXA1,ANXA2,APOE,ARRB2,B2M,BDNF,C1QA,C1QC,C5AR1,CARD11,CASP8,CCL19,CCL5,CCL8,CCL9,CCND1,CCNE1,CCR1,CCR2,CCR5,CCR7,CD101,CD38,CD4,CD53,CD74,CDC42,CEBPB,CEBPD,CERS2,CFL1,CHRD,CIB1,CLIC1,CLU,COL1A1,COL3A1,COL5A1,COL5A2,CSF1,CSF1R,CSF3,CSF3R,CTLA2A,CTSZ,CXCL10,CXCL12,CXCL14,CXCL5,CXCL9,CYLD,CYR61,DIO3,DKKL1,DRAXIN,DUOXA1,DYNLT1A,DYNLT1F,E2F1,EI…
GO:BP	regulation of catalytic activity	GO:0050790	2.2683095093689345e-10	9.6443	1438	1860	213	20598	ADAM8,ADCY4,ADORA2B,ADPRH,AKT2,ALS2,ANGPTL4,ANXA1,APAF1,APH1A,APOE,ARG2,ARHGAP15,ARHGAP9,ARL1,ARRB2,ASAP3,AVPI1,BAK1,BCL2A1D,C5AR1,CAMK2N1,CASP12,CASP8,CCK,CCL11,CCL12,CCL19,CCL2,CCL21A,CCL22,CCL4,CCL5,CCL7,CCL8,CCL9,CCND1,CCNE1,CCR7,CD300A,CD4,CD40,CD74,CDC42,CDKN2D,CEMIP,CHIL1,CIB1,CLU,CNN3,CNR2,CSF1,CSF1R,CST7,CSTB,CXCL13,CYBA,CYCS,CYR61,DTX3L,DUSP2,DUSP9,EIF2AK2,ENG,EPGN,EREG,FAS,FGD2,FGF10,F…
GO:BP	symbiont process	GO:0044403	2.3180832406755627e-10	9.63487	282	1860	67	20598	ANXA2,APOBEC3,APOE,ARG1,BANF1,BST2,CCL4,CCL5,CCR5,CD4,CD74,CFL1,CHMP4B,CTSB,CXCL1,CXCL5,DENR,EIF2AK2,FAM111A,FN1,GBP2,GBP3,GBP6,GBP7,GBP9,GM45717,GPX1,ICAM1,IFITM1,IFITM2,IFITM3,IFITM6,IFNG,IL12B,IRF8,IRGM1,IRGM2,ISG15,ITGAV,LBP,MMP9,MYD88,NAIP5,NCF1,NOD2,NUCKS1,OAS1A,OASL2,PARP10,PGLYRP1,PPIH,PTX3,RAB7,SERPINB9,SLPI,TGFB1,THOC3,TNF,TREM3,TRIM10,TRIM15,TRIM21,TRIM26,TRIM27,TRIM30A,ZC3H12A,ZC3HAV1
GO:BP	positive regulation of lymphocyte differentiation	GO:0045621	2.4536760826178515e-10	9.61018	95	1860	35	20598	ADA,ADAM8,ANXA1,CCL19,CCR2,CCR7,CD74,CYLD,GATA3,H2-AA,H2-M3,IFNG,IL2RA,IL2RG,IL4RA,IL6,IL7R,IRF1,LCK,LGALS9,MMP14,NCKAP1L,NFKBIZ,NLRP3,PTPRC,RASGRP1,RIPK2,RUNX3,SASH3,SOCS1,TGFB1,TNFSF9,VNN1,VSIR,ZAP70
GO:BP	negative regulation of secretion	GO:0051048	2.891287301807397e-10	9.53891	207	1860	55	20598	ACSL4,ADA,ANXA1,ANXA4,APOE,ARG2,AVPR2,BTN1A1,CCR2,CD200R1,CD300A,CD74,CYP4F18,CYP51,ENTPD1,FFAR4,FN1,HMGCR,HMOX1,HRH2,HTR7,IL11,IL13RA2,IL1R2,IL1RN,IL27RA,IL33,IL6,INHBB,LGALS9,LIF,LILRA5,LRRC32,MTNR1A,NLRP12,NLRP3,NR1H4,NUCB2,PSMD9,PTPN22,RAB7,RAP1B,RHBDF2,SFRP1,SLAMF1,SRGN,TIFAB,TLR8,TNF,TNFRSF1A,TNFRSF1B,TNFRSF9,TRIM27,VAMP3,ZC3H12A
GO:BP	CD4-positive, alpha-beta T cell differentiation	GO:0043367	3.09297118175401e-10	9.50962	72	1860	30	20598	ANXA1,BATF,BCL3,CCL19,CCR2,CCR7,GATA3,IFNG,IL12B,IL18R1,IL27,IL2RG,IL4RA,IL6,IRF1,LY9,NCKAP1L,NFKBIZ,NLRP3,PLA2G2D,RIPK2,RUNX3,SASH3,SLAMF6,SOCS1,SPN,STAT3,TBX21,TGFB1,ZC3H12A
GO:BP	positive regulation of myeloid cell differentiation	GO:0045639	3.1885946403548013e-10	9.4964	86	1860	33	20598	CASP8,CCL5,CCR1,CD101,CD4,CD74,CSF1,CSF1R,CSF3,ETS1,EVI2,FES,GPR68,HCLS1,HIF1A,IFNG,IL12B,IL17A,IL34,INHBA,ISG15,LIF,NCKAP1L,OCSTAMP,PRMT1,RAB7B,STAT3,TGFB1,THPO,TNF,TNFSF11,TRAF6,TYROBP
GO:BP	toll-like receptor signaling pathway	GO:0002224	3.413205728341298e-10	9.46684	91	1860	34	20598	ARRB2,CD14,CD300A,CD300LF,CD86,COLEC12,CYBA,HAVCR2,IRF1,LBP,LGALS9,LYN,MAPKAPK2,MYD88,NOD2,NR1H4,PIK3AP1,PTPN22,RAB7B,REG3G,RFTN1,RIPK2,S100A14,SMPDL3B,TLR1,TLR12,TLR13,TLR3,TLR8,TLR9,TNF,TNIP3,TREML4,TRIM30A
GO:BP	T cell receptor signaling pathway	GO:0050852	3.5415054345182184e-10	9.45081	101	1860	36	20598	ADA,BCL2A1D,BTK,BTN1A1,BTNL2,BTNL6,CCR7,CD160,CD300A,CD3E,CYLD,FYB,FYB2,GATA3,IFNG,ITK,LCK,LCP2,NFKBIZ,PDE4B,PRAM1,PTPN22,PTPN6,PTPRC,RFTN1,RIPK2,SKAP1,SPN,THEMIS,THEMIS2,THY1,TRAF6,TXK,UBASH3A,ZAP70,ZC3H12A
GO:BP	chemokine production	GO:0032602	4.287461809532361e-10	9.3678	82	1860	32	20598	ADORA2B,AIF1,APOD,ARG2,CCL5,CD74,CSF1R,CXCL5,CXCR3,EIF2AK2,HAVCR2,IFNG,IL1RL1,IL33,IL4RA,IL6,LBP,LGALS9,MEFV,MIF,MYD88,NOD2,NR1H4,PYCARD,RIPK2,SNAI2,SUZ12,TLR3,TLR9,TNF,TREM2,WNT5A
GO:BP	reactive oxygen species metabolic process	GO:0072593	4.5156007563635693e-10	9.34528	234	1860	59	20598	AIF1,AKR1C18,AKT2,ARG2,CD177,CD47,CLU,CXCL1,CYB5R4,CYBA,CYBB,CYCS,CYR61,DDAH1,DUOX2,DUOXA1,DUOXA2,EIF5A,FPR2,GCH1,GM10053,GPX1,GPX3,H2-M3,HIF1A,HP,ICAM1,IFNG,IGF1,IL22,IL6,KLRK1,MMP8,NCF1,NCF2,NCF4,NOS2,NOXA1,NOXO1,NRROS,PID1,PLAU,PREX1,PTGS2,PTX3,RAC1,RIPK3,SH3PXD2B,SMPD3,SOD3,STAT3,TGFB1,TNF,TRIM30A,TXNRD1,TYROBP,VAV1,XDH,ZC3H12A
GO:BP	phosphorylation	GO:0016310	4.5467551544926754e-10	9.3423	1678	1860	239	20598	ADAM10,ADAM8,AIF1,AK4,AKT2,AKT3,ALKAL1,ALS2,ANGPT4,ANXA2,APLNR,APOE,ARRB2,AVPI1,BAK1,BDKRB1,BDNF,BMPER,BTK,C3,C5AR1,CAMK2D,CAMK2N1,CARD14,CARD9,CCK,CCL11,CCL12,CCL19,CCL2,CCL21A,CCL22,CCL4,CCL5,CCL7,CCL8,CCL9,CCND1,CCNE1,CCR1,CCR3,CCR7,CD300A,CD3E,CD4,CD40,CD6,CD74,CD80,CDC42,CDC42SE1,CDKN2D,CEMIP,CFL1,CHIL1,CIB1,CLU,CMPK2,CSF1,CSF1R,CSF3,CYCS,CYLD,CYR61,DAPK2,DOK2,DUSP2,DUSP9,DYNLT1A,DYNLT1F,EDN…
GO:BP	positive regulation of alpha-beta T cell activation	GO:0046635	4.5775483447692244e-10	9.33937	64	1860	28	20598	ADA,ANXA1,CCL19,CCR2,CCR7,CD160,CD244,CD3E,CD80,H2-AB1,H2-T23,IFNG,IL12B,IL2RG,IL4RA,IL6,IRF1,NCKAP1L,NFKBIZ,NLRP3,PTPN22,PTPRC,RASAL3,RIPK2,RUNX3,SASH3,SOCS1,ZAP70
GO:BP	regulation of chemokine production	GO:0032642	5.675725184278685e-10	9.24598	78	1860	31	20598	ADORA2B,AIF1,APOD,ARG2,CCL5,CD74,CSF1R,CXCL5,EIF2AK2,HAVCR2,IFNG,IL1RL1,IL33,IL4RA,IL6,LBP,LGALS9,MEFV,MIF,MYD88,NOD2,NR1H4,PYCARD,RIPK2,SNAI2,SUZ12,TLR3,TLR9,TNF,TREM2,WNT5A
GO:BP	regulation of angiogenesis	GO:0045765	5.784280706693564e-10	9.23775	248	1860	61	20598	ADAM12,ADAMTS1,AKT3,ANGPT4,ANXA1,APLNR,BMPER,C3,C3AR1,C5AR1,C6,CCBE1,CCL11,CCL2,CCL5,CCR2,CCR3,CD160,CD40,CHIL1,CIB1,COL4A2,CXCL10,CXCR2,CXCR3,CYBB,DCN,DDAH1,E2F2,ECSCR,EMILIN1,ENG,ERAP1,ETS1,GREM1,H2-M3,HGF,HIF1A,HMOX1,IL1A,ITGB1,LIF,LRG1,MMP9,PGF,PGK1,PTGS2,RNH1,SERPINF1,SP100,SPARC,SPHK1,SRPX2,STAT3,SULF1,TLR3,TNFRSF1A,VEGFD,WARS,WNT5A,ZC3H12A
GO:BP	acute inflammatory response	GO:0002526	6.02006080941082e-10	9.2204	69	1860	29	20598	ADAM8,ALOX5AP,B4GALT1,BTK,C2CD4B,C3,CCL5,CCR5,CCR7,CD6,CXCL1,CXCR2,FCER1G,FCGR1,H2-T23,HP,ICAM1,IL1RN,IL6,LBP,MIF,NLRP3,PTGS2,SERPINB9,SPN,TAC1,TNF,TNFSF11,VNN1
GO:BP	natural killer cell mediated immunity	GO:0002228	6.229332189155783e-10	9.20556	52	1860	25	20598	ARRB2,CD160,CD96,CORO1A,CRTAM,H2-M3,H2-T23,HAVCR2,IL12B,IL18RAP,KLRB1B,KLRD1,KLRK1,LAG3,LGALS9,PTPN6,RASGRP1,RNF19B,SERPINB9,SH2D1A,SLAMF6,TAP1,TAP2,UNC13D,VAV1
GO:BP	interleukin-12 production	GO:0032615	1.059713305441732e-9	8.97481	45	1860	23	20598	ARRB2,CCL19,CCR7,CD40,CD47,H2-M3,IDO1,IFNG,IL12B,IRF1,IRF8,LILRA5,LTB,MEFV,NLRC3,NOD2,SLAMF1,TLR3,TLR8,TLR9,TNFRSF9,TNFSF9,TRAF6
GO:BP	neuroinflammatory response	GO:0150076	1.1080485880388747e-9	8.95544	49	1860	24	20598	AIF1,C1QA,C5AR1,CD200R1,CLU,CST7,CTSC,FPR2,IGF1,IL33,LDLR,MMP8,NAMPT,PTGS2,SPHK1,STAP1,TLR1,TLR3,TLR8,TLR9,TNF,TNFRSF1B,TREM2,TYROBP
GO:BP	negative regulation of T cell activation	GO:0050868	1.4259675830009653e-9	8.84589	100	1860	35	20598	ANXA1,ARG1,ARG2,BTN1A1,CD274,CD300A,CD74,CD80,CD86,CEBPB,GPNMB,H2-AA,H2-AB1,H2-M3,HAVCR2,IDO1,IL2RA,IL4RA,IRF1,LAG3,LGALS9,LRRC32,PLA2G2D,PTPN22,PTPN6,RUNX3,SOCS1,SPN,TARM1,TBX21,TGFB1,TNFAIP8L2,TNFRSF14,VSIR,ZC3H12A
GO:BP	macrophage activation	GO:0042116	1.452129830630808e-9	8.83799	71	1860	29	20598	AIF1,C1QA,C5AR1,CLU,CST7,CTSC,FPR2,HAVCR2,IL1RL1,IL33,IL4RA,KARS,LBP,LDLR,LGALS9,MMP8,NAMPT,SBNO2,SLC11A1,SPHK1,STAP1,TLR1,TLR3,TLR8,TLR9,TNF,TREM2,TYROBP,WNT5A
GO:BP	positive regulation of peptidyl-tyrosine phosphorylation	GO:0050731	1.7343167918708983e-9	8.76087	161	1860	46	20598	ANGPT4,ARRB2,CCK,CCL5,CD3E,CD4,CD40,CD74,CD80,CSF1R,CSF3,EHD4,EPGN,EREG,FGF10,GREM1,HCLS1,HGF,ICAM1,IFNG,IGF1,IL11,IL12B,IL6,ITGB1,LCK,LIF,LILRA5,LRP8,LYN,MIF,NCF1,NOD2,NRG1,PARP14,PARP9,PTPN1,PTPRC,RIPK2,SEMA4D,STAP1,TGFB1,TNF,TNFRSF14,TNFRSF1A,TREM2
GO:BP	regulation of interleukin-1 production	GO:0032652	2.222877473914696e-9	8.65308	72	1860	29	20598	ANXA1,ARG2,ARRB2,CCL19,CCR5,CCR7,GSDMD,HAVCR2,IFNG,IGF1,IL1R2,LGALS9,LILRA5,MEFV,NAIP5,NLRC3,NLRP12,NLRP3,NOD1,NOD2,NR1H4,PANX1,PYCARD,RIPK2,SPHK1,TLR8,TYROBP,WNT5A,ZC3H12A
GO:BP	regulation of vasculature development	GO:1901342	2.2361908334256466e-9	8.65049	275	1860	64	20598	ADAM12,ADAMTS1,AKT3,ANGPT4,ANXA1,APLNR,BMPER,C3,C3AR1,C5AR1,C6,CCBE1,CCL11,CCL2,CCL5,CCR2,CCR3,CD160,CD40,CHIL1,CIB1,COL4A2,CXCL10,CXCR2,CXCR3,CYBB,DCN,DDAH1,E2F2,ECSCR,EMILIN1,ENG,ERAP1,ETS1,GREM1,H2-M3,HGF,HIF1A,HMOX1,IFNG,IL1A,ITGB1,LIF,LRG1,MMP9,PGF,PGK1,PTGS2,RNH1,SERPINF1,SP100,SPARC,SPHK1,SRPX2,STAT3,SULF1,TLR3,TNFRSF1A,VEGFD,WARS,WNT4,WNT5A,XDH,ZC3H12A
GO:BP	regulation of myeloid cell differentiation	GO:0045637	2.2532738083057275e-9	8.64719	192	1860	51	20598	ADAM8,B2M,C1QC,CASP8,CCL5,CCR1,CD101,CD4,CD74,CEBPB,CIB1,CSF1,CSF1R,CSF3,CSF3R,ETS1,EVI2,FAS,FES,GPR171,GPR55,GPR68,HCLS1,HIF1A,IFNG,IL12B,IL17A,IL34,INHBA,ISG15,LIF,LOX,LYN,NCKAP1L,NME1,OCSTAMP,PILRB1,PRMT1,RAB7B,RASSF2,RBP1,SFRP1,SPI1,STAT3,TGFB1,THPO,TNF,TNFSF11,TRAF6,TYROBP,UBASH3B
GO:BP	negative regulation of leukocyte cell-cell adhesion	GO:1903038	2.3966191669824155e-9	8.6204	112	1860	37	20598	ADAM8,ANXA1,ARG1,ARG2,BTN1A1,CD274,CD300A,CD74,CD80,CD86,CEBPB,CXCL12,GPNMB,H2-AA,H2-AB1,H2-M3,HAVCR2,IDO1,IL2RA,IL4RA,IRF1,LAG3,LGALS9,LRRC32,PLA2G2D,PTPN22,PTPN6,RUNX3,SOCS1,SPN,TARM1,TBX21,TGFB1,TNFAIP8L2,TNFRSF14,VSIR,ZC3H12A
GO:BP	positive regulation of protein transport	GO:0051222	2.55500910414451e-9	8.59261	372	1860	78	20598	AACS,ACTR3,AIF1,AKT2,ANKRD1,ARID5A,BTNL2,C2CD2L,CCL19,CCL2,CCR5,CCR7,CD14,CD160,CD244,CD274,CD300C2,CD38,CDC42,CEMIP,CIB1,CLEC4N,CLEC5A,CRTAM,CSF1R,DDX58,EDEM2,FGR,GATA3,GJA1,GPR68,GSDMD,H2-T23,HAVCR2,HCAR2,HCLS1,HIF1A,IFIH1,IFNG,IGF1,IL17A,IL1A,IL1RL1,IL33,IL4RA,IL6,KARS,LGALS9,LILRA5,MIF,MMP12,MMP13,MMP8,NLRP3,NOD2,NR1H4,PANX1,PRR5L,PSMD9,PTGS2,PTPN22,PYCARD,RAN,RASGRP1,RIPK2,SERP1,SLAMF1,SLC51…
GO:BP	positive regulation of cellular metabolic process	GO:0031325	3.263173379117325e-9	8.48636	2618	1860	337	20598	ACSL5,ACTR2,ACTR3,ADAM8,ADORA2B,AIF1,AKNA,AKR1C18,AKT2,ALKAL1,ALS2,ANGPT4,ANXA1,ANXA2,APAF1,APLNR,APOE,ARID3A,ARID5A,ARRB2,AVPI1,BAK1,BATF,BCL3,BDNF,BMPER,C3,C3AR1,C5AR1,CAMK2D,CARD11,CARD14,CARD9,CASP12,CASP8,CCBE1,CCK,CCL11,CCL12,CCL19,CCL2,CCL21A,CCL22,CCL4,CCL5,CCL7,CCL8,CCL9,CCND1,CCR1,CCR2,CCR7,CCT3,CD177,CD244,CD300A,CD38,CD3E,CD4,CD40,CD6,CD74,CD80,CDC42,CEBPB,CEBPD,CEMIP,CFL1,CHIL1,CIB1,…
GO:BP	regulation of hydrolase activity	GO:0051336	3.357113622473238e-9	8.47403	739	1860	126	20598	ADPRH,AKT2,ALS2,ANGPTL4,ANXA1,APAF1,ARHGAP15,ARHGAP9,ARL1,ARRB2,ASAP3,BAK1,BCL2A1D,CASP12,CASP8,CCK,CCL11,CCL12,CCL19,CCL2,CCL21A,CCL22,CCL4,CCL5,CCL7,CCL8,CCL9,CCR7,CD300A,CD40,CDKN2D,CNN3,CST7,CSTB,CXCL13,CYCS,CYR61,FAS,FGF10,GCHFR,GM10053,GPR55,GPX1,GRHL3,HGF,HIP1R,ICAM1,IFNG,IGF1,IL6,ITGA2,ITGA6,ITGB1,ITK,KARS,KLRK1,KNG2,LCK,LGMN,LYN,MEFV,MMP9,NCKAP1L,NLRP12,NLRP3,NOD1,OAS1A,OAS2,OASL2,P2RX1,…
GO:BP	negative regulation of cytokine secretion	GO:0050710	3.3667569274600624e-9	8.47279	51	1860	24	20598	ANXA1,ANXA4,ARG2,BTN1A1,CD200R1,FFAR4,FN1,IL1R2,IL27RA,IL6,LGALS9,LILRA5,LRRC32,NLRP12,NLRP3,NR1H4,PTPN22,SLAMF1,SRGN,TLR8,TNF,TNFRSF9,TRIM27,ZC3H12A
GO:BP	negative regulation of innate immune response	GO:0045824	3.4725579417906684e-9	8.45935	47	1860	23	20598	A2M,ARG1,ARRB2,CCR1,CD96,DHX58,H2-M3,H2-T23,HAVCR2,KLRB1B,LGALS9,MMP12,NLRC3,NLRC5,NMI,PARP14,SAMHD1,SERPINB9,SERPING1,SMPDL3B,TAP1,TAP2,TRAFD1
GO:BP	wound healing	GO:0042060	3.750311840080234e-9	8.42593	278	1860	64	20598	ANXA1,ANXA2,APOD,APOE,B4GALT1,C3,CCL2,CCR2,CELSR1,CLEC10A,CNN2,COL1A1,COL3A1,COL5A1,CYR61,DUOX2,ELK3,ENG,ENTPD1,EVL,F10,F5,FCER1G,FERMT3,FGF10,FN1,GJA1,GPX1,GRHL3,HIF1A,HMGCR,HMOX1,HPSE,IGF1,IL1A,JAML,KNG2,LOX,LYN,MMP12,P2RX1,PDPN,PEAR1,PIK3CD,PLAU,PLEK,PLET1,PTPN6,RAP2B,REG3G,S100A9,SCNN1B,SELENON,SELP,SERPINE2,SLC11A1,SLC7A11,SMAD4,SNAI2,TGFB1,TIMP1,UBASH3B,WNT4,WNT5A
GO:BP	positive regulation of establishment of protein localization	GO:1904951	3.781820631753562e-9	8.4223	389	1860	80	20598	AACS,ACTR3,AIF1,AKT2,ANKRD1,ARID5A,BTNL2,C2CD2L,CCL19,CCL2,CCR5,CCR7,CCT3,CD14,CD160,CD244,CD274,CD300C2,CD38,CDC42,CEMIP,CIB1,CLEC4N,CLEC5A,CRTAM,CSF1R,DDX58,EDEM2,FGR,GATA3,GJA1,GPR68,GSDMD,H2-T23,HAVCR2,HCAR2,HCLS1,HIF1A,IFIH1,IFNG,IGF1,IL17A,IL1A,IL1RL1,IL33,IL4RA,IL6,KARS,LGALS9,LILRA5,MIF,MMP12,MMP13,MMP8,NLRP3,NOD2,NR1H4,PANX1,PRR5L,PSMD9,PTGS2,PTPN22,PYCARD,RAN,RASGRP1,RIPK2,SERP1,SH3GLB1…
GO:BP	leukocyte activation involved in inflammatory response	GO:0002269	4.535843246303126e-9	8.34334	36	1860	20	20598	AIF1,C1QA,C5AR1,CLU,CST7,CTSC,FPR2,IL33,LDLR,MMP8,NAMPT,SPHK1,STAP1,TLR1,TLR3,TLR8,TLR9,TNF,TREM2,TYROBP
GO:BP	microglial cell activation	GO:0001774	4.535843246303126e-9	8.34334	36	1860	20	20598	AIF1,C1QA,C5AR1,CLU,CST7,CTSC,FPR2,IL33,LDLR,MMP8,NAMPT,SPHK1,STAP1,TLR1,TLR3,TLR8,TLR9,TNF,TREM2,TYROBP
GO:BP	regulation of metabolic process	GO:0019222	4.6733194330838835e-9	8.33037	4511	1860	529	20598	ABCG1,ACSL4,ACSL5,ACTA1,ACTR2,ACTR3,ADAM8,ADAMTS5,ADGRF1,ADORA2B,AEBP1,AIF1,AKNA,AKR1C18,AKT2,ALKAL1,ALS2,ANGPT4,ANGPTL4,ANKRD1,ANXA1,ANXA2,ANXA4,APAF1,APBA2,APLNR,APOD,APOE,AREL1,ARG2,ARID3A,ARID5A,ARRB2,AVPI1,AVPR2,BAK1,BASP1,BATF,BATF3,BCL2A1D,BCL3,BDKRB1,BDNF,BMPER,BRIP1,BTN1A1,C1D,C3,C3AR1,C5AR1,CAMK2D,CAMK2N1,CARD11,CARD14,CARD9,CASP12,CASP8,CCBE1,CCK,CCL11,CCL12,CCL19,CCL2,CCL21A,CCL22,CCL…
GO:BP	regulation of lymphocyte migration	GO:2000401	5.08568239522938e-9	8.29365	56	1860	25	20598	ADAM10,ADAM8,AIF1,APOD,CCL12,CCL21A,CCL4,CCL5,CCR2,CCR7,CD200R1,CXCL10,CXCL12,CXCL13,CXCL14,IL27RA,KLRK1,LGALS9,MSN,PYCARD,RIPK3,SPN,TNFRSF14,TNFSF14,WNT5A
GO:BP	myeloid cell activation involved in immune response	GO:0002275	5.577179820430289e-9	8.25359	65	1860	27	20598	ADORA2B,BTK,CCR2,CD177,CD300A,DOCK2,FCER1G,FES,FGR,HAVCR2,HMOX1,IL13RA2,IL33,IL4RA,KARS,LBP,LYN,MILR1,PRAM1,PTAFR,PYCARD,RAC2,RASGRP1,SBNO2,SLAMF1,TYROBP,UNC13D
GO:BP	positive regulation of production of molecular mediator of immune response	GO:0002702	5.956650441924043e-9	8.225	89	1860	32	20598	ARID5A,B2M,CD160,CD244,CD40,CD74,DDX58,FCER1G,GATA3,H2-M3,H2-T23,IFNG,IL18R1,IL33,IL4RA,IL6,KARS,MAD2L2,MIF,NLRP3,NOD2,PTPN22,PTPRC,SASH3,SEMA7A,SPON2,TBX21,TGFB1,TLR9,TNFRSF14,TRAF6,WNT5A
GO:BP	positive regulation of cell death	GO:0010942	7.030277108754772e-9	8.15303	604	1860	108	20598	ADAM10,ADAM8,AKR1C18,ALDH1A3,ANKRD1,ANXA1,APAF1,ARRB2,B4GALT1,BAK1,C1QA,C6,CAMK2D,CASP12,CASP8,CCK,CCL12,CCL5,CCR5,CD160,CD274,CD40,CDC42,CLU,COL18A1,CTSC,CTSZ,CXCR2,CXCR3,CYCS,CYLD,CYR61,DKKL1,E2F1,ECSCR,EIF2AK2,EIF5A,FAS,G0S2,GM10053,H2-M3,HCAR2,HIF1A,HIP1R,HMGCR,HMOX1,HP,IDO1,IFNG,IL12B,IL17A,IL6,INHBA,INHBB,IRF1,IRF5,ITGA6,ITGB1,KLRK1,KMO,LCK,LTBR,LYN,MAP2K4,MMP2,MMP9,MYBL2,NCF2,NLRP3,NOD1,P2…
GO:BP	organic substance transport	GO:0071702	7.712973172622033e-9	8.11278	1878	1860	256	20598	AACS,ABCA13,ABCG1,ACAT2,ACSL4,ACSL5,ACTR3,ADA,ADORA2B,ADPRH,AIF1,AKT2,ANKRD1,ANXA1,ANXA2,ANXA4,AP1S1,APOD,APOE,AQP9,ARF2,ARFIP1,ARG1,ARG2,ARID5A,ARL1,ARL11,ARL4C,ARL5C,ATP8A1,ATP8B4,BDNF,BTK,BTN1A1,BTNL2,C1QTNF5,C2CD2L,C3,CARD11,CCK,CCL19,CCL2,CCL5,CCR5,CCR7,CD14,CD160,CD200R1,CD244,CD274,CD300A,CD300C2,CD38,CD3G,CD40,CD74,CDC42,CEMIP,CFL1,CHIL1,CHMP4B,CIB1,CLEC4N,CLEC5A,CLU,COL1A1,CRTAM,CSF1R,CX…
GO:BP	positive regulation of apoptotic process	GO:0043065	7.942145780619492e-9	8.10006	551	1860	101	20598	ADAM10,ADAM8,AKR1C18,ALDH1A3,ANKRD1,ANXA1,APAF1,ARRB2,B4GALT1,BAK1,C6,CAMK2D,CASP12,CASP8,CCK,CCL12,CCL5,CCR5,CD160,CD274,CD40,CDC42,CLU,COL18A1,CTSC,CTSZ,CXCR2,CXCR3,CYCS,CYLD,CYR61,DKKL1,E2F1,ECSCR,EIF2AK2,EIF5A,FAS,G0S2,GM10053,H2-M3,HCAR2,HIF1A,HIP1R,HMGCR,HMOX1,IDO1,IFNG,IL12B,IL6,INHBA,INHBB,IRF5,ITGA6,ITGB1,KLRK1,LCK,LTBR,LYN,MAP2K4,MMP2,MMP9,MYBL2,NCF2,NLRP3,NOD1,P2RX1,PCSK9,PDIA3,PIK3CD,…
GO:BP	positive regulation of angiogenesis	GO:0045766	8.052849544646304e-9	8.09405	144	1860	42	20598	ADAM12,AKT3,ANGPT4,ANXA1,APLNR,BMPER,C3,C3AR1,C5AR1,C6,CCBE1,CCL11,CCL5,CCR3,CD40,CHIL1,CIB1,CXCR2,CXCR3,CYBB,DDAH1,ENG,ERAP1,ETS1,GREM1,HGF,HIF1A,HMOX1,IL1A,ITGB1,LRG1,MMP9,PGF,PTGS2,SPHK1,SRPX2,STAT3,TLR3,TNFRSF1A,VEGFD,WNT5A,ZC3H12A
GO:BP	regulation of anatomical structure morphogenesis	GO:0022603	8.109532214583008e-9	8.091	879	1860	142	20598	ACTR2,ACTR3,ADA,ADAM10,ADAM12,ADAMTS1,AKT3,ANGPT4,ANXA1,APLNR,APOE,ARHGAP15,ARPIN,BDNF,BMPER,C3,C3AR1,C5AR1,C6,CCBE1,CCL11,CCL12,CCL2,CCL5,CCL8,CCR2,CCR3,CCR5,CD160,CD40,CD53,CDC42,CDC42SE1,CELSR1,CFL1,CHIL1,CIB1,COL4A2,COL5A1,COL5A2,CORO1A,CSF1,CSF1R,CXCL10,CXCL12,CXCL9,CXCR2,CXCR3,CYBB,DCN,DDAH1,DIO3,DRAXIN,E2F2,ECSCR,EDNRA,EMILIN1,ENG,ERAP1,ETS1,FES,FGF10,FGR,FMNL1,FN1,GATA3,GJA1,GREM1,GRHL3,H…
GO:BP	negative regulation of transport	GO:0051051	8.16154423587952e-9	8.08823	431	1860	85	20598	ACSL4,ADA,AKT2,ANXA1,ANXA4,APOD,APOE,ARG2,AVPR2,BST2,BTN1A1,CAMK2D,CCR2,CD200R1,CD300A,CD300LF,CD47,CD74,CNN2,CORO1A,CYP4F18,CYP51,ENTPD1,FABP5,FCRL5,FFAR4,FN1,GBP4,GPM6B,GRK6,HMGCR,HMOX1,HRH2,HTR7,ICAM1,IL11,IL13RA2,IL1R2,IL1RN,IL27RA,IL33,IL6,INHBB,INSIG1,ISX,ITGAV,KCNE4,LGALS9,LIF,LILRA5,LRRC32,MMP9,MTNR1A,NLRP12,NLRP3,NR1H4,NUCB2,PCSK9,PID1,PSMD9,PTGS2,PTPN22,RAB7,RAP1B,RHBDF2,SERPINE2,SFRP1,…
GO:BP	immunoglobulin mediated immune response	GO:0016064	8.448902009126099e-9	8.0732	90	1860	32	20598	BATF,BCL3,BTK,C1QA,C3,C4B,CD40,CD55,CD74,FCER1G,FCGR1,GAPT,H2-AB1,H2-T23,IFNG,IL13RA2,IL27RA,IL4RA,MAD2L2,MYD88,NOD2,PARP3,POU2F2,PTPN6,PTPRC,TBX21,TCIRG1,TGFB1,TNF,TRBC1,TRBC2,TRDC
GO:BP	chemokine-mediated signaling pathway	GO:0070098	9.55887143980588e-9	8.01959	53	1860	24	20598	CCL11,CCL12,CCL19,CCL2,CCL21A,CCL22,CCL4,CCL5,CCL7,CCL8,CCL9,CCR1,CCR2,CIB1,CXCL1,CXCL10,CXCL12,CXCL13,CXCL3,CXCL5,CXCL9,SLIT3,THPO,TREM2
GO:BP	myeloid dendritic cell activation	GO:0001773	9.61183312394423e-9	8.01719	30	1860	18	20598	BATF,BATF2,BATF3,CD244,CLEC4D,DOCK2,HAVCR2,KLRK1,LTBR,PILRB1,PIRB,PYCARD,SLAMF1,SPI1,TGFB1,TNFSF9,TRAF6,UBD
GO:BP	regulation of T-helper 1 type immune response	GO:0002825	9.61183312394423e-9	8.01719	30	1860	18	20598	ANXA1,ARID5A,CCL19,CCR2,CCR7,H2-AB1,HAVCR2,IL12B,IL12RB1,IL18R1,IL1RL1,IL27,IL27RA,IL33,IL4RA,IRF1,RIPK2,SLC11A1
GO:BP	nitrogen compound transport	GO:0071705	9.969639822830723e-9	8.00132	1610	1860	226	20598	AACS,ABCG1,ACTR3,ADA,ADORA2B,ADPRH,AIF1,AKT2,ANKRD1,ANXA1,ANXA4,AP1S1,APOD,APOE,AQP9,ARF2,ARFIP1,ARG1,ARG2,ARID5A,ARL1,ARL11,ARL4C,ARL5C,BDNF,BTK,BTN1A1,BTNL2,C1QTNF5,C2CD2L,CARD11,CCK,CCL19,CCL2,CCL5,CCR5,CCR7,CD14,CD160,CD200R1,CD244,CD274,CD300A,CD300C2,CD38,CD3G,CD40,CD74,CDC42,CEMIP,CFL1,CHIL1,CHMP4B,CIB1,CLEC4N,CLEC5A,CLU,COL1A1,CRTAM,CSF1R,CXCL12,CYB5R4,CYBA,CYP51,DDX39,DDX58,DIO2,DNAJC19,…
GO:BP	regulation of myeloid leukocyte mediated immunity	GO:0002886	1.051336338626551e-8	7.97826	49	1860	23	20598	ADORA2B,ARG1,BTK,C3,CCR2,CD177,CD300A,CXCL1,CXCL5,DDX58,FCER1G,FCGR1,FES,FGR,H2-T23,HMOX1,IL13RA2,IL4RA,LYN,PRAM1,PTAFR,RAC2,UNC13D
GO:BP	response to chemokine	GO:1990868	1.0877316422597996e-8	7.96348	62	1860	26	20598	CCL11,CCL12,CCL19,CCL2,CCL21A,CCL22,CCL4,CCL5,CCL7,CCL8,CCL9,CCR1,CCR2,CIB1,CXCL1,CXCL10,CXCL12,CXCL13,CXCL3,CXCL5,CXCL9,LOX,SLIT3,THPO,TREM2,ZC3H12A
GO:BP	cellular response to chemokine	GO:1990869	1.0877316422597996e-8	7.96348	62	1860	26	20598	CCL11,CCL12,CCL19,CCL2,CCL21A,CCL22,CCL4,CCL5,CCL7,CCL8,CCL9,CCR1,CCR2,CIB1,CXCL1,CXCL10,CXCL12,CXCL13,CXCL3,CXCL5,CXCL9,LOX,SLIT3,THPO,TREM2,ZC3H12A
GO:BP	positive regulation of programmed cell death	GO:0043068	1.2394611354484362e-8	7.90677	555	1860	101	20598	ADAM10,ADAM8,AKR1C18,ALDH1A3,ANKRD1,ANXA1,APAF1,ARRB2,B4GALT1,BAK1,C6,CAMK2D,CASP12,CASP8,CCK,CCL12,CCL5,CCR5,CD160,CD274,CD40,CDC42,CLU,COL18A1,CTSC,CTSZ,CXCR2,CXCR3,CYCS,CYLD,CYR61,DKKL1,E2F1,ECSCR,EIF2AK2,EIF5A,FAS,G0S2,GM10053,H2-M3,HCAR2,HIF1A,HIP1R,HMGCR,HMOX1,IDO1,IFNG,IL12B,IL6,INHBA,INHBB,IRF5,ITGA6,ITGB1,KLRK1,LCK,LTBR,LYN,MAP2K4,MMP2,MMP9,MYBL2,NCF2,NLRP3,NOD1,P2RX1,PCSK9,PDIA3,PIK3CD,…
GO:BP	positive regulation of acute inflammatory response	GO:0002675	1.2525260230691984e-8	7.90221	27	1860	17	20598	ADAM8,ALOX5AP,BTK,C2CD4B,C3,CCL5,CCR5,CCR7,FCER1G,FCGR1,H2-T23,IL6,MIF,PTGS2,TAC1,TNF,TNFSF11
GO:BP	positive regulation of catalytic activity	GO:0043085	1.3205240608662486e-8	7.87925	893	1860	143	20598	ADAM8,ADORA2B,ADPRH,AKT2,ALS2,APAF1,APH1A,APOE,ARL1,ARRB2,ASAP3,AVPI1,BAK1,CASP12,CASP8,CCK,CCL11,CCL12,CCL19,CCL2,CCL21A,CCL22,CCL4,CCL5,CCL7,CCL8,CCL9,CCND1,CCR7,CD300A,CD4,CD40,CD74,CDC42,CEMIP,CHIL1,CIB1,CLU,CSF1,CSF1R,CXCL13,CYBA,CYCS,CYR61,DTX3L,EIF2AK2,EPGN,EREG,FAS,FGD2,FGF10,FGR,FPR2,GCH1,GM10053,GPR55,GREM1,GRHL3,HGF,HIP1R,ICAM1,IFNG,IGF1,IL12B,IL1RN,IRGM2,ITGA2,ITGA6,ITGB1,ITK,KARS,LAT…
GO:BP	dendritic cell differentiation	GO:0097028	1.4114452187539909e-8	7.85034	34	1860	19	20598	BATF,BATF2,BATF3,CCL19,CCR7,CEBPB,H2-M3,LTBR,LYN,PIRB,SPI1,TGFB1,TMEM176A,TMEM176B,TNFSF9,TRAF6,TREM2,TRPM2,UBD
GO:BP	cellular response to oxygen-containing compound	GO:1901701	1.5651321980685898e-8	7.80545	796	1860	131	20598	AACS,AKR1C18,AKT2,AKT3,ANKRD1,ANXA1,ARID5A,BTK,C2CD2L,CCL12,CCL2,CCL5,CCL7,CD14,CD180,CD274,CD6,CD68,CD80,CD86,CEBPB,CFL1,CLU,CMPK2,COL1A1,COL1A2,COL3A1,COL4A1,COL5A2,CXCL1,CXCL10,CXCL13,CXCL16,CXCL3,CXCL5,CXCL9,DGAT2,EIF4EBP1,FCGR4,FES,FPR2,GBP10,GBP2,GBP6,GCH1,GPR68,GPX1,HAVCR2,HGF,HIF1A,HK3,HMGCR,ICAM1,IFNG,IGF1,IGFBP5,IL12B,IL1RN,IL6,INHBA,INHBB,INSIG1,IRF1,IRF8,IRGM2,KLRK1,LBP,LCN2,LDLR,LGMN…
GO:BP	negative regulation of leukocyte proliferation	GO:0070664	1.6381698159180027e-8	7.78564	77	1860	29	20598	ARG1,ARG2,BTK,BTN1A1,CCL12,CD274,CD300A,CD80,CD86,CEBPB,GPNMB,GREM1,H2-AA,H2-AB1,H2-M3,HAVCR2,IDO1,IL2RA,LGALS9,LRRC32,LYN,PLA2G2D,PTPN6,SPN,TARM1,TGFB1,TNFRSF14,TYROBP,VSIR
GO:BP	negative regulation of secretion by cell	GO:1903531	1.7039216035708167e-8	7.76855	183	1860	48	20598	ANXA1,ANXA4,APOE,ARG2,BTN1A1,CCR2,CD200R1,CD300A,CYP51,ENTPD1,FFAR4,FN1,HMGCR,HMOX1,HTR7,IL11,IL13RA2,IL1R2,IL1RN,IL27RA,IL33,IL6,INHBB,LGALS9,LIF,LILRA5,LRRC32,MTNR1A,NLRP12,NLRP3,NR1H4,NUCB2,PSMD9,PTPN22,RAB7,RAP1B,RHBDF2,SFRP1,SLAMF1,SRGN,TLR8,TNF,TNFRSF1A,TNFRSF1B,TNFRSF9,TRIM27,VAMP3,ZC3H12A
GO:BP	interleukin-1 production	GO:0032612	1.7047467121931875e-8	7.76834	82	1860	30	20598	ANXA1,ARG2,ARRB2,CCL19,CCR5,CCR7,GSDMD,HAVCR2,IFNG,IGF1,IL1R2,LGALS9,LILRA5,MEFV,NAIP5,NLRC3,NLRP12,NLRP3,NOD1,NOD2,NR1H4,PANX1,PYCARD,RIPK2,SPHK1,TLR8,TNFAIP8,TYROBP,WNT5A,ZC3H12A
GO:BP	negative regulation of lymphocyte mediated immunity	GO:0002707	1.7452312400074135e-8	7.75815	38	1860	20	20598	ARG1,ARRB2,CD96,H2-M3,H2-T23,HAVCR2,IL7R,KLRB1B,LGALS9,NOD2,PARP3,PTPN6,PTPRC,SERPINB9,SLAMF1,SPN,TAP1,TAP2,TBX21,VSIR
GO:BP	cellular response to interferon-beta	GO:0035458	1.7452312400074135e-8	7.75815	38	1860	20	20598	F830016B08RIK,GBP2,GBP3,GBP6,GM4841,GM4951,GM5431,IFI204,IFI205,IFI209,IFI47,IFIT1,IFIT3,IGTP,IIGP1,IRF1,IRGM1,IRGM2,TGTP1,TMEM173
GO:BP	T cell selection	GO:0045058	1.7809062666219058e-8	7.74936	50	1860	23	20598	BATF,BTNL6,CARD11,CCR7,CD3D,CD3E,CD3G,CD4,CD74,CYLD,DOCK2,FAS,GATA3,IL6,LY9,PTPRC,SLAMF6,SPN,STAT3,TBX21,TGFB1,THEMIS,ZAP70
GO:BP	natural killer cell mediated cytotoxicity	GO:0042267	1.7809062666219058e-8	7.74936	50	1860	23	20598	ARRB2,CD160,CORO1A,CRTAM,H2-M3,H2-T23,HAVCR2,IL12B,IL18RAP,KLRB1B,KLRK1,LAG3,LGALS9,PTPN6,RASGRP1,RNF19B,SERPINB9,SH2D1A,SLAMF6,TAP1,TAP2,UNC13D,VAV1
GO:BP	B cell activation	GO:0042113	1.8123819564089e-8	7.74175	202	1860	51	20598	ADA,BAK1,BATF,BCL3,BTK,CARD11,CD180,CD300A,CD38,CD40,CD74,CD86,CTPS,CYLD,FAS,GAPT,H2-AB1,IFNG,IL27RA,IL2RG,IL6,IL7R,ITM2A,LAT2,LYN,MAD2L2,MIF,MMP14,NCKAP1L,NFAM1,NOD2,PARP3,PIK3CD,PLCL2,POU2F2,PTPN6,PTPRC,SAMSN1,SASH3,SFRP1,SLC39A10,TBC1D10C,TBX21,TCIRG1,TGFB1,TLR9,TNFSF13B,TRBC1,TRBC2,TRDC,TYROBP
GO:BP	regulation of mononuclear cell migration	GO:0071675	1.909785369463863e-8	7.71902	42	1860	21	20598	AIF1,C3AR1,C5AR1,CCL2,CCL21A,CCL5,CCR1,CCR2,CCR7,CSF1,CXCL10,CXCL12,FPR2,GREM1,KARS,LGMN,LYN,PLA2G7,S100A14,SLAMF1,TGFB1
GO:BP	negative regulation of adaptive immune response	GO:0002820	1.909785369463863e-8	7.71902	42	1860	21	20598	ARG1,CD160,H2-M3,HAVCR2,IL1RL1,IL27RA,IL33,IL4RA,IL7R,NOD2,PARP3,PTPN6,PTPRC,SAMSN1,SLAMF1,SPN,TBX21,TNFRSF14,TRIM27,VSIR,ZC3H12A
GO:BP	response to wounding	GO:0009611	1.9616023351391422e-8	7.70739	365	1860	75	20598	ANXA1,ANXA2,APOD,APOE,B4GALT1,C3,CCL2,CCR2,CELSR1,CERS2,CLEC10A,CNN2,COL1A1,COL3A1,COL5A1,CYR61,DUOX2,ELK3,ENG,ENTPD1,EVL,F10,F5,FCER1G,FERMT3,FGF10,FN1,GJA1,GPX1,GRHL3,HIF1A,HMGCR,HMOX1,HPSE,IGF1,IL1A,IL6,INHBB,JAML,KNG2,LCP1,LOX,LYN,MAP2K4,MIF,MMP12,MMP2,P2RX1,PDPN,PEAR1,PIK3CD,PLAU,PLEK,PLET1,PTPN6,RAP2B,REG3G,S100A9,SCNN1B,SELENON,SELP,SERPINE2,SLC11A1,SLC7A11,SMAD4,SNAI2,SULF2,TGFB1,TIMP1,TM…
GO:BP	regulation of endopeptidase activity	GO:0052548	2.2147758592369603e-8	7.65467	255	1860	59	20598	AKT2,APAF1,ARRB2,BAK1,BCL2A1D,CASP12,CASP8,CCK,CDKN2D,CST7,CYCS,CYR61,FAS,GM10053,GPX1,HGF,HIP1R,IGF1,IL6,KNG2,LCK,LGMN,LYN,MEFV,MMP9,NLRP12,NLRP3,NOD1,P2RX1,PLAUR,PRELID1,PSMA3,PSMB8,PSME1,PSME2,PTGS2,PYCARD,RENBP,RIPK2,S100A8,S100A9,SERPINA10,SERPINA3F,SERPINA3I,SERPINA3M,SERPINB5,SERPINB6B,SERPINB9,SERPINE2,SERPINF1,SERPING1,SERPINH1,SPINK1,STAT3,TIMP1,TNF,TNFSF10,VSIR,XDH
GO:BP	response to interleukin-1	GO:0070555	2.4168776357855437e-8	7.61675	88	1860	31	20598	ANKRD1,ANXA1,CCL11,CCL12,CCL19,CCL2,CCL21A,CCL22,CCL4,CCL5,CCL7,CCL8,CCL9,CD47,CEBPB,CFL1,CHIL1,FN1,IL17A,IL1R2,IL1RN,IL6,IRF1,MAPK13,MYD88,PYCARD,RIPK2,RPS6KA4,SAA3,TRAF6,ZC3H12A
GO:BP	regulation of peptidase activity	GO:0052547	2.449947837877749e-8	7.61084	269	1860	61	20598	AKT2,APAF1,ARRB2,BAK1,BCL2A1D,CASP12,CASP8,CCK,CDKN2D,CST7,CSTB,CYCS,CYR61,FAS,GM10053,GPX1,HGF,HIP1R,IGF1,IL6,KARS,KNG2,LCK,LGMN,LYN,MEFV,MMP9,NLRP12,NLRP3,NOD1,P2RX1,PLAUR,PRELID1,PSMA3,PSMB8,PSME1,PSME2,PTGS2,PYCARD,RENBP,RIPK2,S100A8,S100A9,SERPINA10,SERPINA3F,SERPINA3I,SERPINA3M,SERPINB5,SERPINB6B,SERPINB9,SERPINE2,SERPINF1,SERPING1,SERPINH1,SPINK1,STAT3,TIMP1,TNF,TNFSF10,VSIR,XDH
GO:BP	positive regulation of molecular function	GO:0044093	2.459541870406427e-8	7.60915	1225	1860	181	20598	ACTR3,ADAM8,ADGRF1,ADORA2B,ADPRH,AKT2,ALS2,ANXA2,APAF1,APH1A,APOE,ARL1,ARRB2,ASAP3,AVPI1,B2M,BAK1,BDNF,CARD11,CARD14,CASP12,CASP8,CCK,CCL11,CCL12,CCL19,CCL2,CCL21A,CCL22,CCL4,CCL5,CCL7,CCL8,CCL9,CCND1,CCR7,CD300A,CD4,CD40,CD74,CDC42,CEMIP,CFL1,CHIL1,CIB1,CLU,CSF1,CSF1R,CSF3,CXCL13,CYBA,CYCS,CYR61,DDX58,DTX3L,EHD3,EIF2AK2,ENO1,EPGN,EREG,FAM129B,FAS,FGD2,FGF10,FGR,FPR2,GATA3,GCH1,GM10053,GPR55,GREM…
GO:BP	positive regulation of phagocytosis	GO:0050766	2.5537243175214797e-8	7.59283	55	1860	24	20598	C2,C3,CCL2,CCR7,CD300LF,CD47,CYBA,DOCK2,FCER1G,FCGR1,IL2RB,IL2RG,ITGA2,LBP,NCKAP1L,NOD2,PROS1,PTPRC,PTX3,PYCARD,SIRPB1A,SLC11A1,STAP1,TNF
GO:BP	regulation of symbiosis, encompassing mutualism through parasitism	GO:0043903	2.697575828796581e-8	7.56903	179	1860	47	20598	ANXA2,APOBEC3,APOE,ARG1,BANF1,BST2,CCL4,CCL5,CCR5,CD4,CD74,CFL1,CHMP4B,CXCL1,CXCL5,EIF2AK2,FAM111A,GM45717,IFITM1,IFITM2,IFITM3,IFITM6,IFNG,IL12B,IRF8,ISG15,ITGAV,LBP,MYD88,NOD2,NUCKS1,OAS1A,OASL2,PARP10,PPIH,PTX3,RAB7,SLPI,TNF,TRIM10,TRIM15,TRIM21,TRIM26,TRIM27,TRIM30A,ZC3H12A,ZC3HAV1
GO:BP	tube development	GO:0035295	2.7192005116047333e-8	7.56556	860	1860	138	20598	ADA,ADAM12,ADAM8,ADAMTS1,ADAMTS2,ADAMTSL2,AKT3,ANGPT4,ANXA1,ANXA2,APAF1,APLNR,APOE,ARG2,B4GALT1,BAK1,BDNF,BMPER,BRIP1,C3,C3AR1,C5AR1,C6,CASP8,CCBE1,CCL11,CCL12,CCL2,CCL5,CCR2,CCR3,CD160,CD40,CDC42,CELSR1,CFL1,CHIL1,CIB1,COL18A1,COL3A1,COL4A1,COL4A2,CSF1,CTSZ,CXCL10,CXCL12,CXCR2,CXCR3,CYBB,CYR61,DCN,DDAH1,DHCR7,E2F2,ECSCR,EDNRA,ELK3,EMILIN1,ENG,EPGN,ERAP1,ETS1,FGF10,GATA3,GJA1,GPX1,GREM1,GRHL3,H2-…
GO:BP	negative regulation of cell adhesion	GO:0007162	2.7603714684080168e-8	7.55903	243	1860	57	20598	ADAM10,ADAM8,ANXA1,APOD,ARG1,ARG2,BTN1A1,CD274,CD300A,CD74,CD80,CD86,CEBPB,CFL1,COL1A1,CXCL12,GPNMB,H2-AA,H2-AB1,H2-M3,HAVCR2,IDO1,IL1RN,IL2RA,IL4RA,IRF1,LAG3,LGALS9,LPXN,LRRC32,MAD2L2,MMP12,MMP14,MMP2,PLA2G2D,PLET1,PLXNC1,PTPN22,PTPN6,PTPRC,RND1,RUNX3,SEMA4D,SERPINE2,SNAI2,SOCS1,SPN,TARM1,TBX21,TGFB1,TNC,TNFAIP8L2,TNFRSF14,UBASH3B,VSIR,ZC3H12A,ZFP703
GO:BP	regulation of B cell activation	GO:0050864	2.8731833492384407e-8	7.54164	115	1860	36	20598	ADA,BTK,CARD11,CD300A,CD38,CD40,CD74,CYLD,FAS,IFNG,IL27RA,IL2RG,IL6,LYN,MAD2L2,MIF,MMP14,NCKAP1L,NFAM1,NOD2,PARP3,PTPN6,PTPRC,SAMSN1,SASH3,SFRP1,SLC39A10,TBC1D10C,TBX21,TGFB1,TLR9,TNFSF13B,TRBC1,TRBC2,TRDC,TYROBP
GO:BP	B cell receptor signaling pathway	GO:0050853	3.283506021976116e-8	7.48366	47	1860	22	20598	BTK,CD300A,CD38,CMTM3,FCRL5,ITK,KLHL6,LAT2,LCK,LPXN,LYN,NCKAP1L,NFAM1,PLCL2,PTPN6,PTPRC,RFTN1,SLC39A10,STAP1,TRBC1,TRBC2,TRDC
GO:BP	myeloid leukocyte mediated immunity	GO:0002444	3.292812024269824e-8	7.48243	74	1860	28	20598	ADORA2B,ARG1,BTK,C3,CCR2,CD177,CD300A,CXCL1,CXCL5,DDX58,FCER1G,FCGR1,FES,FGR,H2-T23,HMOX1,IL13RA2,IL4RA,LYN,MILR1,NCF1,PRAM1,PTAFR,RAC2,RASGRP1,SPON2,TREM3,UNC13D
GO:BP	tube morphogenesis	GO:0035239	3.408148200143238e-8	7.46748	707	1860	119	20598	ADAM12,ADAM8,ADAMTS1,AKT3,ANGPT4,ANXA1,ANXA2,APAF1,APLNR,APOE,B4GALT1,BAK1,BMPER,C3,C3AR1,C5AR1,C6,CASP8,CCBE1,CCL11,CCL12,CCL2,CCL5,CCR2,CCR3,CD160,CD40,CDC42,CELSR1,CFL1,CHIL1,CIB1,COL18A1,COL3A1,COL4A1,COL4A2,CSF1,CTSZ,CXCL10,CXCL12,CXCR2,CXCR3,CYBB,CYR61,DCN,DDAH1,E2F2,ECSCR,EDNRA,ELK3,EMILIN1,ENG,EPGN,ERAP1,ETS1,FGF10,GATA3,GJA1,GPX1,GREM1,GRHL3,H2-M3,HEG1,HGF,HIF1A,HMOX1,HPSE,HS6ST1,IFT172,…
GO:BP	collagen catabolic process	GO:0030574	3.707080206481637e-8	7.43097	25	1860	16	20598	CTSB,CTSK,ITGB1,MMP10,MMP12,MMP13,MMP14,MMP19,MMP2,MMP25,MMP27,MMP28,MMP8,MMP9,MRC2,VSIR
GO:BP	small molecule metabolic process	GO:0044281	3.796154829959023e-8	7.42066	1275	1860	186	20598	ABCG1,ACAT2,ACSL4,ACSL5,ADA,ADCY4,ADORA2B,ADSSL1,AK4,AKR1C18,AKT2,ALDH1A3,ALOX5AP,AMDHD2,ANXA1,AOAH,APOD,APOE,APRT,ARG1,ARG2,ART2B,ASNS,ATIC,B4GALT1,BGN,BHMT,CD244,CD74,CDS1,CEMIP,CH25H,CHST11,CHST13,CHSY1,CMPK2,CSGALNACT1,CTPS,CYP4F18,CYP4F40,CYP51,CYP7B1,DAGLB,DCN,DCXR,DDAH1,DERA,DGAT2,DHCR7,DHRS9,DKKL1,DMGDH,DPAGT1,DSE,ELOVL1,ELOVL5,ENO1,ENTPD1,ERG28,ERO1L,FABP5,FDFT1,FDPS,FUCA1,FUT8,GALE,GCH1…
GO:BP	T cell differentiation involved in immune response	GO:0002292	3.975651929713422e-8	7.40059	65	1860	26	20598	ANXA1,BATF,BCL3,CCL19,CCR2,CCR7,CLEC4D,FCER1G,GATA3,IFNG,IL12B,IL18R1,IL27,IL4RA,IL6,IRF1,LY9,NFKBIZ,NLRP3,RIPK2,SLAMF6,SPN,STAT3,TBX21,TGFB1,ZC3H12A
GO:BP	alpha-beta T cell activation involved in immune response	GO:0002287	5.134450068738137e-8	7.28951	61	1860	25	20598	ANXA1,BATF,BCL3,CCL19,CCR2,CCR7,GATA3,H2-M3,IFNG,IL12B,IL18R1,IL27,IL4RA,IL6,IRF1,LY9,NFKBIZ,NLRP3,RIPK2,SLAMF6,SPN,STAT3,TBX21,TGFB1,ZC3H12A
GO:BP	alpha-beta T cell proliferation	GO:0046633	5.477366327935452e-8	7.26143	36	1860	19	20598	ARG2,CCR2,CD244,CD274,CD3E,CD80,DOCK2,H2-T23,IL12B,IRF1,LGALS9,PTPN22,PTPRC,RASAL3,RIPK2,TARM1,TNFRSF14,VSIR,ZAP70
GO:BP	negative regulation of cell-cell adhesion	GO:0022408	5.617603532736948e-8	7.25045	158	1860	43	20598	ADAM8,ANXA1,ARG1,ARG2,BTN1A1,CD274,CD300A,CD74,CD80,CD86,CEBPB,CXCL12,GPNMB,H2-AA,H2-AB1,H2-M3,HAVCR2,IDO1,IL1RN,IL2RA,IL4RA,IRF1,LAG3,LGALS9,LRRC32,MAD2L2,PLA2G2D,PTPN22,PTPN6,RUNX3,SERPINE2,SNAI2,SOCS1,SPN,TARM1,TBX21,TGFB1,TNFAIP8L2,TNFRSF14,UBASH3B,VSIR,ZC3H12A,ZFP703
GO:BP	positive regulation of macromolecule metabolic process	GO:0010604	6.829113056833265e-8	7.16564	2614	1860	330	20598	ACTA1,ACTR2,ACTR3,ADAM8,AIF1,AKNA,AKT2,ALKAL1,ALS2,ANGPT4,ANXA2,APAF1,APLNR,APOE,AREL1,ARID3A,ARID5A,ARRB2,AVPI1,AVPR2,BAK1,BATF,BCL3,BDNF,BMPER,C3,C3AR1,C5AR1,CAMK2D,CAMK2N1,CARD11,CARD14,CARD9,CASP12,CASP8,CCBE1,CCK,CCL11,CCL12,CCL19,CCL2,CCL21A,CCL22,CCL4,CCL5,CCL7,CCL8,CCL9,CCND1,CCR1,CCR2,CCR5,CCR7,CCT3,CD300A,CD38,CD3E,CD4,CD40,CD6,CD74,CD80,CDC42,CEBPB,CEBPD,CEMIP,CFL1,CHIL1,CIB1,CIITA,CLU…
GO:BP	anatomical structure formation involved in morphogenesis	GO:0048646	6.97449184181567e-8	7.15649	888	1860	140	20598	ACTA1,ADA,ADAM12,ADAM8,ADAMTS1,AKT3,ALDH1A3,ANGPT4,ANXA1,ANXA2,APAF1,APLNR,B4GALT1,BCL3,BMPER,C3,C3AR1,C5AR1,C6,CASP8,CCBE1,CCL11,CCL12,CCL2,CCL5,CCL8,CCR2,CCR3,CD160,CD40,CD53,CDC42,CELSR1,CFL1,CHIL1,CHRD,CIB1,COL18A1,COL1A1,COL4A1,COL4A2,COL5A1,COL5A2,CXCL10,CXCL12,CXCL9,CXCR2,CXCR3,CYBB,CYR61,DCN,DDAH1,E2F2,ECSCR,EDNRA,EGR2,ELK3,EMILIN1,ENG,EPGN,ERAP1,ETS1,FGF10,FN1,GATA3,GDF3,GPX1,GREM1,GRHL3…
GO:BP	regulation of alpha-beta T cell proliferation	GO:0046640	8.842595301486556e-8	7.05342	33	1860	18	20598	ARG2,CCR2,CD244,CD274,CD3E,CD80,H2-T23,IL12B,IRF1,LGALS9,PTPN22,PTPRC,RASAL3,RIPK2,TARM1,TNFRSF14,VSIR,ZAP70
GO:BP	positive regulation of nitrogen compound metabolic process	GO:0051173	8.967221858392623e-8	7.04734	2486	1860	316	20598	ACTR2,ACTR3,ADAM8,ADORA2B,AIF1,AKNA,AKT2,ALKAL1,ALS2,ANGPT4,ANXA2,APAF1,APLNR,APOE,AREL1,ARID3A,ARID5A,ARRB2,AVPI1,BAK1,BATF,BCL3,BDNF,BMPER,C3,C3AR1,C5AR1,CAMK2D,CARD11,CARD14,CARD9,CASP12,CASP8,CCBE1,CCK,CCL11,CCL12,CCL19,CCL2,CCL21A,CCL22,CCL4,CCL5,CCL7,CCL8,CCL9,CCND1,CCR1,CCR2,CCR7,CCT3,CD300A,CD38,CD3E,CD4,CD40,CD6,CD74,CD80,CDC42,CEBPB,CEBPD,CEMIP,CFL1,CHIL1,CIB1,CIITA,CLU,COL1A1,CREM,CSF1…
GO:BP	peptide transport	GO:0015833	9.263655250474994e-8	7.03322	1368	1860	195	20598	AACS,ABCG1,ACTR3,ADPRH,AIF1,AKT2,ANKRD1,ANXA1,ANXA4,AP1S1,APOD,APOE,ARF2,ARFIP1,ARG2,ARID5A,ARL1,ARL11,ARL4C,ARL5C,BTN1A1,BTNL2,C1QTNF5,C2CD2L,CARD11,CCL19,CCL2,CCL5,CCR5,CCR7,CD14,CD160,CD200R1,CD244,CD274,CD300C2,CD38,CD3G,CD40,CD74,CDC42,CEMIP,CFL1,CHIL1,CHMP4B,CIB1,CLEC4N,CLEC5A,CLU,COL1A1,CRTAM,CSF1R,CYB5R4,CYP51,DDX39,DDX58,DIO2,DNAJC19,EDEM2,EGR2,EIF5A,FAM3B,FFAR4,FGR,FN1,GATA3,GBP4,GJA1,G…
GO:BP	interferon-gamma secretion	GO:0072643	9.335366476518585e-8	7.02987	17	1860	13	20598	ARID5A,CD160,CD244,GATA3,LGALS9,NR1H4,PTPN22,RASGRP1,RNF19B,SLAMF1,TCIRG1,TRIM27,ZC3H12A
GO:BP	negative regulation of lymphocyte proliferation	GO:0050672	9.67660527818968e-8	7.01428	72	1860	27	20598	ARG1,ARG2,BTK,BTN1A1,CD274,CD300A,CD80,CD86,CEBPB,GPNMB,H2-AA,H2-AB1,H2-M3,HAVCR2,IDO1,IL2RA,LGALS9,LRRC32,LYN,PLA2G2D,PTPN6,SPN,TARM1,TGFB1,TNFRSF14,TYROBP,VSIR
GO:BP	negative regulation of mononuclear cell proliferation	GO:0032945	9.67660527818968e-8	7.01428	72	1860	27	20598	ARG1,ARG2,BTK,BTN1A1,CD274,CD300A,CD80,CD86,CEBPB,GPNMB,H2-AA,H2-AB1,H2-M3,HAVCR2,IDO1,IL2RA,LGALS9,LRRC32,LYN,PLA2G2D,PTPN6,SPN,TARM1,TGFB1,TNFRSF14,TYROBP,VSIR
GO:BP	cellular protein metabolic process	GO:0044267	9.744056884957733e-8	7.01126	3548	1860	425	20598	ABHD12,ADAM10,ADAM8,ADPRH,AFG3L1,AIF1,AKT2,AKT3,ALKAL1,ALS2,ANGPT4,ANXA1,ANXA2,APAF1,APH1A,APLNR,APOE,AREL1,ARID5A,ARRB2,ART2B,AVPI1,B3GALT5,B3GNT3,B3GNT5,B4GALT1,BAK1,BCL2A1D,BCL3,BDKRB1,BDNF,BGN,BHMT,BMPER,BTK,C3,C5AR1,CAMK2D,CAMK2N1,CARD14,CARD9,CASP12,CASP8,CCBE1,CCK,CCL11,CCL12,CCL19,CCL2,CCL21A,CCL22,CCL4,CCL5,CCL7,CCL8,CCL9,CCND1,CCNE1,CCR1,CCR3,CCR7,CD300A,CD3E,CD4,CD40,CD6,CD74,CD80,CDC4…
GO:BP	regulation of CD4-positive, alpha-beta T cell differentiation	GO:0043370	1.0256898515478476e-7	6.98898	45	1860	21	20598	ANXA1,CCL19,CCR2,CCR7,GATA3,IFNG,IL27,IL2RG,IL4RA,IL6,IRF1,NCKAP1L,NFKBIZ,NLRP3,RIPK2,RUNX3,SASH3,SOCS1,TBX21,TGFB1,ZC3H12A
GO:BP	regulation of granulocyte chemotaxis	GO:0071622	1.0256898515478476e-7	6.98898	45	1860	21	20598	C3AR1,C5AR1,CCL19,CCL2,CCL21A,CCL5,CCR7,CD74,CSF1,CXCR2,DAPK2,EDNRA,KARS,LBP,NCKAP1L,NOD2,RAC1,RAC2,S100A14,SELL,SLAMF1
GO:BP	regulation of antigen processing and presentation	GO:0002577	1.1437051597016865e-7	6.94169	20	1860	14	20598	CCL19,CCL21A,CCR7,CD68,CD74,H2-AB1,NOD1,NOD2,PYCARD,SLC11A1,TAP2,TAPBPL,TREM2,WAS
GO:BP	negative regulation of signal transduction	GO:0009968	1.1653603715464268e-7	6.93354	962	1860	148	20598	ADA,ADAMTSL2,APLNR,APOD,APOE,ARG1,ARHGAP25,ARMC10,ARRB2,BCL2A1A,BCL2A1B,BCL2A1D,BCL3,BICC1,BMPER,BTNL2,CAMK2N1,CASP8,CCL5,CD160,CD300A,CD300LF,CD3E,CD47,CD74,CDC42SE1,CDKN2D,CHRD,CHST11,CIB1,CLU,CXCL12,CYLD,CYP7B1,DCN,DHRS3,DHX58,DKKL1,DOK2,DRAXIN,DUSP2,DUSP9,DYNLT1A,DYNLT1F,EMILIN1,ENG,EYA2,FCRL5,FGF10,GATA3,GDF3,GM29094,GPX1,GREM1,GRK6,H2-M3,HEG1,HGF,HIF1A,HMGCR,HMOX1,ICAM1,IGF1,IGFBP5,IL1R2,IL…
GO:BP	amide transport	GO:0042886	1.4560110714181677e-7	6.83684	1384	1860	196	20598	AACS,ABCG1,ACTR3,ADPRH,AIF1,AKT2,ANKRD1,ANXA1,ANXA4,AP1S1,APOD,APOE,ARF2,ARFIP1,ARG2,ARID5A,ARL1,ARL11,ARL4C,ARL5C,BTN1A1,BTNL2,C1QTNF5,C2CD2L,CARD11,CCL19,CCL2,CCL5,CCR5,CCR7,CD14,CD160,CD200R1,CD244,CD274,CD300C2,CD38,CD3G,CD40,CD74,CDC42,CEMIP,CFL1,CHIL1,CHMP4B,CIB1,CLEC4N,CLEC5A,CLU,COL1A1,CRTAM,CSF1R,CYB5R4,CYP51,DDX39,DDX58,DIO2,DNAJC19,EDEM2,EGR2,EIF5A,FAM3B,FFAR4,FGR,FN1,GATA3,GBP4,GJA1,G…
GO:BP	macromolecule metabolic process	GO:0043170	1.4925459654916763e-7	6.82607	6101	1860	674	20598	ABCG1,ABHD12,ACTA1,ACTR2,ACTR3,ADAM10,ADAM8,ADAMTS2,ADAMTS4,ADAT3,ADGRF1,ADPRH,AEBP1,AFG3L1,AIF1,AKNA,AKT2,AKT3,ALKAL1,ALS2,ANGPT4,ANKRD1,ANXA1,ANXA2,ANXA4,AOAH,APAF1,APBA2,APH1A,APLNR,APOBEC3,APOD,APOE,AREL1,ARID3A,ARID5A,ARRB2,ART2B,ASPRV1,AVPI1,AVPR2,B3GALT5,B3GNT3,B3GNT5,B4GALT1,BAK1,BANF1,BASP1,BATF,BATF3,BCL2A1D,BCL3,BDKRB1,BDNF,BGN,BHMT,BMP1,BMPER,BRIP1,BTK,C1D,C1RA,C3,C3AR1,C5AR1,CAMK2D,C…
GO:BP	cellular extravasation	GO:0045123	1.5043558725351243e-7	6.82265	50	1860	22	20598	ADAM8,CCL2,CCL5,CCR2,CD177,CD47,CXCL12,ICAM1,IL27RA,ITGB1,ITGB7,JAML,MADCAM1,PTAFR,RIPK3,SELL,SELP,SPN,THY1,TNF,TREM3,VCAM1
GO:BP	regulation of alpha-beta T cell differentiation	GO:0046637	1.5536823003131815e-7	6.80864	59	1860	24	20598	ADA,ANXA1,CCL19,CCR2,CCR7,GATA3,IFNG,IL27,IL2RG,IL4RA,IL6,IRF1,NCKAP1L,NFKBIZ,NLRP3,PRDM1,RIPK2,RUNX3,SASH3,SOCS1,TBX21,TGFB1,ZAP70,ZC3H12A
GO:BP	CD4-positive, alpha-beta T cell differentiation involved in immune response	GO:0002294	1.5536823003131815e-7	6.80864	59	1860	24	20598	ANXA1,BATF,BCL3,CCL19,CCR2,CCR7,GATA3,IFNG,IL12B,IL18R1,IL27,IL4RA,IL6,IRF1,LY9,NFKBIZ,NLRP3,RIPK2,SLAMF6,SPN,STAT3,TBX21,TGFB1,ZC3H12A
GO:BP	regulation of myeloid leukocyte differentiation	GO:0002761	1.5609715963523685e-7	6.8066	110	1860	34	20598	ADAM8,C1QC,CASP8,CCL5,CCR1,CD101,CD4,CD74,CEBPB,CSF1,CSF1R,EVI2,FES,GPR55,GPR68,HCLS1,IFNG,IL12B,IL17A,IL34,LIF,LYN,NME1,OCSTAMP,PILRB1,RASSF2,RBP1,SFRP1,TGFB1,TNF,TNFSF11,TRAF6,TYROBP,UBASH3B
GO:BP	sterol biosynthetic process	GO:0016126	1.7202639144560497e-7	6.7644	34	1860	18	20598	ABCG1,APOE,CH25H,CYP51,DHCR7,ERG28,FDFT1,FDPS,HMGCR,HSD17B7,INSIG1,LBR,LSS,MSMO1,MVK,PMVK,SC5D,SQLE
GO:BP	glial cell activation	GO:0061900	1.873023111201154e-7	6.72746	42	1860	20	20598	AIF1,C1QA,C5AR1,CLU,CST7,CTSC,FPR2,IL33,LDLR,MMP8,NAMPT,SPHK1,STAP1,TLR1,TLR3,TLR8,TLR9,TNF,TREM2,TYROBP
GO:BP	positive regulation of chemokine production	GO:0032722	1.9706816850315803e-7	6.70538	55	1860	23	20598	ADORA2B,AIF1,CCL5,CD74,CSF1R,EIF2AK2,HAVCR2,IFNG,IL1RL1,IL33,IL4RA,IL6,LBP,LGALS9,MIF,MYD88,NOD2,PYCARD,RIPK2,TLR3,TLR9,TNF,WNT5A
GO:BP	cellular response to interleukin-1	GO:0071347	2.0217610051621456e-7	6.69427	74	1860	27	20598	ANKRD1,CCL11,CCL12,CCL19,CCL2,CCL21A,CCL22,CCL4,CCL5,CCL7,CCL8,CCL9,CD47,CEBPB,CFL1,FN1,IL17A,IL1R2,IL1RN,IL6,IRF1,MAPK13,PYCARD,RPS6KA4,SAA3,TRAF6,ZC3H12A
GO:BP	response to tumor necrosis factor	GO:0034612	2.1807844870661046e-7	6.66139	140	1860	39	20598	ACTR3,ADAM10,ANKRD1,CARD14,CASP8,CCL11,CCL12,CCL19,CCL2,CCL21A,CCL22,CCL4,CCL5,CCL7,CCL8,CCL9,CD14,CFL1,CHIL1,CIB1,CXCL16,CYLD,GCH1,GGT1,IL6,IRF1,KARS,NR1H4,OCSTAMP,PID1,PYCARD,SFRP1,SMPD3,SPHK1,TNF,TNFRSF1A,TNFSF11,UBD,ZC3H12A
GO:BP	regulation of protein localization	GO:0032880	2.2162203085425253e-7	6.65439	894	1860	139	20598	AACS,ACTR3,ADAM10,AIF1,AKT2,ANKRD1,ANXA1,ANXA4,APOD,APOE,ARFIP1,ARG2,ARID5A,BTN1A1,BTNL2,C2CD2L,CAMK2D,CCL19,CCL2,CCL5,CCNE1,CCR5,CCR7,CCT3,CD14,CD160,CD200R1,CD244,CD274,CD300C2,CD38,CD40,CDC42,CEMIP,CFL1,CIB1,CLEC4N,CLEC5A,CRTAM,CSF1R,CYLD,CYP51,DDX58,DTX3L,EDEM2,FCER1G,FFAR4,FGR,FN1,GATA3,GBP4,GJA1,GPM6B,GPR68,GSDMD,H2-T23,HAVCR2,HCAR2,HCLS1,HIF1A,HMGCR,IFIH1,IFNG,IGF1,IL17A,IL1A,IL1R2,IL1RL1,…
GO:BP	alpha-beta T cell differentiation involved in immune response	GO:0002293	2.3685884120977845e-7	6.62551	60	1860	24	20598	ANXA1,BATF,BCL3,CCL19,CCR2,CCR7,GATA3,IFNG,IL12B,IL18R1,IL27,IL4RA,IL6,IRF1,LY9,NFKBIZ,NLRP3,RIPK2,SLAMF6,SPN,STAT3,TBX21,TGFB1,ZC3H12A
GO:BP	inflammatory response to antigenic stimulus	GO:0002437	2.8565078600736555e-7	6.54416	47	1860	21	20598	BTK,C3,CCR7,CD6,CD68,CXCR2,FCER1G,FCGR1,GPX1,H2-T23,ICAM1,IL12B,IL2RA,IL5RA,NOD2,PSMA1,PSMB4,RASGRP1,SERPINB9,SPN,TNF
GO:BP	positive regulation of myeloid leukocyte differentiation	GO:0002763	3.059294369603665e-7	6.51438	56	1860	23	20598	CASP8,CCL5,CCR1,CD101,CD4,CD74,CSF1,CSF1R,EVI2,FES,GPR68,HCLS1,IFNG,IL12B,IL17A,IL34,LIF,OCSTAMP,TGFB1,TNF,TNFSF11,TRAF6,TYROBP
GO:BP	regulation of natural killer cell mediated immunity	GO:0002715	3.204746685054645e-7	6.49421	43	1860	20	20598	ARRB2,CD160,CD96,CRTAM,H2-M3,H2-T23,HAVCR2,IL12B,IL18RAP,KLRB1B,KLRK1,LAG3,LGALS9,RASGRP1,SERPINB9,SH2D1A,SLAMF6,TAP1,TAP2,VAV1
GO:BP	regulation of T cell migration	GO:2000404	3.204746685054645e-7	6.49421	43	1860	20	20598	ADAM10,ADAM8,AIF1,APOD,CCL21A,CCL5,CCR2,CCR7,CD200R1,CXCL10,CXCL12,CXCL13,IL27RA,LGALS9,PYCARD,RIPK3,SPN,TNFRSF14,TNFSF14,WNT5A
GO:BP	anatomical structure morphogenesis	GO:0009653	3.511108980503055e-7	6.45456	2135	1860	276	20598	ACTA1,ACTR2,ACTR3,ADA,ADAM10,ADAM12,ADAM8,ADAMTS1,AKT3,ALDH1A3,ALPL,ALS2,ANGPT4,ANKRD1,ANXA1,ANXA2,APAF1,APLNR,APOE,ARHGAP15,ARPIN,ARTN,B4GALT1,BAK1,BCL3,BDNF,BMPER,C3,C3AR1,C5AR1,C6,CAP1,CAR9,CASP8,CCBE1,CCK,CCL11,CCL12,CCL2,CCL5,CCL8,CCR2,CCR3,CCR5,CD160,CD40,CD53,CDC42,CDC42SE1,CEBPB,CELSR1,CFL1,CHIL1,CHL1,CHRD,CHST11,CHSY1,CIB1,CLU,CNP,COL18A1,COL1A1,COL1A2,COL3A1,COL4A1,COL4A2,COL5A1,COL5A2,…
GO:BP	positive regulation of vasculature development	GO:1904018	4.102714244188929e-7	6.38693	161	1860	42	20598	ADAM12,AKT3,ANGPT4,ANXA1,APLNR,BMPER,C3,C3AR1,C5AR1,C6,CCBE1,CCL11,CCL5,CCR3,CD40,CHIL1,CIB1,CXCR2,CXCR3,CYBB,DDAH1,ENG,ERAP1,ETS1,GREM1,HGF,HIF1A,HMOX1,IL1A,ITGB1,LRG1,MMP9,PGF,PTGS2,SPHK1,SRPX2,STAT3,TLR3,TNFRSF1A,VEGFD,WNT5A,ZC3H12A
GO:BP	regulation of primary metabolic process	GO:0080090	4.205626815067295e-7	6.37617	4025	1860	469	20598	ABCG1,ACSL4,ACSL5,ACTR2,ACTR3,ADAM8,ADGRF1,ADORA2B,AEBP1,AIF1,AKNA,AKR1C18,AKT2,ALKAL1,ALS2,ANGPT4,ANGPTL4,ANKRD1,ANXA1,ANXA2,ANXA4,APAF1,APLNR,APOD,APOE,AREL1,ARID3A,ARID5A,ARRB2,AVPI1,BAK1,BASP1,BATF,BATF3,BCL2A1D,BCL3,BDKRB1,BDNF,BMPER,BRIP1,C1D,C3,C3AR1,C5AR1,CAMK2D,CAMK2N1,CARD11,CARD14,CARD9,CASP12,CASP8,CCBE1,CCK,CCL11,CCL12,CCL19,CCL2,CCL21A,CCL22,CCL4,CCL5,CCL7,CCL8,CCL9,CCND1,CCNE1,CCR1…
GO:BP	regulation of cellular metabolic process	GO:0031323	4.289651258833859e-7	6.36758	4207	1860	487	20598	ABCG1,ACSL4,ACSL5,ACTR2,ACTR3,ADAM8,ADGRF1,ADORA2B,AEBP1,AIF1,AKNA,AKR1C18,AKT2,ALKAL1,ALS2,ANGPT4,ANKRD1,ANXA1,ANXA2,ANXA4,APAF1,APLNR,APOD,APOE,ARG2,ARID3A,ARID5A,ARRB2,AVPI1,BAK1,BASP1,BATF,BATF3,BCL2A1D,BCL3,BDKRB1,BDNF,BMPER,BRIP1,BTN1A1,C1D,C3,C3AR1,C5AR1,CAMK2D,CAMK2N1,CARD11,CARD14,CARD9,CASP12,CASP8,CCBE1,CCK,CCL11,CCL12,CCL19,CCL2,CCL21A,CCL22,CCL4,CCL5,CCL7,CCL8,CCL9,CCND1,CCNE1,CCR1,C…
GO:BP	positive regulation of hydrolase activity	GO:0051345	4.861984457096753e-7	6.31319	427	1860	80	20598	ADPRH,AKT2,ALS2,APAF1,ARL1,ASAP3,BAK1,CASP12,CASP8,CCK,CCL11,CCL12,CCL19,CCL2,CCL21A,CCL22,CCL4,CCL5,CCL7,CCL8,CCL9,CCR7,CD300A,CD40,CXCL13,CYCS,CYR61,FAS,FGF10,GM10053,GPR55,GRHL3,HIP1R,ICAM1,IFNG,ITGA2,ITGA6,ITGB1,ITK,KARS,LCK,LGMN,LYN,MEFV,NLRP3,NOD1,P2RX1,PLEK,PRELID1,PREX1,PSAP,PSME1,PSME2,PTAFR,PTPRC,PYCARD,RALGAPA2,RASGRP1,RGS14,RGS16,RIPK2,RIPK3,S100A8,S100A9,SEMA4D,SLC39A10,STAT3,TBC1D10…
GO:BP	regulation of nitrogen compound metabolic process	GO:0051171	5.16887531094112e-7	6.2866	3910	1860	457	20598	ABCG1,ACTR2,ACTR3,ADAM8,ADGRF1,ADORA2B,AEBP1,AIF1,AKNA,AKT2,ALKAL1,ALS2,ANGPT4,ANKRD1,ANXA2,ANXA4,APAF1,APLNR,APOD,APOE,AREL1,ARID3A,ARID5A,ARRB2,AVPI1,BAK1,BASP1,BATF,BATF3,BCL2A1D,BCL3,BDKRB1,BDNF,BMPER,BRIP1,C1D,C3,C3AR1,C5AR1,CAMK2D,CAMK2N1,CARD11,CARD14,CARD9,CASP12,CASP8,CCBE1,CCK,CCL11,CCL12,CCL19,CCL2,CCL21A,CCL22,CCL4,CCL5,CCL7,CCL8,CCL9,CCND1,CCNE1,CCR1,CCR2,CCR7,CCT3,CD300A,CD38,CD3E,C…
GO:BP	steroid biosynthetic process	GO:0006694	5.564989360673902e-7	6.25454	98	1860	31	20598	ABCG1,ADORA2B,AKR1C18,APOE,CH25H,CYP51,CYP7B1,DHCR7,DKKL1,ERG28,FDFT1,FDPS,HMGCR,HSD11B1,HSD17B7,IFNG,IGF1,IL1A,INSIG1,LBR,LSS,MSMO1,MVK,NR1H4,PMVK,SC5D,SNAI1,SNAI2,SQLE,TNF,WNT4
GO:BP	homeostatic process	GO:0042592	5.578286727694821e-7	6.2535	1496	1860	206	20598	1600014C10RIK,AACS,ABCG1,ADA,ADAM8,ADAMTS5,AKT3,ANGPTL4,ANXA1,APLNR,APOE,ATP6V1G1,AVPR2,B2M,BAK1,BCL2A1A,BDKRB1,BPGM,C2CD2L,C3AR1,C5AR1,CAMK2D,CARD11,CCK,CCL19,CCL2,CCL21A,CCL5,CCNE1,CCR1,CCR2,CCR3,CCR4,CCR5,CCR7,CCRL2,CCT3,CD38,CD4,CD40,CD52,CD7,CD74,CEBPB,CEMIP,CHMP4B,CLEC4B1,CORO1A,CP,CSF1,CSF1R,CTSK,CXCL1,CXCL10,CXCL13,CXCL3,CXCL5,CXCL9,CXCR2,CXCR3,CXCR6,CYB5R4,CYBA,CYLD,CYP7B1,DCN,DCP2,DGAT2…
GO:BP	negative regulation of signaling	GO:0023057	5.854292819292988e-7	6.23253	1070	1860	158	20598	ADA,ADAMTSL2,APLNR,APOD,APOE,ARG1,ARHGAP25,ARMC10,ARRB2,BCL2A1A,BCL2A1B,BCL2A1D,BCL3,BDNF,BICC1,BMPER,BTNL2,CAMK2N1,CASP8,CCL5,CD160,CD300A,CD300LF,CD38,CD3E,CD47,CD74,CDC42SE1,CDKN2D,CHRD,CHST11,CIB1,CLU,CNR2,CXCL12,CYLD,CYP7B1,DCN,DHRS3,DHX58,DKKL1,DOK2,DRAXIN,DUSP2,DUSP9,DYNLT1A,DYNLT1F,EMILIN1,ENG,EYA2,FCRL5,FGF10,GATA3,GDF3,GM29094,GPX1,GREM1,GRK6,H2-M3,HEG1,HGF,HIF1A,HMGCR,HMOX1,ICAM1,IGF1,…
GO:BP	positive regulation of lymphocyte migration	GO:2000403	5.937271663537942e-7	6.22641	36	1860	18	20598	ADAM10,ADAM8,AIF1,CCL21A,CCL4,CCL5,CCR2,CCR7,CXCL10,CXCL12,CXCL13,CXCL14,LGALS9,PYCARD,SPN,TNFRSF14,TNFSF14,WNT5A
GO:BP	regulation of neutrophil migration	GO:1902622	5.937271663537942e-7	6.22641	36	1860	18	20598	ADAM8,C3AR1,C5AR1,CCL19,CCL21A,CCR7,CD74,CXCR2,DAPK2,EDNRA,IL1A,LBP,MYD88,NCKAP1L,NOD2,RAC1,RAC2,SELL
GO:BP	small molecule biosynthetic process	GO:0044283	6.24136414034392e-7	6.20472	452	1860	83	20598	ABCG1,ADA,AKR1C18,ALDH1A3,ALOX5AP,ANXA1,APOE,APRT,ART2B,ASNS,ATIC,BHMT,CD244,CD74,CYP51,CYP7B1,DERA,DGAT2,DHCR7,DHRS9,DKKL1,DSE,ELOVL1,ELOVL5,ENTPD1,ERG28,FABP5,FDFT1,FDPS,GCH1,GGT1,GGT5,GNPDA1,HAS1,HIF1A,HMGCR,HSD17B7,IDO1,IFNG,IL6,INSIG1,ITPA,KMO,LBR,LSS,MIF,MTAP,MTHFD1L,MTHFS,MVK,NCF1,NCF2,NR1H4,NUS1,P2RY6,PDE9A,PDSS1,PGD,PGK1,PLA2G4F,PLCL2,PLEK,PLOD3,PMVK,PRPS1,PSAT1,PTAFR,PTGES,PTGS2,RDH10,S…
GO:BP	regulation of interleukin-1 beta production	GO:0032651	7.113085884620675e-7	6.14794	58	1860	23	20598	ARG2,ARRB2,CCL19,CCR5,CCR7,GSDMD,IFNG,IGF1,LILRA5,MEFV,NAIP5,NLRC3,NLRP3,NOD1,NOD2,PANX1,PYCARD,RIPK2,SPHK1,TLR8,TYROBP,WNT5A,ZC3H12A
GO:BP	T-helper cell differentiation	GO:0042093	7.113085884620675e-7	6.14794	58	1860	23	20598	ANXA1,BATF,BCL3,CCL19,CCR2,CCR7,GATA3,IL12B,IL18R1,IL27,IL4RA,IL6,IRF1,LY9,NFKBIZ,NLRP3,RIPK2,SLAMF6,SPN,STAT3,TBX21,TGFB1,ZC3H12A
GO:BP	production of molecular mediator involved in inflammatory response	GO:0002532	7.113085884620675e-7	6.14794	58	1860	23	20598	ALOX5AP,APOD,BTK,CD300A,CD6,CD96,FCER1G,GPSM3,IDO1,IL17A,IL1R2,KARS,LBP,LYN,MEFV,MYD88,NLRC3,NOD2,NOS2,P2RX1,PYCARD,TARM1,ZC3H12A
GO:BP	protein transport	GO:0015031	8.579054605307055e-7	6.06656	1323	1860	186	20598	AACS,ABCG1,ACTR3,ADPRH,AIF1,AKT2,ANKRD1,ANXA1,ANXA4,AP1S1,APOD,APOE,ARF2,ARFIP1,ARG2,ARID5A,ARL1,ARL11,ARL4C,ARL5C,BTN1A1,BTNL2,C1QTNF5,C2CD2L,CARD11,CCL19,CCL2,CCL5,CCR5,CCR7,CD14,CD160,CD200R1,CD244,CD274,CD300C2,CD38,CD3G,CD40,CD74,CDC42,CEMIP,CFL1,CHIL1,CHMP4B,CIB1,CLEC4N,CLEC5A,CLU,COL1A1,CRTAM,CSF1R,CYB5R4,CYP51,DDX39,DDX58,DNAJC19,EDEM2,EGR2,EIF5A,FAM3B,FFAR4,FGR,FN1,GATA3,GBP4,GJA1,GM3724…
GO:BP	antigen processing and presentation of peptide antigen via MHC class I	GO:0002474	8.666882585867472e-7	6.06214	29	1860	16	20598	B2M,CLEC4A2,FCER1G,FCGR1,H2-D1,H2-K1,H2-M3,H2-Q10,H2-Q4,H2-Q6,H2-Q7,H2-T22,H2-T23,TAP1,TAP2,TAPBPL
GO:BP	positive regulation of cytosolic calcium ion concentration	GO:0007204	8.689310629044344e-7	6.06101	271	1860	58	20598	APLNR,BAK1,BDKRB1,C3AR1,C5AR1,CAMK2D,CCL19,CCL21A,CCR1,CCR2,CCR3,CCR4,CCR5,CCR7,CCRL2,CD38,CD4,CD52,CEMIP,CLEC4B1,CORO1A,CXCL1,CXCL10,CXCL13,CXCL3,CXCL9,CXCR2,CXCR3,CXCR6,CYBA,EDNRA,EIF5A,ERO1L,F2RL2,FCRL5,FPR1,FPR2,GJA1,GNB1,GPR18,GPR55,ITGAV,KNG2,LCK,LPAR6,LYN,P2RY10,P2RY6,PTPN6,PTPRC,SELENON,TAC1,TACR1,TGFB1,TGM2,THY1,TRPM2,UBASH3B
GO:BP	G protein-coupled receptor signaling pathway	GO:0007186	8.823250784999626e-7	6.05437	486	1860	87	20598	ADA,ADCY4,ADGRE1,ADGRE4,ADGRF1,ADGRG5,ADORA2B,AKR1C18,ANXA1,APLNR,APOE,ARRB2,AVPR2,BDKRB1,BDNF,C3,C3AR1,C5AR1,CCK,CCL11,CCL12,CCL19,CCL2,CCL21A,CCL22,CCL4,CCL5,CCL7,CCL8,CCL9,CCR5,CELSR1,CNR2,CRCP,CXCL10,CXCL9,CXCR2,CXCR3,DAGLB,DYNLT1A,DYNLT1F,EDNRA,ENTPD1,EREG,F2RL2,FFAR4,FPR1,FPR2,GABRA4,GNA14,GNB1,GPR171,GPR176,GPR18,GPR55,GPR88,GRK6,HCAR2,HRH2,HTR7,ITGB1,LPAR6,LTB4R1,MARCO,MTNR1A,OLFR1033,OLF…
GO:BP	circulatory system development	GO:0072359	9.255851542695078e-7	6.03358	887	1860	136	20598	ADAM12,ADAM8,ADAMTS1,ADAMTS6,AKT3,ANGPT4,ANKRD1,ANP32B,ANXA1,ANXA2,APLNR,APOE,ARRB2,B4GALT1,BAK1,BICC1,BMPER,C3,C3AR1,C5AR1,C6,CAMK2D,CASP7,CASP8,CCBE1,CCL11,CCL12,CCL2,CCL5,CCR2,CCR3,CD160,CD40,CDC42,CHIL1,CIB1,COL18A1,COL1A1,COL1A2,COL3A1,COL4A1,COL4A2,COL5A1,CXCL10,CXCL12,CXCR2,CXCR3,CYBB,CYR61,DCN,DDAH1,DHCR7,DHRS3,DNAH11,E2F2,ECSCR,EDNRA,EFEMP2,ELK3,EMILIN1,ENG,EPGN,ERAP1,ETS1,FDPS,FGF10,GAT…
GO:BP	negative regulation of cell communication	GO:0010648	9.327198853775367e-7	6.03025	1068	1860	157	20598	ADA,ADAMTSL2,APLNR,APOD,APOE,ARG1,ARHGAP25,ARMC10,ARRB2,BCL2A1A,BCL2A1B,BCL2A1D,BCL3,BDNF,BICC1,BMPER,BTNL2,CAMK2N1,CASP8,CCL5,CD160,CD300A,CD300LF,CD38,CD3E,CD47,CD74,CDC42SE1,CDKN2D,CHRD,CHST11,CIB1,CLU,CNR2,CXCL12,CYLD,CYP7B1,DCN,DHRS3,DHX58,DKKL1,DOK2,DRAXIN,DUSP2,DUSP9,DYNLT1A,DYNLT1F,EMILIN1,ENG,EYA2,FCRL5,FGF10,GATA3,GDF3,GM29094,GPX1,GREM1,GRK6,H2-M3,HEG1,HGF,HIF1A,HMGCR,HMOX1,ICAM1,IGF1,…
GO:BP	regulation of acute inflammatory response	GO:0002673	0.0000010015892217471636	5.99931	41	1860	19	20598	ADAM8,ALOX5AP,BTK,C2CD4B,C3,CCL5,CCR5,CCR7,FCER1G,FCGR1,H2-T23,IL6,MIF,NLRP3,PTGS2,SPN,TAC1,TNF,TNFSF11
GO:BP	tissue remodeling	GO:0048771	0.0000010286646768338516	5.98773	153	1860	40	20598	ADAM8,ANXA1,BAK1,CCR2,CD38,CLEC10A,CSF1R,CTSK,FCGR4,FGF10,GJA1,GPNMB,GPR55,GREM1,HIF1A,IGF1,IGFBP5,IL1A,IL6,ITGAV,LIF,MMP14,MMP2,MMP9,RAB7,RAC1,RAC2,RASSF2,RSPO3,SFRP1,SNX10,SPP1,TCIRG1,TGFB1,TGM2,TIMP1,TNFRSF11B,TNFSF11,TRAF6,UBASH3B
GO:BP	negative regulation of peptide secretion	GO:0002792	0.0000010429437201611808	5.98174	123	1860	35	20598	ANXA1,ANXA4,APOE,ARG2,BTN1A1,CD200R1,CD74,CYP51,FFAR4,FN1,HMGCR,IL1R2,IL27RA,IL33,IL6,INHBB,LGALS9,LILRA5,LRRC32,MTNR1A,NLRP12,NLRP3,NR1H4,NUCB2,PSMD9,PTPN22,RHBDF2,SFRP1,SLAMF1,SRGN,TLR8,TNF,TNFRSF9,TRIM27,ZC3H12A
GO:BP	leukocyte homeostasis	GO:0001776	0.0000011294761843637705	5.94712	95	1860	30	20598	ADA,ANXA1,BAK1,BCL2A1A,CCL2,CCR2,CD74,CORO1A,CXCL5,CXCR2,FAS,FCER1G,GAPT,HCAR2,HIF1A,IFNG,IL2RA,IL6,LAT,LYN,MIF,NCKAP1L,PDE4B,PIK3CD,PIRB,RIPK3,SLC7A11,TCIRG1,TGFB1,TNFSF13B
GO:BP	negative regulation of viral life cycle	GO:1903901	0.0000011529124534185067	5.9382	64	1860	24	20598	APOBEC3,BANF1,BST2,CCL5,EIF2AK2,FAM111A,GM45717,IFITM1,IFITM2,IFITM3,IFITM6,ISG15,OAS1A,OASL2,PARP10,PTX3,SLPI,TNF,TRIM10,TRIM15,TRIM26,TRIM27,ZC3H12A,ZC3HAV1
GO:BP	positive regulation of T cell mediated immunity	GO:0002711	0.0000011740753099405376	5.9303	50	1860	21	20598	ARID5A,B2M,FAM49B,GATA3,H2-D1,H2-K1,H2-M3,H2-Q10,H2-Q4,H2-Q6,H2-Q7,H2-T22,H2-T23,IL12B,IL18R1,IL6,NLRP3,PTPRC,SASH3,TAP2,TRAF6
GO:BP	positive regulation of cytokine production involved in immune response	GO:0002720	0.0000011740753099405376	5.9303	50	1860	21	20598	ARID5A,B2M,CD160,CD74,DDX58,FCER1G,GATA3,H2-M3,H2-T23,IL18R1,IL6,KARS,MIF,NLRP3,NOD2,SASH3,SEMA7A,SPON2,TNFRSF14,TRAF6,WNT5A
GO:BP	regulation of lymphocyte apoptotic process	GO:0070228	0.0000011740753099405376	5.9303	50	1860	21	20598	ADA,ADAM8,ARG2,BCL2A1A,CASP8,CCL5,CD274,CD3G,CD74,FAS,GIMAP8,HIF1A,IDO1,IL7R,LYN,MIF,PRELID1,RIPK3,SERPINB9,SLC39A10,WNT5A
GO:BP	regulation of natural killer cell mediated cytotoxicity	GO:0042269	0.0000016742610174825413	5.77618	42	1860	19	20598	ARRB2,CD160,CRTAM,H2-M3,H2-T23,HAVCR2,IL12B,IL18RAP,KLRB1B,KLRK1,LAG3,LGALS9,RASGRP1,SERPINB9,SH2D1A,SLAMF6,TAP1,TAP2,VAV1
GO:BP	phagocytosis, engulfment	GO:0006911	0.000001826493691302521	5.73838	51	1860	21	20598	AIF1,ARHGAP25,C3,CD300A,CDC42,FCER1G,FCGR1,ITGA2,LBP,MARCO,MSR1,NCKAP1L,RAC1,RAC3,SIGLECE,STAP1,TRBC1,TRBC2,TRDC,TREM2,TREML4
GO:BP	positive regulation of antigen processing and presentation	GO:0002579	0.000001937905926479233	5.71267	14	1860	11	20598	CCL19,CCL21A,CCR7,CD74,H2-AB1,NOD1,NOD2,PYCARD,SLC11A1,TAP2,TREM2
GO:BP	negative regulation of leukocyte apoptotic process	GO:2000107	0.0000022853376837467273	5.64105	47	1860	20	20598	ADA,ARG2,BCL2A1A,CCL19,CCL21A,CCL5,CCR5,CCR7,CD74,CXCL12,CXCR2,FCER1G,HCLS1,HIF1A,IDO1,IL7R,MIF,NOD2,SERPINB9,SLC39A10
GO:BP	proteolysis	GO:0006508	0.0000022875454649471597	5.64063	1134	1860	163	20598	ADAM10,ADAM8,ADAMTS2,ADAMTS4,AEBP1,AFG3L1,AKT2,ANXA2,APAF1,APH1A,APOE,AREL1,ARRB2,ASPRV1,BAK1,BCL2A1D,BMP1,C1RA,CAMK2N1,CASP12,CASP7,CASP8,CCBE1,CCK,CDKN2D,CFL1,CHMP4B,CLU,CPA3,CPXM1,CPZ,CST7,CSTB,CTLA2A,CTSB,CTSC,CTSD,CTSK,CTSW,CTSZ,CYCS,CYLD,CYR61,DTX3L,ECSCR,EDEM2,EPOP,ERAP1,FAS,FBXL5,GGT1,GGT5,GM10053,GPX1,GSAP,HGF,HIP1R,IFNG,IFT172,IGF1,IL1R2,IL33,IL6,ISG15,KARS,KNG2,LCK,LGMN,LYN,MEFV,METAP2…
GO:BP	modification of morphology or physiology of other organism	GO:0035821	0.000002620008664777694	5.5817	98	1860	30	20598	ANXA2,APOE,ARG1,CCL2,CCL4,CCL5,CCR5,CD4,CFL1,CXCL1,CXCL5,GSDMD,IFNG,IRGM1,IRGM2,MMP9,NCF1,NOS2,NUCKS1,PGLYRP1,PRF1,PTX3,REG3B,REG3G,S100A9,SERPINB9,SLPI,TGFB1,TREM3,ZC3H12A
GO:BP	positive regulation of granulocyte chemotaxis	GO:0071624	0.0000027148537694488084	5.56625	27	1860	15	20598	C3AR1,C5AR1,CCL19,CCL21A,CCR7,CD74,CXCR2,DAPK2,EDNRA,LBP,NCKAP1L,RAC1,RAC2,S100A14,SELL
GO:BP	negative regulation of tumor necrosis factor superfamily cytokine production	GO:1903556	0.0000028037615398457053	5.55226	52	1860	21	20598	ARG2,ARRB2,BCL3,CD274,CLEC4A2,GPNMB,GPR18,HAVCR2,IGF1,IL27RA,LBP,NLRC3,NOD2,NR1H4,PTPN22,PTPN6,SLAMF1,TRIM27,TRIM30A,VSIR,ZC3H12A
GO:BP	cellular metal ion homeostasis	GO:0006875	0.0000029274015046279988	5.53352	474	1860	84	20598	1600014C10RIK,APLNR,APOE,ATP6V1G1,BAK1,BDKRB1,C3AR1,C5AR1,CAMK2D,CCL19,CCL2,CCL21A,CCL5,CCR1,CCR2,CCR3,CCR4,CCR5,CCR7,CCRL2,CD38,CD4,CD40,CD52,CEMIP,CLEC4B1,CORO1A,CXCL1,CXCL10,CXCL13,CXCL3,CXCL9,CXCR2,CXCR3,CXCR6,CYBA,EDNRA,EIF5A,ERO1L,F2RL2,FCRL5,FPR1,FPR2,GJA1,GNB1,GPR18,GPR55,HIF1A,HMOX1,ITGAV,KNG2,LCK,LCN2,LPAR6,LYN,MCUB,MICU2,MT2,NUBP1,NUCB2,P2RX1,P2RY10,P2RY6,PRND,PTPN6,PTPRC,RMDN3,SCARA5,…
GO:BP	regulation of macromolecule metabolic process	GO:0060255	0.000002984651530889317	5.52511	4120	1860	473	20598	ABCG1,ACTA1,ACTR2,ACTR3,ADAM8,ADGRF1,AEBP1,AIF1,AKNA,AKT2,ALKAL1,ALS2,ANGPT4,ANKRD1,ANXA2,ANXA4,APAF1,APBA2,APLNR,APOD,APOE,AREL1,ARID3A,ARID5A,ARRB2,AVPI1,AVPR2,BAK1,BASP1,BATF,BATF3,BCL2A1D,BCL3,BDKRB1,BDNF,BMPER,BRIP1,C1D,C3,C3AR1,C5AR1,CAMK2D,CAMK2N1,CARD11,CARD14,CARD9,CASP12,CASP8,CCBE1,CCK,CCL11,CCL12,CCL19,CCL2,CCL21A,CCL22,CCL4,CCL5,CCL7,CCL8,CCL9,CCND1,CCNE1,CCR1,CCR2,CCR5,CCR7,CCT3,CD3…
GO:BP	positive regulation of neutrophil migration	GO:1902624	0.000003220538282061539	5.49207	31	1860	16	20598	ADAM8,C3AR1,C5AR1,CCL19,CCL21A,CCR7,CD74,CXCR2,DAPK2,EDNRA,IL1A,LBP,NCKAP1L,RAC1,RAC2,SELL
GO:BP	positive T cell selection	GO:0043368	0.000003330897426135029	5.47744	35	1860	17	20598	BATF,CD3D,CD3E,CD3G,CD74,CYLD,DOCK2,IL6,LY9,PTPRC,SLAMF6,SPN,STAT3,TBX21,TGFB1,THEMIS,ZAP70
GO:BP	negative regulation of response to biotic stimulus	GO:0002832	0.000003338705749872816	5.47642	72	1860	25	20598	A2M,ARG1,ARG2,ARRB2,CCR1,CD96,DHX58,H2-M3,H2-T23,HAVCR2,IL2RA,KLRB1B,LGALS9,MMP12,NLRC3,NLRC5,NMI,PARP14,SAMHD1,SERPINB9,SERPING1,SMPDL3B,TAP1,TAP2,TRAFD1
GO:BP	negative regulation of T cell proliferation	GO:0042130	0.000003379652242187251	5.47113	62	1860	23	20598	ARG1,ARG2,BTN1A1,CD274,CD80,CD86,CEBPB,GPNMB,H2-AA,H2-AB1,H2-M3,HAVCR2,IDO1,IL2RA,LGALS9,LRRC32,PLA2G2D,PTPN6,SPN,TARM1,TGFB1,TNFRSF14,VSIR
GO:BP	negative regulation of cell population proliferation	GO:0008285	0.000003493584354677071	5.45673	571	1860	96	20598	ADORA2B,AIF1,APOD,APOE,ARG1,ARG2,B4GALT1,BAK1,BDNF,BRIP1,BTK,BTN1A1,CAMK2N1,CCL12,CCR5,CD274,CD300A,CD80,CD86,CDKN2D,CEBPB,CERS2,CIB1,CSF1R,CXCR3,DDAH1,E2F1,EIF2AK2,ENG,EREG,FAM129B,FAS,FGF10,GATA3,GJA1,GPNMB,GREM1,H2-AA,H2-AB1,H2-M3,HAVCR2,HMOX1,IDO1,IFIT3,IFITM1,IFITM3,IFNG,IFT172,IGF1,IGFBP5,IL12B,IL1A,IL1RL1,IL2RA,IL6,INHBA,ITGB1,KARS,LGALS9,LIF,LRRC32,LYN,MMP9,MORC3,NLRC3,NPPC,PARP10,PDPN,PL…
GO:BP	metal ion homeostasis	GO:0055065	0.0000035070593149233763	5.45506	531	1860	91	20598	1600014C10RIK,APLNR,APOE,ATP6V1G1,AVPR2,B2M,BAK1,BDKRB1,C3AR1,C5AR1,CAMK2D,CCL19,CCL2,CCL21A,CCL5,CCR1,CCR2,CCR3,CCR4,CCR5,CCR7,CCRL2,CD38,CD4,CD40,CD52,CEMIP,CLEC4B1,CORO1A,CP,CXCL1,CXCL10,CXCL13,CXCL3,CXCL9,CXCR2,CXCR3,CXCR6,CYBA,EDNRA,EIF5A,ERO1L,F2RL2,FBXL5,FCRL5,FPR1,FPR2,GJA1,GNB1,GPR18,GPR55,HIF1A,HMOX1,ITGAV,KNG2,LCK,LCN2,LPAR6,LYN,MCUB,MICU2,MT2,NUBP1,NUCB2,P2RX1,P2RY10,P2RY6,PRND,PTPN6,…
GO:BP	immunoglobulin production	GO:0002377	0.000003757863025218291	5.42506	105	1860	31	20598	BATF,BTK,CARD11,CD40,FAS,GALNT2,GAPT,H2-AB1,H2-T23,IFNG,IL13RA2,IL27RA,IL33,IL4RA,IL6,IL7R,ITM2A,MAD2L2,NOD2,PARP3,POU2F2,PTPRC,SAMHD1,SASH3,TBX21,TCIRG1,TGFB1,TLR9,TNF,TNFSF13B,TRAF6
GO:BP	negative regulation of cell death	GO:0060548	0.000003893220231518354	5.40969	872	1860	132	20598	ADA,ADAM8,AIF1,AKT2,ANGPT4,ANGPTL4,ANP32B,APOE,AREL1,ARG2,ARMC10,ARRB2,ASNS,BCL2A1A,BCL2A1B,BCL2A1D,BCL3,BDNF,C5AR1,CARD14,CASP8,CCL12,CCL19,CCL21A,CCL5,CCR5,CCR7,CD200R1,CD38,CD74,CDKN2D,CEBPB,CHL1,CHMP4B,CHST11,CIB1,CLEC5A,CLU,CORO1A,CSF1,CSF1R,CSF3,CTSB,CXCL12,CXCR2,CXCR3,CYR61,DRAXIN,EDNRA,EIF2AK2,EIF5A,EVI2,EYA2,FAM129B,FAS,FCER1G,FFAR4,FGF10,FN1,GATA3,GM29094,GPNMB,GPX1,GREM1,HCK,HCLS1,HGF,…
GO:BP	positive regulation of reactive oxygen species metabolic process	GO:2000379	0.000004028185743530847	5.39489	94	1860	29	20598	AIF1,AKR1C18,AKT2,CD177,CLU,CXCL1,CYBA,DDAH1,DUOXA1,DUOXA2,EIF5A,FPR2,H2-M3,ICAM1,IFNG,IL6,KLRK1,MMP8,PID1,PLAU,PTGS2,PTX3,RIPK3,SMPD3,TGFB1,TNF,TYROBP,XDH,ZC3H12A
GO:BP	antigen processing and presentation of exogenous antigen	GO:0019884	0.000004083746874543242	5.38894	24	1860	14	20598	B2M,CD74,CLEC4A2,FCER1G,FCGR1,H2-AA,H2-AB1,H2-K1,H2-M3,H2-T23,PSME1,PSME2,TAP2,TRAF6
GO:BP	negative regulation of protein secretion	GO:0050709	0.000004160282701065343	5.38088	117	1860	33	20598	ANXA1,ANXA4,APOE,ARG2,BTN1A1,CD200R1,CYP51,FFAR4,FN1,HMGCR,IL1R2,IL27RA,IL33,IL6,INHBB,LGALS9,LILRA5,LRRC32,MTNR1A,NLRP12,NLRP3,NR1H4,PSMD9,PTPN22,RHBDF2,SFRP1,SLAMF1,SRGN,TLR8,TNF,TNFRSF9,TRIM27,ZC3H12A
GO:BP	interleukin-1 beta production	GO:0032611	0.000004843470386948447	5.31484	68	1860	24	20598	ARG2,ARRB2,CCL19,CCR5,CCR7,GSDMD,IFNG,IGF1,LILRA5,MEFV,NAIP5,NLRC3,NLRP3,NOD1,NOD2,PANX1,PYCARD,RIPK2,SPHK1,TLR8,TNFAIP8,TYROBP,WNT5A,ZC3H12A
GO:BP	calcium ion homeostasis	GO:0055074	0.000005164598505612044	5.28696	402	1860	74	20598	1600014C10RIK,APLNR,APOE,BAK1,BDKRB1,C3AR1,C5AR1,CAMK2D,CCL19,CCL2,CCL21A,CCL5,CCR1,CCR2,CCR3,CCR4,CCR5,CCR7,CCRL2,CD38,CD4,CD40,CD52,CEMIP,CLEC4B1,CORO1A,CXCL1,CXCL10,CXCL13,CXCL3,CXCL9,CXCR2,CXCR3,CXCR6,CYBA,EDNRA,EIF5A,ERO1L,F2RL2,FCRL5,FPR1,FPR2,GJA1,GNB1,GPR18,GPR55,ITGAV,KNG2,LCK,LPAR6,LYN,MCUB,MICU2,NUCB2,P2RX1,P2RY10,P2RY6,PTPN6,PTPRC,RMDN3,SELENON,SLC24A5,SMPD3,SNX10,TAC1,TACR1,TCIRG1,TG…
GO:BP	osteoclast differentiation	GO:0030316	0.000005301861155892015	5.27557	95	1860	29	20598	ADAM8,ANXA2,CCL5,CCR1,CD300LF,CEBPB,CSF1,CSF1R,FCER1G,GPR55,GPR68,IFNG,IL12B,IL17A,OCSTAMP,OSTM1,PILRB1,RASSF2,SBNO2,SFRP1,SNX10,TCIRG1,TGFB1,TNF,TNFSF11,TRAF6,TREM2,TYROBP,UBASH3B
GO:BP	positive regulation of interleukin-12 production	GO:0032735	0.000005357966021483525	5.271	28	1860	15	20598	CCL19,CCR7,CD40,H2-M3,IDO1,IFNG,IL12B,IRF1,IRF8,LTB,NOD2,TLR3,TLR9,TNFSF9,TRAF6
GO:BP	regulation of antigen receptor-mediated signaling pathway	GO:0050854	0.000005545562125231624	5.25605	49	1860	20	20598	ADA,BTNL2,CCR7,CD160,CD300A,CMTM3,CYLD,FCRL5,LCK,LPXN,LYN,NFAM1,PLCL2,PTPN22,PTPN6,PTPRC,SLC39A10,STAP1,THY1,UBASH3A
GO:BP	eosinophil migration	GO:0072677	0.000005640934088802969	5.24865	21	1860	13	20598	ADAM8,CCL11,CCL12,CCL2,CCL22,CCL4,CCL5,CCL7,CCL8,CCL9,CCR3,CD300A,DAPK2
GO:BP	type 2 immune response	GO:0042092	0.00000577994450067612	5.23808	36	1860	17	20598	ANXA1,ARG1,ARG2,BATF,BCL3,CCR2,CD74,GATA3,IDO1,IL27RA,IL33,IL4RA,IL6,IRF1,NLRP3,NOD2,TBX21
GO:BP	positive regulation of T cell migration	GO:2000406	0.000005900359579337656	5.22912	32	1860	16	20598	ADAM10,ADAM8,AIF1,CCL21A,CCL5,CCR2,CCR7,CXCL10,CXCL12,CXCL13,LGALS9,PYCARD,SPN,TNFRSF14,TNFSF14,WNT5A
GO:BP	leukocyte degranulation	GO:0043299	0.000006364048002252573	5.19627	54	1860	21	20598	ADORA2B,BTK,CCR2,CD160,CD177,CD300A,CORO1A,FCER1G,FES,FGR,HMOX1,IL13RA2,IL4RA,LGALS9,LYN,MILR1,PRAM1,PTAFR,RAC2,RASGRP1,UNC13D
GO:BP	regulation of actin cytoskeleton organization	GO:0032956	0.000006456463744289441	5.19001	285	1860	58	20598	ACTR2,ACTR3,ARHGDIB,ARPC1A,ARPC1B,ARPC3,ARPC5,ARPIN,ASAP3,BST2,CCL11,CCL21A,CD47,CDC42,CELSR1,CFL1,CORO1A,CSF1R,CSF3,ELN,EVL,FES,FGR,FSCN1,GM9844,GMFG,GPM6B,GRHL3,HCK,HCLS1,HIP1R,ICAM1,IL1A,KIRREL,NCKAP1L,NEB,PLEK,PREX1,PYCARD,RAC1,RAC3,RHOH,RHOV,RND1,SH3PXD2B,SMAD4,SSH2,STAP1,TAC1,TACR1,TGFB1,TMSB4X,TRIM27,TRPM2,TWF2,WAS,WIPF1,WNT4
GO:BP	cellular divalent inorganic cation homeostasis	GO:0072503	0.000006705432727845759	5.17357	412	1860	75	20598	1600014C10RIK,APLNR,APOE,BAK1,BDKRB1,C3AR1,C5AR1,CAMK2D,CCL19,CCL2,CCL21A,CCL5,CCR1,CCR2,CCR3,CCR4,CCR5,CCR7,CCRL2,CD38,CD4,CD40,CD52,CEMIP,CLEC4B1,CORO1A,CXCL1,CXCL10,CXCL13,CXCL3,CXCL9,CXCR2,CXCR3,CXCR6,CYBA,EDNRA,EIF5A,ERO1L,F2RL2,FCRL5,FPR1,FPR2,GJA1,GNB1,GPR18,GPR55,ITGAV,KNG2,LCK,LPAR6,LYN,MCUB,MICU2,MT2,NUCB2,P2RX1,P2RY10,P2RY6,PTPN6,PTPRC,RMDN3,SELENON,SLC11A1,SLC24A5,SLC39A10,SMPD3,TAC1,…
GO:BP	antigen processing and presentation of exogenous peptide antigen	GO:0002478	0.000006839340696182473	5.16499	18	1860	12	20598	B2M,CD74,CLEC4A2,FCER1G,FCGR1,H2-AA,H2-AB1,H2-K1,H2-M3,H2-T23,TAP2,TRAF6
GO:BP	ossification	GO:0001503	0.000007399491303115515	5.1308	286	1860	58	20598	ALPL,CCR1,CEBPB,CEBPD,CHRD,CHSY1,CLEC5A,CLIC1,COL1A1,COL1A2,CSF1,CSGALNACT1,CYR61,DHRS3,DUOX2,EGR2,ERH,EXT1,FGR,GDPD2,GJA1,GPM6B,GREM1,HIF1A,IFI204,IFITM1,IGF1,IGFBP5,ISG15,LOX,MMP13,MMP14,MMP2,NAB1,NAB2,NPPC,PTGS2,RASSF2,RUNX2,SBNO2,SEMA4D,SFRP1,SH3PXD2B,SMAD4,SMPD3,SNAI2,SNX10,SPP1,SRGN,TAC1,TACR1,TCIRG1,TGFB1,TNF,TNFSF11,TRAF6,WNT4,WNT5A
GO:BP	divalent inorganic cation homeostasis	GO:0072507	0.000007952630550186644	5.09949	429	1860	77	20598	1600014C10RIK,APLNR,APOE,BAK1,BDKRB1,C3AR1,C5AR1,CAMK2D,CCL19,CCL2,CCL21A,CCL5,CCR1,CCR2,CCR3,CCR4,CCR5,CCR7,CCRL2,CD38,CD4,CD40,CD52,CEMIP,CLEC4B1,CORO1A,CXCL1,CXCL10,CXCL13,CXCL3,CXCL9,CXCR2,CXCR3,CXCR6,CYBA,EDNRA,EIF5A,ERO1L,F2RL2,FCRL5,FPR1,FPR2,GJA1,GNB1,GPR18,GPR55,ITGAV,KNG2,LCK,LPAR6,LYN,MCUB,MICU2,MT2,NUCB2,P2RX1,P2RY10,P2RY6,PTPN6,PTPRC,RMDN3,SELENON,SLC11A1,SLC24A5,SLC39A10,SMPD3,SNX10…
GO:BP	cellular calcium ion homeostasis	GO:0006874	0.000008355775619010306	5.07801	391	1860	72	20598	1600014C10RIK,APLNR,APOE,BAK1,BDKRB1,C3AR1,C5AR1,CAMK2D,CCL19,CCL2,CCL21A,CCL5,CCR1,CCR2,CCR3,CCR4,CCR5,CCR7,CCRL2,CD38,CD4,CD40,CD52,CEMIP,CLEC4B1,CORO1A,CXCL1,CXCL10,CXCL13,CXCL3,CXCL9,CXCR2,CXCR3,CXCR6,CYBA,EDNRA,EIF5A,ERO1L,F2RL2,FCRL5,FPR1,FPR2,GJA1,GNB1,GPR18,GPR55,ITGAV,KNG2,LCK,LPAR6,LYN,MCUB,MICU2,NUCB2,P2RX1,P2RY10,P2RY6,PTPN6,PTPRC,RMDN3,SELENON,SLC24A5,SMPD3,TAC1,TACR1,TCIRG1,TGFB1,TG…
GO:BP	negative regulation of tumor necrosis factor production	GO:0032720	0.000008459886668759022	5.07264	50	1860	20	20598	ARG2,ARRB2,BCL3,CLEC4A2,GPNMB,GPR18,HAVCR2,IGF1,IL27RA,LBP,NLRC3,NOD2,NR1H4,PTPN22,PTPN6,SLAMF1,TRIM27,TRIM30A,VSIR,ZC3H12A
GO:BP	tolerance induction	GO:0002507	0.000008507345768282699	5.07021	25	1860	14	20598	C3AR1,CCR4,CCR7,CD274,CD3E,CD86,H2-M3,H2-T23,HAVCR2,ICOS,IDO1,IL2RA,LYN,TGFB1
GO:BP	positive regulation of neutrophil chemotaxis	GO:0090023	0.000008507345768282699	5.07021	25	1860	14	20598	C3AR1,C5AR1,CCL19,CCL21A,CCR7,CD74,CXCR2,DAPK2,EDNRA,LBP,NCKAP1L,RAC1,RAC2,SELL
GO:BP	negative regulation of locomotion	GO:0040013	0.000008924825071171472	5.0494	273	1860	56	20598	ADA,AIF1,ANGPT4,APOD,APOE,ARHGDIB,ARPIN,BST2,CCL12,CCR5,CD200R1,CD300A,CERS2,CFL1,CHRD,CNN2,COL3A1,CXCL12,CXCL13,DCN,EMILIN1,ENG,EVL,FAS,GATA3,GPR18,GREM1,HAS1,IFITM1,IGFBP5,IL1RN,IL27RA,IL33,KLRK1,MIF,MMP28,NRG1,RAP2B,SEMA4D,SEMA6B,SEMA7A,SERPINF1,SFRP1,SP100,STAP1,STAT3,SULF1,TGFB1,THY1,TIMP1,TRIM15,TRIM26,TRIM27,WAS,WNT4,WNT5A
GO:BP	interleukin-8 production	GO:0032637	0.000009421559520955838	5.02588	55	1860	21	20598	ANXA1,ANXA4,BCL3,CD14,CD244,CHIL1,DDX58,LBP,MYD88,NOD1,NOD2,NOS2,PTPN22,PTPRC,PYCARD,TLR1,TLR3,TLR8,TLR9,TNF,WNT5A
GO:BP	negative regulation of adaptive immune response based on somatic recombination of immune receptors built from immunoglobulin superfamily domains	GO:0002823	0.000009793108684072775	5.00908	37	1860	17	20598	ARG1,H2-M3,HAVCR2,IL1RL1,IL27RA,IL33,IL4RA,IL7R,NOD2,PARP3,PTPN6,PTPRC,SLAMF1,SPN,TBX21,VSIR,ZC3H12A
GO:BP	regulation of cytosolic calcium ion concentration	GO:0051480	0.00000987016897233807	5.00568	310	1860	61	20598	APLNR,BAK1,BDKRB1,C3AR1,C5AR1,CAMK2D,CCL19,CCL21A,CCR1,CCR2,CCR3,CCR4,CCR5,CCR7,CCRL2,CD38,CD4,CD52,CEMIP,CLEC4B1,CORO1A,CXCL1,CXCL10,CXCL13,CXCL3,CXCL9,CXCR2,CXCR3,CXCR6,CYBA,EDNRA,EIF5A,ERO1L,F2RL2,FCRL5,FPR1,FPR2,GJA1,GNB1,GPR18,GPR55,ITGAV,KNG2,LCK,LPAR6,LYN,P2RX1,P2RY10,P2RY6,PTPN6,PTPRC,SELENON,SMPD3,TAC1,TACR1,TGFB1,TGM2,THY1,TRPM2,UBASH3B,WNT5A
GO:BP	regulation of neutrophil chemotaxis	GO:0090022	0.00001017004933887288	4.99268	29	1860	15	20598	C3AR1,C5AR1,CCL19,CCL21A,CCR7,CD74,CXCR2,DAPK2,EDNRA,LBP,NCKAP1L,NOD2,RAC1,RAC2,SELL
GO:BP	homeostasis of number of cells	GO:0048872	0.00001047375039063031	4.9799	267	1860	55	20598	ADA,AKT3,ANXA1,B2M,BAK1,BCL2A1A,BPGM,CARD11,CCL2,CCR2,CCR4,CCR7,CD7,CD74,CORO1A,CSF1,CXCL5,CXCR2,CYLD,ETS1,FAS,FCER1G,GAPT,GATA3,GCNT4,HCAR2,HCLS1,HIF1A,HMOX1,IFNG,IL2RA,IL6,IL7R,INHBA,ISG15,LAT,LYN,MIF,NCKAP1L,PDE4B,PIK3CD,PIRB,PRMT1,RAC1,RAC3,RASSF2,RIPK3,SASH3,SLC7A11,SPI1,STAT3,TCIRG1,TGFB1,TNFSF13B,TRIM10
GO:BP	positive regulation of stress-activated protein kinase signaling cascade	GO:0070304	0.000011501070761415228	4.93926	146	1860	37	20598	CARD9,CCL19,CCL21A,CCR7,CDC42,EIF2AK2,FGD2,HMGCR,IL1A,IL1RN,KARS,LTBR,LYN,MAP2K4,MAP4K1,MLKL,MMP8,MYD88,NCF1,NOD1,NOD2,PRMT1,PTPN1,PYCARD,RASGRP1,RASSF2,RIPK2,SLAMF1,SPHK1,TLR3,TLR9,TNF,TNFSF11,TRAF6,WNT5A,XDH,ZC3H12A
GO:BP	cellular macromolecule metabolic process	GO:0044260	0.000011537875233306072	4.93787	5405	1860	594	20598	ABCG1,ABHD12,ACTR2,ACTR3,ADAM10,ADAM8,ADGRF1,ADPRH,AEBP1,AFG3L1,AIF1,AKNA,AKT2,AKT3,ALKAL1,ALS2,ANGPT4,ANKRD1,ANXA1,ANXA2,ANXA4,AOAH,APAF1,APH1A,APLNR,APOBEC3,APOE,AREL1,ARID3A,ARID5A,ARRB2,ART2B,AVPI1,B3GALT5,B3GNT3,B3GNT5,B4GALT1,BAK1,BANF1,BASP1,BATF,BATF3,BCL2A1D,BCL3,BDKRB1,BDNF,BGN,BHMT,BMPER,BRIP1,BTK,C1D,C3,C3AR1,C5AR1,CAMK2D,CAMK2N1,CARD11,CARD14,CARD9,CASP12,CASP8,CCBE1,CCK,CCL11,CCL12,…
GO:BP	negative regulation of viral process	GO:0048525	0.000012000368091189369	4.92081	76	1860	25	20598	APOBEC3,BANF1,BST2,CCL4,CCL5,EIF2AK2,FAM111A,GM45717,IFITM1,IFITM2,IFITM3,IFITM6,ISG15,OAS1A,OASL2,PARP10,PTX3,SLPI,TNF,TRIM10,TRIM15,TRIM26,TRIM27,ZC3H12A,ZC3HAV1
GO:BP	regulation of neuroinflammatory response	GO:0150077	0.00001264413627012731	4.89811	22	1860	13	20598	C1QA,C5AR1,CD200R1,CST7,CTSC,IGF1,LDLR,MMP8,PTGS2,SPHK1,STAP1,TNFRSF1B,TREM2
GO:BP	regulation of monocyte chemotaxis	GO:0090025	0.00001264413627012731	4.89811	22	1860	13	20598	AIF1,CCL2,CCL5,CCR1,CCR2,CXCL10,CXCL12,FPR2,GREM1,LGMN,LYN,PLA2G7,S100A14
GO:BP	T cell mediated cytotoxicity	GO:0001913	0.00001273949504131166	4.89485	51	1860	20	20598	B2M,CTSC,FAM49B,GZMB,H2-D1,H2-K1,H2-M3,H2-Q10,H2-Q4,H2-Q6,H2-Q7,H2-T22,H2-T23,IL12B,IL7R,PRF1,PTPRC,RIPK3,SERPINB9,TAP2
GO:BP	lymphocyte apoptotic process	GO:0070227	0.000013830561686887861	4.85916	66	1860	23	20598	ADA,ADAM8,ARG2,BAK1,BCL2A1A,CASP8,CCL5,CD274,CD3G,CD74,FAS,GIMAP8,HIF1A,IDO1,IL2RA,IL7R,LYN,MIF,PRELID1,RIPK3,SERPINB9,SLC39A10,WNT5A
GO:BP	regulation of vesicle-mediated transport	GO:0060627	0.000016144701266598773	4.79197	483	1860	83	20598	ADORA2B,AKT2,ANXA1,ANXA2,APBA2,APOE,ARRB2,B2M,C2,C3,CCL19,CCL2,CCL21A,CCR2,CCR7,CD14,CD160,CD177,CD300A,CD300LF,CD47,CLU,CNN2,CORO1A,CYBA,DOCK2,EHD4,FCER1G,FCGR1,FES,FGR,GREM1,HCK,HIP1R,HMOX1,HTR7,IL13RA2,IL2RB,IL2RG,IL4RA,INSIG1,ITGA2,ITGAV,ITGB1,LBP,LDLRAP1,LGALS9,LYN,MSN,NCKAP1L,NOD2,NSF,P2RX1,PCSK9,PPP3CC,PPT1,PRAM1,PROS1,PTAFR,PTPN1,PTPRC,PTX3,PYCARD,RAB7,RAB8B,RAC2,RALA,RAP1B,SEPT1,SEPT4,SE…
GO:BP	T cell cytokine production	GO:0002369	0.000016230124360627226	4.78968	38	1860	17	20598	ARG1,ARID5A,B2M,CCR2,GATA3,IL12B,IL18R1,IL18RAP,IL6,NLRP3,SASH3,SLAMF1,SLC11A1,TBX21,TNFRSF1B,TRAF6,VSIR
GO:BP	regulation of actin filament-based process	GO:0032970	0.000016703486321988183	4.77719	329	1860	63	20598	ACTR2,ACTR3,ARHGDIB,ARPC1A,ARPC1B,ARPC3,ARPC5,ARPIN,ASAP3,BST2,CCL11,CCL21A,CD47,CDC42,CELSR1,CFL1,CNN2,CORO1A,CSF1R,CSF3,DSC2,ELN,EVL,FES,FGR,FSCN1,GM9844,GMFG,GPM6B,GRHL3,HCK,HCLS1,HIP1R,ICAM1,IL1A,KCNJ2,KIRREL,NCKAP1L,NEB,PDE4B,PDPN,PLEK,PREX1,PYCARD,RAC1,RAC3,RHOH,RHOV,RND1,SH3PXD2B,SMAD4,SSH2,STAP1,TAC1,TACR1,TGFB1,TMSB4X,TRIM27,TRPM2,TWF2,WAS,WIPF1,WNT4
GO:BP	negative regulation of viral genome replication	GO:0045071	0.000016802347671952147	4.77463	47	1860	19	20598	APOBEC3,BANF1,BST2,CCL5,EIF2AK2,FAM111A,GM45717,IFITM1,IFITM2,IFITM3,IFITM6,ISG15,OAS1A,OASL2,PARP10,SLPI,TNF,ZC3H12A,ZC3HAV1
GO:BP	cellular cation homeostasis	GO:0030003	0.000017774182267006443	4.75021	524	1860	88	20598	1600014C10RIK,APLNR,APOE,ATP6V1G1,BAK1,BDKRB1,C3AR1,C5AR1,CAMK2D,CCL19,CCL2,CCL21A,CCL5,CCR1,CCR2,CCR3,CCR4,CCR5,CCR7,CCRL2,CD38,CD4,CD40,CD52,CEMIP,CLEC4B1,CORO1A,CXCL1,CXCL10,CXCL13,CXCL3,CXCL9,CXCR2,CXCR3,CXCR6,CYBA,EDNRA,EIF5A,ERO1L,F2RL2,FCRL5,FPR1,FPR2,GJA1,GNB1,GPR18,GPR55,HIF1A,HMOX1,ITGAV,KNG2,LCK,LCN2,LPAR6,LYN,MCUB,MICU2,MT2,NUBP1,NUCB2,P2RX1,P2RY10,P2RY6,PPT1,PRND,PTPN6,PTPRC,RAB7,RMD…
GO:BP	regulation of T cell mediated cytotoxicity	GO:0001914	0.000018156359850708744	4.74097	34	1860	16	20598	B2M,FAM49B,H2-D1,H2-K1,H2-M3,H2-Q10,H2-Q4,H2-Q6,H2-Q7,H2-T22,H2-T23,IL12B,IL7R,PTPRC,RIPK3,TAP2
GO:BP	regulation of macrophage migration	GO:1905521	0.000018156359850708744	4.74097	34	1860	16	20598	C3AR1,C5AR1,CCL2,CCL21A,CCL5,CCR7,CD200R1,CSF1,EMILIN1,KARS,MIF,MMP14,MMP28,SLAMF1,STAP1,TREM2
GO:BP	positive regulation of CD4-positive, alpha-beta T cell differentiation	GO:0043372	0.000018638916705651912	4.72958	30	1860	15	20598	ANXA1,CCL19,CCR2,CCR7,IFNG,IL2RG,IL4RA,IL6,IRF1,NCKAP1L,NFKBIZ,NLRP3,RIPK2,SASH3,SOCS1
GO:BP	epithelial cell proliferation	GO:0050673	0.00001887059748916825	4.72421	345	1860	65	20598	ADORA2B,AKT3,APLNR,APOE,ARG1,B4GALT1,BMPER,C5AR1,CCL11,CCL12,CCL2,CCL5,CCND1,CCR3,CDC42,CEBPB,CXCL12,CXCR3,CYBA,CYP7B1,EDNRA,ENG,EPGN,EREG,FGF10,GATA3,GJA1,GPX1,HGF,HMOX1,IFNG,IFT172,IGF1,IGFBP4,IGFBP5,IL6,JAML,LOXL2,LRG1,MMP12,NLRC3,NME1,NOD2,PGF,PLAU,POLD4,REG3G,RUNX3,SERPINB5,SERPINF1,SFRP1,SNAI2,SPARC,STAT3,SULF1,SULF2,SUZ12,TACR1,TGFB1,TNF,TNFSF11,VEGFD,WNT5A,XDH,ZFP703
GO:BP	I-kappaB kinase/NF-kappaB signaling	GO:0007249	0.000019425534099488396	4.71163	168	1860	40	20598	AVPR2,BCL3,BTK,CARD11,CARD9,CASP8,CCL19,CCL21A,CD4,CD74,CLEC4N,IL1A,IL1RN,IRF1,LTBR,MYD88,NLRC3,NLRP12,NOD1,NOD2,NR1H4,PYCARD,RHOH,RIPK2,RIPK3,S100A4,SAA3,TGM2,TIFA,TLR3,TLR8,TLR9,TNF,TNFSF11,TNIP3,TRAF6,UBD,WNT5A,ZC3H12A,ZC3HAV1
GO:BP	positive regulation of monocyte chemotaxis	GO:0090026	0.00001959066130896534	4.70795	16	1860	11	20598	AIF1,CCL2,CCL5,CCR1,CCR2,CXCL10,CXCL12,FPR2,LGMN,PLA2G7,S100A14
GO:BP	ion homeostasis	GO:0050801	0.00001974646806830864	4.70451	648	1860	103	20598	1600014C10RIK,ABCG1,APLNR,APOE,ATP6V1G1,AVPR2,B2M,BAK1,BDKRB1,C3AR1,C5AR1,CAMK2D,CCK,CCL19,CCL2,CCL21A,CCL5,CCR1,CCR2,CCR3,CCR4,CCR5,CCR7,CCRL2,CD38,CD4,CD40,CD52,CEMIP,CLEC4B1,CORO1A,CP,CXCL1,CXCL10,CXCL13,CXCL3,CXCL9,CXCR2,CXCR3,CXCR6,CYBA,DCN,DGAT2,EDNRA,EIF5A,ERO1L,F2RL2,FBXL5,FCRL5,FPR1,FPR2,GJA1,GNB1,GPR18,GPR55,HIF1A,HMOX1,ITGAV,KNG2,LCK,LCN2,LPAR6,LYN,MCUB,MICU2,MT2,NR1H4,NUBP1,NUCB2,P2RX…
GO:BP	regulation of proteolysis	GO:0030162	0.0000215214968557857	4.66713	518	1860	87	20598	ADAM8,AKT2,ANXA2,APAF1,APOE,ARRB2,BAK1,BCL2A1D,CAMK2N1,CASP12,CASP8,CCBE1,CCK,CDKN2D,CFL1,CLU,CST7,CSTB,CTLA2A,CTSC,CTSZ,CYCS,CYR61,ECSCR,EDEM2,FAS,GM10053,GPX1,GSAP,HGF,HIP1R,IFNG,IGF1,IL1R2,IL33,IL6,KARS,KNG2,LCK,LGMN,LYN,MEFV,MMP14,MMP9,NLRP12,NLRP3,NOD1,P2RX1,PLAUR,PRELID1,PSMA3,PSMB8,PSMD14,PSME1,PSME2,PTGS2,PYCARD,RENBP,RIPK2,RNF14,RNF19B,S100A8,S100A9,SERPINA10,SERPINA3F,SERPINA3I,SERPINA3…
GO:BP	establishment of protein localization	GO:0045184	0.00002180267246899863	4.66149	1415	1860	190	20598	AACS,ABCG1,ACTR3,ADPRH,AIF1,AKT2,ANKRD1,ANXA1,ANXA4,AP1S1,APOD,APOE,ARF2,ARFIP1,ARG2,ARID5A,ARL1,ARL11,ARL4C,ARL5C,BTN1A1,BTNL2,C1QTNF5,C2CD2L,CARD11,CCL19,CCL2,CCL5,CCR5,CCR7,CCT3,CD14,CD160,CD200R1,CD244,CD274,CD300C2,CD38,CD3G,CD40,CD74,CDC42,CEMIP,CFL1,CHIL1,CHMP4B,CIB1,CLEC4N,CLEC5A,CLU,COL1A1,CRTAM,CSF1R,CYB5R4,CYP51,DDX39,DDX58,DNAJC19,EDEM2,EGR2,EIF5A,FAM3B,FFAR4,FGR,FN1,GATA3,GBP4,GJA1,G…
GO:BP	vesicle-mediated transport	GO:0016192	0.000023909823074629328	4.62142	1100	1860	155	20598	ADORA2B,AIF1,AKT2,ALS2,ANXA1,ANXA2,AP1S1,APBA2,APOE,ARF2,ARHGAP25,ARL1,ARL11,ARL4C,ARL5C,ARRB2,B2M,BTK,C2,C3,CAP1,CCL19,CCL2,CCL21A,CCL5,CCR1,CCR2,CCR7,CCZ1,CD14,CD160,CD177,CD300A,CD300LF,CD302,CD47,CDC42,CLTB,CLU,CNN2,COLEC12,CORO1A,CXCR2,CYBA,DOCK2,DTX3L,EHD3,EHD4,EXOC3L2,FCER1G,FCGR1,FES,FGR,FPR2,GM379,GOSR2,GREM1,HCK,HIP1R,HMOX1,HTR7,IFITM3,IL10RA,IL13RA2,IL2RB,IL2RG,IL4RA,INSIG1,IRF8,ITGA2,…
GO:BP	positive regulation of lipid metabolic process	GO:0045834	0.00002565128637444928	4.59089	125	1860	33	20598	ABCG1,ACSL5,ADORA2B,AKT2,ANGPTL4,ANXA1,APOE,CCL19,CCL21A,CDC42,CYR61,DGAT2,ELOVL5,FDPS,FGR,FPR2,IFNG,IGF1,IL1A,LDLR,LYN,NOD2,NR1H4,NUCB2,PTGS2,RAC1,RDH10,SH3GLB1,SLC45A3,SMPD3,TGFB1,TNF,WNT4
GO:BP	regulation of leukocyte degranulation	GO:0043300	0.000026351944425816732	4.57919	39	1860	17	20598	ADORA2B,CCR2,CD160,CD177,CD300A,FCER1G,FES,FGR,HMOX1,IL13RA2,IL4RA,LGALS9,LYN,PRAM1,PTAFR,RAC2,UNC13D
GO:BP	cation homeostasis	GO:0055080	0.000027965020582585245	4.55338	586	1860	95	20598	1600014C10RIK,APLNR,APOE,ATP6V1G1,AVPR2,B2M,BAK1,BDKRB1,C3AR1,C5AR1,CAMK2D,CCL19,CCL2,CCL21A,CCL5,CCR1,CCR2,CCR3,CCR4,CCR5,CCR7,CCRL2,CD38,CD4,CD40,CD52,CEMIP,CLEC4B1,CORO1A,CP,CXCL1,CXCL10,CXCL13,CXCL3,CXCL9,CXCR2,CXCR3,CXCR6,CYBA,EDNRA,EIF5A,ERO1L,F2RL2,FBXL5,FCRL5,FPR1,FPR2,GJA1,GNB1,GPR18,GPR55,HIF1A,HMOX1,ITGAV,KNG2,LCK,LCN2,LPAR6,LYN,MCUB,MICU2,MT2,NUBP1,NUCB2,P2RX1,P2RY10,P2RY6,PPT1,PRND,P…
GO:BP	cell adhesion mediated by integrin	GO:0033627	0.000028681913179031072	4.54239	58	1860	21	20598	ADA,CCL21A,CCL5,CD3E,CIB1,CXCL13,FERMT3,FYB2,ICAM1,ITGA2,ITGAV,ITGB1,ITGB6,ITGB7,LPXN,LYN,NCKAP1L,PLAU,PTPN6,RAC3,SKAP1
GO:BP	positive regulation of smooth muscle cell proliferation	GO:0048661	0.000030610390713919124	4.51413	96	1860	28	20598	ADAMTS1,AIF1,C3AR1,CAMK2D,CCL5,CYBA,EREG,HIF1A,HMGCR,HMOX1,IGF1,IGFBP5,IL6,ITGA2,LDLRAP1,MMP2,MMP9,MYD88,NAMPT,P2RY6,PTAFR,PTGS2,SMPD3,SULF1,TGM2,TNF,TRAF6,WISP1
GO:BP	positive regulation of CD4-positive, alpha-beta T cell activation	GO:2000516	0.000030640959787191846	4.5137	35	1860	16	20598	ANXA1,CCL19,CCR2,CCR7,CD160,IFNG,IL2RG,IL4RA,IL6,IRF1,NCKAP1L,NFKBIZ,NLRP3,RIPK2,SASH3,SOCS1
GO:BP	positive regulation of stress-activated MAPK cascade	GO:0032874	0.00003302250760527794	4.48119	145	1860	36	20598	CARD9,CCL19,CCL21A,CCR7,CDC42,EIF2AK2,FGD2,HMGCR,IL1A,IL1RN,KARS,LTBR,MAP2K4,MAP4K1,MLKL,MMP8,MYD88,NCF1,NOD1,NOD2,PRMT1,PTPN1,PYCARD,RASGRP1,RASSF2,RIPK2,SLAMF1,SPHK1,TLR3,TLR9,TNF,TNFSF11,TRAF6,WNT5A,XDH,ZC3H12A
GO:BP	secondary alcohol biosynthetic process	GO:1902653	0.00003309364647776809	4.48026	31	1860	15	20598	ABCG1,APOE,CYP51,DHCR7,ERG28,FDFT1,FDPS,HMGCR,HSD17B7,INSIG1,LBR,LSS,MVK,PMVK,SC5D
GO:BP	regulation of type 2 immune response	GO:0002828	0.00003309364647776809	4.48026	31	1860	15	20598	ANXA1,ARG1,ARG2,CCR2,CD74,GATA3,IDO1,IL27RA,IL33,IL4RA,IL6,IRF1,NLRP3,NOD2,TBX21
GO:BP	positive regulation of interleukin-1 production	GO:0032732	0.00003327812263365572	4.47784	44	1860	18	20598	CCL19,CCR5,CCR7,GSDMD,HAVCR2,IFNG,LGALS9,LILRA5,NAIP5,NLRP3,NOD1,NOD2,PANX1,PYCARD,RIPK2,TLR8,TYROBP,WNT5A
GO:BP	macrophage migration	GO:1905517	0.00003327812263365572	4.47784	44	1860	18	20598	C3AR1,C5AR1,CCL12,CCL2,CCL21A,CCL5,CCR2,CCR7,CD200R1,CSF1,EMILIN1,KARS,MIF,MMP14,MMP28,SLAMF1,STAP1,TREM2
GO:BP	organic hydroxy compound biosynthetic process	GO:1901617	0.00003681764373854313	4.43394	165	1860	39	20598	ABCG1,AKR1C18,APOE,CD244,CH25H,CYP51,CYP7B1,DHCR7,DKKL1,ERG28,FDFT1,FDPS,GATA3,GCH1,HMGCR,HSD17B7,IFNG,INSIG1,LBR,LSS,MSMO1,MVK,NR1H4,NUS1,P2RY6,PLCL2,PLEK,PMVK,PTAFR,SC5D,SLC24A5,SLC7A11,SNAI1,SNAI2,SPHK1,SQLE,TNF,WNT4,WNT5A
GO:BP	positive regulation of mononuclear cell migration	GO:0071677	0.0000390604357783	4.40826	20	1860	12	20598	AIF1,CCL2,CCL5,CCR1,CCR2,CXCL10,CXCL12,FPR2,LGMN,PLA2G7,S100A14,TGFB1
GO:BP	antigen processing and presentation of endogenous peptide antigen	GO:0002483	0.0000390604357783	4.40826	20	1860	12	20598	B2M,H2-D1,H2-K1,H2-M3,H2-Q10,H2-Q4,H2-Q6,H2-Q7,H2-T22,H2-T23,TAP1,TAP2
GO:BP	antigen processing and presentation of endogenous peptide antigen via MHC class I	GO:0019885	0.0000390604357783	4.40826	20	1860	12	20598	B2M,H2-D1,H2-K1,H2-M3,H2-Q10,H2-Q4,H2-Q6,H2-Q7,H2-T22,H2-T23,TAP1,TAP2
GO:BP	regulation of interferon-gamma secretion	GO:1902713	0.000039617116719160165	4.40212	11	1860	9	20598	ARID5A,CD160,CD244,LGALS9,NR1H4,PTPN22,RASGRP1,SLAMF1,ZC3H12A
GO:BP	cellular ion homeostasis	GO:0006873	0.00004052107463645259	4.39232	533	1860	88	20598	1600014C10RIK,APLNR,APOE,ATP6V1G1,BAK1,BDKRB1,C3AR1,C5AR1,CAMK2D,CCL19,CCL2,CCL21A,CCL5,CCR1,CCR2,CCR3,CCR4,CCR5,CCR7,CCRL2,CD38,CD4,CD40,CD52,CEMIP,CLEC4B1,CORO1A,CXCL1,CXCL10,CXCL13,CXCL3,CXCL9,CXCR2,CXCR3,CXCR6,CYBA,EDNRA,EIF5A,ERO1L,F2RL2,FCRL5,FPR1,FPR2,GJA1,GNB1,GPR18,GPR55,HIF1A,HMOX1,ITGAV,KNG2,LCK,LCN2,LPAR6,LYN,MCUB,MICU2,MT2,NUBP1,NUCB2,P2RX1,P2RY10,P2RY6,PPT1,PRND,PTPN6,PTPRC,RAB7,RMD…
GO:BP	interleukin-2 production	GO:0032623	0.00004075826729685013	4.38978	59	1860	21	20598	ANXA1,BTNL2,CARD11,CARD9,CCR2,CD3E,FCER1G,GATA3,HAVCR2,IL1A,LAG3,NOD2,NR1H4,PDE4B,PTPRC,RIPK2,SASH3,SLC11A1,TBX21,TRAF6,TRIM27
GO:BP	plasma membrane invagination	GO:0099024	0.00004075826729685013	4.38978	59	1860	21	20598	AIF1,ARHGAP25,C3,CD300A,CDC42,FCER1G,FCGR1,ITGA2,LBP,MARCO,MSR1,NCKAP1L,RAC1,RAC3,SIGLECE,STAP1,TRBC1,TRBC2,TRDC,TREM2,TREML4
GO:BP	regulation of epithelial cell proliferation	GO:0050678	0.000042260546027584935	4.37406	292	1860	57	20598	ADORA2B,AKT3,APLNR,APOE,ARG1,B4GALT1,C5AR1,CCL11,CCL12,CCL2,CCL5,CCND1,CCR3,CDC42,CXCL12,CXCR3,CYBA,CYP7B1,EDNRA,ENG,EPGN,FGF10,GATA3,GJA1,GPX1,HMOX1,IFNG,IFT172,IGF1,IL6,JAML,LRG1,MMP12,NLRC3,NME1,NOD2,PGF,PLAU,POLD4,REG3G,RUNX3,SERPINB5,SERPINF1,SFRP1,SNAI2,SPARC,STAT3,SULF1,SULF2,SUZ12,TACR1,TGFB1,TNF,VEGFD,WNT5A,XDH,ZFP703
GO:BP	negative regulation of cell motility	GO:2000146	0.000047441724775549346	4.32384	235	1860	49	20598	ADA,AIF1,ANGPT4,APOD,APOE,ARHGDIB,ARPIN,BST2,CCL12,CCR5,CD200R1,CD300A,CERS2,CFL1,CHRD,CNN2,COL3A1,CXCL12,CXCL13,DCN,EMILIN1,ENG,EVL,FAS,GATA3,GPR18,GREM1,HAS1,IFITM1,IGFBP5,IL1RN,IL27RA,IL33,KLRK1,MIF,MMP28,NRG1,RAP2B,SERPINF1,SFRP1,SP100,STAP1,STAT3,SULF1,TGFB1,THY1,TIMP1,WAS,WNT4
GO:BP	positive regulation of alpha-beta T cell differentiation	GO:0046638	0.00005079012464776664	4.29422	45	1860	18	20598	ADA,ANXA1,CCL19,CCR2,CCR7,IFNG,IL2RG,IL4RA,IL6,IRF1,NCKAP1L,NFKBIZ,NLRP3,RIPK2,RUNX3,SASH3,SOCS1,ZAP70
GO:BP	regulation of B cell receptor signaling pathway	GO:0050855	0.00005095068460911334	4.29285	17	1860	11	20598	CD300A,CMTM3,FCRL5,LPXN,LYN,NFAM1,PLCL2,PTPN6,PTPRC,SLC39A10,STAP1
GO:BP	regulation of lymphocyte chemotaxis	GO:1901623	0.00005335885442180674	4.27279	24	1860	13	20598	ADAM10,CCL12,CCL21A,CCL4,CCL5,CCR2,CCR7,CXCL10,CXCL13,CXCL14,KLRK1,TNFSF14,WNT5A
GO:BP	positive regulation of T-helper 1 type immune response	GO:0002827	0.00005335885442180674	4.27279	24	1860	13	20598	ANXA1,ARID5A,CCL19,CCR2,CCR7,H2-AB1,IL12B,IL12RB1,IL18R1,IL27RA,IRF1,RIPK2,SLC11A1
GO:BP	interleukin-17 production	GO:0032620	0.00005708772315285323	4.24346	32	1860	15	20598	ARG2,ARID5A,IFNG,IL12B,IL27RA,LY9,MYD88,NCKAP1L,NOD2,NR1H4,RFTN1,SLAMF6,SPHK1,TGFB1,VSIR
GO:BP	T cell costimulation	GO:0031295	0.00005708772315285323	4.24346	32	1860	15	20598	CARD11,CCL19,CCL21A,CCR7,CD160,CD274,CD3E,CD5,CD80,CD86,ICOS,SPN,TNFRSF14,TNFSF13B,TNFSF14
GO:BP	inorganic ion homeostasis	GO:0098771	0.00006002640498457486	4.22166	595	1860	95	20598	1600014C10RIK,APLNR,APOE,ATP6V1G1,AVPR2,B2M,BAK1,BDKRB1,C3AR1,C5AR1,CAMK2D,CCL19,CCL2,CCL21A,CCL5,CCR1,CCR2,CCR3,CCR4,CCR5,CCR7,CCRL2,CD38,CD4,CD40,CD52,CEMIP,CLEC4B1,CORO1A,CP,CXCL1,CXCL10,CXCL13,CXCL3,CXCL9,CXCR2,CXCR3,CXCR6,CYBA,EDNRA,EIF5A,ERO1L,F2RL2,FBXL5,FCRL5,FPR1,FPR2,GJA1,GNB1,GPR18,GPR55,HIF1A,HMOX1,ITGAV,KNG2,LCK,LCN2,LPAR6,LYN,MCUB,MICU2,MT2,NUBP1,NUCB2,P2RX1,P2RY10,P2RY6,PPT1,PRND,P…
GO:BP	negative regulation of cellular component movement	GO:0051271	0.00006468576714861215	4.18919	266	1860	53	20598	ADA,AIF1,ANGPT4,APOD,APOE,ARHGDIB,ARPIN,BST2,CCL12,CCR5,CD200R1,CD300A,CERS2,CFL1,CHRD,CNN2,COL3A1,CXCL12,CXCL13,DCN,EMILIN1,ENG,EVL,FAS,GATA3,GPR18,GREM1,HAS1,IFITM1,IGFBP5,IL1RN,IL27RA,IL33,KLRK1,MIF,MMP28,NRG1,RAP2B,SEMA4D,SEMA6B,SEMA7A,SERPINF1,SFRP1,SP100,STAP1,STAT3,SULF1,TGFB1,THY1,TIMP1,WAS,WNT4,WNT5A
GO:BP	negative regulation of interleukin-6 production	GO:0032715	0.00006568277598197616	4.18255	41	1860	17	20598	ARRB2,CD200R1,HAVCR2,HGF,IL27RA,NCKAP1L,NLRC3,NLRP12,NR1H4,PTPN22,PTPN6,SLAMF1,TLR9,TNF,TNFRSF1A,TRIM30A,ZC3H12A
GO:BP	regulation of interleukin-1 secretion	GO:0050704	0.00006568277598197616	4.18255	41	1860	17	20598	ARG2,CCL19,CCR5,CCR7,GSDMD,IFNG,IL1R2,LILRA5,NLRP12,NLRP3,NOD2,PANX1,PYCARD,RIPK2,TLR8,WNT5A,ZC3H12A
GO:BP	regulation of viral life cycle	GO:1903900	0.00007666198340799721	4.11542	124	1860	32	20598	ANXA2,APOBEC3,BANF1,BST2,CCL5,CD4,CD74,CHMP4B,EIF2AK2,FAM111A,GM45717,IFITM1,IFITM2,IFITM3,IFITM6,ISG15,NUCKS1,OAS1A,OASL2,PARP10,PPIH,PTX3,SLPI,TNF,TRIM10,TRIM15,TRIM21,TRIM26,TRIM27,TRIM30A,ZC3H12A,ZC3HAV1
GO:BP	cellular response to tumor necrosis factor	GO:0071356	0.00007666198340799721	4.11542	124	1860	32	20598	ACTR3,ANKRD1,CARD14,CCL11,CCL12,CCL19,CCL2,CCL21A,CCL22,CCL4,CCL5,CCL7,CCL8,CCL9,CFL1,CHIL1,CIB1,CYLD,IL6,IRF1,KARS,NR1H4,OCSTAMP,PID1,PYCARD,SFRP1,SMPD3,SPHK1,TNF,TNFRSF1A,TNFSF11,ZC3H12A
GO:BP	negative regulation of programmed cell death	GO:0043069	0.00007851921489771383	4.10502	776	1860	116	20598	ADA,ADAM8,AIF1,AKT2,ANGPT4,ANGPTL4,ANP32B,APOE,AREL1,ARG2,ARMC10,ARRB2,ASNS,BCL2A1A,BCL2A1B,BCL2A1D,BCL3,BDNF,C5AR1,CARD14,CASP8,CCL12,CCL19,CCL21A,CCL5,CCR5,CCR7,CD38,CD74,CDKN2D,CEBPB,CHL1,CHST11,CIB1,CLEC5A,CLU,CORO1A,CSF1R,CXCL12,CXCR2,CXCR3,CYR61,DRAXIN,EDNRA,EIF2AK2,EIF5A,EVI2,EYA2,FAM129B,FAS,FCER1G,FFAR4,FGF10,FN1,GATA3,GM29094,GPX1,GREM1,HCK,HCLS1,HGF,HIF1A,HIP1R,HK3,HMGCR,HMOX1,ICAM1,ID…
GO:BP	positive regulation of cellular component organization	GO:0051130	0.00007872465171108913	4.10389	1057	1860	148	20598	ACTR2,ACTR3,ADAMTS1,AKT2,ALKAL1,AMIGO3,ANKRD1,ANXA1,ANXA2,APOE,ARID5A,ARPC1A,ARPC1B,ARPC3,ARPC5,ARPIN,ARRB2,ATP8A1,B2M,BAK1,BDNF,C3,CCK,CCL11,CCL19,CCL21A,CCL8,CCR7,CCT3,CD14,CD47,CD53,CDC42,CFL1,CIB1,CLU,COLGALT1,CORO1A,CSF3,CXCL12,CXCL13,CXCL5,CXCL9,DCN,DYNLT1A,DYNLT1F,EMILIN1,EPGN,EREG,EVL,FAS,FCGR1,FES,FN1,FSCN1,GATA3,GDA,GMFG,GREM1,HCK,HGF,HIF1A,HIP1R,HTR7,ICAM1,IFNG,IGF1,IL1A,IL4RA,IL6,IRGM…
GO:BP	regulation of interleukin-2 production	GO:0032663	0.00008204609344388488	4.08594	51	1860	19	20598	ANXA1,BTNL2,CARD11,CARD9,CCR2,CD3E,GATA3,HAVCR2,IL1A,LAG3,NOD2,NR1H4,PDE4B,PTPRC,RIPK2,SASH3,TBX21,TRAF6,TRIM27
GO:BP	mast cell activation	GO:0045576	0.00008204609344388488	4.08594	51	1860	19	20598	ADORA2B,BTK,CD300A,CD300LF,CD48,CNR2,FCER1G,FES,FGR,HMOX1,IL13RA2,IL4RA,LCP2,LYN,MILR1,RAC2,RASGRP1,RHOH,UNC13D
GO:BP	protein homooligomerization	GO:0051260	0.00008300400166708813	4.0809	290	1860	56	20598	ALDH1A3,ALOX5AP,ALS2,ANGPTL4,APAF1,APOE,ARG1,B4GALT1,C1QTNF7,CD3D,CD3E,CD3G,CHMP4B,CLU,CYCS,DCXR,EHD3,EHD4,EMILIN1,ENTPD1,FAS,FCER1G,GCH1,GM10053,GPX3,GSDMD,H2-M3,HMOX1,KCNJ2,LCN2,LZTS3,MARCKS,MIF,MLKL,P2RX1,PRF1,PRMT1,PYCARD,RAD51,REG3B,RIPK3,RNF213,SAMHD1,SCARA5,SCUBE1,SEPT4,SMAD4,SMPD3,STEAP4,TGM2,THG1L,TIFA,TNFRSF9,TNFSF11,TOR2A,TRPM2
GO:BP	antigen processing and presentation of endogenous antigen	GO:0019883	0.00008361977136429609	4.07769	21	1860	12	20598	B2M,H2-D1,H2-K1,H2-M3,H2-Q10,H2-Q4,H2-Q6,H2-Q7,H2-T22,H2-T23,TAP1,TAP2
GO:BP	isoprenoid biosynthetic process	GO:0008299	0.00008361977136429609	4.07769	21	1860	12	20598	AKR1C18,ALDH1A3,DHRS9,FDPS,HMGCR,HMGCS1,MVD,MVK,NUS1,PDSS1,PMVK,RDH10
GO:BP	regulation of interleukin-10 production	GO:0032653	0.00010107557339884508	3.99535	42	1860	17	20598	BCL3,CD274,CD47,FCER1G,HGF,IDO1,IL12B,LGALS9,LILRA5,MMP8,NOD2,PYCARD,SASH3,TLR9,TNFRSF9,TYROBP,VSIR
GO:BP	positive regulation of NF-kappaB transcription factor activity	GO:0051092	0.000101818761668709	3.99217	113	1860	30	20598	ADAM8,CARD11,CARD14,CD40,CIB1,CLU,EIF2AK2,GREM1,ICAM1,IL18R1,IL18RAP,MYD88,NLRP3,NOD1,NOD2,PYCARD,RAB7B,RIPK2,RIPK3,SPHK1,STAT3,TGFB1,TLR3,TLR9,TNF,TNFRSF8,TNFSF11,TRAF6,TRIM15,WNT5A
GO:BP	positive regulation of macrophage activation	GO:0043032	0.00010194798879645759	3.99162	25	1860	13	20598	C1QA,CTSC,HAVCR2,IL1RL1,IL33,IL4RA,KARS,LBP,LGALS9,MMP8,STAP1,TREM2,WNT5A
GO:BP	response to fungus	GO:0009620	0.00010453415165050777	3.98074	29	1860	14	20598	ARG1,BAK1,BTK,CARD9,CLEC4N,COTL1,CXCL1,IL17A,MYD88,NCF1,PIK3CD,PTX3,SPON2,TGFB1
GO:BP	leukocyte adhesion to vascular endothelial cell	GO:0061756	0.00010453415165050777	3.98074	29	1860	14	20598	CCR2,CXCL12,ETS1,ICAM1,ITGB1,ITGB7,MADCAM1,PTAFR,SELL,SELP,SPN,TNF,TRAF6,VCAM1
GO:BP	regulation of vascular endothelial growth factor production	GO:0010574	0.00010453415165050777	3.98074	29	1860	14	20598	ADORA2B,C3,C3AR1,C5AR1,CCBE1,CCL2,CCR2,HIF1A,HPSE,IL1A,IL6,PTGS2,SULF1,SULF2
GO:BP	positive regulation of T cell mediated cytotoxicity	GO:0001916	0.00010453415165050777	3.98074	29	1860	14	20598	B2M,FAM49B,H2-D1,H2-K1,H2-M3,H2-Q10,H2-Q4,H2-Q6,H2-Q7,H2-T22,H2-T23,IL12B,PTPRC,TAP2
GO:BP	regulation of T cell cytokine production	GO:0002724	0.00010453415165050777	3.98074	29	1860	14	20598	ARG1,ARID5A,B2M,CCR2,GATA3,IL18R1,IL6,NLRP3,SASH3,SLAMF1,TBX21,TNFRSF1B,TRAF6,VSIR
GO:BP	cellular protein modification process	GO:0006464	0.00010458638058697816	3.98052	2799	1860	331	20598	ABHD12,ADAM10,ADAM8,ADPRH,AIF1,AKT2,AKT3,ALKAL1,ALS2,ANGPT4,ANXA1,ANXA2,APLNR,APOE,AREL1,ARID5A,ARRB2,ART2B,AVPI1,B3GALT5,B3GNT3,B3GNT5,B4GALT1,BAK1,BDKRB1,BDNF,BGN,BHMT,BMPER,BTK,C3,C5AR1,CAMK2D,CAMK2N1,CARD14,CARD9,CCK,CCL11,CCL12,CCL19,CCL2,CCL21A,CCL22,CCL4,CCL5,CCL7,CCL8,CCL9,CCND1,CCNE1,CCR1,CCR3,CCR7,CD300A,CD3E,CD4,CD40,CD6,CD74,CD80,CDC42,CDC42SE1,CDKN2D,CEMIP,CFL1,CHIL1,CIB1,CLU,COL3A1,…
GO:BP	protein modification process	GO:0036211	0.00010458638058697816	3.98052	2799	1860	331	20598	ABHD12,ADAM10,ADAM8,ADPRH,AIF1,AKT2,AKT3,ALKAL1,ALS2,ANGPT4,ANXA1,ANXA2,APLNR,APOE,AREL1,ARID5A,ARRB2,ART2B,AVPI1,B3GALT5,B3GNT3,B3GNT5,B4GALT1,BAK1,BDKRB1,BDNF,BGN,BHMT,BMPER,BTK,C3,C5AR1,CAMK2D,CAMK2N1,CARD14,CARD9,CCK,CCL11,CCL12,CCL19,CCL2,CCL21A,CCL22,CCL4,CCL5,CCL7,CCL8,CCL9,CCND1,CCNE1,CCR1,CCR3,CCR7,CD300A,CD3E,CD4,CD40,CD6,CD74,CD80,CDC42,CDC42SE1,CDKN2D,CEMIP,CFL1,CHIL1,CIB1,CLU,COL3A1,…
GO:BP	protein complex oligomerization	GO:0051259	0.00011654275777525423	3.93351	496	1860	82	20598	ALDH1A3,ALOX5AP,ALS2,ANGPTL4,ANXA2,APAF1,APOE,ARG1,B4GALT1,C1QTNF5,C1QTNF7,CAMK2D,CCK,CCL5,CD3D,CD3E,CD3G,CD74,CHMP4B,CLU,COL1A1,COL1A2,COL6A4,CYCS,DCXR,EHD3,EHD4,EMILIN1,ENTPD1,FAS,FCER1G,GCH1,GCHFR,GJA1,GM10053,GNB1,GPX3,GSDMD,H2-M3,HMGCR,HMOX1,KCNJ2,LCN2,LZTS3,MARCKS,MIF,MLKL,MMP9,NOD2,P2RX1,PANX1,PDSS1,PRF1,PRMT1,PYCARD,RAD51,RASGRP1,REG3B,RIPK3,RNF213,RRM2,SAMHD1,SCARA5,SCUBE1,SEPT11,SEPT4,S…
GO:BP	antigen processing and presentation of peptide antigen via MHC class Ib	GO:0002428	0.00012026851075800511	3.91985	18	1860	11	20598	B2M,H2-D1,H2-K1,H2-M3,H2-Q10,H2-Q4,H2-Q6,H2-Q7,H2-T22,H2-T23,TAP2
GO:BP	eosinophil chemotaxis	GO:0048245	0.00012026851075800511	3.91985	18	1860	11	20598	CCL11,CCL12,CCL2,CCL22,CCL4,CCL5,CCL7,CCL8,CCL9,CCR3,DAPK2
GO:BP	negative regulation of leukocyte mediated cytotoxicity	GO:0001911	0.00012026851075800511	3.91985	18	1860	11	20598	ARRB2,H2-M3,H2-T23,HAVCR2,IL7R,KLRB1B,LGALS9,PTPRC,SERPINB9,TAP1,TAP2
GO:BP	regulation of reactive oxygen species metabolic process	GO:2000377	0.00012318217558502756	3.90945	172	1860	39	20598	AIF1,AKR1C18,AKT2,ARG2,CD177,CD47,CLU,CXCL1,CYBA,DDAH1,DUOXA1,DUOXA2,EIF5A,FPR2,GCH1,H2-M3,HIF1A,HP,ICAM1,IFNG,IGF1,IL6,KLRK1,MMP8,NOXA1,PID1,PLAU,PTGS2,PTX3,RAC1,RIPK3,SMPD3,STAT3,TGFB1,TNF,TRIM30A,TYROBP,XDH,ZC3H12A
GO:BP	macromolecule localization	GO:0033036	0.00012935350618588243	3.88822	2305	1860	280	20598	AACS,ABCA13,ABCG1,ACAT2,ACSL4,ACSL5,ACTR3,ADAM10,ADPRH,AIF1,AKT2,ALS2,ANKRD1,ANXA1,ANXA2,ANXA4,AP1S1,APOD,APOE,AQP9,ARF2,ARFIP1,ARG2,ARID5A,ARL1,ARL11,ARL4C,ARL5C,ATG9B,ATP8A1,ATP8B4,BTN1A1,BTNL2,C1QTNF5,C2CD2L,C3,CAMK2D,CARD11,CCL19,CCL2,CCL5,CCNE1,CCR5,CCR7,CCT3,CD14,CD160,CD177,CD200R1,CD244,CD274,CD300C2,CD38,CD3G,CD4,CD40,CD74,CDC42,CELSR1,CEMIP,CFL1,CHIL1,CHMP4B,CHST11,CIB1,CLEC4N,CLEC5A,CL…
GO:BP	dendritic cell antigen processing and presentation	GO:0002468	0.0001456682768350381	3.83664	12	1860	9	20598	CCL19,CCL21A,CCR7,CD68,CD74,CLEC4A2,NOD1,NOD2,SLC11A1
GO:BP	regulation of viral process	GO:0050792	0.00014601612094554883	3.8356	153	1860	36	20598	ANXA2,APOBEC3,APOE,BANF1,BST2,CCL4,CCL5,CD4,CD74,CFL1,CHMP4B,EIF2AK2,FAM111A,GM45717,IFITM1,IFITM2,IFITM3,IFITM6,ISG15,NUCKS1,OAS1A,OASL2,PARP10,PPIH,PTX3,RAB7,SLPI,TNF,TRIM10,TRIM15,TRIM21,TRIM26,TRIM27,TRIM30A,ZC3H12A,ZC3HAV1
GO:BP	regulation of macrophage activation	GO:0043030	0.00015312256615147347	3.81496	43	1860	17	20598	C1QA,C5AR1,CST7,CTSC,HAVCR2,IL1RL1,IL33,IL4RA,KARS,LBP,LDLR,LGALS9,MMP8,SPHK1,STAP1,TREM2,WNT5A
GO:BP	lymphocyte costimulation	GO:0031294	0.00015730720705604056	3.80325	34	1860	15	20598	CARD11,CCL19,CCL21A,CCR7,CD160,CD274,CD3E,CD5,CD80,CD86,ICOS,SPN,TNFRSF14,TNFSF13B,TNFSF14
GO:BP	regulation of stress-activated protein kinase signaling cascade	GO:0070302	0.00015760807525191155	3.80242	201	1860	43	20598	CARD9,CCL19,CCL21A,CCR7,CDC42,CDC42SE1,CYLD,EIF2AK2,FAS,FGD2,HGF,HMGCR,IL1A,IL1RN,KARS,LTBR,LYN,MAP2K4,MAP4K1,MLKL,MMP8,MYD88,NCF1,NOD1,NOD2,PRMT1,PTPN1,PTPN22,PYCARD,RASGRP1,RASSF2,RIPK2,SFRP1,SLAMF1,SPHK1,TLR3,TLR9,TNF,TNFSF11,TRAF6,WNT5A,XDH,ZC3H12A
GO:BP	CD8-positive, alpha-beta T cell activation	GO:0036037	0.00016879053347729865	3.77265	22	1860	12	20598	CD244,CD274,CLEC4A2,GPR18,H2-T23,IFNG,IRF1,NCKAP1L,PTPN22,RUNX3,SOCS1,VSIR
GO:BP	cellular chemical homeostasis	GO:0055082	0.00017134395974570388	3.76613	650	1860	100	20598	1600014C10RIK,AACS,APLNR,APOE,ATP6V1G1,BAK1,BDKRB1,C2CD2L,C3AR1,C5AR1,CAMK2D,CCL19,CCL2,CCL21A,CCL5,CCR1,CCR2,CCR3,CCR4,CCR5,CCR7,CCRL2,CD38,CD4,CD40,CD52,CEMIP,CLEC4B1,CORO1A,CXCL1,CXCL10,CXCL13,CXCL3,CXCL9,CXCR2,CXCR3,CXCR6,CYBA,DGAT2,EDNRA,EIF5A,ERO1L,F2RL2,FCRL5,FPR1,FPR2,GJA1,GNB1,GPR18,GPR55,GPR68,GPX1,HIF1A,HK3,HMGCR,HMOX1,ICAM1,IGF1,ITGAV,KNG2,LCK,LCN2,LPAR6,LYN,MCUB,MICU2,MT2,NR1H4,NUBP1…
GO:BP	negative regulation of cell migration	GO:0030336	0.00017790075863441369	3.74982	223	1860	46	20598	ADA,AIF1,ANGPT4,APOD,APOE,ARHGDIB,ARPIN,BST2,CCL12,CCR5,CD200R1,CD300A,CERS2,CHRD,CNN2,COL3A1,CXCL12,CXCL13,DCN,EMILIN1,ENG,EVL,FAS,GPR18,GREM1,HAS1,IFITM1,IGFBP5,IL1RN,IL27RA,IL33,KLRK1,MIF,MMP28,NRG1,RAP2B,SERPINF1,SFRP1,SP100,STAP1,STAT3,SULF1,TGFB1,THY1,TIMP1,WNT4
GO:BP	cholesterol biosynthetic process	GO:0006695	0.00017969248222725668	3.74547	30	1860	14	20598	ABCG1,APOE,CYP51,DHCR7,FDFT1,FDPS,HMGCR,HSD17B7,INSIG1,LBR,LSS,MVK,PMVK,SC5D
GO:BP	negative regulation of protein transport	GO:0051224	0.0001851454418813521	3.73249	161	1860	37	20598	ANXA1,ANXA4,APOD,APOE,ARG2,BTN1A1,CD200R1,CYP51,FFAR4,FN1,GBP4,HMGCR,IL1R2,IL27RA,IL33,IL6,INHBB,INSIG1,LGALS9,LILRA5,LRRC32,MTNR1A,NLRP12,NLRP3,NR1H4,PSMD9,PTPN22,RHBDF2,SFRP1,SLAMF1,SP100,SRGN,TLR8,TNF,TNFRSF9,TRIM27,ZC3H12A
GO:BP	regulation of inflammatory response to antigenic stimulus	GO:0002861	0.00018699973046493477	3.72816	26	1860	13	20598	BTK,C3,CCR7,FCER1G,FCGR1,GPX1,H2-T23,IL12B,NOD2,PSMA1,PSMB4,SPN,TNF
GO:BP	regulation of interleukin-17 production	GO:0032660	0.00018699973046493477	3.72816	26	1860	13	20598	ARG2,ARID5A,IFNG,IL12B,IL27RA,LY9,MYD88,NCKAP1L,NOD2,SLAMF6,SPHK1,TGFB1,VSIR
GO:BP	negative regulation of interferon-gamma production	GO:0032689	0.00018699973046493477	3.72816	26	1860	13	20598	CD274,CD96,GATA3,HAVCR2,IL1RL1,IL33,LGALS9,NOD2,NR1H4,PGLYRP1,SLAMF1,VSIR,ZC3H12A
GO:BP	regulation of NIK/NF-kappaB signaling	GO:1901222	0.00019344657067117961	3.71344	86	1860	25	20598	CCL19,CD14,CHIL1,CYLD,EIF2AK2,GREM1,HAVCR2,IL18R1,MMP8,NLRC3,NLRP12,NLRP3,NOD1,NOD2,PTPN22,RASSF2,SMPD3,SPHK1,TLR1,TLR3,TLR9,TNF,TNFSF14,TRAF6,ZC3H12A
GO:BP	positive regulation of interleukin-1 beta production	GO:0032731	0.00020055168481210916	3.69777	39	1860	16	20598	CCL19,CCR5,CCR7,GSDMD,IFNG,LILRA5,NAIP5,NLRP3,NOD1,NOD2,PANX1,PYCARD,RIPK2,TLR8,TYROBP,WNT5A
GO:BP	cytokine production involved in inflammatory response	GO:0002534	0.00020055168481210916	3.69777	39	1860	16	20598	APOD,CD6,CD96,GPSM3,IDO1,IL17A,IL1R2,KARS,MEFV,MYD88,NLRC3,NOD2,NOS2,PYCARD,TARM1,ZC3H12A
GO:BP	reactive oxygen species biosynthetic process	GO:1903409	0.00020550885973952347	3.68717	98	1860	27	20598	AIF1,AKT2,ARG2,CD47,CLU,CYBA,CYBB,DDAH1,DUOX2,DUOXA1,DUOXA2,H2-M3,ICAM1,IFNG,IGF1,IL6,KLRK1,MMP8,NCF1,NOS2,PTGS2,PTX3,RAC1,SMPD3,STAT3,TNF,ZC3H12A
GO:BP	tyrosine phosphorylation of STAT protein	GO:0007260	0.0002074004564188529	3.68319	64	1860	21	20598	CCL5,CD40,CSF1R,HCLS1,IFNG,IGF1,IL12B,IL22,IL6,IRF1,LCK,LIF,LYN,PARP14,PARP9,PTK6,SOCS1,SOCS3,SUZ12,TNF,TNFRSF1A
GO:BP	integrin-mediated signaling pathway	GO:0007229	0.0002074004564188529	3.68319	64	1860	21	20598	CD177,COL3A1,FCER1G,FERMT3,FGR,FUT8,FYB,FYB2,ITGA2,ITGB1,ITGB6,ITGB7,LAT,MADCAM1,PLEK,PRAM1,SEMA7A,THY1,TIMP1,TYROBP,VAV1
GO:BP	membrane invagination	GO:0010324	0.0002074004564188529	3.68319	64	1860	21	20598	AIF1,ARHGAP25,C3,CD300A,CDC42,FCER1G,FCGR1,ITGA2,LBP,MARCO,MSR1,NCKAP1L,RAC1,RAC3,SIGLECE,STAP1,TRBC1,TRBC2,TRDC,TREM2,TREML4
GO:BP	positive regulation of B cell activation	GO:0050871	0.00021232055783192562	3.67301	75	1860	23	20598	ADA,CARD11,CD38,CD40,CD74,IFNG,IL2RG,IL6,MAD2L2,MIF,MMP14,NCKAP1L,NOD2,PTPRC,SASH3,SLC39A10,TBX21,TGFB1,TLR9,TNFSF13B,TRBC1,TRBC2,TRDC
GO:BP	superoxide metabolic process	GO:0006801	0.0002264305289773064	3.64507	59	1860	20	20598	CD177,CXCL1,CYB5R4,CYBA,CYBB,DUOX2,FPR2,GCH1,NCF1,NCF2,NCF4,NOS2,NOXA1,NOXO1,NRROS,SH3PXD2B,SOD3,TGFB1,TNF,TYROBP
GO:BP	regulation of interleukin-8 production	GO:0032677	0.00024056527968918412	3.61877	49	1860	18	20598	ANXA1,ANXA4,BCL3,CD14,CD244,DDX58,LBP,MYD88,NOD2,PTPN22,PTPRC,PYCARD,TLR1,TLR3,TLR8,TLR9,TNF,WNT5A
GO:BP	regulation of interleukin-1 beta secretion	GO:0050706	0.00025230689250767816	3.59807	35	1860	15	20598	ARG2,CCL19,CCR5,CCR7,GSDMD,IFNG,LILRA5,NLRP3,NOD2,PANX1,PYCARD,RIPK2,TLR8,WNT5A,ZC3H12A
GO:BP	negative regulation of developmental process	GO:0051093	0.0002618068193550255	3.58202	837	1860	121	20598	ABCG1,ACTR3,ADAMTS1,AKT3,ANGPT4,ANXA1,ANXA2,APOE,ARHGDIB,ARPIN,B2M,BDNF,C1QC,CCL2,CCL9,CCND1,CCR1,CCR2,CCR5,CD160,CD38,CD74,CD86,CERS2,CFL1,CHRD,CIB1,COL3A1,COL4A2,COL5A1,COL5A2,CTSC,CTSK,CTSZ,CXCL10,CXCL14,CXCR3,DCN,DIO3,DRAXIN,DYNLT1A,DYNLT1F,E2F1,E2F2,ECSCR,EMILIN1,EREG,FAS,FGF10,GATA3,GDF3,GJA1,GPR171,GPR55,GPR68,GREM1,H2-D1,H2-K1,H2-M3,HIF1A,IFNG,IGF1,IGFBP5,IL1A,IL4RA,IL6,INHBA,INSIG1,IRF1,…
GO:BP	negative regulation of apoptotic process	GO:0043066	0.0002695619249363066	3.56934	759	1860	112	20598	ADA,ADAM8,AIF1,AKT2,ANGPT4,ANGPTL4,ANP32B,APOE,AREL1,ARG2,ARMC10,ARRB2,ASNS,BCL2A1A,BCL2A1B,BCL2A1D,BCL3,BDNF,C5AR1,CARD14,CCL12,CCL19,CCL21A,CCL5,CCR5,CCR7,CD38,CD74,CDKN2D,CEBPB,CHL1,CHST11,CIB1,CLEC5A,CLU,CORO1A,CSF1R,CXCL12,CXCR2,CXCR3,CYR61,DRAXIN,EDNRA,EIF2AK2,EIF5A,EVI2,EYA2,FAM129B,FAS,FCER1G,FFAR4,FGF10,FN1,GATA3,GM29094,GPX1,GREM1,HCK,HCLS1,HGF,HIF1A,HIP1R,HMGCR,HMOX1,ICAM1,IDO1,IFIT3,I…
GO:BP	lipid biosynthetic process	GO:0008610	0.0002806943377829021	3.55177	401	1860	69	20598	ABCG1,ACSL4,ACSL5,ADORA2B,AKR1C18,ALDH1A3,ANXA1,APOE,B3GNT5,C3,CD74,CDS1,CERS2,CH25H,CWH43,CYP51,CYP7B1,CYR61,DGAT2,DHCR7,DHRS9,DKKL1,DPAGT1,ELOVL1,ELOVL5,ERG28,FABP5,FDFT1,FDPS,FPR2,HMGCR,HMGCS1,HSD11B1,HSD17B7,IFNG,IGF1,IL1A,INSIG1,LBR,LDLR,LSS,MIF,MSMO1,MVD,MVK,NR1H4,NUS1,P2RX1,PDSS1,PGS1,PIK3CD,PLA2G16,PLA2G4F,PMVK,PTGES,PTGS2,RDH10,SC5D,SCD2,SH3GLB1,SLC45A3,SMPD3,SNAI1,SNAI2,SPHK1,SPTSSB,SQL…
GO:BP	response to organic cyclic compound	GO:0014070	0.0002883207438691471	3.54012	531	1860	85	20598	AACS,ADA,AKR1C18,AKT2,ALPL,ANKRD1,ANXA1,ARRB2,BDNF,CARD9,CASP7,CCL12,CCL5,CCR5,CDKN2D,CLU,COLEC12,CYP7B1,DDX58,DNTT,DUOX2,EDNRA,EIF2AK2,EIF4EBP1,FAS,FES,GGT1,HMGCS1,HTR7,IFIH1,IFIT3,IGF1,IGFBP5,IL17A,IL1RN,IL6,INHBA,INHBB,INSIG1,KCNJ8,LOX,LY6D,MMP2,MSN,NCF2,NOD2,NOS2,P2RX1,P2RY13,P2RY6,PANX1,PAPPA,PAQR8,PDE4B,PDIA3,PIM1,PLA2G4F,RAD51,RANBP1,RAP1B,RFTN1,RIPK2,RNF14,SAA2,SAA3,SELENON,SELL,SFRP1,SLC…
GO:BP	vascular endothelial growth factor production	GO:0010573	0.0003004209351974253	3.52227	31	1860	14	20598	ADORA2B,C3,C3AR1,C5AR1,CCBE1,CCL2,CCR2,HIF1A,HPSE,IL1A,IL6,PTGS2,SULF1,SULF2
GO:BP	regulation of T cell apoptotic process	GO:0070232	0.0003004209351974253	3.52227	31	1860	14	20598	ADA,ADAM8,ARG2,CASP8,CCL5,CD274,GIMAP8,HIF1A,IDO1,IL7R,PRELID1,RIPK3,SERPINB9,WNT5A
GO:BP	apoptotic signaling pathway	GO:0097190	0.0003008056968125063	3.52171	515	1860	83	20598	ACSL5,APAF1,ARMC10,ARRB2,BAK1,BCL2A1A,BCL2A1B,BCL2A1D,BCL3,CASP12,CASP8,CCK,CD3E,CD5,CD74,CDKN2D,CEBPB,CLU,CTSC,CXCL12,CYLD,DAPK2,E2F1,E2F2,ERO1L,EYA2,FAS,FGF10,G0S2,GM29094,GPX1,GZMB,HGF,HIF1A,HIP1R,HMOX1,ICAM1,IFI204,IFNG,IGF1,IL1A,IL33,INHBA,INHBB,ITGA6,ITGAV,LCK,LCN2,LTBR,MIF,MMP9,PDIA3,PLAGL2,PLAUR,PRELID1,PTGS2,PTPN1,PTPRC,PYCARD,RIPK3,RNF183,RUNX3,S100A8,S100A9,SEPT4,SFRP1,SH3GLB1,SNAI1,SN…
GO:BP	regulation of response to cytokine stimulus	GO:0060759	0.00031737019973401533	3.49843	106	1860	28	20598	ARG1,CD300LF,CD74,CSF1,CYLD,DDX58,IFIH1,IL1R2,IL1RN,IL6,IRGM1,IRGM2,MMP12,NLRC5,NR1H4,PARP14,PARP9,PTPRC,PYCARD,RIPK2,SAMHD1,SLIT3,SPHK1,STAP1,TREM2,TXK,WNT5A,ZBP1
GO:BP	regulation of interferon-alpha production	GO:0032647	0.000323833110543037	3.48968	23	1860	12	20598	DDX58,GBP4,HAVCR2,IFIH1,MMP12,NLRC3,NMI,PTPN22,TLR3,TLR8,TLR9,ZC3HAV1
GO:BP	thymic T cell selection	GO:0045061	0.000323833110543037	3.48968	23	1860	12	20598	CARD11,CCR7,CD3D,CD3E,CD3G,CD74,DOCK2,FAS,GATA3,PTPRC,SPN,ZAP70
GO:BP	complement activation	GO:0006956	0.00033077157163357863	3.48047	27	1860	13	20598	A2M,C1QA,C2,C3,C4B,C6,CD55,CFB,MASP1,SERPING1,TRBC1,TRBC2,TRDC
GO:BP	positive regulation of osteoclast differentiation	GO:0045672	0.00033077157163357863	3.48047	27	1860	13	20598	CCL5,CCR1,CSF1,CSF1R,GPR68,IFNG,IL12B,IL17A,OCSTAMP,TNF,TNFSF11,TRAF6,TYROBP
GO:BP	regulation of stress-activated MAPK cascade	GO:0032872	0.00033101717070076826	3.48015	199	1860	42	20598	CARD9,CCL19,CCL21A,CCR7,CDC42,CDC42SE1,CYLD,EIF2AK2,FAS,FGD2,HGF,HMGCR,IL1A,IL1RN,KARS,LTBR,MAP2K4,MAP4K1,MLKL,MMP8,MYD88,NCF1,NOD1,NOD2,PRMT1,PTPN1,PTPN22,PYCARD,RASGRP1,RASSF2,RIPK2,SFRP1,SLAMF1,SPHK1,TLR3,TLR9,TNF,TNFSF11,TRAF6,WNT5A,XDH,ZC3H12A
GO:BP	interleukin-10 production	GO:0032613	0.0003365241401479445	3.47298	45	1860	17	20598	BCL3,CD274,CD47,FCER1G,HGF,IDO1,IL12B,LGALS9,LILRA5,MMP8,NOD2,PYCARD,SASH3,TLR9,TNFRSF9,TYROBP,VSIR
GO:BP	catabolic process	GO:0009056	0.0003372073542524035	3.4721	1751	1860	220	20598	1600014C10RIK,ABHD12,ACAT2,ACSL5,ADA,ADAM8,AKR1C18,AKT2,ALDH3B1,AMDHD2,ANXA2,AOAH,APAF1,APOE,AREL1,ARG1,ARG2,ARRB2,ART2B,ATG9B,BLVRA,CASP8,CEMIP,CHIL3,CHMP4B,CLU,CTSB,CTSC,CTSD,CTSK,CTSW,CTSZ,CYP4F18,CYP4F40,CYP51,DAGLB,DCN,DCP2,DDAH1,DERA,DIO2,DIO3,DMGDH,DRAM1,DTX3L,E2F1,ECSCR,EDEM2,ENO1,ENTPD1,ERAP1,EXOSC9,FBXL5,FUCA1,GALE,GGT1,GGT5,GJA1,GM2A,GNPDA1,GNS,GPCPD1,GPX1,GPX3,GUSB,HCAR2,HDC,HIF1A,HK3…
GO:BP	negative regulation of establishment of protein localization	GO:1904950	0.00036085734339891414	3.44266	165	1860	37	20598	ANXA1,ANXA4,APOD,APOE,ARG2,BTN1A1,CD200R1,CYP51,FFAR4,FN1,GBP4,HMGCR,IL1R2,IL27RA,IL33,IL6,INHBB,INSIG1,LGALS9,LILRA5,LRRC32,MTNR1A,NLRP12,NLRP3,NR1H4,PSMD9,PTPN22,RHBDF2,SFRP1,SLAMF1,SP100,SRGN,TLR8,TNF,TNFRSF9,TRIM27,ZC3H12A
GO:BP	regulation of dendritic cell antigen processing and presentation	GO:0002604	0.0003611282938209042	3.44234	10	1860	8	20598	CCL19,CCL21A,CCR7,CD68,CD74,NOD1,NOD2,SLC11A1
GO:BP	negative regulation of natural killer cell mediated immunity	GO:0002716	0.0003684836340460721	3.43358	16	1860	10	20598	ARRB2,CD96,H2-M3,H2-T23,HAVCR2,KLRB1B,LGALS9,SERPINB9,TAP1,TAP2
GO:BP	positive regulation of protein complex assembly	GO:0031334	0.0003846992744893677	3.41488	193	1860	41	20598	ACTR2,ACTR3,ARPC1A,ARPC1B,ARPC3,ARPC5,ARPIN,CCK,CCL11,CCL21A,CLU,CORO1A,CSF3,CXCL13,EVL,FAS,FES,FSCN1,GDA,GMFG,HIP1R,ICAM1,IFNG,KIRREL,LCP1,MSN,NCKAP1L,NIN,PLEK,PSMC4,PYCARD,RAC1,RAC3,SH3GLB1,SKAP1,TGFB1,TNF,TRIM27,WARS,WAS,WIPF1
GO:BP	negative regulation of leukocyte migration	GO:0002686	0.0003964334071443007	3.40183	36	1860	15	20598	ADA,APOD,CCL12,CD200R1,CD300A,CXCL12,EMILIN1,GPR18,GREM1,IL27RA,IL33,KLRK1,MIF,MMP28,STAP1
GO:BP	regulation of defense response to virus by host	GO:0050691	0.0003964334071443007	3.40183	36	1860	15	20598	CCL5,DDX58,DTX3L,IFNG,IL12B,IL12RB1,IL27,MMP12,PARP9,PTPN22,PYCARD,TMEM173,TREML4,ZC3H12A,ZC3HAV1
GO:BP	mast cell mediated immunity	GO:0002448	0.0003964334071443007	3.40183	36	1860	15	20598	ADORA2B,BTK,CD300A,FCER1G,FES,FGR,HMOX1,IL13RA2,IL4RA,LYN,MILR1,RAC2,RASGRP1,SPON2,UNC13D
GO:BP	NIK/NF-kappaB signaling	GO:0038061	0.00040380804043102633	3.39383	89	1860	25	20598	CCL19,CD14,CHIL1,CYLD,EIF2AK2,GREM1,HAVCR2,IL18R1,MMP8,NLRC3,NLRP12,NLRP3,NOD1,NOD2,PTPN22,RASSF2,SMPD3,SPHK1,TLR1,TLR3,TLR9,TNF,TNFSF14,TRAF6,ZC3H12A
GO:BP	interleukin-1 secretion	GO:0050701	0.0004890036310354896	3.31069	46	1860	17	20598	ARG2,CCL19,CCR5,CCR7,GSDMD,IFNG,IL1R2,LILRA5,NLRP12,NLRP3,NOD2,PANX1,PYCARD,RIPK2,TLR8,WNT5A,ZC3H12A
GO:BP	defense response to Gram-negative bacterium	GO:0050829	0.0004890036310354896	3.31069	46	1860	17	20598	CD160,CD4,CXCL5,GSDMD,IIGP1,IL12B,IRGM2,LBP,LYZ2,NAIP5,PYCARD,REG3B,REG3G,SLC11A1,TLR9,TNFRSF14,TREM3
GO:BP	T cell apoptotic process	GO:0070231	0.0004890036310354896	3.31069	46	1860	17	20598	ADA,ADAM8,ARG2,BAK1,CASP8,CCL5,CD274,FAS,GIMAP8,HIF1A,IDO1,IL2RA,IL7R,PRELID1,RIPK3,SERPINB9,WNT5A
GO:BP	antigen processing and presentation via MHC class Ib	GO:0002475	0.0005349728250095749	3.27167	20	1860	11	20598	B2M,H2-D1,H2-K1,H2-M3,H2-Q10,H2-Q4,H2-Q6,H2-Q7,H2-T22,H2-T23,TAP2
GO:BP	T cell chemotaxis	GO:0010818	0.0005349728250095749	3.27167	20	1860	11	20598	ADAM10,CCL21A,CCL5,CCR2,CCR7,CXCL10,CXCL13,CXCL16,CXCR3,TNFSF14,WNT5A
GO:BP	humoral immune response mediated by circulating immunoglobulin	GO:0002455	0.0005349728250095749	3.27167	20	1860	11	20598	BCL3,C1QA,CD55,H2-AB1,NOD2,PTPN6,PTPRC,TNF,TRBC1,TRBC2,TRDC
GO:BP	acute inflammatory response to antigenic stimulus	GO:0002438	0.0005349728250095749	3.27167	20	1860	11	20598	BTK,C3,CCR7,CD6,CXCR2,FCER1G,FCGR1,H2-T23,ICAM1,SERPINB9,SPN
GO:BP	regulation of tyrosine phosphorylation of STAT protein	GO:0042509	0.0005724491957319094	3.24226	62	1860	20	20598	CCL5,CD40,CSF1R,HCLS1,IFNG,IGF1,IL12B,IL22,IL6,IRF1,LCK,LIF,LYN,PARP14,PARP9,SOCS1,SOCS3,SUZ12,TNF,TNFRSF1A
GO:BP	natural killer cell activation	GO:0030101	0.0005724491957319094	3.24226	62	1860	20	20598	CD160,CD244,CORO1A,H2-T23,HAVCR2,IL12B,IL18R1,IL2RB,IRF1,KLRK1,LGALS9,PGLYRP1,PRDM1,PTPN22,PTPRC,RASGRP1,SLAMF1,SLAMF6,TYROBP,UNC13D
GO:BP	regulation of osteoclast differentiation	GO:0045670	0.0005724491957319094	3.24226	62	1860	20	20598	ADAM8,CCL5,CCR1,CEBPB,CSF1,CSF1R,GPR55,GPR68,IFNG,IL12B,IL17A,OCSTAMP,PILRB1,RASSF2,SFRP1,TNF,TNFSF11,TRAF6,TYROBP,UBASH3B
GO:BP	actin filament-based process	GO:0030029	0.0006148420927231305	3.21124	616	1860	94	20598	ACTA1,ACTR2,ACTR3,AIF1,ANXA1,ARHGAP25,ARHGDIB,ARPC1A,ARPC1B,ARPC3,ARPC5,ARPIN,ASAP3,BST2,CAMK2D,CAP1,CCL11,CCL21A,CCR7,CD47,CDC42,CELSR1,CFL1,CNN2,CORO1A,CSF1R,CSF3,DSC2,ELN,EVL,FES,FGF10,FGR,FHL3,FMNL1,FSCN1,GDPD2,GM9844,GMFG,GPM6B,GRHL3,HCK,HCLS1,HIP1R,ICAM1,IL1A,ITGB1,ITPKA,KCNE4,KCNJ2,KCNJ8,KIRREL,LCP1,MAD2L2,MARCKS,NCKAP1L,NEB,PARVG,PDE4B,PDPN,PLEK,PREX1,PTPN1,PYCARD,RAC1,RAC2,RAC3,RALA,RAN,…
GO:BP	regulation of body fluid levels	GO:0050878	0.0006239777291242978	3.20483	225	1860	45	20598	ADA,ANXA2,APLNR,APOE,APRT,AVPR2,C3,CCND1,CYBA,ENTPD1,EVL,F10,F5,FCER1G,FERMT3,FGF10,GJA1,GRHL3,HEG1,HIF1A,HPSE,KNG2,LYN,MMP13,NME1,OAS2,P2RX1,PDPN,PEAR1,PIK3CD,PLAU,PLEK,PTPN6,PTPRO,RAP2B,S100A9,SCNN1B,SELP,SERPINE2,SLC7A11,TAC1,TACR1,TIFAB,UBASH3B,XDH
GO:BP	macromolecule modification	GO:0043412	0.0006307158142400559	3.20017	2929	1860	339	20598	ABHD12,ADAM10,ADAM8,ADAT3,ADPRH,AIF1,AKT2,AKT3,ALKAL1,ALS2,ANGPT4,ANXA1,ANXA2,APLNR,APOBEC3,APOE,AREL1,ARID5A,ARRB2,ART2B,AVPI1,B3GALT5,B3GNT3,B3GNT5,B4GALT1,BAK1,BDKRB1,BDNF,BGN,BHMT,BMPER,BTK,C3,C5AR1,CAMK2D,CAMK2N1,CARD14,CARD9,CCK,CCL11,CCL12,CCL19,CCL2,CCL21A,CCL22,CCL4,CCL5,CCL7,CCL8,CCL9,CCND1,CCNE1,CCR1,CCR3,CCR7,CD300A,CD3E,CD4,CD40,CD6,CD74,CD80,CDC42,CDC42SE1,CDKN2D,CEMIP,CFL1,CHIL1,CI…
GO:BP	cell-substrate adhesion	GO:0031589	0.0006376416286040348	3.19542	277	1860	52	20598	ADAM8,APOD,CCL21A,CD3E,CD96,CDC42,CFL1,CIB1,COL1A1,COL3A1,CORO1A,CSF1,CYR61,EMILIN1,EMILIN2,FERMT3,FN1,FREM1,GPM6B,GREM1,HPSE,HSD17B12,ITGA2,ITGA3,ITGA6,ITGAL,ITGAV,ITGB1,ITGB6,ITGB7,MMP12,MMP14,MYO1G,NID1,PARVG,PDPN,PLAU,PLEKHA2,PLET1,PREX1,RAC1,RAC2,RAC3,SFRP1,SKAP1,SPP1,THY1,TTYH1,UNC13D,VAMP3,VCAM1,WNT4
GO:BP	regulation of cytokine-mediated signaling pathway	GO:0001959	0.0006404976819298369	3.19348	97	1860	26	20598	ARG1,CD300LF,CD74,CSF1,CYLD,IL1R2,IL1RN,IL6,IRGM1,IRGM2,MMP12,NLRC5,NR1H4,PARP14,PARP9,PTPRC,PYCARD,RIPK2,SAMHD1,SLIT3,SPHK1,STAP1,TREM2,TXK,WNT5A,ZBP1
GO:BP	actin cytoskeleton organization	GO:0030036	0.0006552754989592524	3.18358	541	1860	85	20598	ACTA1,ACTR2,ACTR3,AIF1,ANXA1,ARHGAP25,ARHGDIB,ARPC1A,ARPC1B,ARPC3,ARPC5,ARPIN,ASAP3,BST2,CAP1,CCL11,CCL21A,CCR7,CD47,CDC42,CELSR1,CFL1,CORO1A,CSF1R,CSF3,ELN,EVL,FES,FGF10,FGR,FHL3,FMNL1,FSCN1,GDPD2,GM9844,GMFG,GPM6B,GRHL3,HCK,HCLS1,HIP1R,ICAM1,IL1A,ITGB1,ITPKA,KIRREL,LCP1,MAD2L2,MARCKS,NCKAP1L,NEB,PARVG,PLEK,PREX1,PTPN1,PYCARD,RAC1,RAC2,RAC3,RALA,RAN,RHOH,RHOV,RND1,S100A9,S1PR2,SFRP1,SH3PXD2B,SMA…
GO:BP	positive regulation of kinase activity	GO:0033674	0.000665585416593476	3.1768	410	1860	69	20598	ADAM8,ALS2,ARRB2,AVPI1,CCL19,CCL21A,CCND1,CCR7,CD300A,CD4,CD40,CD74,CDC42,CEMIP,CHIL1,CIB1,CLU,CSF1,CSF1R,CYR61,EIF2AK2,EPGN,EREG,FGD2,FGF10,FGR,FPR2,GREM1,HGF,IFNG,IGF1,IL12B,IL1RN,IRGM2,KARS,LAT,LILRA5,LRP8,LYN,MAP2K4,MAP4K1,MIF,MLKL,NAB2,NCF1,NEK6,NOD2,NRG1,PDE6H,PDGFC,PIM1,PTPN1,PTPRC,RAC1,RASGRP1,RASSF2,RIPK2,RIPK3,SH3GLB1,SLC11A1,SOCS1,STAP1,TGFB1,TLR1,TLR9,TNF,TNFSF11,TRAF6,WNT5A
GO:BP	activated T cell proliferation	GO:0050798	0.0006812697073592723	3.16668	42	1860	16	20598	ARG1,BTN1A1,CD274,CD86,IDO1,IGF1,IL12B,IL12RB1,IL2RA,ITGAD,ITGAL,LRRC32,PYCARD,RIPK3,SLAMF1,TNFSF9
GO:BP	viral life cycle	GO:0019058	0.0006840990548118244	3.16488	169	1860	37	20598	ANXA2,APOBEC3,APOE,BANF1,BST2,CCL5,CD4,CD74,CHMP4B,CTSB,EIF2AK2,FAM111A,GM45717,ICAM1,IFITM1,IFITM2,IFITM3,IFITM6,ISG15,ITGAV,NUCKS1,OAS1A,OASL2,PARP10,PPIH,PTX3,RAB7,SLPI,TNF,TRIM10,TRIM15,TRIM21,TRIM26,TRIM27,TRIM30A,ZC3H12A,ZC3HAV1
GO:BP	receptor signaling pathway via STAT	GO:0097696	0.0006886890641792351	3.16198	116	1860	29	20598	BCL3,CCL5,CD300A,CD40,CSF1R,CXCL5,HCLS1,IFNG,IGF1,IL10RA,IL12B,IL22,IL6,IL7R,IRF1,LCK,LIF,LYN,PARP14,PARP9,PTK6,PTPRC,SOCS1,SOCS3,STAT3,SUZ12,THPO,TNF,TNFRSF1A
GO:BP	organophosphate metabolic process	GO:0019637	0.0007280795320855997	3.13782	661	1860	99	20598	ABHD12,ACSL4,ACSL5,ADA,ADCY4,ADORA2B,ADSSL1,AK4,APRT,ART2B,ATIC,CCL19,CCL21A,CD244,CDC42,CDS1,CMPK2,CSF1R,CTPS,CWH43,DERA,DGAT2,DPAGT1,ENO1,ENTPD1,FABP5,FDFT1,FDPS,FGR,FPR2,GALE,GIMAP7,GNPDA1,GPCPD1,H6PD,HIF1A,HK3,HMGCS1,HSD11B1,IDO1,IFNG,IGF1,INPP1,ITPA,KARS,LDLR,LPCAT4,LYN,MIF,MPI,MTMR7,MVD,MVK,NAMPT,NCF1,NCF2,NME1,NOD2,NOS2,NPPC,NR1H4,NUS1,OAS1A,OASL2,P2RY6,PANK2,PCSK9,PDE9A,PFKFB3,PGD,PGK1,PG…
GO:BP	stress-activated MAPK cascade	GO:0051403	0.0007371746437620768	3.13243	219	1860	44	20598	CARD9,CCL19,CCL21A,CCR7,CDC42,CDC42SE1,CYLD,EIF2AK2,FAS,FGD2,HGF,HMGCR,IL1A,IL1RN,KARS,LTBR,MAP2K4,MAP4K1,MAPK13,MAPKAPK2,MLKL,MMP8,MYD88,NCF1,NOD1,NOD2,PRMT1,PTPN1,PTPN22,PYCARD,RASGRP1,RASSF2,RIPK2,SFRP1,SLAMF1,SPHK1,TLR3,TLR9,TNF,TNFSF11,TRAF6,WNT5A,XDH,ZC3H12A
GO:BP	biosynthetic process	GO:0009058	0.0007411288519618585	3.13011	3853	1860	430	20598	ABCG1,ACSL4,ACSL5,ACTR2,ACTR3,ADA,ADAM8,ADCY4,ADGRF1,ADORA2B,ADSSL1,AEBP1,AIF1,AK4,AKNA,AKR1C18,AKT2,ALDH1A3,ALOX5AP,ANKRD1,ANXA1,ANXA4,APOE,APRT,ARG1,ARG2,ARID3A,ARID5A,ARRB2,ART2B,ASNS,ATIC,B3GALT5,B3GNT3,B3GNT5,B4GALT1,BASP1,BATF,BATF3,BCL3,BDNF,BHMT,BMPER,BRIP1,C1D,C3,C3AR1,C5AR1,CAMK2D,CARD11,CARD14,CARD9,CCL19,CCL2,CCL21A,CCL4,CCL5,CCND1,CCNE1,CCR2,CCR7,CCT3,CD244,CD38,CD3E,CD4,CD40,CD47,CD…
GO:BP	antigen processing and presentation of endogenous peptide antigen via MHC class I via ER pathway	GO:0002484	0.0008221021332417311	3.08507	17	1860	10	20598	H2-D1,H2-K1,H2-M3,H2-Q10,H2-Q4,H2-Q6,H2-Q7,H2-T22,H2-T23,TAP2
GO:BP	antigen processing and presentation of endogenous peptide antigen via MHC class Ib	GO:0002476	0.0008221021332417311	3.08507	17	1860	10	20598	H2-D1,H2-K1,H2-M3,H2-Q10,H2-Q4,H2-Q6,H2-Q7,H2-T22,H2-T23,TAP2
GO:BP	myeloid dendritic cell differentiation	GO:0043011	0.0008221021332417311	3.08507	17	1860	10	20598	BATF,BATF2,BATF3,LTBR,PIRB,SPI1,TGFB1,TNFSF9,TRAF6,UBD
GO:BP	carbohydrate derivative metabolic process	GO:1901135	0.0008855291509060352	3.0528	733	1860	107	20598	ACSL4,ACSL5,ADA,ADCY4,ADSSL1,AK4,AKR1C18,AMDHD2,AOAH,APRT,ATIC,B3GALT5,B3GNT3,B3GNT5,B4GALT1,BGN,CCL19,CCL21A,CCR7,CEMIP,CHIL3,CHST11,CHST13,CHSY1,CMPK2,CREM,CSGALNACT1,CTPS,CWH43,DCN,DERA,DGAT2,DPAGT1,DPY19L1,DSE,EDEM2,ENO1,ENTPD1,EXT1,FUCA1,FUT2,FUT8,GALE,GALNT1,GALNT2,GGTA1,GIMAP7,GM2A,GMDS,GMPPB,GNPDA1,GNS,GUSB,GXYLT2,H6PD,HAS1,HIF1A,HK3,HMGCS1,HPSE,HS3ST1,HS6ST1,HSD11B1,IFNG,IGF1,ITM2A,ITPA,…
GO:BP	granulocyte activation	GO:0036230	0.0009415302001795543	3.02617	29	1860	13	20598	CCL5,CCR2,CD177,CD300A,CXCL5,CXCR2,FCER1G,FCGR4,IL18RAP,KARS,PRAM1,PTAFR,TYROBP
GO:BP	interaction with host	GO:0051701	0.0009489694778911786	3.02275	105	1860	27	20598	CCR5,CD4,CD74,CHMP4B,CTSB,GM45717,IFITM1,IFITM2,IFITM3,IFITM6,IRGM1,IRGM2,ITGAV,MMP9,NAIP5,PTX3,RAB7,SERPINB9,TGFB1,THOC3,TRIM10,TRIM15,TRIM21,TRIM26,TRIM27,TRIM30A,ZC3H12A
GO:BP	sterol metabolic process	GO:0016125	0.001000067257979093	2.99997	81	1860	23	20598	ABCG1,APOE,CH25H,CYP51,DGAT2,DHCR7,ERG28,FDFT1,FDPS,HMGCR,HSD17B7,INSIG1,LBR,LDLR,LSS,MSMO1,MVK,NSDHL,PCSK9,PMVK,SC5D,SOAT2,SQLE
GO:BP	leukocyte tethering or rolling	GO:0050901	0.0010314611840193855	2.98655	21	1860	11	20598	CCR2,CXCL12,ITGB1,ITGB7,MADCAM1,PTAFR,SELL,SELP,SPN,TNF,VCAM1
GO:BP	negative regulation of cell killing	GO:0031342	0.0010314611840193855	2.98655	21	1860	11	20598	ARRB2,H2-M3,H2-T23,HAVCR2,IL7R,KLRB1B,LGALS9,PTPRC,SERPINB9,TAP1,TAP2
GO:BP	positive regulation of alpha-beta T cell proliferation	GO:0046641	0.0010314611840193855	2.98655	21	1860	11	20598	CCR2,CD244,CD3E,CD80,H2-T23,IL12B,PTPN22,PTPRC,RASAL3,RIPK2,ZAP70
GO:BP	interferon-alpha production	GO:0032607	0.0010487929462345512	2.97931	25	1860	12	20598	DDX58,GBP4,HAVCR2,IFIH1,MMP12,NLRC3,NMI,PTPN22,TLR3,TLR8,TLR9,ZC3HAV1
GO:BP	regulation of CD8-positive, alpha-beta T cell activation	GO:2001185	0.0011203423356272357	2.95065	14	1860	9	20598	CD244,CD274,H2-T23,IRF1,NCKAP1L,PTPN22,RUNX3,SOCS1,VSIR
GO:BP	negative T cell selection	GO:0043383	0.0011203423356272357	2.95065	14	1860	9	20598	CCR7,CD3E,CD74,DOCK2,FAS,PTPRC,SPN,THEMIS,ZAP70
GO:BP	B cell proliferation	GO:0042100	0.0011442793592605239	2.94147	70	1860	21	20598	ADA,BTK,CARD11,CD180,CD300A,CD38,CD40,CD74,CTPS,GAPT,IL7R,LYN,MIF,NCKAP1L,PLCL2,PTPRC,SASH3,SLC39A10,TLR9,TNFSF13B,TYROBP
GO:BP	regulation of defense response to virus	GO:0050688	0.0011442793592605239	2.94147	70	1860	21	20598	APOBEC3,CCL5,DDX58,DHX58,DTX3L,GBP4,IFNG,IL12B,IL12RB1,IL27,IL2RA,MMP12,PARP9,PTPN22,PYCARD,SPN,TMEM173,TREML4,TRIM15,ZC3H12A,ZC3HAV1
GO:BP	chemical homeostasis	GO:0048878	0.0012318199671091312	2.90945	933	1860	129	20598	1600014C10RIK,AACS,ABCG1,ANGPTL4,APLNR,APOE,ATP6V1G1,AVPR2,B2M,BAK1,BDKRB1,C2CD2L,C3AR1,C5AR1,CAMK2D,CCK,CCL19,CCL2,CCL21A,CCL5,CCR1,CCR2,CCR3,CCR4,CCR5,CCR7,CCRL2,CD38,CD4,CD40,CD52,CEMIP,CLEC4B1,CORO1A,CP,CXCL1,CXCL10,CXCL13,CXCL3,CXCL9,CXCR2,CXCR3,CXCR6,CYB5R4,CYBA,CYP7B1,DCN,DGAT2,EDNRA,EIF5A,ERO1L,F2RL2,FABP5,FBXL5,FCRL5,FPR1,FPR2,GJA1,GNB1,GPR18,GPR55,GPR68,GPX1,GRHL3,HIF1A,HK3,HMGCR,HMOX1,…
GO:BP	positive regulation of actin filament polymerization	GO:0030838	0.0012720753343009308	2.89549	82	1860	23	20598	ACTR2,ACTR3,ARPC1A,ARPC1B,ARPC3,ARPC5,ARPIN,CCL11,CCL21A,CORO1A,CSF3,EVL,GMFG,HIP1R,ICAM1,KIRREL,NCKAP1L,PYCARD,RAC1,RAC3,TRIM27,WAS,WIPF1
GO:BP	neurotransmitter biosynthetic process	GO:0042136	0.0012720753343009308	2.89549	82	1860	23	20598	AIF1,AKT2,CD47,CLU,DAGLB,DDAH1,GCH1,H2-M3,HDC,ICAM1,IFNG,IGF1,IL6,KLRK1,MMP8,NOS2,PTGS2,PTX3,RAC1,SMPD3,THA1,TNF,ZC3H12A
GO:BP	interleukin-6 secretion	GO:0072604	0.0013785636599989105	2.86057	39	1860	15	20598	AIF1,ARID5A,CD200R1,DDX58,IFIH1,IL17A,IL27RA,LGALS9,LILRA5,NOS2,PTPN22,PYCARD,TLR8,TNF,ZC3H12A
GO:BP	lipopolysaccharide-mediated signaling pathway	GO:0031663	0.0014317689980672206	2.84413	44	1860	16	20598	CCL12,CCL5,CD14,CD180,CD6,LBP,LY86,LYN,MIF,MYD88,PTPN22,RIPK2,TGFB1,TNF,TRAF6,TREM2
GO:BP	cellular homeostasis	GO:0019725	0.0014562353491505728	2.83677	723	1860	105	20598	1600014C10RIK,AACS,APLNR,APOE,ATP6V1G1,BAK1,BDKRB1,C2CD2L,C3AR1,C5AR1,CAMK2D,CCL19,CCL2,CCL21A,CCL5,CCR1,CCR2,CCR3,CCR4,CCR5,CCR7,CCRL2,CD38,CD4,CD40,CD52,CEMIP,CLEC4B1,CORO1A,CXCL1,CXCL10,CXCL13,CXCL3,CXCL9,CXCR2,CXCR3,CXCR6,CYBA,DGAT2,EDNRA,EIF5A,ERO1L,F2RL2,FCRL5,FPR1,FPR2,GJA1,GNB1,GPR18,GPR55,GPR68,GPX1,GSR,HIF1A,HK3,HMGCR,HMOX1,ICAM1,IGF1,IL6,ITGAV,KNG2,LCK,LCN2,LOX,LPAR6,LYN,MCUB,MICU2,MT2…
GO:BP	calcium-mediated signaling	GO:0019722	0.0014612210753239903	2.83528	167	1860	36	20598	ADA,CCL4,CCR1,CCR2,CCR3,CCR4,CCR5,CCR7,CCRL2,CD3E,CD4,CD8A,CIB1,CXCR2,CXCR3,CXCR6,FPR2,IGF1,IRGM2,ITGAL,LAT,LAT2,NRG1,P2RY6,PPP3CC,PTPRC,SELENON,SELP,SPHK1,TBC1D10C,TNF,TNFSF11,TREM2,TRPM2,VCAM1,ZAP70
GO:BP	positive regulation of JNK cascade	GO:0046330	0.0014814813994389051	2.8293	120	1860	29	20598	CARD9,CCL19,CCL21A,CCR7,CDC42,FGD2,IL1A,IL1RN,LTBR,MAP2K4,MAP4K1,MLKL,MMP8,MYD88,NCF1,NOD1,NOD2,PTPN1,PYCARD,RASGRP1,RASSF2,RIPK2,SLAMF1,TLR3,TLR9,TNF,TNFSF11,TRAF6,WNT5A
GO:BP	regulation of receptor signaling pathway via STAT	GO:1904892	0.001507434226680459	2.82176	101	1860	26	20598	BCL3,CCL5,CD300A,CD40,CSF1R,CXCL5,HCLS1,IFNG,IGF1,IL10RA,IL12B,IL22,IL6,IL7R,IRF1,LCK,LIF,LYN,PARP14,PARP9,PTPRC,SOCS1,SOCS3,SUZ12,TNF,TNFRSF1A
GO:BP	positive regulation of interleukin-1 beta secretion	GO:0050718	0.0015241119844960158	2.81698	30	1860	13	20598	CCL19,CCR5,CCR7,GSDMD,IFNG,LILRA5,NLRP3,NOD2,PANX1,PYCARD,RIPK2,TLR8,WNT5A
GO:BP	positive regulation of myeloid leukocyte mediated immunity	GO:0002888	0.0015241119844960158	2.81698	30	1860	13	20598	ADORA2B,ARG1,BTK,C3,CD177,CXCL1,DDX58,FCER1G,FCGR1,FGR,H2-T23,IL4RA,PTAFR
GO:BP	negative regulation of protein metabolic process	GO:0051248	0.001682635027454149	2.77401	831	1860	117	20598	AKT2,ANXA2,APOD,APOE,ARRB2,BAK1,BCL2A1D,BCL3,BDKRB1,CAMK2N1,CD300A,CDC42SE1,CDKN2D,CIB1,CLU,CST7,CSTB,CTLA2A,CTSZ,CYLD,CYP51,DOK2,DTX3L,DUSP2,DUSP9,DYNLT1A,DYNLT1F,EIF2AK2,EIF4EBP1,EMILIN1,ENG,FRY,GBP4,GPX1,GREM1,HEG1,HGF,HMGCR,IGF1,IGFBP5,IL1R2,IL6,INHBB,IRF1,ISG15,ITGAV,ITM2A,KIRREL,KNG2,LAG3,LDLR,LIF,LYN,MAD2L2,MIF,MMP9,MRPL13,MVK,NCKAP1L,NCOA7,NLRP12,NMI,NOS2,NRG1,PARP10,PARP14,PID1,PIRB,PLAU…
GO:BP	positive regulation of epithelial cell migration	GO:0010634	0.0017822409494037458	2.74903	121	1860	29	20598	ADORA2B,AKT3,ANGPT4,ANXA1,CCBE1,CD40,CIB1,ETS1,FGF10,GATA3,GLIPR2,HIF1A,HMOX1,IFNG,IGF1,ITGA2,ITGA3,LGMN,MMP9,NUS1,PTGS2,SNAI2,SPARC,SRPX2,TAC1,TACR1,TGFB1,WNT5A,ZC3H12A
GO:BP	positive regulation of defense response to virus by host	GO:0002230	0.0017874728454656509	2.74776	26	1860	12	20598	CCL5,DDX58,DTX3L,IL12B,IL12RB1,IL27,PARP9,PTPN22,PYCARD,TMEM173,TREML4,ZC3H12A
GO:BP	regulation of macrophage chemotaxis	GO:0010758	0.0017874728454656509	2.74776	26	1860	12	20598	C3AR1,C5AR1,CCL2,CCL21A,CCL5,CCR7,CSF1,KARS,MIF,MMP28,SLAMF1,STAP1
GO:BP	mast cell degranulation	GO:0043303	0.0018577638375092424	2.73101	35	1860	14	20598	ADORA2B,BTK,CD300A,FCER1G,FES,FGR,HMOX1,IL13RA2,IL4RA,LYN,MILR1,RAC2,RASGRP1,UNC13D
GO:BP	tissue development	GO:0009888	0.0018702711952681267	2.7281	1486	1860	188	20598	ACTA1,ADA,ADAM8,ADAMTSL2,ALDH1A3,ANGPT4,ANKRD1,ANXA1,ANXA2,ANXA4,APAF1,APOD,ARG2,ARID5A,ARRB2,ARTN,B4GALT1,BASP1,BDNF,BMP1,BMPER,C3AR1,CAMK2D,CAR9,CASP8,CCL11,CCND1,CCR1,CDC42,CEBPB,CELSR1,CFL1,CHRD,CHST11,CHSY1,COL18A1,COL1A1,COL1A2,COL3A1,COL4A1,COL5A1,COL5A2,CSF1,CSGALNACT1,CST6,CTSB,CTSK,CTSZ,CXCL10,CXCL12,CXCR2,CYP7B1,CYR61,DGAT2,DUOX2,EDNRA,EGR2,ELN,ENG,EXT1,EYA2,FDPS,FGF10,FGR,FN1,GATA3,GC…
GO:BP	regulation of interleukin-6 biosynthetic process	GO:0045408	0.0018941318345614597	2.72259	22	1860	11	20598	CARD9,CEBPB,EREG,IFNG,NLRP12,PTAFR,STAT3,TLR1,TNF,TRAF6,TYROBP
GO:BP	regulatory T cell differentiation	GO:0045066	0.0018941318345614597	2.72259	22	1860	11	20598	CTLA2A,H2-M3,IFNG,IL2RG,IRF1,LCK,LGALS9,PLA2G2D,SOCS1,TGFB1,VSIR
GO:BP	positive regulation of vascular endothelial growth factor production	GO:0010575	0.0018941318345614597	2.72259	22	1860	11	20598	ADORA2B,C3,C3AR1,C5AR1,CCBE1,HIF1A,HPSE,IL1A,PTGS2,SULF1,SULF2
GO:BP	interleukin-6 biosynthetic process	GO:0042226	0.0018941318345614597	2.72259	22	1860	11	20598	CARD9,CEBPB,EREG,IFNG,NLRP12,PTAFR,STAT3,TLR1,TNF,TRAF6,TYROBP
GO:BP	neutrophil activation	GO:0042119	0.0018941318345614597	2.72259	22	1860	11	20598	CCL5,CD177,CD300A,CXCL5,CXCR2,FCER1G,FCGR4,IL18RAP,PRAM1,PTAFR,TYROBP
GO:BP	inflammatory cell apoptotic process	GO:0006925	0.0018941318345614597	2.72259	22	1860	11	20598	ANXA1,CCL5,CCR5,CXCR2,FAS,HCAR2,IFNG,IL6,NOD2,PIK3CD,SLC7A11
GO:BP	positive regulation of lipid biosynthetic process	GO:0046889	0.0019226027343268615	2.71611	72	1860	21	20598	ABCG1,ACSL5,ADORA2B,ANXA1,APOE,CYR61,DGAT2,ELOVL5,FDPS,FPR2,IFNG,IGF1,IL1A,LDLR,NR1H4,PTGS2,RDH10,SLC45A3,SMPD3,TNF,WNT4
GO:BP	interleukin-1 beta secretion	GO:0050702	0.0020219407533491455	2.69423	40	1860	15	20598	ARG2,CCL19,CCR5,CCR7,GSDMD,IFNG,LILRA5,NLRP3,NOD2,PANX1,PYCARD,RIPK2,TLR8,WNT5A,ZC3H12A
GO:BP	bone remodeling	GO:0046849	0.0020298217687093056	2.69254	84	1860	23	20598	ADAM8,CD38,CSF1R,CTSK,FCGR4,GJA1,GPR55,GREM1,IL6,ITGAV,RAB7,RAC1,RAC2,RASSF2,SFRP1,SNX10,SPP1,TCIRG1,TGFB1,TNFRSF11B,TNFSF11,TRAF6,UBASH3B
GO:BP	antimicrobial humoral response	GO:0019730	0.002036042023126141	2.69121	45	1860	16	20598	BCL3,CCL2,CXCL1,CXCL10,CXCL13,CXCL3,CXCL5,CXCL9,H2-T23,NOD2,PGLYRP1,REG3B,REG3G,S100A9,SLPI,SPON2
GO:BP	regulation of DNA-binding transcription factor activity	GO:0051090	0.0020558950436288313	2.687	342	1860	59	20598	ADAM8,ADGRF1,ANXA4,ARRB2,BDNF,CARD11,CARD14,CD40,CIB1,CLU,CSF3,CYLD,DDX58,EIF2AK2,GREM1,HAVCR2,HCK,HCLS1,HMOX1,ICAM1,IL18R1,IL18RAP,IL6,LRP8,MAD2L2,MYD88,NFAM1,NLRC3,NLRC5,NLRP12,NLRP3,NOD1,NOD2,NR1H4,PARP10,PIM1,PYCARD,RAB7B,RIPK2,RIPK3,RLIM,SPHK1,SPOP,STAT3,TAX1BP1,TGFB1,TLR3,TLR9,TMEM173,TNF,TNFRSF8,TNFSF11,TRAF6,TRIM15,TRIM26,TRIM27,TRIM40,WNT5A,ZC3H12A
GO:BP	lipid metabolic process	GO:0006629	0.00207331006214001	2.68334	915	1860	126	20598	ABCG1,ABHD12,ACAT2,ACSL4,ACSL5,ADORA2B,AKR1C18,AKT2,ALDH1A3,ALOX5AP,ANGPTL4,ANXA1,AOAH,APOBR,APOD,APOE,B3GNT5,C3,CCL19,CCL21A,CD74,CDC42,CDS1,CERK,CERS2,CH25H,CREM,CSF1R,CWH43,CYP4F18,CYP4F40,CYP51,CYP7B1,CYR61,DAGLB,DGAT2,DHCR7,DHRS3,DHRS9,DKKL1,DPAGT1,ELOVL1,ELOVL5,ERG28,FABP5,FDFT1,FDPS,FGR,FPR2,GGT1,GGT5,GGTA1,GM2A,GPCPD1,GPX1,HCAR2,HMGCR,HMGCS1,HSD11B1,HSD17B7,IFNG,IGF1,IL1A,IL1RN,INSIG1,ISX…
GO:BP	release of sequestered calcium ion into cytosol	GO:0051209	0.002114194303338314	2.67486	109	1860	27	20598	APLNR,BDKRB1,CAMK2D,CCL19,CCL21A,CCR5,CEMIP,CLEC4B1,CORO1A,CXCL10,CXCL9,CXCR3,CYBA,EDNRA,ERO1L,FCRL5,ITGAV,LCK,LYN,P2RY6,PTPN6,PTPRC,SELENON,TGFB1,THY1,TRPM2,UBASH3B
GO:BP	steroid metabolic process	GO:0008202	0.002197257460148286	2.65812	191	1860	39	20598	ABCG1,ADORA2B,AKR1C18,APOE,CH25H,CYP51,CYP7B1,DGAT2,DHCR7,DHRS9,DKKL1,ERG28,FDFT1,FDPS,HMGCR,HSD11B1,HSD17B7,IFNG,IGF1,IL1A,INSIG1,LBR,LDLR,LSS,MSMO1,MVK,NR1H4,NSDHL,PANK2,PCSK9,PMVK,SC5D,SNAI1,SNAI2,SOAT2,SPP1,SQLE,TNF,WNT4
GO:BP	protein localization	GO:0008104	0.0022149802240865753	2.65463	2076	1860	249	20598	AACS,ABCG1,ACTR3,ADAM10,ADPRH,AIF1,AKT2,ALS2,ANKRD1,ANXA1,ANXA2,ANXA4,AP1S1,APOD,APOE,ARF2,ARFIP1,ARG2,ARID5A,ARL1,ARL11,ARL4C,ARL5C,ATG9B,BTN1A1,BTNL2,C1QTNF5,C2CD2L,CAMK2D,CARD11,CCL19,CCL2,CCL5,CCNE1,CCR5,CCR7,CCT3,CD14,CD160,CD177,CD200R1,CD244,CD274,CD300C2,CD38,CD3G,CD4,CD40,CD74,CDC42,CELSR1,CEMIP,CFL1,CHIL1,CHMP4B,CIB1,CLEC4N,CLEC5A,CLU,COL1A1,CRTAM,CSF1R,CYB5R4,CYLD,CYP51,DDX39,DDX58,DNA…
GO:BP	regulation of actin filament length	GO:0030832	0.0022179331732065043	2.65405	149	1860	33	20598	ACTR2,ACTR3,ARPC1A,ARPC1B,ARPC3,ARPC5,ARPIN,CCL11,CCL21A,CFL1,CORO1A,CSF3,ELN,EVL,GM9844,GMFG,HCLS1,HIP1R,ICAM1,KIRREL,NCKAP1L,NEB,PLEK,PREX1,PYCARD,RAC1,RAC3,SSH2,TMSB4X,TRIM27,TWF2,WAS,WIPF1
GO:BP	positive regulation of receptor signaling pathway via STAT	GO:1904894	0.002319396463044798	2.63463	67	1860	20	20598	CCL5,CD300A,CD40,CSF1R,CXCL5,HCLS1,IFNG,IGF1,IL10RA,IL12B,IL6,IL7R,LCK,LIF,LYN,PARP14,PARP9,SOCS1,TNF,TNFRSF1A
GO:BP	regulation of nitric oxide biosynthetic process	GO:0045428	0.00239084068130531	2.62145	56	1860	18	20598	AIF1,AKT2,CD47,CLU,DDAH1,H2-M3,ICAM1,IFNG,IGF1,IL6,KLRK1,MMP8,PTGS2,PTX3,RAC1,SMPD3,TNF,ZC3H12A
GO:BP	positive regulation of interleukin-1 secretion	GO:0050716	0.002407888853433893	2.61836	31	1860	13	20598	CCL19,CCR5,CCR7,GSDMD,IFNG,LILRA5,NLRP3,NOD2,PANX1,PYCARD,RIPK2,TLR8,WNT5A
GO:BP	second-messenger-mediated signaling	GO:0019932	0.0024240098653773453	2.61547	320	1860	56	20598	ADA,ADCY4,ADGRE1,ADGRE4,ADGRF1,ADGRG5,ADORA2B,APLNR,APOE,CCL4,CCR1,CCR2,CCR3,CCR4,CCR5,CCR7,CCRL2,CD3E,CD4,CD8A,CIB1,CXCL10,CXCL9,CXCR2,CXCR3,CXCR6,FPR2,HTR7,IGF1,IRGM2,ITGAL,LAT,LAT2,MT2,NOS2,NPPC,NRG1,NUCB2,P2RY6,PDE11A,PDE4B,PDE9A,PPP3CC,PTPRC,RASD1,SELENON,SELP,SPHK1,SPINK1,TBC1D10C,TNF,TNFSF11,TREM2,TRPM2,VCAM1,ZAP70
GO:BP	regulation of reactive oxygen species biosynthetic process	GO:1903426	0.0025470197297405815	2.59397	85	1860	23	20598	AIF1,AKT2,ARG2,CD47,CLU,CYBA,DDAH1,DUOXA1,DUOXA2,H2-M3,ICAM1,IFNG,IGF1,IL6,KLRK1,MMP8,PTGS2,PTX3,RAC1,SMPD3,STAT3,TNF,ZC3H12A
GO:BP	negative regulation of natural killer cell mediated cytotoxicity	GO:0045953	0.0025752175499400196	2.58919	15	1860	9	20598	ARRB2,H2-M3,H2-T23,HAVCR2,KLRB1B,LGALS9,SERPINB9,TAP1,TAP2
GO:BP	smooth muscle cell proliferation	GO:0048659	0.0026002735902849504	2.58498	150	1860	33	20598	ADAMTS1,AIF1,APOD,C3AR1,CAMK2D,CCL5,CYBA,EDNRA,EREG,HIF1A,HMGCR,HMOX1,IFNG,IGF1,IGFBP5,IL12B,IL6,ITGA2,LDLRAP1,MMP2,MMP9,MYD88,NAMPT,P2RY6,PTAFR,PTGS2,SMPD3,SULF1,TACR1,TGM2,TNF,TRAF6,WISP1
GO:BP	protein processing	GO:0016485	0.002653678802533066	2.57615	171	1860	36	20598	ADAM10,ADAMTS2,AEBP1,AFG3L1,ANXA2,APH1A,ASPRV1,BAK1,C1RA,CASP12,CASP7,CASP8,CCBE1,CPXM1,CPZ,CST7,CTLA2A,CTSZ,GGT1,IFT172,IL1R2,LGMN,METAP2,MMP14,PCSK9,PGK1,PLAU,PYCARD,RIPK2,SEC11C,SERPINE2,SPCS2,SPCS3,SPON1,SRGN,VSIR
GO:BP	positive regulation of epithelial cell proliferation	GO:0050679	0.00266013798723665	2.5751	164	1860	35	20598	ADORA2B,AKT3,APLNR,ARG1,B4GALT1,C5AR1,CCL11,CCL2,CCL5,CCND1,CCR3,CDC42,CXCL12,CYBA,CYP7B1,EPGN,FGF10,HMOX1,IGF1,IL6,JAML,LRG1,MMP12,NME1,NOD2,PGF,POLD4,REG3G,SFRP1,STAT3,TACR1,TGFB1,VEGFD,WNT5A,ZFP703
GO:BP	nitric oxide biosynthetic process	GO:0006809	0.002752638137806305	2.56025	62	1860	19	20598	AIF1,AKT2,CD47,CLU,DDAH1,H2-M3,ICAM1,IFNG,IGF1,IL6,KLRK1,MMP8,NOS2,PTGS2,PTX3,RAC1,SMPD3,TNF,ZC3H12A
GO:BP	organic hydroxy compound metabolic process	GO:1901615	0.0027580792423577854	2.55939	345	1860	59	20598	ABCG1,AKR1C18,APOE,CD244,CH25H,CYP4F18,CYP51,CYP7B1,DGAT2,DHCR7,DIO2,DIO3,DKKL1,DPAGT1,DUOX2,DUOXA1,DUOXA2,ERG28,FDFT1,FDPS,GATA3,GCH1,GCNT4,HIF1A,HMGCR,HSD17B7,IFNG,INPP1,INSIG1,ITPKA,LBR,LDLR,LSS,MSMO1,MTMR7,MVK,NR1H4,NSDHL,NUS1,P2RY6,PANK2,PCSK9,PLCL2,PLEK,PMVK,PTAFR,RBP1,RDH10,SC5D,SLC24A5,SLC7A11,SNAI1,SNAI2,SOAT2,SPHK1,SQLE,TNF,WNT4,WNT5A
GO:BP	regulation of cytokine production involved in inflammatory response	GO:1900015	0.0027877013841051215	2.55475	36	1860	14	20598	APOD,CD6,GPSM3,IL17A,IL1R2,KARS,MEFV,MYD88,NLRC3,NOD2,NOS2,PYCARD,TARM1,ZC3H12A
GO:BP	mast cell activation involved in immune response	GO:0002279	0.0027877013841051215	2.55475	36	1860	14	20598	ADORA2B,BTK,CD300A,FCER1G,FES,FGR,HMOX1,IL13RA2,IL4RA,LYN,MILR1,RAC2,RASGRP1,UNC13D
GO:BP	regulation of activated T cell proliferation	GO:0046006	0.0027877013841051215	2.55475	36	1860	14	20598	ARG1,BTN1A1,CD274,CD86,IDO1,IGF1,IL12B,IL12RB1,IL2RA,LRRC32,PYCARD,RIPK3,SLAMF1,TNFSF9
GO:BP	viral process	GO:0016032	0.0027991795996787075	2.55297	222	1860	43	20598	ANXA2,APOBEC3,APOE,BANF1,BST2,CCL4,CCL5,CCR5,CD4,CD74,CFL1,CHMP4B,CTSB,DENR,EIF2AK2,FAM111A,GM45717,ICAM1,IFITM1,IFITM2,IFITM3,IFITM6,ISG15,ITGAV,MMP9,NUCKS1,OAS1A,OASL2,PARP10,PPIH,PTX3,RAB7,SLPI,TGFB1,TNF,TRIM10,TRIM15,TRIM21,TRIM26,TRIM27,TRIM30A,ZC3H12A,ZC3HAV1
GO:BP	regulation of ion transport	GO:0043269	0.0029162405516182602	2.53518	518	1860	80	20598	ACSL4,ACSL5,AKT2,AKT3,ANXA2,APLNR,APOE,ARG1,ARG2,ARRB2,ATP8A1,B2M,BAK1,BDKRB1,CAMK2D,CCK,CCL12,CCL4,CCL5,CCR1,CD300A,CD4,CEBPB,CEMIP,CFL1,CLEC4B1,CORO1A,CXCL1,CXCL10,CXCL12,CXCL9,CXCR3,CYBA,CYP4F18,EDNRA,EHD3,ENTPD1,FCRL5,FXYD5,GJA1,GPM6B,GRAMD2,GRK6,HRH2,HTR7,ICAM1,IGF1,IL1A,IL1RN,KCNE4,KCNJ2,KMO,LILRA5,LYN,MIF,MMP9,P2RX1,P2RY6,PCSK9,PDE4B,PRELID1,PTAFR,PTGS2,PTPN22,PTPN6,SCN1B,SCNN1B,SELENON,SE…
GO:BP	regulation of receptor signaling pathway via JAK-STAT	GO:0046425	0.0029426266692908582	2.53126	98	1860	25	20598	BCL3,CCL5,CD300A,CD40,CSF1R,CXCL5,HCLS1,IFNG,IGF1,IL10RA,IL12B,IL22,IL6,IRF1,LCK,LIF,LYN,PARP14,PARP9,PTPRC,SOCS1,SOCS3,SUZ12,TNF,TNFRSF1A
GO:BP	negative regulation of sequestering of calcium ion	GO:0051283	0.0030990386774956934	2.50877	111	1860	27	20598	APLNR,BDKRB1,CAMK2D,CCL19,CCL21A,CCR5,CEMIP,CLEC4B1,CORO1A,CXCL10,CXCL9,CXCR3,CYBA,EDNRA,ERO1L,FCRL5,ITGAV,LCK,LYN,P2RY6,PTPN6,PTPRC,SELENON,TGFB1,THY1,TRPM2,UBASH3B
GO:BP	positive regulation of dendritic cell antigen processing and presentation	GO:0002606	0.0032188820398201404	2.49229	9	1860	7	20598	CCL19,CCL21A,CCR7,CD74,NOD1,NOD2,SLC11A1
GO:BP	regulation of hypersensitivity	GO:0002883	0.0032188820398201404	2.49229	9	1860	7	20598	BTK,C3,CCR7,FCER1G,FCGR1,H2-T23,SPN
GO:BP	positive regulation of lymphocyte chemotaxis	GO:0140131	0.00329625321736195	2.48198	19	1860	10	20598	ADAM10,CCL21A,CCL4,CCL5,CCR2,CCR7,CXCL13,CXCL14,TNFSF14,WNT5A
GO:BP	positive regulation of protein kinase activity	GO:0045860	0.00330670151154783	2.48061	379	1860	63	20598	ADAM8,ALS2,ARRB2,AVPI1,CCL19,CCL21A,CCND1,CCR7,CD300A,CD4,CD40,CD74,CEMIP,CHIL1,CIB1,CLU,CSF1,CSF1R,CYR61,EIF2AK2,EPGN,EREG,FGD2,FGF10,GREM1,HGF,IFNG,IGF1,IL12B,IL1RN,IRGM2,KARS,LAT,LILRA5,LRP8,MAP2K4,MAP4K1,MIF,MLKL,NAB2,NCF1,NEK6,NOD2,NRG1,PDE6H,PDGFC,PIM1,PTPN1,PTPRC,RASGRP1,RASSF2,RIPK2,RIPK3,SLC11A1,SOCS1,STAP1,TGFB1,TLR1,TLR9,TNF,TNFSF11,TRAF6,WNT5A
GO:BP	positive regulation of macrophage migration	GO:1905523	0.0033335723315783615	2.47709	23	1860	11	20598	C3AR1,C5AR1,CCL2,CCL21A,CCL5,CCR7,CSF1,KARS,MMP14,SLAMF1,TREM2
GO:BP	regulation of T-helper 1 cell differentiation	GO:0045625	0.0033641377446066026	2.47313	12	1860	8	20598	ANXA1,CCL19,CCR2,CCR7,IL27,IL4RA,IRF1,RIPK2
GO:BP	response to peptidoglycan	GO:0032494	0.0033641377446066026	2.47313	12	1860	8	20598	C5AR1,CARD9,IRF5,MYD88,NLRP3,NOD2,RIPK2,TREM2
GO:BP	positive regulation of NIK/NF-kappaB signaling	GO:1901224	0.003609685200580254	2.44253	63	1860	19	20598	CCL19,CD14,CHIL1,EIF2AK2,GREM1,HAVCR2,IL18R1,MMP8,NLRP12,NOD1,NOD2,SMPD3,SPHK1,TLR1,TLR3,TLR9,TNF,TNFSF14,TRAF6
GO:BP	endocytosis	GO:0006897	0.003621792751244852	2.44108	380	1860	63	20598	AIF1,ANXA2,APOE,ARHGAP25,ARRB2,B2M,C3,CAP1,CCL19,CCL21A,CCR7,CD14,CD177,CD300A,CDC42,CLTB,CLU,COLEC12,CXCR2,DOCK2,EHD4,FCER1G,FCGR1,FPR2,GREM1,HIP1R,IFITM3,IL10RA,ITGA2,ITGB1,LBP,LDLR,LDLRAP1,LRP8,MAPKAPK2,MARCO,MSR1,NCKAP1L,NSF,PCSK9,PEAR1,PPP3CC,PPT1,PTPN1,PYCARD,RAC1,RAC3,RHOV,RINL,SCARA5,SCARB2,SIGLECE,SNX10,SPHK1,STAP1,TRBC1,TRBC2,TRDC,TREM2,TREML4,WAS,WIPF1,WNT5A
GO:BP	positive regulation of reactive oxygen species biosynthetic process	GO:1903428	0.003627362786244265	2.44041	52	1860	17	20598	AIF1,AKT2,CLU,CYBA,DDAH1,DUOXA1,DUOXA2,H2-M3,ICAM1,IFNG,IL6,KLRK1,MMP8,PTGS2,PTX3,SMPD3,TNF
GO:BP	regulation of apoptotic signaling pathway	GO:2001233	0.0036788302237793654	2.43429	356	1860	60	20598	ACSL5,APAF1,ARMC10,ARRB2,BAK1,BCL2A1A,BCL2A1B,BCL2A1D,CASP8,CD74,CDKN2D,CLU,CTSC,CXCL12,CYLD,DAPK2,EYA2,FAS,FGF10,G0S2,GM29094,GPX1,HGF,HIF1A,HIP1R,HMOX1,ICAM1,IGF1,INHBA,INHBB,ITGA6,ITGAV,LCK,LTBR,MIF,MMP9,PDIA3,PLAGL2,PLAUR,PRELID1,PTGS2,PTPN1,PTPRC,PYCARD,RIPK3,RNF183,RUNX3,S100A8,S100A9,SEPT4,SFRP1,SH3GLB1,SNAI1,SNAI2,SP100,SPOP,TNF,TNFSF10,VNN1,WNT4
GO:BP	organic substance catabolic process	GO:1901575	0.003706994134716304	2.43098	1454	1860	183	20598	ABHD12,ACAT2,ACSL5,ADA,ADAM8,AKR1C18,AKT2,ALDH3B1,AMDHD2,ANXA2,AOAH,APAF1,APOE,AREL1,ARG1,ARG2,ARRB2,ART2B,BLVRA,CASP8,CEMIP,CHIL3,CHMP4B,CLU,CTSB,CTSC,CTSD,CTSK,CTSW,CTSZ,CYP4F18,CYP4F40,CYP51,DAGLB,DCP2,DDAH1,DERA,DIO2,DIO3,DMGDH,DTX3L,E2F1,ECSCR,EDEM2,ENO1,ENTPD1,ERAP1,EXOSC9,FBXL5,FUCA1,GALE,GGT1,GGT5,GJA1,GM2A,GNPDA1,GNS,GPCPD1,GPX1,GUSB,HCAR2,HDC,HIF1A,HK3,HMGCR,HMOX1,HPSE,HSD11B1,IDO1,IFNG…
GO:BP	regulation of sequestering of calcium ion	GO:0051282	0.0037359244765993167	2.4276	112	1860	27	20598	APLNR,BDKRB1,CAMK2D,CCL19,CCL21A,CCR5,CEMIP,CLEC4B1,CORO1A,CXCL10,CXCL9,CXCR3,CYBA,EDNRA,ERO1L,FCRL5,ITGAV,LCK,LYN,P2RY6,PTPN6,PTPRC,SELENON,TGFB1,THY1,TRPM2,UBASH3B
GO:BP	receptor signaling pathway via JAK-STAT	GO:0007259	0.0037359244765993167	2.4276	112	1860	27	20598	BCL3,CCL5,CD300A,CD40,CSF1R,CXCL5,HCLS1,IFNG,IGF1,IL10RA,IL12B,IL22,IL6,IRF1,LCK,LIF,LYN,PARP14,PARP9,PTK6,PTPRC,SOCS1,SOCS3,STAT3,SUZ12,TNF,TNFRSF1A
GO:BP	regulation of actin filament polymerization	GO:0030833	0.003838094872946348	2.41588	132	1860	30	20598	ACTR2,ACTR3,ARPC1A,ARPC1B,ARPC3,ARPC5,ARPIN,CCL11,CCL21A,CFL1,CORO1A,CSF3,ELN,EVL,GM9844,GMFG,HCLS1,HIP1R,ICAM1,KIRREL,NCKAP1L,PREX1,PYCARD,RAC1,RAC3,TMSB4X,TRIM27,TWF2,WAS,WIPF1
GO:BP	nucleobase-containing small molecule metabolic process	GO:0055086	0.003923264442553434	2.40635	389	1860	64	20598	ACSL4,ACSL5,ADA,ADCY4,ADORA2B,ADSSL1,AK4,APRT,ART2B,ATIC,CDS1,CMPK2,CSGALNACT1,CTPS,DERA,DGAT2,DPAGT1,ENO1,ENTPD1,FUT8,GALE,GDA,GIMAP7,GMDS,GMPPB,GNPDA1,HIF1A,HK3,HMGCS1,IDO1,IGF1,ITPA,KARS,MIF,MPI,MTHFD1L,MVD,MVK,NAMPT,NCF1,NCF2,NME1,NOS2,NPPC,OARD1,OAS1A,OASL2,PANK2,PDE9A,PGK1,PID1,PMVK,PRPS1,RAN,RNASEH2B,RRM2,SAMHD1,SMPDL3A,STAT3,TGFB1,TREM2,UPP1,URAH,XDH
GO:BP	positive regulation of DNA-binding transcription factor activity	GO:0051091	0.003963653283563206	2.4019	210	1860	41	20598	ADAM8,ADGRF1,BDNF,CARD11,CARD14,CD40,CIB1,CLU,CSF3,DDX58,EIF2AK2,GREM1,HCLS1,ICAM1,IL18R1,IL18RAP,IL6,LRP8,MYD88,NFAM1,NLRP3,NOD1,NOD2,PYCARD,RAB7B,RIPK2,RIPK3,SPHK1,STAT3,TGFB1,TLR3,TLR9,TMEM173,TNF,TNFRSF8,TNFSF11,TRAF6,TRIM15,TRIM26,TRIM27,WNT5A
GO:BP	peptidyl-amino acid modification	GO:0018193	0.004061746419891287	2.39129	945	1860	128	20598	AKT2,AKT3,ANGPT4,ARID5A,ARRB2,ART2B,BAK1,BDNF,BGN,BTK,CAMK2D,CCK,CCL5,CD300A,CD3E,CD4,CD40,CD74,CD80,CEMIP,CHIL1,CSF1R,CSF3,DCN,DPH6,DPY19L1,EGR2,EHD4,EPGN,EREG,FES,FGF10,FGR,FKBP10,FUT8,GALNT1,GALNT2,GATA3,GREM1,HCK,HCLS1,HGF,ICAM1,IFIH1,IFNG,IGF1,IL11,IL12B,IL12RB1,IL22,IL6,IRF1,IRGM2,ITGB1,ITK,LCK,LIF,LILRA5,LOX,LOXL2,LOXL4,LRP8,LYN,MAD2L2,MAP4K1,MAPK13,MAPKAPK2,METAP2,MIF,MORC3,NCF1,NCOA7,NEK…
GO:BP	regulation of smooth muscle cell proliferation	GO:0048660	0.004087945116279841	2.38849	146	1860	32	20598	ADAMTS1,AIF1,APOD,C3AR1,CAMK2D,CCL5,CYBA,EREG,HIF1A,HMGCR,HMOX1,IFNG,IGF1,IGFBP5,IL12B,IL6,ITGA2,LDLRAP1,MMP2,MMP9,MYD88,NAMPT,P2RY6,PTAFR,PTGS2,SMPD3,SULF1,TACR1,TGM2,TNF,TRAF6,WISP1
GO:BP	negative regulation of alpha-beta T cell activation	GO:0046636	0.004112580118611517	2.38589	37	1860	14	20598	ANXA1,ARG2,CD274,CD300A,IL4RA,IRF1,LGALS9,RUNX3,SOCS1,TARM1,TBX21,TNFRSF14,VSIR,ZC3H12A
GO:BP	response to type I interferon	GO:0034340	0.004112580118611517	2.38589	37	1860	14	20598	GM45717,IFITM1,IFITM2,IFITM3,IFITM6,IFNAR2,ISG15,MMP12,MYD88,NLRC5,OAS2,SAMHD1,WNT5A,ZBP1
GO:BP	sequestering of calcium ion	GO:0051208	0.004491143043786506	2.34764	113	1860	27	20598	APLNR,BDKRB1,CAMK2D,CCL19,CCL21A,CCR5,CEMIP,CLEC4B1,CORO1A,CXCL10,CXCL9,CXCR3,CYBA,EDNRA,ERO1L,FCRL5,ITGAV,LCK,LYN,P2RY6,PTPN6,PTPRC,SELENON,TGFB1,THY1,TRPM2,UBASH3B
GO:BP	regulation of cellular response to stress	GO:0080135	0.0045406096245303295	2.34289	575	1860	86	20598	ACTR2,AKT3,ANKRD1,ARG2,BAK1,CARD9,CCL19,CCL21A,CCR7,CD74,CDC42,CDC42SE1,CDKN2D,CERS2,CLU,CXCL12,CYLD,DDAH1,DTX3L,EDEM2,EIF2AK2,EYA2,FAS,FGD2,FGF10,FUT8,GCH1,GPX1,H2-M3,HGF,HIF1A,HK3,HMGCR,IL1A,IL1RN,INSIG1,KARS,LTBR,LYN,MAD2L2,MAP2K4,MAP4K1,MIF,MLKL,MMP8,MYD88,NAMPT,NCF1,NCOA7,NOD1,NOD2,PARP3,PARP9,PRMT1,PSAP,PTGS2,PTPN1,PTPN22,PYCARD,RAD51,RASGRP1,RASSF2,REG3B,RIPK2,RNASEH2B,RNF183,SFRP1,SLAMF1,…
GO:BP	positive regulation of natural killer cell mediated cytotoxicity	GO:0045954	0.004742715456697148	2.32397	28	1860	12	20598	CD160,CRTAM,H2-M3,H2-T23,IL12B,IL18RAP,KLRK1,LAG3,RASGRP1,SH2D1A,SLAMF6,VAV1
GO:BP	regulation of viral entry into host cell	GO:0046596	0.004742715456697148	2.32397	28	1860	12	20598	CD4,CD74,GM45717,IFITM1,IFITM2,IFITM3,IFITM6,PTX3,TRIM10,TRIM21,TRIM26,TRIM30A
GO:BP	positive regulation of natural killer cell mediated immunity	GO:0002717	0.004742715456697148	2.32397	28	1860	12	20598	CD160,CRTAM,H2-M3,H2-T23,IL12B,IL18RAP,KLRK1,LAG3,RASGRP1,SH2D1A,SLAMF6,VAV1
GO:BP	killing of cells of other organism	GO:0031640	0.004742715456697148	2.32397	28	1860	12	20598	ARG1,CCL2,CCR5,CXCL1,CXCL5,IFNG,NCF1,NOS2,PGLYRP1,PRF1,REG3G,TREM3
GO:BP	disruption of cells of other organism	GO:0044364	0.004742715456697148	2.32397	28	1860	12	20598	ARG1,CCL2,CCR5,CXCL1,CXCL5,IFNG,NCF1,NOS2,PGLYRP1,PRF1,REG3G,TREM3
GO:BP	endothelial cell proliferation	GO:0001935	0.0048433558886201095	2.31485	120	1860	28	20598	ADORA2B,AKT3,APLNR,APOE,ARG1,BMPER,CCL11,CCL12,CCL2,CCR3,CXCL12,CXCR3,CYBA,ENG,GJA1,HMOX1,IGF1,LOXL2,LRG1,PGF,POLD4,SPARC,STAT3,SULF1,TNF,VEGFD,WNT5A,XDH
GO:BP	supramolecular fiber organization	GO:0097435	0.00487621530897486	2.31192	576	1860	86	20598	ACTA1,ACTR2,ACTR3,ADAMTS2,AEBP1,AIF1,ANXA2,APOE,ARHGAP25,ARPC1A,ARPC1B,ARPC3,ARPC5,ARPIN,ASAP3,CAP1,CCDC88B,CCL11,CCL21A,CD47,CDC42,CFL1,CIB1,CLU,COL1A1,COL1A2,COL3A1,COL5A1,COL5A2,COLGALT1,CORO1A,CSF3,EFEMP2,ELN,EMILIN1,EVL,FES,FSCN1,GDA,GDPD2,GM9844,GMFG,GREM1,HCLS1,HIP1R,ICAM1,IFT172,ITGB1,KIRREL,LCP1,LDLR,LOX,LOXL2,LOXL4,MAD2L2,MARCKS,MFAP4,NCKAP1L,NCKAP5,NEB,NIN,PLEK,PLOD3,PREX1,PYCARD,RAC1,…
GO:BP	regulation of immunoglobulin mediated immune response	GO:0002889	0.004893215851189582	2.31041	53	1860	17	20598	BTK,C3,CD40,CD55,FCER1G,FCGR1,H2-T23,IFNG,IL27RA,MAD2L2,NOD2,PARP3,PTPN6,PTPRC,TBX21,TGFB1,TNF
GO:BP	regulation of B cell mediated immunity	GO:0002712	0.004893215851189582	2.31041	53	1860	17	20598	BTK,C3,CD40,CD55,FCER1G,FCGR1,H2-T23,IFNG,IL27RA,MAD2L2,NOD2,PARP3,PTPN6,PTPRC,TBX21,TGFB1,TNF
GO:BP	regulation of endothelial cell proliferation	GO:0001936	0.004925223838718375	2.30757	107	1860	26	20598	ADORA2B,AKT3,APLNR,APOE,ARG1,CCL11,CCL12,CCL2,CCR3,CXCL12,CXCR3,CYBA,ENG,GJA1,HMOX1,IGF1,LRG1,PGF,POLD4,SPARC,STAT3,SULF1,TNF,VEGFD,WNT5A,XDH
GO:BP	type I interferon production	GO:0032606	0.004973885794629221	2.3033	70	1860	20	20598	CD14,DDX58,DHX58,GBP4,HAVCR2,IFIH1,IRF1,IRF9,MMP12,MYD88,NLRC3,NMI,PTPN22,PYCARD,TLR3,TLR8,TLR9,TMEM173,TRIM15,ZC3HAV1
GO:BP	stress-activated protein kinase signaling cascade	GO:0031098	0.005354054006415229	2.27132	250	1860	46	20598	CARD9,CCL19,CCL21A,CCR7,CDC42,CDC42SE1,CYLD,EIF2AK2,FAS,FGD2,HGF,HMGCR,IL1A,IL1RN,KARS,LTBR,LYN,MAP2K4,MAP4K1,MAPK13,MAPKAPK2,MLKL,MMP8,MYD88,NCF1,NEK6,NOD1,NOD2,PRMT1,PTPN1,PTPN22,PYCARD,RASGRP1,RASSF2,RIPK2,SFRP1,SLAMF1,SPHK1,TLR3,TLR9,TNF,TNFSF11,TRAF6,WNT5A,XDH,ZC3H12A
GO:BP	coagulation	GO:0050817	0.005384286638519301	2.26887	114	1860	27	20598	ANXA2,APOE,C3,ENTPD1,EVL,F10,F5,FCER1G,FERMT3,HPSE,KNG2,LYN,P2RX1,PDPN,PEAR1,PIK3CD,PLAU,PLEK,PROCR,PROS1,PTPN6,RAP2B,S100A9,SELP,SERPINE2,SLC7A11,UBASH3B
GO:BP	interferon-gamma-mediated signaling pathway	GO:0060333	0.005412446870375091	2.26661	16	1860	9	20598	ARG1,IFNG,IRF1,IRGM1,IRGM2,NLRC5,PARP14,PARP9,TXK
GO:BP	regulation of T cell chemotaxis	GO:0010819	0.005412446870375091	2.26661	16	1860	9	20598	ADAM10,CCL21A,CCL5,CCR2,CCR7,CXCL10,CXCL13,TNFSF14,WNT5A
GO:BP	antigen processing and presentation of endogenous peptide antigen via MHC class I via ER pathway, TAP-independent	GO:0002486	0.005412446870375091	2.26661	16	1860	9	20598	H2-D1,H2-K1,H2-M3,H2-Q10,H2-Q4,H2-Q6,H2-Q7,H2-T22,H2-T23
GO:BP	collagen fibril organization	GO:0030199	0.0054656082828235	2.26236	48	1860	16	20598	ADAMTS2,AEBP1,ANXA2,COL1A1,COL1A2,COL3A1,COL5A1,COL5A2,COLGALT1,EMILIN1,GREM1,LOX,LOXL2,LOXL4,PLOD3,SERPINH1
GO:BP	regulation of actin polymerization or depolymerization	GO:0008064	0.005576435754580072	2.25364	148	1860	32	20598	ACTR2,ACTR3,ARPC1A,ARPC1B,ARPC3,ARPC5,ARPIN,CCL11,CCL21A,CFL1,CORO1A,CSF3,ELN,EVL,GM9844,GMFG,HCLS1,HIP1R,ICAM1,KIRREL,NCKAP1L,PLEK,PREX1,PYCARD,RAC1,RAC3,SSH2,TMSB4X,TRIM27,TWF2,WAS,WIPF1
GO:BP	actin filament polymerization	GO:0030041	0.005576435754580072	2.25364	148	1860	32	20598	ACTR2,ACTR3,AIF1,ARPC1A,ARPC1B,ARPC3,ARPC5,ARPIN,CCL11,CCL21A,CFL1,CORO1A,CSF3,ELN,EVL,GM9844,GMFG,HCLS1,HIP1R,ICAM1,KIRREL,NCKAP1L,PREX1,PYCARD,RAC1,RAC3,TMSB4X,TRIM27,TWF2,WAS,WASHC3,WIPF1
GO:BP	bone resorption	GO:0045453	0.005605011450151359	2.25142	59	1860	18	20598	ADAM8,CD38,CSF1R,CTSK,FCGR4,GPR55,IL6,ITGAV,RAB7,RAC1,RAC2,SNX10,SPP1,TCIRG1,TNFRSF11B,TNFSF11,TRAF6,UBASH3B
GO:BP	regulation of protein kinase activity	GO:0045859	0.005618562279173583	2.25037	578	1860	86	20598	ADAM8,ALS2,APOE,ARRB2,AVPI1,C5AR1,CAMK2N1,CCL19,CCL21A,CCND1,CCNE1,CCR7,CD300A,CD4,CD40,CD74,CDKN2D,CEMIP,CHIL1,CIB1,CLU,CSF1,CSF1R,CYR61,DUSP2,DUSP9,EIF2AK2,EPGN,EREG,FGD2,FGF10,FGR,GREM1,HEG1,HGF,HMGCR,IFNG,IGF1,IL12B,IL1RN,IL6,IRGM2,KARS,LAT,LILRA5,LRP8,LYN,MAP2K4,MAP4K1,MIF,MLKL,NAB2,NCF1,NEK6,NOD2,NRG1,PDE6H,PDGFC,PIM1,PTK6,PTPN1,PTPN22,PTPN6,PTPRC,PYCARD,RAP2B,RASGRP1,RASSF2,RGS14,RIPK2,RIP…
GO:BP	type I interferon signaling pathway	GO:0060337	0.005631689527658919	2.24936	33	1860	13	20598	GM45717,IFITM1,IFITM2,IFITM3,IFITM6,IFNAR2,MMP12,MYD88,NLRC5,OAS2,SAMHD1,WNT5A,ZBP1
GO:BP	myeloid cell apoptotic process	GO:0033028	0.005631689527658919	2.24936	33	1860	13	20598	ANXA1,CCL5,CCR5,CLEC5A,CXCR2,FCER1G,HCAR2,IFNG,IL6,MIF,NOD2,PIK3CD,SLC7A11
GO:BP	macrophage chemotaxis	GO:0048246	0.005631689527658919	2.24936	33	1860	13	20598	C3AR1,C5AR1,CCL12,CCL2,CCL21A,CCL5,CCR7,CSF1,KARS,MIF,MMP28,SLAMF1,STAP1
GO:BP	cellular response to type I interferon	GO:0071357	0.005631689527658919	2.24936	33	1860	13	20598	GM45717,IFITM1,IFITM2,IFITM3,IFITM6,IFNAR2,MMP12,MYD88,NLRC5,OAS2,SAMHD1,WNT5A,ZBP1
GO:BP	tumor necrosis factor secretion	GO:1990774	0.0056514119172749	2.24784	24	1860	11	20598	ARG2,ARID5A,DDX58,HAVCR2,IFIH1,IL27RA,LILRA5,MMP8,NR1H4,WNT5A,ZC3H12A
GO:BP	regulation of tumor necrosis factor secretion	GO:1904467	0.0056514119172749	2.24784	24	1860	11	20598	ARG2,ARID5A,DDX58,HAVCR2,IFIH1,IL27RA,LILRA5,MMP8,NR1H4,WNT5A,ZC3H12A
GO:BP	heterotypic cell-cell adhesion	GO:0034113	0.005868657455258199	2.23146	43	1860	15	20598	CD200R1,DSC2,IL1RN,ITGAD,ITGAV,ITGAX,ITGB1,ITGB7,LCK,MADCAM1,PTPRC,SKAP1,THY1,TNF,VCAM1
GO:BP	positive regulation of nitric oxide metabolic process	GO:1904407	0.005971720611337735	2.2239	38	1860	14	20598	AIF1,AKT2,CLU,DDAH1,H2-M3,ICAM1,IFNG,IL6,KLRK1,MMP8,PTGS2,PTX3,SMPD3,TNF
GO:BP	regulation of mast cell activation	GO:0033003	0.005971720611337735	2.2239	38	1860	14	20598	ADORA2B,CD300A,CD300LF,CNR2,FCER1G,FES,FGR,HMOX1,IL13RA2,IL4RA,LYN,MILR1,RAC2,UNC13D
GO:BP	hydrogen peroxide metabolic process	GO:0042743	0.005971720611337735	2.2239	38	1860	14	20598	CYBA,CYBB,CYCS,DUOX2,DUOXA1,DUOXA2,GM10053,GPX1,GPX3,HP,NCF1,NOXA1,STAT3,TXNRD1
GO:BP	actin nucleation	GO:0045010	0.005971720611337735	2.2239	38	1860	14	20598	ACTR2,ACTR3,ARPC1A,ARPC1B,ARPC3,ARPC5,ARPIN,CORO1A,EVL,GMFG,HIP1R,TRIM27,WAS,WIPF1
GO:BP	positive regulation of nitric oxide biosynthetic process	GO:0045429	0.005971720611337735	2.2239	38	1860	14	20598	AIF1,AKT2,CLU,DDAH1,H2-M3,ICAM1,IFNG,IL6,KLRK1,MMP8,PTGS2,PTX3,SMPD3,TNF
GO:BP	bone development	GO:0060348	0.006025814776791399	2.21998	184	1860	37	20598	ALPL,ANXA2,CHSY1,COL1A1,CSGALNACT1,DHRS3,FLI1,FREM1,GJA1,GPR68,GREM1,IFT172,IGF1,INSIG1,LOX,MMP13,MMP14,NAB1,NAB2,NPPC,PDGFC,PIP4K2A,PTPN6,PTPRC,RUNX2,SEMA4D,SERPINH1,SH3PXD2B,SMPD3,SPARC,SULF1,SULF2,THPO,TIFAB,TNFSF11,TYROBP,VWA1
GO:BP	regulation of cellular component organization	GO:0051128	0.006034023634463882	2.21939	2103	1860	249	20598	ACSL4,ACTR2,ACTR3,ADAM10,ADAMTS1,AEBP1,AKT2,ALKAL1,AMIGO3,ANKRD1,ANXA1,ANXA2,APAF1,APOD,APOE,ARHGAP15,ARHGDIB,ARID5A,ARPC1A,ARPC1B,ARPC3,ARPC5,ARPIN,ARRB2,ASAP3,ATP8A1,B2M,BAK1,BDKRB1,BDNF,BST2,C3,CCK,CCL11,CCL12,CCL19,CCL2,CCL21A,CCL8,CCND1,CCNE1,CCR5,CCR7,CCT3,CD14,CD177,CD300A,CD38,CD47,CD53,CDC42,CDC42SE1,CDKN2D,CELSR1,CERS2,CFL1,CHMP4B,CIB1,CLU,COL5A1,COLGALT1,CORO1A,CSF1R,CSF2RB,CSF3,CTSZ,C…
GO:BP	regulation of tumor necrosis factor biosynthetic process	GO:0042534	0.0060575336097143245	2.2177	20	1860	10	20598	BCL3,CARD9,CCR2,CYBB,LBP,MAPKAPK2,SPN,TLR1,TNFRSF8,TYROBP
GO:BP	tumor necrosis factor biosynthetic process	GO:0042533	0.0060575336097143245	2.2177	20	1860	10	20598	BCL3,CARD9,CCR2,CYBB,LBP,MAPKAPK2,SPN,TLR1,TNFRSF8,TYROBP
GO:BP	regulation of regulatory T cell differentiation	GO:0045589	0.0060575336097143245	2.2177	20	1860	10	20598	CTLA2A,H2-M3,IFNG,IL2RG,IRF1,LCK,LGALS9,SOCS1,TGFB1,VSIR
GO:BP	interleukin-8 secretion	GO:0072606	0.0060575336097143245	2.2177	20	1860	10	20598	ANXA1,ANXA4,CD14,CD244,CHIL1,NOS2,PTPN22,PYCARD,TLR1,WNT5A
GO:BP	T-helper 1 cell differentiation	GO:0045063	0.0060575336097143245	2.2177	20	1860	10	20598	ANXA1,CCL19,CCR2,CCR7,IL18R1,IL27,IL4RA,IRF1,RIPK2,SPN
GO:BP	positive regulation of receptor signaling pathway via JAK-STAT	GO:0046427	0.00608544482590688	2.21571	65	1860	19	20598	CCL5,CD300A,CD40,CSF1R,CXCL5,HCLS1,IFNG,IGF1,IL10RA,IL12B,IL6,LCK,LIF,LYN,PARP14,PARP9,SOCS1,TNF,TNFRSF1A
GO:BP	nitric oxide metabolic process	GO:0046209	0.00608544482590688	2.21571	65	1860	19	20598	AIF1,AKT2,CD47,CLU,DDAH1,H2-M3,ICAM1,IFNG,IGF1,IL6,KLRK1,MMP8,NOS2,PTGS2,PTX3,RAC1,SMPD3,TNF,ZC3H12A
GO:BP	cholesterol metabolic process	GO:0008203	0.006397744302040393	2.19397	77	1860	21	20598	ABCG1,APOE,CH25H,CYP51,DGAT2,DHCR7,FDFT1,FDPS,HMGCR,HSD17B7,INSIG1,LBR,LDLR,LSS,MVK,NSDHL,PCSK9,PMVK,SC5D,SOAT2,SQLE
GO:BP	regulation of I-kappaB kinase/NF-kappaB signaling	GO:0043122	0.0064950005631608946	2.18742	149	1860	32	20598	CARD11,CASP8,CCL19,CCL21A,CD4,CD74,CLEC4N,IL1A,IL1RN,LTBR,MYD88,NLRC3,NLRP12,NOD1,NOD2,NR1H4,PYCARD,RHOH,RIPK2,S100A4,TGM2,TIFA,TLR3,TLR9,TNF,TNFSF11,TNIP3,TRAF6,UBD,WNT5A,ZC3H12A,ZC3HAV1
GO:BP	alcohol biosynthetic process	GO:0046165	0.007132721145860168	2.14674	109	1860	26	20598	ABCG1,APOE,CD244,CYP51,DHCR7,ERG28,FDFT1,FDPS,GCH1,HMGCR,HSD17B7,IFNG,INSIG1,LBR,LSS,MVK,NUS1,P2RY6,PLCL2,PLEK,PMVK,PTAFR,SC5D,SPHK1,TNF,WNT4
GO:BP	actin polymerization or depolymerization	GO:0008154	0.007297572829886841	2.13682	171	1860	35	20598	ACTR2,ACTR3,AIF1,ARPC1A,ARPC1B,ARPC3,ARPC5,ARPIN,CAP1,CCL11,CCL21A,CFL1,CORO1A,CSF3,ELN,EVL,GM9844,GMFG,HCLS1,HIP1R,ICAM1,KIRREL,NCKAP1L,PLEK,PREX1,PYCARD,RAC1,RAC3,SSH2,TMSB4X,TRIM27,TWF2,WAS,WASHC3,WIPF1
GO:BP	regulation of lipid metabolic process	GO:0019216	0.007335307594025385	2.13458	276	1860	49	20598	ABCG1,ACSL4,ACSL5,ADORA2B,AKR1C18,AKT2,ANGPTL4,ANXA1,APOD,APOE,C3,CCL19,CCL21A,CDC42,CYR61,DGAT2,DHCR7,DKKL1,ELOVL5,FABP5,FDPS,FGR,FPR2,HCAR2,IFNG,IGF1,IL1A,INSIG1,ISX,LDLR,LYN,NOD2,NR1D2,NR1H4,NUCB2,PANK2,PSAP,PTGS2,RAC1,RDH10,SH3GLB1,SLC45A3,SMPD3,SNAI1,SNAI2,TBL1XR1,TGFB1,TNF,WNT4
GO:BP	T-helper 17 type immune response	GO:0072538	0.007425905049533053	2.12925	29	1860	12	20598	ARID5A,BATF,IL27RA,IL6,LY9,NFKBIZ,NLRP3,SLAMF6,STAT3,TBX21,TGFB1,ZC3H12A
GO:BP	positive regulation of response to cytokine stimulus	GO:0060760	0.007438415714072053	2.12852	49	1860	16	20598	CD300LF,CD74,CSF1,DDX58,IFIH1,IRGM1,IRGM2,MMP12,NLRC5,PARP14,PARP9,RIPK2,TREM2,TXK,WNT5A,ZBP1
GO:BP	positive regulation of hypersensitivity	GO:0002885	0.0075578520372191135	2.1216	7	1860	6	20598	BTK,C3,CCR7,FCER1G,FCGR1,H2-T23
GO:BP	lymphocyte homeostasis	GO:0002260	0.007827198327088166	2.10639	66	1860	19	20598	ADA,BAK1,BCL2A1A,CD74,CORO1A,FAS,GAPT,HIF1A,IL2RA,LAT,LYN,MIF,NCKAP1L,PIK3CD,PIRB,RIPK3,TCIRG1,TGFB1,TNFSF13B
GO:BP	positive regulation of tumor necrosis factor biosynthetic process	GO:0042535	0.00805041439936086	2.09418	13	1860	8	20598	CCR2,CYBB,LBP,MAPKAPK2,SPN,TLR1,TNFRSF8,TYROBP
GO:BP	positive regulation of interleukin-6 biosynthetic process	GO:0045410	0.00805041439936086	2.09418	13	1860	8	20598	EREG,IFNG,PTAFR,STAT3,TLR1,TNF,TRAF6,TYROBP
GO:BP	regulation of killing of cells of other organism	GO:0051709	0.00805041439936086	2.09418	13	1860	8	20598	ARG1,CCR5,CXCL1,CXCL5,IFNG,NOS2,PGLYRP1,PRF1
GO:BP	negative thymic T cell selection	GO:0045060	0.00805041439936086	2.09418	13	1860	8	20598	CCR7,CD3E,CD74,DOCK2,FAS,PTPRC,SPN,ZAP70
GO:BP	cellular biosynthetic process	GO:0044249	0.008074373196750766	2.09289	3721	1860	409	20598	ABCG1,ACSL4,ACSL5,ACTR2,ACTR3,ADA,ADAM8,ADCY4,ADGRF1,ADORA2B,ADSSL1,AEBP1,AIF1,AK4,AKNA,AKR1C18,AKT2,ALDH1A3,ALOX5AP,ANKRD1,ANXA1,ANXA4,APOE,APRT,ARG1,ARID3A,ARID5A,ARRB2,ART2B,ASNS,ATIC,B3GALT5,B3GNT3,B3GNT5,B4GALT1,BASP1,BATF,BATF3,BCL3,BDNF,BHMT,BMPER,BRIP1,C1D,C3,C3AR1,C5AR1,CAMK2D,CARD11,CARD14,CARD9,CCL19,CCL21A,CCL4,CCL5,CCND1,CCNE1,CCR2,CCR7,CCT3,CD244,CD38,CD3E,CD4,CD40,CD47,CD74,CDC42,C…
GO:BP	transmembrane receptor protein tyrosine kinase signaling pathway	GO:0007169	0.008204086556330802	2.08597	464	1860	72	20598	ADGRE4,AKT2,ANGPT4,APOD,BDNF,BLNK,CCBE1,CCL2,COL1A1,COL4A1,COL4A2,CSF1,CSF1R,DCN,DOK2,EIF4EBP1,EMILIN1,EPGN,EREG,FGF10,FGR,GATA3,HCK,HGF,HIF1A,HIP1R,IGF1,IGFBP4,IGFBP5,LAT,LCK,LCP2,LGMN,LOX,LYN,MAPKAPK2,MMP9,NCF1,NR1H4,NRG1,NUCB2,NUCKS1,NUS1,PDE6H,PDGFC,PGF,PID1,PLAUR,PTK6,PTPN1,RAB7,RAC1,RASSF2,RGS14,RHBDF2,RNF115,RUNX2,SH3GLB1,SMPD3,SOCS1,SOCS3,STAP1,STAT3,SULF1,SULF2,TGFB1,UBASH3B,VEGFD,WNT4,W…
GO:BP	enzyme linked receptor protein signaling pathway	GO:0007167	0.009321535004591555	2.03051	708	1860	100	20598	ADAMTSL2,ADGRE4,AKT2,ANGPT4,APOD,ARRB2,BDNF,BLNK,BMPER,CCBE1,CCL2,CHRD,CHST11,COL1A1,COL1A2,COL3A1,COL4A1,COL4A2,CSF1,CSF1R,CYR61,DCN,DOK2,EIF4EBP1,EMILIN1,ENG,EPGN,EREG,FGF10,FGR,FUT8,GATA3,GDF3,GREM1,HCK,HGF,HIF1A,HIP1R,IGF1,IGFBP4,IGFBP5,INHBA,INHBB,ITGA3,LAT,LCK,LCP2,LGALS9,LGMN,LIF,LIFR,LOX,LRG1,LRRC32,LYN,MAPKAPK2,MMP9,MYD88,NCF1,NPPC,NR1H4,NRG1,NRROS,NUCB2,NUCKS1,NUP93,NUS1,PDE6H,PDGFC,PGF…
GO:BP	regulation of calcium ion transport	GO:0051924	0.009373936389057999	2.02808	217	1860	41	20598	ANXA2,APLNR,ARRB2,BAK1,BDKRB1,CAMK2D,CCL12,CCL4,CCL5,CCR1,CD4,CEMIP,CLEC4B1,CORO1A,CXCL10,CXCL12,CXCL9,CXCR3,CYBA,EDNRA,EHD3,FCRL5,GJA1,GRAMD2,ICAM1,IGF1,LILRA5,LYN,P2RX1,P2RY6,PDE4B,PTGS2,PTPN22,PTPN6,SELENON,SPINK1,TGFB1,THY1,TLR9,TRIM27,UBASH3B
GO:BP	organic substance biosynthetic process	GO:1901576	0.009431832057980687	2.0254	3778	1860	414	20598	ABCG1,ACSL4,ACSL5,ACTR2,ACTR3,ADA,ADAM8,ADCY4,ADGRF1,ADORA2B,ADSSL1,AEBP1,AK4,AKNA,AKR1C18,AKT2,ALDH1A3,ALOX5AP,ANKRD1,ANXA1,ANXA4,APOE,APRT,ARG1,ARID3A,ARID5A,ARRB2,ART2B,ASNS,ATIC,B3GALT5,B3GNT3,B3GNT5,B4GALT1,BASP1,BATF,BATF3,BCL3,BDNF,BHMT,BMPER,BRIP1,C1D,C3,C3AR1,C5AR1,CAMK2D,CARD11,CARD14,CARD9,CCL19,CCL2,CCL21A,CCL4,CCL5,CCND1,CCNE1,CCR2,CCR7,CCT3,CD244,CD38,CD3E,CD4,CD40,CD74,CDC42,CDKN2D…
GO:BP	negative regulation of peptidase activity	GO:0010466	0.009581842251849148	2.01855	124	1860	28	20598	AKT2,ARRB2,BCL2A1D,CDKN2D,CST7,CSTB,GPX1,HGF,IGF1,IL6,KNG2,MMP9,PLAUR,PTGS2,RENBP,SERPINA10,SERPINA3F,SERPINA3I,SERPINA3M,SERPINB5,SERPINB6B,SERPINB9,SERPINE2,SERPINF1,SERPING1,SERPINH1,SPINK1,TIMP1
GO:BP	hypersensitivity	GO:0002524	0.009886974113818338	2.00494	10	1860	7	20598	BTK,C3,CCR7,FCER1G,FCGR1,H2-T23,SPN
GO:BP	neutrophil apoptotic process	GO:0001781	0.009886974113818338	2.00494	10	1860	7	20598	ANXA1,CXCR2,HCAR2,IFNG,IL6,PIK3CD,SLC7A11
GO:BP	regulation of lipid biosynthetic process	GO:0046890	0.009900292636199171	2.00435	131	1860	29	20598	ABCG1,ACSL5,ADORA2B,AKR1C18,ANXA1,APOE,C3,CYR61,DGAT2,DHCR7,DKKL1,ELOVL5,FABP5,FDPS,FPR2,IFNG,IGF1,IL1A,INSIG1,LDLR,NR1H4,PTGS2,RDH10,SLC45A3,SMPD3,SNAI1,SNAI2,TNF,WNT4
GO:BP	T cell differentiation in thymus	GO:0033077	0.009997553511524794	2.00011	79	1860	21	20598	ADA,ADAM8,B2M,CARD11,CCR7,CD3D,CD3E,CD3G,CD74,DOCK2,FAS,GATA3,IL2RG,IL7R,PTPRC,RASGRP1,RIPK3,SPN,VNN1,WNT4,ZAP70
GO:BP	regulation of JNK cascade	GO:0046328	0.01004166721584019	1.99819	159	1860	33	20598	CARD9,CCL19,CCL21A,CCR7,CDC42,CDC42SE1,CYLD,FGD2,IL1A,IL1RN,LTBR,MAP2K4,MAP4K1,MLKL,MMP8,MYD88,NCF1,NOD1,NOD2,PTPN1,PTPN22,PYCARD,RASGRP1,RASSF2,RIPK2,SFRP1,SLAMF1,TLR3,TLR9,TNF,TNFSF11,TRAF6,WNT5A
GO:BP	ameboidal-type cell migration	GO:0001667	0.010339233514128328	1.98551	343	1860	57	20598	ACTR3,ADAM8,ADORA2B,AKT3,ANGPT4,ANXA1,APOE,ARHGDIB,BMPER,CAP1,CCBE1,CD40,CFL1,CIB1,CXCL12,CXCL13,DCN,ETS1,EVL,FGF10,FN1,GATA3,GLIPR2,GPX1,GREM1,HAS1,HIF1A,HMOX1,IFNG,IGF1,ITGA2,ITGA3,ITGAV,ITGB1,ITGB7,LGMN,LOXL2,MMP12,MMP9,NUS1,PRR5L,PTGS2,RAC1,SEMA4D,SEMA6B,SEMA7A,SERPINF1,SNAI2,SP100,SPARC,SRPX2,TAC1,TACR1,TGFB1,TIMP1,WNT5A,ZC3H12A
GO:BP	regulation of microglial cell activation	GO:1903978	0.010576584699650114	1.97565	17	1860	9	20598	C1QA,C5AR1,CST7,CTSC,LDLR,MMP8,SPHK1,STAP1,TREM2
GO:BP	negative regulation of T cell mediated immunity	GO:0002710	0.010576584699650114	1.97565	17	1860	9	20598	ARG1,H2-M3,IL7R,NOD2,PTPRC,SLAMF1,SPN,TBX21,VSIR
GO:BP	response to endogenous stimulus	GO:0009719	0.010607745061074899	1.97438	1055	1860	138	20598	ACTR3,ADAMTSL2,AKR1C18,AKT2,AKT3,ALPL,ANKRD1,ANXA1,APAF1,APOE,ARRB2,AVPR2,BDNF,BMPER,CASP7,CCL19,CCL2,CCL21A,CCND1,CCR7,CD38,CD68,CEBPB,CFB,CFL1,CHRD,CHST11,CIB1,COL1A1,COL1A2,COL3A1,COL4A1,COL4A2,COL5A2,CORO1A,CXCL13,CYP7B1,CYR61,E2F1,EGR2,EIF4EBP1,EME1,EMILIN1,ENG,FAS,FCER1G,FGF10,FPR2,FUT8,GATA3,GDF3,GGT1,GREM1,HAS1,HCLS1,HMGCS1,HTR7,ICAM1,IGF1,IGFBP5,IL17A,IL1RN,IL6,INHBA,INHBB,IRF1,ITGA3,ITG…
GO:BP	CD4-positive, alpha-beta T cell cytokine production	GO:0035743	0.01062669036034612	1.9736	21	1860	10	20598	ARG1,ARID5A,GATA3,IL12B,IL18R1,IL18RAP,IL6,NLRP3,SLAMF1,TBX21
GO:BP	proteasomal ubiquitin-independent protein catabolic process	GO:0010499	0.01062669036034612	1.9736	21	1860	10	20598	PSMA1,PSMA2,PSMA3,PSMA4,PSMA5,PSMA7,PSMB10,PSMB2,PSMB4,PSMB8
GO:BP	multi-multicellular organism process	GO:0044706	0.011296999787129084	1.94704	125	1860	28	20598	ACSL4,AKR1C18,ARHGDIB,B4GALT1,CD160,CD96,CTSB,DKKL1,H2-M3,H2-Q7,H2-T23,HAVCR2,IGFBP5,LGALS9,LIF,MMP12,MMP2,MMP9,P2RX1,PRDM1,PTAFR,PTGS2,SERPINE2,SH3PXD2B,TACR1,TIMP1,VMP1,WNT4
GO:BP	positive regulation of endopeptidase activity	GO:0010950	0.011607125016144164	1.93528	132	1860	29	20598	APAF1,BAK1,CASP12,CASP8,CCK,CYCS,CYR61,FAS,GM10053,HIP1R,LCK,LGMN,LYN,MEFV,NLRP3,NOD1,P2RX1,PRELID1,PSME1,PSME2,PYCARD,RIPK2,S100A8,S100A9,STAT3,TNF,TNFSF10,VSIR,XDH
GO:BP	positive regulation of protein kinase B signaling	GO:0051897	0.011856416295253035	1.92605	86	1860	22	20598	ADAM8,AKR1C18,ARRB2,CCL19,CCL21A,CHIL1,CSF3,ENG,F10,GATA3,GPX1,HCLS1,HPSE,IGF1,IGFBP5,IL6,ITGB1,NRG1,TGFB1,THPO,TNF,TNFSF11
GO:BP	regulation of cell adhesion mediated by integrin	GO:0033628	0.012055706523715822	1.91881	40	1860	14	20598	ADA,CCL21A,CCL5,CD3E,CIB1,CXCL13,FERMT3,LPXN,LYN,NCKAP1L,PLAU,PTPN6,RAC3,SKAP1
GO:BP	positive regulation of protein polymerization	GO:0032273	0.012171806465365254	1.91464	112	1860	26	20598	ACTR2,ACTR3,ARPC1A,ARPC1B,ARPC3,ARPC5,ARPIN,CCL11,CCL21A,CORO1A,CSF3,EVL,FES,GDA,GMFG,HIP1R,ICAM1,KIRREL,NCKAP1L,NIN,PYCARD,RAC1,RAC3,TRIM27,WAS,WIPF1
GO:BP	regulation of T-helper cell differentiation	GO:0045622	0.012210934260168168	1.91325	35	1860	13	20598	ANXA1,CCL19,CCR2,CCR7,IL27,IL4RA,IL6,IRF1,NFKBIZ,NLRP3,RIPK2,TBX21,ZC3H12A
GO:BP	regulation of viral genome replication	GO:0045069	0.012412849813389795	1.90613	80	1860	21	20598	APOBEC3,BANF1,BST2,CCL5,EIF2AK2,FAM111A,GM45717,IFITM1,IFITM2,IFITM3,IFITM6,ISG15,NUCKS1,OAS1A,OASL2,PARP10,PPIH,SLPI,TNF,ZC3H12A,ZC3HAV1
GO:BP	regulation of type I interferon production	GO:0032479	0.012721112130360762	1.89547	68	1860	19	20598	CD14,DDX58,DHX58,GBP4,HAVCR2,IFIH1,IRF1,MMP12,MYD88,NLRC3,NMI,PTPN22,PYCARD,TLR3,TLR8,TLR9,TMEM173,TRIM15,ZC3HAV1
GO:BP	reactive nitrogen species metabolic process	GO:2001057	0.012721112130360762	1.89547	68	1860	19	20598	AIF1,AKT2,CD47,CLU,DDAH1,H2-M3,ICAM1,IFNG,IGF1,IL6,KLRK1,MMP8,NOS2,PTGS2,PTX3,RAC1,SMPD3,TNF,ZC3H12A
GO:BP	negative regulation of endopeptidase activity	GO:0010951	0.012822962763995768	1.89201	119	1860	27	20598	AKT2,ARRB2,BCL2A1D,CDKN2D,CST7,GPX1,HGF,IGF1,IL6,KNG2,MMP9,PLAUR,PTGS2,RENBP,SERPINA10,SERPINA3F,SERPINA3I,SERPINA3M,SERPINB5,SERPINB6B,SERPINB9,SERPINE2,SERPINF1,SERPING1,SERPINH1,SPINK1,TIMP1
GO:BP	positive regulation of peptidase activity	GO:0010952	0.01370956083060574	1.86298	140	1860	30	20598	APAF1,BAK1,CASP12,CASP8,CCK,CYCS,CYR61,FAS,GM10053,HIP1R,KARS,LCK,LGMN,LYN,MEFV,NLRP3,NOD1,P2RX1,PRELID1,PSME1,PSME2,PYCARD,RIPK2,S100A8,S100A9,STAT3,TNF,TNFSF10,VSIR,XDH
GO:BP	regulation of kinase activity	GO:0043549	0.013947291871068612	1.85551	635	1860	91	20598	ADAM8,ALS2,APOE,ARRB2,AVPI1,C5AR1,CAMK2N1,CCL19,CCL21A,CCND1,CCNE1,CCR7,CD300A,CD4,CD40,CD74,CDC42,CDKN2D,CEMIP,CHIL1,CIB1,CLU,CSF1,CSF1R,CYR61,DUSP2,DUSP9,EIF2AK2,EPGN,EREG,FGD2,FGF10,FGR,FPR2,GREM1,HEG1,HGF,HMGCR,IFNG,IGF1,IL12B,IL1RN,IL6,IRGM2,KARS,LAT,LILRA5,LRP8,LYN,MAP2K4,MAP4K1,MIF,MLKL,NAB2,NCF1,NEK6,NLRC5,NOD2,NRG1,PDE6H,PDGFC,PIM1,PTK6,PTPN1,PTPN22,PTPN6,PTPRC,PYCARD,RAC1,RAP2B,RASGRP1,…
GO:BP	secondary alcohol metabolic process	GO:1902652	0.014529189551346421	1.83776	87	1860	22	20598	ABCG1,APOE,CH25H,CYP51,DGAT2,DHCR7,ERG28,FDFT1,FDPS,HMGCR,HSD17B7,INSIG1,LBR,LDLR,LSS,MVK,NSDHL,PCSK9,PMVK,SC5D,SOAT2,SQLE
GO:BP	response to interferon-alpha	GO:0035455	0.014753295930494723	1.83111	26	1860	11	20598	BST2,EIF2AK2,GM45717,IFI204,IFIT1,IFITM1,IFITM2,IFITM3,IFITM6,IFNAR2,TGTP1
GO:BP	regulation of mast cell degranulation	GO:0043304	0.014753295930494723	1.83111	26	1860	11	20598	ADORA2B,CD300A,FCER1G,FES,FGR,HMOX1,IL13RA2,IL4RA,LYN,RAC2,UNC13D
GO:BP	protein trimerization	GO:0070206	0.014913019152882276	1.82643	57	1860	17	20598	ALOX5AP,ARG1,C1QTNF5,COL1A1,COL1A2,COL6A4,EMILIN1,GNB1,H2-M3,LCN2,MIF,MLKL,SCARA5,SMAD4,STEAP4,TNFRSF9,TRIM27
GO:BP	extrinsic apoptotic signaling pathway	GO:0097191	0.014934058622193358	1.82582	191	1860	37	20598	ACSL5,BAK1,BCL2A1A,BCL2A1B,BCL2A1D,CASP8,CYLD,EYA2,FAS,FGF10,G0S2,GM29094,GPX1,HGF,HMOX1,ICAM1,IFNG,IGF1,IL1A,IL33,INHBA,ITGA6,ITGAV,LCN2,LTBR,PDIA3,PTPRC,PYCARD,RUNX3,SFRP1,SNAI2,SP100,TGFB1,TLR3,TNF,TNFRSF1B,TNFSF10
GO:BP	positive regulation of endothelial cell migration	GO:0010595	0.015344605320589105	1.81404	81	1860	21	20598	ADORA2B,AKT3,ANGPT4,ANXA1,CCBE1,CD40,CIB1,ETS1,GATA3,HIF1A,HMOX1,IGF1,LGMN,NUS1,PTGS2,SNAI2,SPARC,SRPX2,TGFB1,WNT5A,ZC3H12A
GO:BP	regulation of small molecule metabolic process	GO:0062012	0.01617383322851457	1.79119	268	1860	47	20598	ABCG1,ACSL4,ACSL5,ADORA2B,AKR1C18,AKT2,ANXA1,APOE,CD244,DGAT2,DHCR7,DKKL1,ELOVL5,ENTPD1,FABP5,FDPS,HIF1A,IFNG,IGF1,IGFBP4,IGFBP5,IL6,INSIG1,ISX,LDLR,MIF,NOS2,NR1H4,NUCB2,P2RY6,PANK2,PID1,PLEK,PTAFR,PTGS2,RDH10,SLC45A3,SLC7A11,SLC7A7,SMPD3,SNAI1,SNAI2,STAT3,TGFB1,TNF,TREM2,WNT4
GO:BP	skeletal system development	GO:0001501	0.016228322473118506	1.78973	414	1860	65	20598	ACP2,ALPL,ANXA2,ARID5A,BMP1,CHRD,CHST11,CHSY1,COL1A1,COL1A2,COL5A2,CSGALNACT1,CTSK,CYR61,DHRS3,EXT1,FGR,FLI1,FREM1,GDF3,GJA1,GPR68,GREM1,HIF1A,IFT172,IGF1,INSIG1,LOX,LOXL2,MDFI,MMP13,MMP14,MMP2,MMP9,MTHFD1L,NAB1,NAB2,NPPC,PDGFC,PIP4K2A,PTPN6,PTPRC,RASSF2,RDH10,RUNX2,RUNX3,SEMA4D,SERP1,SERPINH1,SFRP1,SH3PXD2B,SLC39A1,SMPD3,SNAI1,SNAI2,SPARC,SULF1,SULF2,TGFB1,THPO,TIFAB,TNFSF11,TYROBP,VWA1,WNT5A
GO:BP	organonitrogen compound catabolic process	GO:1901565	0.01674518972026575	1.77611	935	1860	124	20598	ABHD12,ADA,ADAM8,ANXA2,APOE,AREL1,ARG1,ARG2,ARRB2,ART2B,BLVRA,CASP8,CEMIP,CHIL3,CHMP4B,CLU,CTSB,CTSC,CTSD,CTSK,CTSW,CTSZ,CYP51,DDAH1,DERA,DIO2,DIO3,DMGDH,DTX3L,ECSCR,EDEM2,ERAP1,FBXL5,GGT1,GGT5,GJA1,GM2A,GNS,GPX1,HDC,HMGCR,HMOX1,HPSE,IDO1,IFNG,IL33,ISG15,ITPA,LDLR,LGMN,MAD2L2,MMP12,MMP13,MSN,NCF1,NCF2,NOS2,NRG1,NRROS,NSF,PADI4,PCSK9,PDE9A,PLA2G15,PPT1,PRODH,PSAP,PSMA1,PSMA2,PSMA3,PSMA4,PSMA5,PSMA…
GO:BP	negative regulation of production of molecular mediator of immune response	GO:0002701	0.01701467264763604	1.76918	31	1860	12	20598	ARG1,BST2,CD96,HMOX1,IL13RA2,IL33,PARP3,SLAMF1,TBX21,TGFB1,TNF,VSIR
GO:BP	negative regulation of interleukin-12 production	GO:0032695	0.017290510484339088	1.76219	14	1860	8	20598	ARRB2,LILRA5,MEFV,NLRC3,NOD2,SLAMF1,TLR8,TNFRSF9
GO:BP	positive regulation of interleukin-17 production	GO:0032740	0.017290510484339088	1.76219	14	1860	8	20598	ARID5A,IL12B,LY9,MYD88,NOD2,SLAMF6,SPHK1,TGFB1
GO:BP	regulation of protein complex assembly	GO:0043254	0.017438119256954147	1.7585	357	1860	58	20598	ACTR2,ACTR3,APOE,ARPC1A,ARPC1B,ARPC3,ARPC5,ARPIN,CCK,CCL11,CCL21A,CFL1,CLU,CORO1A,CSF3,CXCL13,EIF2AK2,EIF4EBP1,ELN,EVL,FAS,FES,FSCN1,GDA,GM9844,GMFG,HCK,HCLS1,HIP1R,ICAM1,IFNG,IRGM2,KIRREL,LCP1,MEFV,MSN,NCKAP1L,NIN,NLRC3,PLEK,PREX1,PSMC4,PYCARD,RAC1,RAC3,SELP,SH3GLB1,SKAP1,TGFB1,TMSB4X,TNF,TRIM27,TRIM30A,TWF2,WARS,WAS,WIPF1,XAF1
GO:BP	negative regulation of antigen receptor-mediated signaling pathway	GO:0050858	0.017903822465166593	1.74705	22	1860	10	20598	BTNL2,CD160,CD300A,FCRL5,LPXN,PLCL2,PTPN22,PTPN6,THY1,UBASH3A
GO:BP	positive regulation of T-helper cell differentiation	GO:0045624	0.017903822465166593	1.74705	22	1860	10	20598	ANXA1,CCL19,CCR2,CCR7,IL4RA,IL6,IRF1,NFKBIZ,NLRP3,RIPK2
GO:BP	positive regulation of I-kappaB kinase/NF-kappaB signaling	GO:0043123	0.018011386504969	1.74445	101	1860	24	20598	CARD11,CASP8,CCL19,CCL21A,CD4,CD74,CLEC4N,IL1A,IL1RN,LTBR,MYD88,NOD1,NOD2,RIPK2,S100A4,TGM2,TIFA,TLR3,TLR9,TNF,TNFSF11,TRAF6,UBD,ZC3HAV1
GO:BP	drug metabolic process	GO:0017144	0.018076567272675093	1.74288	407	1860	64	20598	ADA,ADSSL1,AIF1,AK4,AKR1C18,AKT2,AMDHD2,APRT,BHMT,CD47,CHIL3,CLU,CYBA,CYBB,CYCS,CYP4F18,DDAH1,DHRS9,DSE,DUOX2,DUOXA1,DUOXA2,ENTPD1,GCH1,GGT1,GGT5,GM10053,GNPDA1,GPX1,GPX3,H2-M3,HP,ICAM1,IDO1,IFNG,IGF1,IL6,KLRK1,KMO,MMP8,MTAP,MTHFD1L,NCF1,NOS2,NOXA1,NPL,PID1,PLA2G7,PRPS1,PTGS2,PTX3,RAC1,RENBP,SAT1,SMOX,SMPD3,STAT3,TGFB1,THA1,TNF,TREM2,TXNRD1,WNT4,ZC3H12A
GO:BP	import into cell	GO:0098657	0.018104558489240172	1.74221	500	1860	75	20598	ACSL5,AIF1,AKT2,ANXA2,APOE,ARHGAP25,ARRB2,B2M,C3,CAP1,CCL19,CCL21A,CCR7,CD14,CD177,CD300A,CDC42,CLTB,CLU,COLEC12,CXCR2,DOCK2,EHD4,FCER1G,FCGR1,FPR2,GPM6B,GREM1,HIP1R,IFITM3,IL10RA,ITGA2,ITGB1,KCNJ2,KCNJ8,LBP,LDLR,LDLRAP1,LRP8,MAPKAPK2,MARCO,MSR1,NCKAP1L,NSF,PCSK9,PEAR1,PPP3CC,PPT1,PTPN1,PYCARD,RAC1,RAC3,RHOV,RINL,SCARA5,SCARB2,SIGLECE,SLC39A10,SLC6A2,SLC7A11,SLC9A4,SMPD3,SNX10,SPHK1,STAP1,TNF,TRB…
GO:BP	regulation of ossification	GO:0030278	0.019383741330255586	1.71256	171	1860	34	20598	CCR1,CEBPB,CEBPD,CHRD,CHSY1,CLIC1,CSF1,CYR61,DHRS3,EGR2,GDPD2,GJA1,GPM6B,GREM1,HIF1A,IFI204,IFITM1,IGF1,IGFBP5,ISG15,NPPC,RASSF2,RUNX2,SEMA4D,SFRP1,SNAI2,SRGN,TAC1,TACR1,TCIRG1,TGFB1,TNF,WNT4,WNT5A
GO:BP	defense response to fungus	GO:0050832	0.019453775237953743	1.711	18	1860	9	20598	ARG1,CLEC4N,COTL1,CXCL1,IL17A,NCF1,PIK3CD,SPON2,TGFB1
GO:BP	positive regulation of tyrosine phosphorylation of STAT protein	GO:0042531	0.020572421285321444	1.68671	47	1860	15	20598	CCL5,CD40,CSF1R,HCLS1,IFNG,IGF1,IL12B,IL6,LCK,LIF,LYN,PARP14,PARP9,TNF,TNFRSF1A
GO:BP	positive regulation of GTPase activity	GO:0043547	0.021159448121343148	1.6745	179	1860	35	20598	ADPRH,AKT2,ALS2,ASAP3,CCL11,CCL12,CCL19,CCL2,CCL21A,CCL22,CCL4,CCL5,CCL7,CCL8,CCL9,CCR7,CD40,CXCL13,GRHL3,ICAM1,ITGA6,ITGB1,PREX1,RALGAPA2,RASGRP1,RGS14,RGS16,SEMA4D,TBC1D10C,TBC1D22A,TBC1D2B,THY1,VAV1,WNT4,WNT5A
GO:BP	regulation of mast cell activation involved in immune response	GO:0033006	0.022866113600844555	1.64081	27	1860	11	20598	ADORA2B,CD300A,FCER1G,FES,FGR,HMOX1,IL13RA2,IL4RA,LYN,RAC2,UNC13D
GO:BP	negative regulation of lymphocyte apoptotic process	GO:0070229	0.022866113600844555	1.64081	27	1860	11	20598	ADA,ARG2,BCL2A1A,CCL5,CD74,HIF1A,IDO1,IL7R,MIF,SERPINB9,SLC39A10
GO:BP	negative regulation of CD4-positive, alpha-beta T cell activation	GO:2000515	0.022866113600844555	1.64081	27	1860	11	20598	ANXA1,ARG2,CD274,IL4RA,IRF1,LGALS9,RUNX3,TARM1,TBX21,VSIR,ZC3H12A
GO:BP	cell-matrix adhesion	GO:0007160	0.022948762576296997	1.63924	165	1860	33	20598	ADAM8,APOD,CCL21A,CD3E,CD96,CFL1,CIB1,COL3A1,CSF1,EMILIN1,FN1,FREM1,GPM6B,GREM1,HPSE,ITGA2,ITGA6,ITGAL,ITGAV,ITGB1,ITGB6,ITGB7,MMP12,MMP14,NID1,PLAU,PLEKHA2,PLET1,RAC1,SKAP1,THY1,VCAM1,WNT4
GO:BP	zymogen activation	GO:0031638	0.02310269753643195	1.63634	42	1860	14	20598	ANXA2,BAK1,C1RA,CASP8,CTSZ,GGT1,LGMN,MMP14,PGK1,PLAU,PYCARD,RIPK2,SERPINE2,VSIR
GO:BP	positive regulation of interleukin-8 production	GO:0032757	0.02480872937196462	1.6054	37	1860	13	20598	CD14,CD244,DDX58,LBP,MYD88,NOD2,PYCARD,TLR1,TLR3,TLR8,TLR9,TNF,WNT5A
GO:BP	MyD88-dependent toll-like receptor signaling pathway	GO:0002755	0.02505681880567231	1.60107	11	1860	7	20598	CD300A,CD300LF,IRF1,MYD88,REG3G,TLR13,TLR9
GO:BP	natural killer cell activation involved in immune response	GO:0002323	0.02505681880567231	1.60107	11	1860	7	20598	CD160,CD244,CORO1A,IL12B,LGALS9,PGLYRP1,UNC13D
GO:BP	positive regulation of regulatory T cell differentiation	GO:0045591	0.02505681880567231	1.60107	11	1860	7	20598	H2-M3,IFNG,IL2RG,LGALS9,SOCS1,TGFB1,VSIR
GO:BP	positive regulation of supramolecular fiber organization	GO:1902905	0.025150674741253175	1.59945	173	1860	34	20598	ACTR2,ACTR3,ARPC1A,ARPC1B,ARPC3,ARPC5,ARPIN,CCL11,CCL21A,CD47,CFL1,COLGALT1,CORO1A,CSF3,EVL,FES,GDA,GMFG,HIP1R,ICAM1,KIRREL,NCKAP1L,NIN,PLEK,PYCARD,RAC1,RAC3,SH3PXD2B,TAC1,TACR1,TRIM27,WAS,WIPF1,WNT4
GO:BP	positive regulation of transferase activity	GO:0051347	0.025358389227577802	1.59588	479	1860	72	20598	ADAM8,ALS2,ARRB2,AVPI1,CCL19,CCL21A,CCND1,CCR7,CD300A,CD4,CD40,CD74,CDC42,CEMIP,CHIL1,CIB1,CLU,CSF1,CSF1R,CYR61,DTX3L,EIF2AK2,EPGN,EREG,FGD2,FGF10,FGR,FPR2,GREM1,HGF,IFNG,IGF1,IL12B,IL1RN,IRGM2,KARS,LAT,LILRA5,LRP8,LYN,MAP2K4,MAP4K1,MIF,MLKL,NAB2,NCF1,NEK6,NOD2,NRG1,PDE6H,PDGFC,PIM1,PTPN1,PTPRC,RAC1,RASGRP1,RASSF2,RFC5,RIPK2,RIPK3,SH3GLB1,SLC11A1,SOCS1,STAP1,TGFB1,TLR1,TLR9,TNF,TNFSF11,TRAF6,UBE2…
GO:BP	regulation of cysteine-type endopeptidase activity	GO:2000116	0.025830359396383666	1.58787	188	1860	36	20598	AKT2,APAF1,ARRB2,BAK1,BCL2A1D,CASP12,CASP8,CCK,CDKN2D,CST7,CYCS,CYR61,FAS,GM10053,GPX1,HGF,HIP1R,IGF1,IL6,LCK,LGMN,MEFV,MMP9,NLRP12,NLRP3,NOD1,P2RX1,PLAUR,PTGS2,PYCARD,RIPK2,S100A8,S100A9,TNF,TNFSF10,XDH
GO:BP	blood coagulation	GO:0007596	0.02715309393080022	1.56618	110	1860	25	20598	ANXA2,APOE,C3,ENTPD1,EVL,F10,F5,FCER1G,FERMT3,HPSE,KNG2,LYN,P2RX1,PDPN,PEAR1,PIK3CD,PLAU,PLEK,PTPN6,RAP2B,S100A9,SELP,SERPINE2,SLC7A11,UBASH3B
GO:BP	entry into other organism involved in symbiotic interaction	GO:0051828	0.027439154468275096	1.56163	48	1860	15	20598	CD4,CD74,CTSB,GM45717,IFITM1,IFITM2,IFITM3,IFITM6,ITGAV,NAIP5,PTX3,TRIM10,TRIM21,TRIM26,TRIM30A
GO:BP	entry into host	GO:0044409	0.027439154468275096	1.56163	48	1860	15	20598	CD4,CD74,CTSB,GM45717,IFITM1,IFITM2,IFITM3,IFITM6,ITGAV,NAIP5,PTX3,TRIM10,TRIM21,TRIM26,TRIM30A
GO:BP	entry into cell of other organism involved in symbiotic interaction	GO:0051806	0.027439154468275096	1.56163	48	1860	15	20598	CD4,CD74,CTSB,GM45717,IFITM1,IFITM2,IFITM3,IFITM6,ITGAV,NAIP5,PTX3,TRIM10,TRIM21,TRIM26,TRIM30A
GO:BP	entry into host cell	GO:0030260	0.027439154468275096	1.56163	48	1860	15	20598	CD4,CD74,CTSB,GM45717,IFITM1,IFITM2,IFITM3,IFITM6,ITGAV,NAIP5,PTX3,TRIM10,TRIM21,TRIM26,TRIM30A
GO:BP	wound healing involved in inflammatory response	GO:0002246	0.027902331826146758	1.55436	8	1860	6	20598	CCR2,CLEC10A,HIF1A,HMOX1,IL1A,TIMP1
GO:BP	positive regulation of interferon-gamma secretion	GO:1902715	0.027902331826146758	1.55436	8	1860	6	20598	ARID5A,CD160,CD244,PTPN22,RASGRP1,SLAMF1
GO:BP	calcium ion transport	GO:0006816	0.02865285745564911	1.54283	330	1860	54	20598	ANXA2,APLNR,ARRB2,BAK1,BDKRB1,CAMK2D,CCL12,CCL19,CCL21A,CCL4,CCL5,CCR1,CCR5,CD4,CEMIP,CLEC4B1,CORO1A,CXCL10,CXCL12,CXCL9,CXCR3,CYBA,EDNRA,EHD3,ERO1L,FCRL5,GJA1,GJA4,GRAMD2,ICAM1,IGF1,ITGAV,LCK,LILRA5,LYN,MCUB,MICU2,P2RX1,P2RY6,PANX1,PDE4B,PTGS2,PTPN22,PTPN6,PTPRC,SELENON,SLC24A5,SPINK1,TGFB1,THY1,TLR9,TRIM27,TRPM2,UBASH3B
GO:BP	regulation of B cell proliferation	GO:0030888	0.030331559736855744	1.51811	54	1860	16	20598	ADA,BTK,CARD11,CD300A,CD38,CD40,CD74,LYN,MIF,NCKAP1L,PTPRC,SASH3,SLC39A10,TLR9,TNFSF13B,TYROBP
GO:BP	regulation of toll-like receptor signaling pathway	GO:0034121	0.030331559736855744	1.51811	54	1860	16	20598	ARRB2,CD300A,CD300LF,CYBA,IRF1,LBP,LYN,NOD2,PTPN22,RAB7B,SMPDL3B,TLR1,TLR3,TLR9,TREML4,TRIM30A
GO:BP	actin filament organization	GO:0007015	0.03081419418940524	1.51125	339	1860	55	20598	ACTA1,ACTR2,ACTR3,AIF1,ARHGAP25,ARPC1A,ARPC1B,ARPC3,ARPC5,ARPIN,ASAP3,CAP1,CCL11,CCL21A,CD47,CDC42,CFL1,CORO1A,CSF3,ELN,EVL,FSCN1,GDPD2,GM9844,GMFG,HCLS1,HIP1R,ICAM1,KIRREL,LCP1,MAD2L2,MARCKS,NCKAP1L,NEB,PLEK,PREX1,PYCARD,RAC1,RAC2,RAC3,RHOH,RHOV,RND1,SH3PXD2B,SSH2,TAC1,TACR1,TMSB4X,TPM4,TRIM27,TWF2,WAS,WASHC3,WIPF1,WNT4
GO:BP	positive regulation of cytoskeleton organization	GO:0051495	0.03096863774558481	1.50908	197	1860	37	20598	ACTR2,ACTR3,ARPC1A,ARPC1B,ARPC3,ARPC5,ARPIN,CCL11,CCL21A,CD47,CFL1,CORO1A,CSF3,EVL,FES,GDA,GMFG,HCK,HIP1R,ICAM1,KIRREL,NCKAP1L,NES,NIN,PLEK,PYCARD,RAC1,RAC3,RANBP1,SH3PXD2B,STAP1,TAC1,TACR1,TRIM27,WAS,WIPF1,WNT4
GO:BP	protein kinase B signaling	GO:0043491	0.031021422432513494	1.50834	160	1860	32	20598	ADAM8,AKR1C18,AKT2,ARRB2,CCL12,CCL19,CCL21A,CCL5,CD40,CHIL1,CIB1,CSF3,ENG,F10,GATA3,GPX1,H2-M3,HCLS1,HPSE,IGF1,IGFBP5,IL6,ITGB1,LOX,NRG1,PEAR1,SMPD3,TGFB1,THPO,TNF,TNFSF11,XDH
GO:BP	regulation of release of sequestered calcium ion into cytosol	GO:0051279	0.031472984135124005	1.50206	72	1860	19	20598	APLNR,BDKRB1,CAMK2D,CEMIP,CLEC4B1,CORO1A,CXCL10,CXCL9,CXCR3,CYBA,EDNRA,FCRL5,LYN,P2RY6,PTPN6,SELENON,TGFB1,THY1,UBASH3B
GO:BP	regulation of epithelial cell migration	GO:0010632	0.03292212239298362	1.48251	190	1860	36	20598	ADORA2B,AKT3,ANGPT4,ANXA1,APOE,BMPER,CCBE1,CD40,CIB1,CXCL13,DCN,ETS1,EVL,FGF10,GATA3,GLIPR2,HIF1A,HMOX1,IFNG,IGF1,ITGA2,ITGA3,LGMN,MMP9,NUS1,PTGS2,SERPINF1,SNAI2,SP100,SPARC,SRPX2,TAC1,TACR1,TGFB1,WNT5A,ZC3H12A
GO:BP	neuron death	GO:0070997	0.03298426616549473	1.48169	348	1860	56	20598	ADAM8,AKT2,APAF1,APOE,ARRB2,BDNF,C1QA,C5AR1,CASP7,CASP8,CCL12,CCL5,CCR5,CD200R1,CDC42,CEBPB,CHL1,CHMP4B,CLU,CORO1A,CSF1,CSF3,CTSZ,DIO3,DRAXIN,FAS,GATA3,GPNMB,GPX1,HIF1A,HMOX1,IGF1,IL6,KMO,LGMN,MAP2K4,MYBL2,NCF2,NCOA7,NES,PCSK9,PLAU,PPT1,PSMC1,REG3B,SERPINF1,SET,SLC7A11,STAT3,TLDC2,TNF,TNFRSF1A,TNFRSF1B,TRPM2,TYROBP,WNT5A
GO:BP	calcium ion transmembrane import into cytosol	GO:0097553	0.033545190284997216	1.47437	125	1860	27	20598	APLNR,BDKRB1,CAMK2D,CCL19,CCL21A,CCR5,CEMIP,CLEC4B1,CORO1A,CXCL10,CXCL9,CXCR3,CYBA,EDNRA,ERO1L,FCRL5,ITGAV,LCK,LYN,P2RY6,PTPN6,PTPRC,SELENON,TGFB1,THY1,TRPM2,UBASH3B
GO:BP	positive regulation of macrophage chemotaxis	GO:0010759	0.03399554505648653	1.46858	19	1860	9	20598	C3AR1,C5AR1,CCL2,CCL21A,CCL5,CCR7,CSF1,KARS,SLAMF1
GO:BP	positive regulation of T cell chemotaxis	GO:0010820	0.03410798812365226	1.46714	15	1860	8	20598	ADAM10,CCL21A,CCL5,CCR2,CCR7,CXCL13,TNFSF14,WNT5A
GO:BP	antigen processing and presentation of peptide antigen via MHC class II	GO:0002495	0.03410798812365226	1.46714	15	1860	8	20598	CD74,FCER1G,H2-AA,H2-AB1,MARCH1,PYCARD,TRAF6,TREM2
GO:BP	antigen processing and presentation of peptide or polysaccharide antigen via MHC class II	GO:0002504	0.03410798812365226	1.46714	15	1860	8	20598	CD74,FCER1G,H2-AA,H2-AB1,MARCH1,PYCARD,TRAF6,TREM2
GO:BP	growth of symbiont in host	GO:0044117	0.03410798812365226	1.46714	15	1860	8	20598	IFNG,IL12B,IRF8,LBP,MYD88,NOD2,PGLYRP1,TNF
GO:BP	fibroblast proliferation	GO:0048144	0.0343886009183686	1.46359	85	1860	21	20598	ANXA2,CD300A,CD74,E2F1,EDNRA,EREG,FGF10,FN1,IFNG,IGF1,MIF,MMP9,MORC3,NLRC3,PARP10,PDGFC,RNASEH2B,SFRP1,SPHK1,TGFB1,WNT5A
GO:BP	positive regulation of interleukin-2 production	GO:0032743	0.034593018282351805	1.46101	28	1860	11	20598	ANXA1,BTNL2,CARD11,CCR2,CD3E,IL1A,PDE4B,PTPRC,RIPK2,SASH3,TRAF6
GO:BP	positive regulation of calcium-mediated signaling	GO:0050850	0.03460397392749067	1.46087	38	1860	13	20598	ADA,CCL4,CD3E,CD4,CD8A,CIB1,IGF1,ITGAL,NRG1,P2RY6,TNF,TREM2,ZAP70
GO:BP	B cell homeostasis	GO:0001782	0.0360538838797937	1.44305	33	1860	12	20598	ADA,BAK1,BCL2A1A,CD74,GAPT,HIF1A,LYN,MIF,NCKAP1L,PIK3CD,PIRB,TNFSF13B
GO:BP	hemostasis	GO:0007599	0.0377973997643475	1.42254	112	1860	25	20598	ANXA2,APOE,C3,ENTPD1,EVL,F10,F5,FCER1G,FERMT3,HPSE,KNG2,LYN,P2RX1,PDPN,PEAR1,PIK3CD,PLAU,PLEK,PTPN6,RAP2B,S100A9,SELP,SERPINE2,SLC7A11,UBASH3B
GO:BP	positive regulation of small molecule metabolic process	GO:0062013	0.03869149132500022	1.41238	119	1860	26	20598	ABCG1,ACSL5,ADORA2B,AKT2,ANXA1,CD244,DGAT2,ELOVL5,FDPS,HIF1A,IFNG,IGF1,MIF,NOS2,NR1H4,NUCB2,P2RY6,PID1,PTAFR,PTGS2,RDH10,SLC45A3,STAT3,TNF,TREM2,WNT4
GO:BP	regulation of anatomical structure size	GO:0090066	0.039775395033256854	1.40039	434	1860	66	20598	ACTR2,ACTR3,ADORA2B,AKT3,ALS2,APOE,ARPC1A,ARPC1B,ARPC3,ARPC5,ARPIN,AVPR2,BDNF,CCL11,CCL21A,CCR5,CD38,CFL1,CORO1A,CSF3,CXCL12,DRAXIN,EDNRA,ELN,EVL,FN1,GCH1,GJA1,GM9844,GMFG,GPX1,HCLS1,HIF1A,HIP1R,HMGCR,ICAM1,IL7R,KIRREL,MMP2,NCKAP1L,NEB,NPPC,P2RX1,PLEK,PLOD3,PREX1,PTAFR,PTGS2,PYCARD,RAC1,RAC3,SCPEP1,SEMA4D,SEMA6B,SEMA7A,SMPD3,SSH2,TACR1,TMEM123,TMSB4X,TNF,TRIM27,TWF2,WAS,WIPF1,WNT5A
GO:BP	isoprenoid metabolic process	GO:0006720	0.04044534432710383	1.39313	61	1860	17	20598	AKR1C18,ALDH1A3,DHRS3,DHRS9,DPAGT1,FDFT1,FDPS,HMGCR,HMGCS1,ISX,MVD,MVK,NUS1,PDSS1,PMVK,RBP1,RDH10
GO:BP	positive regulation of cytokine-mediated signaling pathway	GO:0001961	0.042276769245569466	1.3739	44	1860	14	20598	CD300LF,CD74,CSF1,IRGM1,IRGM2,MMP12,NLRC5,PARP14,PARP9,RIPK2,TREM2,TXK,WNT5A,ZBP1
GO:BP	viral entry into host cell	GO:0046718	0.042276769245569466	1.3739	44	1860	14	20598	CD4,CD74,CTSB,GM45717,IFITM1,IFITM2,IFITM3,IFITM6,ITGAV,PTX3,TRIM10,TRIM21,TRIM26,TRIM30A
GO:BP	regulation of metal ion transport	GO:0010959	0.04339412008825938	1.36257	343	1860	55	20598	AKT2,AKT3,ANXA2,APLNR,ARRB2,B2M,BAK1,BDKRB1,CAMK2D,CCL12,CCL4,CCL5,CCR1,CD4,CEMIP,CLEC4B1,CORO1A,CXCL1,CXCL10,CXCL12,CXCL9,CXCR3,CYBA,EDNRA,EHD3,FCRL5,FXYD5,GJA1,GRAMD2,ICAM1,IGF1,KCNE4,KCNJ2,LILRA5,LYN,MIF,P2RX1,P2RY6,PCSK9,PDE4B,PTGS2,PTPN22,PTPN6,SCN1B,SCNN1B,SELENON,SERPINE2,SLC31A2,SPINK1,TGFB1,THY1,TLR9,TREM2,TRIM27,UBASH3B
GO:BP	JNK cascade	GO:0007254	0.043850092038963014	1.35803	170	1860	33	20598	CARD9,CCL19,CCL21A,CCR7,CDC42,CDC42SE1,CYLD,FGD2,IL1A,IL1RN,LTBR,MAP2K4,MAP4K1,MLKL,MMP8,MYD88,NCF1,NOD1,NOD2,PTPN1,PTPN22,PYCARD,RASGRP1,RASSF2,RIPK2,SFRP1,SLAMF1,TLR3,TLR9,TNF,TNFSF11,TRAF6,WNT5A
GO:BP	regulation of supramolecular fiber organization	GO:1902903	0.04729831996935746	1.32515	295	1860	49	20598	ACTR2,ACTR3,AEBP1,APOE,ARPC1A,ARPC1B,ARPC3,ARPC5,ARPIN,ASAP3,CCL11,CCL21A,CD47,CFL1,CIB1,CLU,COLGALT1,CORO1A,CSF3,ELN,EMILIN1,EVL,FES,GDA,GM9844,GMFG,HCLS1,HIP1R,ICAM1,KIRREL,LDLR,NCKAP1L,NIN,PLEK,PREX1,PYCARD,RAC1,RAC3,SH3PXD2B,SMAD4,SSH2,TAC1,TACR1,TMSB4X,TRIM27,TWF2,WAS,WIPF1,WNT4
GO:BP	negative regulation of peptidyl-tyrosine phosphorylation	GO:0050732	0.0475072526449897	1.32324	50	1860	15	20598	CD300A,IGF1,IRF1,PARP14,PTK6,PTPN6,PTPRC,SAMSN1,SEMA4D,SFRP1,SOCS1,SOCS3,SPINK1,SUZ12,THY1
GO:BP	cofactor catabolic process	GO:0051187	0.04763401663919247	1.32208	39	1860	13	20598	ART2B,BLVRA,CYP4F18,CYP4F40,GGT1,GGT5,GPX1,GPX3,HMOX1,HP,NCF1,NCF2,TXNRD1
GO:CC	extracellular space	GO:0005615	1.2397339387464505e-70	69.9067	1016	1860	285	20598	A2M,ADA,ADAM10,ADAM12,ADAMTS2,ADAMTS4,ADAMTS5,ADPRH,AEBP1,ALPL,ANGPT4,ANGPTL4,ANXA1,ANXA2,APOD,APOE,ARG1,ARTN,B2M,B4GALT1,BDNF,BGN,BHMT,BMP1,BMPER,C1QA,C1QB,C1QC,C1QTNF5,C1QTNF7,C1RA,C2,C3,C4B,C6,CAP1,CCBE1,CCK,CCL11,CCL12,CCL19,CCL2,CCL21A,CCL22,CCL4,CCL5,CCL7,CCL8,CCL9,CCR3,CD14,CD180,CD274,CD40,CD47,CD86,CES2F,CFB,CFL1,CHIL1,CHRD,CLIC1,CLU,CNP,COL18A1,COL1A1,COL1A2,COL3A1,COL4A1,COL4A2,COL5A1,…
GO:CC	extracellular region part	GO:0044421	4.534792032898216e-70	69.3434	1203	1860	314	20598	A2M,ADA,ADAM10,ADAM12,ADAMTS1,ADAMTS17,ADAMTS2,ADAMTS4,ADAMTS5,ADAMTSL2,ADPRH,AEBP1,ALPL,ANGPT4,ANGPTL4,ANXA1,ANXA2,ANXA4,APOD,APOE,ARG1,ARTN,B2M,B4GALT1,BDNF,BGN,BHMT,BMP1,BMPER,C1QA,C1QB,C1QC,C1QTNF5,C1QTNF7,C1RA,C2,C3,C4B,C6,CAP1,CCBE1,CCK,CCL11,CCL12,CCL19,CCL2,CCL21A,CCL22,CCL4,CCL5,CCL7,CCL8,CCL9,CCR3,CD14,CD180,CD274,CD40,CD47,CD86,CES2F,CFB,CFL1,CHIL1,CHRD,CLIC1,CLU,CNP,COL18A1,COL1A1,COL…
GO:CC	extracellular region	GO:0005576	1.2601778748002327e-69	68.8996	1292	1860	327	20598	A2M,ADA,ADAM10,ADAM12,ADAMTS1,ADAMTS17,ADAMTS2,ADAMTS4,ADAMTS5,ADAMTSL2,ADPRH,AEBP1,ALPL,ANGPT4,ANGPTL4,ANXA1,ANXA2,ANXA4,APOD,APOE,ARG1,ARTN,B2M,B4GALT1,BDNF,BGN,BHMT,BMP1,BMPER,C1QA,C1QB,C1QC,C1QTNF5,C1QTNF7,C1RA,C2,C3,C4B,C6,CAP1,CCBE1,CCK,CCL11,CCL12,CCL19,CCL2,CCL21A,CCL22,CCL4,CCL5,CCL7,CCL8,CCL9,CCR3,CD14,CD180,CD274,CD40,CD47,CD86,CES2F,CFB,CFL1,CHIL1,CHIL3,CHRD,CHSY1,CLIC1,CLU,CNP,COL18A…
GO:CC	external side of plasma membrane	GO:0009897	8.097694516576405e-46	45.0916	332	1860	127	20598	ABCG1,ADA,ADGRE1,ANXA1,APOE,ART2B,B2M,B4GALT1,BTN1A1,BTNL2,BTNL6,CCL19,CCR1,CCR2,CCR3,CCR4,CCR5,CCR7,CCRL2,CD14,CD200R1,CD200R2,CD200R4,CD244,CD274,CD3D,CD3E,CD3G,CD4,CD40,CD48,CD5,CD55,CD6,CD74,CD80,CD86,CD8A,CD8B1,CSF3R,CTSB,CXCL10,CXCL12,CXCL9,CXCR2,CXCR3,CXCR6,ENG,FAS,FCER1G,FCGR1,FCGR4,GM20489,GSR,H2-AA,H2-AB1,H2-D1,H2-K1,H2-M3,H2-Q10,H2-Q4,H2-Q6,H2-Q7,H2-T22,H2-T23,HEG1,ICAM1,ICOS,IFNG,IL12…
GO:CC	cell surface	GO:0009986	6.685339503685842e-45	44.1749	721	1860	196	20598	ABCG1,ADA,ADAM10,ADAM8,ADGRE1,ADGRE4,ADORA2B,ANXA1,ANXA2,ANXA4,APOE,ART2B,B2M,B4GALT1,BGN,BST2,BTN1A1,BTNL2,BTNL6,C3,C5AR1,CCL19,CCR1,CCR2,CCR3,CCR4,CCR5,CCR7,CCRL2,CD14,CD200R1,CD200R2,CD200R4,CD244,CD274,CD38,CD3D,CD3E,CD3G,CD4,CD40,CD47,CD48,CD5,CD53,CD55,CD6,CD74,CD80,CD86,CD8A,CD8B1,CD93,CIITA,CKAP4,CLEC5A,CLU,CSF1R,CSF3R,CTSB,CTSZ,CXCL10,CXCL12,CXCL9,CXCR2,CXCR3,CXCR6,DUOX2,ENG,ENO1,ENTPD1,…
GO:CC	side of membrane	GO:0098552	3.8336376452806824e-42	41.4164	499	1860	154	20598	ABCG1,ADA,ADGRE1,ANXA1,APOE,ART2B,B2M,B4GALT1,BTN1A1,BTNL2,BTNL6,C2CD2L,CCL19,CCR1,CCR2,CCR3,CCR4,CCR5,CCR7,CCRL2,CD14,CD200R1,CD200R2,CD200R4,CD244,CD274,CD3D,CD3E,CD3G,CD4,CD40,CD48,CD5,CD55,CD6,CD74,CD80,CD86,CD8A,CD8B1,CHMP4B,CNR2,CSF3R,CTSB,CXCL10,CXCL12,CXCL9,CXCR2,CXCR3,CXCR6,CYLD,ENG,FAS,FCER1G,FCGR1,FCGR4,FES,FGR,GEM,GM20489,GM20503,GNA14,GNB1,GNG10,GNGT2,GRAMD2,GSR,H2-AA,H2-AB1,H2-D1,H2…
GO:CC	cellular_component	GO:0005575	1.6648708451017277e-38	37.7786	13956	1860	1507	20598	1500009C09RIK,1500009L16RIK,1600014C10RIK,1700037C18RIK,1700066B19RIK,1810009A15RIK,2210407C18RIK,3830406C13RIK,5430427O19RIK,A2M,A530064D06RIK,AACS,ABCA13,ABCG1,ABCG3,ABHD12,ACAT2,ACP2,ACSL4,ACSL5,ACTA1,ACTR2,ACTR3,ADA,ADAM10,ADAM12,ADAM8,ADAMDEC1,ADAMTS1,ADAMTS17,ADAMTS2,ADAMTS4,ADAMTS5,ADAMTS6,ADAMTSL2,ADAT3,ADCY4,ADGRE1,ADGRE4,ADGRF1,ADGRG5,ADORA2B,ADPRH,ADSSL1,AEBP1,AFG3L1,AGTRAP,AI661453,AI…
GO:CC	cell periphery	GO:0071944	7.349251424361516e-37	36.1338	3393	1860	520	20598	ABCG1,ABCG3,ABHD12,ACTR2,ADA,ADAM10,ADAM12,ADAM8,ADCY4,ADGRE1,ADGRE4,ADGRF1,ADGRG5,ADORA2B,AGTRAP,AIF1,AKT2,AKT3,ALDH1A3,ALDH3B1,ALPL,ANXA1,ANXA2,ANXA4,APBA2,APBB1IP,APH1A,APLNR,APOE,AQP9,ARF2,ARHGAP25,ARL11,ARL4C,ARPC1A,ARRB2,ART2B,ATIC,ATP6V1G1,ATP8A1,ATP8B4,AVPR2,B2M,B4GALT1,BASP1,BCL3,BDKRB1,BGN,BLNK,BST2,BTK,BTN1A1,BTNL2,BTNL6,C1QTNF5,C2CD2L,C3AR1,C5AR1,C6,CAMK2D,CAP1,CAR9,CARD11,CASP8,CCL19…
GO:CC	plasma membrane	GO:0005886	3.445145787778027e-34	33.4628	3269	1860	498	20598	ABCG1,ABCG3,ABHD12,ADA,ADAM10,ADAM12,ADAM8,ADCY4,ADGRE1,ADGRE4,ADGRF1,ADGRG5,ADORA2B,AGTRAP,AIF1,AKT2,AKT3,ALDH1A3,ALDH3B1,ALPL,ANXA1,ANXA2,ANXA4,APBA2,APBB1IP,APH1A,APLNR,APOE,AQP9,ARF2,ARHGAP25,ARL11,ARL4C,ARPC1A,ARRB2,ART2B,ATIC,ATP6V1G1,ATP8A1,ATP8B4,AVPR2,B2M,B4GALT1,BASP1,BCL3,BDKRB1,BGN,BLNK,BST2,BTK,BTN1A1,BTNL2,BTNL6,C1QTNF5,C2CD2L,C3AR1,C5AR1,C6,CAMK2D,CAR9,CARD11,CASP8,CCL19,CCR1,CCR2,…
GO:CC	membrane	GO:0016020	3.476598565410031e-32	31.4588	4954	1860	672	20598	1600014C10RIK,ABCG1,ABCG3,ABHD12,ACSL4,ACSL5,ACTR3,ADA,ADAM10,ADAM12,ADAM8,ADCY4,ADGRE1,ADGRE4,ADGRF1,ADGRG5,ADORA2B,AFG3L1,AGTRAP,AIF1,AKT2,AKT3,ALDH1A3,ALDH3B1,ALOX5AP,ALPL,ALS2,AMIGO3,ANXA1,ANXA2,ANXA4,AP1S1,APBA2,APBB1IP,APH1A,APLNR,APOE,AQP9,ARF2,ARFIP1,ARG1,ARHGAP25,ARHGDIB,ARID3A,ARL11,ARL4C,ARPC1A,ARRB2,ART2B,ASPRV1,ATIC,ATP6V1G1,ATP8A1,ATP8B4,AVPR2,B2M,B4GALT1,BAK1,BASP1,BCL2A1A,BCL2A1B,…
GO:CC	plasma membrane part	GO:0044459	2.3019129114635622e-23	22.6379	2016	1860	321	20598	ABCG1,ABHD12,ADA,ADAM10,ADAM8,ADCY4,ADGRE1,ADGRE4,ADGRG5,AIF1,AKT2,ANXA1,ANXA2,ANXA4,APBB1IP,APH1A,APOE,AQP9,ARHGAP25,ARPC1A,ARRB2,ART2B,AVPR2,B2M,B4GALT1,BST2,BTN1A1,BTNL2,BTNL6,C1QTNF5,C2CD2L,C5AR1,C6,CAMK2D,CAR9,CARD11,CASP8,CCL19,CCR1,CCR2,CCR3,CCR4,CCR5,CCR7,CCRL2,CD14,CD160,CD177,CD200R1,CD200R2,CD200R4,CD244,CD274,CD38,CD3D,CD3E,CD3G,CD4,CD40,CD47,CD48,CD5,CD53,CD55,CD6,CD74,CD80,CD86,CD8A…
GO:CC	cell part	GO:0044464	1.2834381323401955e-21	20.8916	11670	1860	1257	20598	1600014C10RIK,AACS,ABCA13,ABCG1,ABCG3,ABHD12,ACAT2,ACP2,ACSL4,ACSL5,ACTA1,ACTR2,ACTR3,ADA,ADAM10,ADAM12,ADAM8,ADAMTS1,ADAMTS4,ADAT3,ADCY4,ADGRE1,ADGRE4,ADGRF1,ADGRG5,ADORA2B,ADPRH,ADSSL1,AFG3L1,AGTRAP,AIF1,AK4,AKNA,AKR1C18,AKT2,AKT3,ALAS1,ALDH1A3,ALDH3B1,ALG9,ALOX5AP,ALPL,ALS2,ANKRD1,ANP32B,ANXA1,ANXA2,ANXA4,AP1S1,APAF1,APBA2,APBB1IP,APH1A,APLNR,APOBEC3,APOD,APOE,APRT,AQP9,AREL1,ARF2,ARFIP1,ARG1,…
GO:CC	cell	GO:0005623	1.2834381323401955e-21	20.8916	11670	1860	1257	20598	1600014C10RIK,AACS,ABCA13,ABCG1,ABCG3,ABHD12,ACAT2,ACP2,ACSL4,ACSL5,ACTA1,ACTR2,ACTR3,ADA,ADAM10,ADAM12,ADAM8,ADAMTS1,ADAMTS4,ADAT3,ADCY4,ADGRE1,ADGRE4,ADGRF1,ADGRG5,ADORA2B,ADPRH,ADSSL1,AFG3L1,AGTRAP,AIF1,AK4,AKNA,AKR1C18,AKT2,AKT3,ALAS1,ALDH1A3,ALDH3B1,ALG9,ALOX5AP,ALPL,ALS2,ANKRD1,ANP32B,ANXA1,ANXA2,ANXA4,AP1S1,APAF1,APBA2,APBB1IP,APH1A,APLNR,APOBEC3,APOD,APOE,APRT,AQP9,AREL1,ARF2,ARFIP1,ARG1,…
GO:CC	membrane part	GO:0044425	5.663902417034972e-21	20.2469	3176	1860	443	20598	ABCG1,ABHD12,ADA,ADAM10,ADAM8,ADCY4,ADGRE1,ADGRE4,ADGRG5,AFG3L1,AIF1,AKT2,AMIGO3,ANXA1,ANXA2,ANXA4,AP1S1,APBB1IP,APH1A,APOE,AQP9,ARHGAP25,ARID3A,ARPC1A,ARRB2,ART2B,ASPRV1,ATP6V1G1,ATP8A1,AVPR2,B2M,B4GALT1,BAK1,BDNF,BST2,BTK,BTN1A1,BTNL2,BTNL6,C1QTNF5,C2CD2L,C5AR1,C6,CAMK2D,CAR9,CARD11,CASP8,CCL19,CCR1,CCR2,CCR3,CCR4,CCR5,CCR7,CCRL2,CD101,CD14,CD160,CD177,CD200R1,CD200R2,CD200R4,CD244,CD274,CD38,C…
GO:CC	extracellular matrix	GO:0031012	2.0665215725299042e-20	19.6848	347	1860	94	20598	ADAM10,ADAMTS1,ADAMTS17,ADAMTS2,ADAMTS4,ADAMTSL2,ALPL,ANXA1,ANXA2,ANXA4,APOE,BGN,BMP1,BMPER,CCBE1,CD180,CLU,COL18A1,COL1A1,COL1A2,COL3A1,COL4A1,COL4A2,COL5A1,COL5A2,COL6A4,COLEC12,CPN2,CPZ,CRISPLD2,CSTB,CTSB,CTSC,CTSD,CTSZ,CYR61,DCN,EFEMP2,ELN,EMILIN1,EMILIN2,ENTPD1,FGF10,FN1,FREM1,HPSE,HSD17B12,IGF1,ITGA6,ITGB1,ITIH3,ITIH4,KNG2,LAMA1,LGALS9,LOX,LOXL2,LRRC32,LUM,MFAP4,MGP,MMP9,NID1,OLFML2B,PLOD3,…
GO:CC	collagen-containing extracellular matrix	GO:0062023	8.2479740257958e-17	16.0837	269	1860	75	20598	ADAM10,ADAMTS1,ADAMTS17,ADAMTS4,ANXA1,ANXA2,ANXA4,BGN,BMP1,BMPER,CLU,COL18A1,COL1A1,COL1A2,COL3A1,COL4A1,COL4A2,COL5A1,COL5A2,COL6A4,COLEC12,CPN2,CSTB,CTSB,CTSC,CTSD,CTSZ,CYR61,DCN,EFEMP2,ELN,EMILIN1,EMILIN2,ENTPD1,FGF10,FN1,FREM1,IGF1,ITGA6,ITGB1,ITIH3,ITIH4,KNG2,LAMA1,LGALS9,LOX,LOXL2,LUM,MFAP4,MGP,MMP9,NID1,PLOD3,PODNL1,REG3B,REG3G,S100A11,SERPINB9,SERPINE2,SERPINF1,SERPING1,SERPINH1,SFRP1,SOD…
GO:CC	cytoplasm	GO:0005737	6.007558331868638e-11	10.2213	8096	1860	879	20598	1600014C10RIK,AACS,ABCG1,ABHD12,ACAT2,ACP2,ACSL4,ACSL5,ACTA1,ACTR2,ACTR3,ADA,ADAM10,ADAM8,ADAMTS1,ADCY4,ADPRH,ADSSL1,AFG3L1,AGTRAP,AIF1,AK4,AKNA,AKR1C18,AKT2,ALAS1,ALDH1A3,ALDH3B1,ALG9,ALOX5AP,ALS2,ANKRD1,ANXA1,ANXA2,ANXA4,AP1S1,APAF1,APBA2,APBB1IP,APH1A,APOBEC3,APOD,APOE,APRT,AREL1,ARF2,ARFIP1,ARG1,ARG2,ARHGAP15,ARHGAP9,ARHGDIB,ARID3A,ARL1,ARL11,ARL4C,ARL5C,ARMC10,ARPC5,ARRB2,ASAP3,ASNS,ATG9B,AT…
GO:CC	endoplasmic reticulum	GO:0005783	5.158277652492365e-10	9.2875	1214	1860	183	20598	1600014C10RIK,ACSL4,ACSL5,ADAM10,AKT2,ALG9,ALOX5AP,APH1A,APOD,APOE,ARMC10,ATP8A1,B2M,B3GALT5,B3GNT3,B3GNT5,BAK1,BDNF,C2CD2L,CASP12,CCL2,CD4,CD74,CDS1,CEMIP,CERS2,CH25H,CHIL1,CIB1,CKAP4,CLU,COL1A1,COL1A2,COLGALT1,CRELD2,CST7,CTSC,CTSZ,CYB5R4,CYBA,CYBB,CYP51,DGAT2,DHCR7,DHRS9,DPAGT1,DSE,DUOX2,DUOXA1,DUOXA2,EDEM2,EHD4,ELOVL1,ELOVL5,ERAP1,ERG28,ERO1L,EXT1,F10,F5,F830016B08RIK,FDFT1,GIMAP3,GM4841,GM49…
GO:CC	cytoplasmic part	GO:0044444	3.2966750470351426e-9	8.48192	6755	1860	742	20598	1600014C10RIK,AACS,ABCG1,ABHD12,ACAT2,ACP2,ACSL4,ACSL5,ACTA1,ACTR2,ACTR3,ADA,ADAM10,ADAM8,ADAMTS1,ADPRH,AFG3L1,AGTRAP,AIF1,AK4,AKNA,AKR1C18,AKT2,ALAS1,ALDH1A3,ALDH3B1,ALG9,ALOX5AP,ALS2,ANKRD1,ANXA1,ANXA2,ANXA4,AP1S1,APAF1,APBB1IP,APH1A,APOD,APOE,APRT,AREL1,ARF2,ARFIP1,ARG1,ARG2,ARHGDIB,ARID3A,ARL1,ARL4C,ARL5C,ARMC10,ARPC5,ARRB2,ASAP3,ASNS,ATG9B,ATIC,ATP6V1G1,ATP8A1,ATP8B4,B2M,B3GALT5,B3GNT3,B3GNT…
GO:CC	endomembrane system	GO:0012505	5.500892500222237e-9	8.25957	2791	1860	350	20598	1600014C10RIK,ABCG1,ACSL4,ACSL5,ACTR3,ADAM10,ADAM8,AKT2,ALG9,ALOX5AP,ALS2,ANXA1,ANXA2,ANXA4,AP1S1,APH1A,APOD,APOE,ARF2,ARFIP1,ARL1,ARL5C,ARMC10,ARPC5,ARRB2,ATP8A1,ATP8B4,B2M,B3GALT5,B3GNT3,B3GNT5,B4GALT1,BAK1,BDNF,BGN,BRIP1,BST2,C1QTNF5,C2CD2L,CASP12,CCL2,CCR3,CCR5,CCZ1,CD14,CD164,CD177,CD274,CD38,CD4,CD74,CDC42,CDS1,CEMIP,CERS2,CETN3,CH25H,CHIL1,CHMP4B,CIB1,CKAP4,CLIC1,CLTB,CLU,CMTM3,COL1A1,COL1…
GO:CC	vesicle	GO:0031982	8.63496570537927e-8	7.06374	1378	1860	193	20598	ABCG1,ACP2,ADAM10,ADAM8,ADAMTS1,AKT2,ALS2,ANXA1,ANXA2,ANXA4,AP1S1,APH1A,APOE,ARPC5,ARRB2,ATP8A1,B2M,BDNF,BGN,BHMT,BMP1,BTK,C1QTNF5,CCL2,CCR3,CCR5,CCZ1,CD164,CD177,CD274,CD38,CD47,CD74,CD86,CD93,CDC42,CEMIP,CHIL3,CHMP4B,CLIC1,CLTB,COL1A1,CORO1A,CRCP,CRISPLD2,CST7,CTSZ,CYBA,CYBB,DKKL1,DSC2,DTX3L,DYNLT1A,DYNLT1F,EHD3,EHD4,ENTPD1,ERG28,EVL,F5,FAS,FES,FFAR4,FGD2,FMNL1,FN1,GBP10,GBP2,GBP3,GBP6,GBP7,GBP…
GO:CC	lysosome	GO:0005764	7.748433900476527e-7	6.11079	290	1860	59	20598	ACP2,ADA,ADAM8,ANXA1,ANXA2,APOE,ATP6V1G1,CD164,CD68,CD74,CST7,CTSB,CTSC,CTSD,CTSK,CTSW,CTSZ,CXCR2,CYBRD1,DRAM1,DTX3L,FUCA1,GJA1,GNS,GUSB,GZMB,H2-AA,HCK,HPSE,IRGM1,LAPTM5,LDLR,LGMN,MARCH1,MMP13,PCSK9,PLA2G15,PPT1,PRF1,PRSS16,PSAP,RAB7,RAB7B,RNASET2A,RNF183,RNF19B,SCARB2,SEC13,SLC11A1,SLC15A3,SPPL2A,SRGN,TCIRG1,TLR9,TMEM150B,TMEM97,TREML4,TRPM2,UNC13D
GO:CC	lytic vacuole	GO:0000323	8.879528484062731e-7	6.05161	291	1860	59	20598	ACP2,ADA,ADAM8,ANXA1,ANXA2,APOE,ATP6V1G1,CD164,CD68,CD74,CST7,CTSB,CTSC,CTSD,CTSK,CTSW,CTSZ,CXCR2,CYBRD1,DRAM1,DTX3L,FUCA1,GJA1,GNS,GUSB,GZMB,H2-AA,HCK,HPSE,IRGM1,LAPTM5,LDLR,LGMN,MARCH1,MMP13,PCSK9,PLA2G15,PPT1,PRF1,PRSS16,PSAP,RAB7,RAB7B,RNASET2A,RNF183,RNF19B,SCARB2,SEC13,SLC11A1,SLC15A3,SPPL2A,SRGN,TCIRG1,TLR9,TMEM150B,TMEM97,TREML4,TRPM2,UNC13D
GO:CC	phagocytic vesicle	GO:0045335	0.0000020296008482503314	5.69259	87	1860	27	20598	ADAM8,B2M,CDC42,CORO1A,CYBB,EVL,FMNL1,H2-D1,H2-K1,H2-Q10,H2-Q7,H2-T23,IRGM1,PLD4,RAB32,RAB7,RAB7B,RAB8B,SEC61A1,SLAMF1,SLC11A1,TAP1,TCIRG1,TLR1,TLR9,VAMP3,WAS
GO:CC	endocytic vesicle	GO:0030139	0.00000238161913635034	5.62313	160	1860	39	20598	ADAM8,ARRB2,B2M,CCL2,CDC42,CEMIP,CORO1A,CYBB,EHD3,EVL,FFAR4,FMNL1,H2-D1,H2-K1,H2-Q10,H2-Q7,H2-T23,HIP1R,IRGM1,LCK,PLD4,RAB32,RAB7,RAB7B,RAB8B,RALA,SCARA5,SCARB2,SEC61A1,SH3KBP1,SLAMF1,SLC11A1,SPHK1,TAP1,TCIRG1,TLR1,TLR9,VAMP3,WAS
GO:CC	MHC protein complex	GO:0042611	0.0000031731352824380478	5.49851	16	1860	11	20598	CD74,H2-AA,H2-AB1,H2-D1,H2-K1,H2-M3,H2-Q10,H2-Q4,H2-Q6,H2-Q7,H2-T23
GO:CC	intracellular vesicle	GO:0097708	0.000006200525808194306	5.20757	1270	1860	173	20598	ABCG1,ACP2,ADAM10,ADAM8,ADAMTS1,AKT2,ALS2,ANXA1,ANXA2,AP1S1,APH1A,APOE,ARPC5,ARRB2,ATP8A1,B2M,BDNF,BGN,BTK,C1QTNF5,CCL2,CCR3,CCR5,CCZ1,CD164,CD177,CD274,CD38,CD74,CD93,CDC42,CEMIP,CHIL3,CHMP4B,CLTB,COL1A1,CORO1A,CRCP,CRISPLD2,CST7,CTSZ,CYBA,CYBB,DKKL1,DSC2,DTX3L,DYNLT1A,DYNLT1F,EHD3,EHD4,ENTPD1,ERG28,EVL,F5,FAS,FES,FFAR4,FGD2,FMNL1,GBP10,GBP2,GBP3,GBP6,GBP7,GBP9,GCH1,GCHFR,GJA1,GM379,GOSR2,GPNMB,…
GO:CC	MHC class I peptide loading complex	GO:0042824	0.00000884179060789605	5.05346	14	1860	10	20598	B2M,H2-D1,H2-K1,H2-Q10,H2-Q4,H2-Q6,H2-Q7,PDIA3,TAP1,TAP2
GO:CC	cytoplasmic vesicle	GO:0031410	0.000009232235866530702	5.03469	1268	1860	172	20598	ABCG1,ACP2,ADAM10,ADAM8,ADAMTS1,AKT2,ALS2,ANXA1,ANXA2,AP1S1,APH1A,APOE,ARPC5,ARRB2,ATP8A1,B2M,BDNF,BGN,BTK,C1QTNF5,CCL2,CCR3,CCR5,CCZ1,CD164,CD177,CD274,CD38,CD74,CD93,CDC42,CEMIP,CHIL3,CHMP4B,CLTB,COL1A1,CORO1A,CRCP,CRISPLD2,CST7,CTSZ,CYBA,CYBB,DKKL1,DSC2,DTX3L,DYNLT1A,DYNLT1F,EHD3,EHD4,ENTPD1,ERG28,EVL,F5,FAS,FES,FFAR4,FGD2,FMNL1,GBP10,GBP2,GBP3,GBP6,GBP7,GBP9,GCH1,GCHFR,GJA1,GM379,GOSR2,GPNMB,…
GO:CC	immunological synapse	GO:0001772	0.000015535872748961072	4.80866	33	1860	15	20598	CARD11,CD3E,CD53,CD6,CORO1A,FYB2,HAVCR2,ICAM1,ITGAL,LAT,LCK,RHOH,SCIMP,SKAP1,ZAP70
GO:CC	vacuole	GO:0005773	0.000028506483472260776	4.54506	365	1860	65	20598	ACP2,ADA,ADAM8,ANXA1,ANXA2,APOE,ATG9B,ATP6V1G1,CD164,CD68,CD74,CDC42,CST7,CTSB,CTSC,CTSD,CTSK,CTSW,CTSZ,CXCR2,CYBRD1,DRAM1,DTX3L,FUCA1,GJA1,GNS,GUSB,GZMB,H2-AA,HCK,HPSE,IRGM1,LAPTM5,LDLR,LGMN,MARCH1,MMP13,PCSK9,PIP4K2A,PLA2G15,PPT1,PRF1,PRSS16,PSAP,RAB7,RAB7B,RNASET2A,RNF183,RNF19B,RPN2,SCARB2,SEC13,SH3GLB1,SLC11A1,SLC15A3,SPPL2A,SRGN,TCIRG1,TLR9,TMEM150B,TMEM97,TREML4,TRPM2,UNC13D,VMP1
GO:CC	phagocytic vesicle membrane	GO:0030670	0.00005968396889478632	4.22414	16	1860	10	20598	B2M,H2-D1,H2-K1,H2-Q10,H2-Q7,H2-T23,SEC61A1,SLC11A1,TAP1,TCIRG1
GO:CC	proteasome complex	GO:0000502	0.0000749577568362781	4.12518	56	1860	19	20598	PSMA1,PSMA2,PSMA3,PSMA4,PSMA5,PSMA7,PSMB10,PSMB2,PSMB4,PSMB8,PSMC1,PSMC4,PSMD14,PSMD2,PSMD3,PSMD7,PSMD9,SEM1,UCHL5
GO:CC	peptidase complex	GO:1905368	0.00009866833101708439	4.00582	79	1860	23	20598	AFG3L1,PSMA1,PSMA2,PSMA3,PSMA4,PSMA5,PSMA7,PSMB10,PSMB2,PSMB4,PSMB8,PSMC1,PSMC4,PSMD14,PSMD2,PSMD3,PSMD7,PSMD9,SEC11C,SEM1,SPCS2,SPCS3,UCHL5
GO:CC	endopeptidase complex	GO:1905369	0.00010296088117893602	3.98733	57	1860	19	20598	PSMA1,PSMA2,PSMA3,PSMA4,PSMA5,PSMA7,PSMB10,PSMB2,PSMB4,PSMB8,PSMC1,PSMC4,PSMD14,PSMD2,PSMD3,PSMD7,PSMD9,SEM1,UCHL5
GO:CC	membrane raft	GO:0045121	0.00012683625498784246	3.89676	317	1860	57	20598	ANXA2,ARID3A,BTK,CARD11,CASP8,CD14,CD177,CD4,CD48,CD55,CD8A,CTSB,CTSD,EDNRA,ENO1,FAS,FCER1G,FCGR1,FYB2,GJA1,GPM6B,HCK,HMOX1,HPSE,ICAM1,ITGB1,KIRREL,LAT2,LCK,LCP2,LDLR,LRP8,LTB4R1,LYN,MAL2,MYO1A,NFAM1,P2RX1,PDPN,PGK1,PPT1,PTGS2,PTPRC,RAP2B,RFTN1,RGS16,SERPINH1,SKAP1,SLC6A2,SULF1,THY1,TLR1,TNF,TNFRSF1A,TNFRSF1B,TUBA1C,ZAP70
GO:CC	proteasome core complex	GO:0005839	0.00013315738777859026	3.87563	17	1860	10	20598	PSMA1,PSMA2,PSMA3,PSMA4,PSMA5,PSMA7,PSMB10,PSMB2,PSMB4,PSMB8
GO:CC	membrane microdomain	GO:0098857	0.0001412048276412271	3.85015	318	1860	57	20598	ANXA2,ARID3A,BTK,CARD11,CASP8,CD14,CD177,CD4,CD48,CD55,CD8A,CTSB,CTSD,EDNRA,ENO1,FAS,FCER1G,FCGR1,FYB2,GJA1,GPM6B,HCK,HMOX1,HPSE,ICAM1,ITGB1,KIRREL,LAT2,LCK,LCP2,LDLR,LRP8,LTB4R1,LYN,MAL2,MYO1A,NFAM1,P2RX1,PDPN,PGK1,PPT1,PTGS2,PTPRC,RAP2B,RFTN1,RGS16,SERPINH1,SKAP1,SLC6A2,SULF1,THY1,TLR1,TNF,TNFRSF1A,TNFRSF1B,TUBA1C,ZAP70
GO:CC	membrane region	GO:0098589	0.00017861920990787993	3.74807	328	1860	58	20598	ANXA2,ARID3A,BTK,CARD11,CASP8,CD14,CD177,CD4,CD48,CD55,CD8A,CTSB,CTSD,EDNRA,EIF5A,ENO1,FAS,FCER1G,FCGR1,FYB2,GJA1,GPM6B,HCK,HMOX1,HPSE,ICAM1,ITGB1,KIRREL,LAT2,LCK,LCP2,LDLR,LRP8,LTB4R1,LYN,MAL2,MYO1A,NFAM1,P2RX1,PDPN,PGK1,PPT1,PTGS2,PTPRC,RAP2B,RFTN1,RGS16,SERPINH1,SKAP1,SLC6A2,SULF1,THY1,TLR1,TNF,TNFRSF1A,TNFRSF1B,TUBA1C,ZAP70
GO:CC	extracellular membrane-bounded organelle	GO:0065010	0.00019736128840460858	3.70474	11	1860	8	20598	ALPL,GBP2,GBP3,GBP6,GBP7,GBP9,IIGP1,IRGM2
GO:CC	endoplasmic reticulum part	GO:0044432	0.00036753256929003824	3.4347	574	1860	87	20598	ADAM10,B2M,BDNF,C2CD2L,CD4,CDS1,CH25H,CLU,COLGALT1,CYBA,CYBB,DGAT2,DHCR7,DHRS9,DPAGT1,ELOVL1,ELOVL5,ERAP1,ERG28,ERO1L,EXT1,F830016B08RIK,FDFT1,GM4841,GM4951,GM5431,GORASP2,GOSR2,GRAMD2,H2-D1,H2-K1,H2-Q10,H2-Q4,H2-Q6,H2-Q7,H2-T23,HMGCR,IFI47,IGTP,IIGP1,IL12B,INSIG1,IRGM1,IRGM2,LBR,LYZ2,MARCH1,MMP27,MSMO1,NBAS,NUS1,OSTC,PCSK9,PDIA3,PLD4,PNPLA7,PTPN1,RAB19,RHBDF2,RNASET2A,RNF183,RRBP1,SC5D,SCD2,SDF2…
GO:CC	whole membrane	GO:0098805	0.00037533827936327895	3.42558	944	1860	129	20598	ADAM8,ANXA1,ANXA2,AP1S1,ARG1,ARID3A,ATP6V1G1,ATP8A1,B2M,BAK1,BCL2A1A,BCL2A1B,BCL2A1D,BTK,CARD11,CASP8,CD14,CD177,CD274,CD38,CD4,CD48,CD55,CD68,CD8A,CEMIP,CHMP4B,CLTB,CNP,CTSB,CTSD,CYBRD1,DHCR7,EDNRA,EHD3,EHD4,EIF5A,ENO1,FAS,FCER1G,FCGR1,FYB2,GIMAP3,GJA1,GM29094,GOSR2,GPM6B,H2-D1,H2-K1,H2-Q10,H2-Q7,H2-T23,HCK,HIP1R,HMGCR,HMOX1,HPSE,ICAM1,ITGB1,KIRREL,KMO,LAT2,LCK,LCP2,LDLR,LRP8,LTB4R1,LYN,MAL2,MAR…
GO:CC	symbiont-containing vacuole	GO:0020003	0.0005213682177173467	3.28286	9	1860	7	20598	GBP2,GBP3,GBP6,GBP7,GBP9,IIGP1,IRGM2
GO:CC	MHC class I protein complex	GO:0042612	0.0005213682177173467	3.28286	9	1860	7	20598	H2-D1,H2-K1,H2-Q10,H2-Q4,H2-Q6,H2-Q7,H2-T23
GO:CC	protein complex involved in cell adhesion	GO:0098636	0.0005399448142697345	3.26765	23	1860	11	20598	CD80,EMILIN1,ITGA2,ITGA3,ITGA6,ITGAL,ITGAV,ITGB1,ITGB6,ITGB7,LYN
GO:CC	plasma membrane protein complex	GO:0098797	0.0005582830358628929	3.25315	412	1860	67	20598	ABHD12,ADAM8,APBB1IP,APH1A,B2M,C6,CASP8,CD3D,CD3E,CD3G,CD40,CD6,CD74,CYBA,CYBB,DUOX2,EMILIN1,FAS,FCER1G,GJA1,GJA4,GJB2,GM20503,GNA14,GNB1,GNG10,GNGT2,H2-AA,H2-AB1,H2-D1,H2-K1,H2-M3,H2-Q10,H2-Q4,H2-Q6,H2-Q7,H2-T23,HIP1R,IGF1,IL12RB1,IL18R1,IL18RAP,IL6,ITGA2,ITGA3,ITGA6,ITGAL,ITGAV,ITGB1,ITGB6,ITGB7,KCNE4,KCNJ2,KCNJ8,LYN,NCF1,NCF4,NOXA1,NOXO1,PDE4B,PTPN6,SCN1B,SKAP1,TLR1,TRAF6,VCAM1,ZAP70
GO:CC	endocytic vesicle membrane	GO:0030666	0.0006025914922873139	3.21998	32	1860	13	20598	B2M,H2-D1,H2-K1,H2-Q10,H2-Q7,H2-T23,HIP1R,SCARA5,SCARB2,SEC61A1,SLC11A1,TAP1,TCIRG1
GO:CC	receptor complex	GO:0043235	0.0013914431398500914	2.85653	309	1860	53	20598	ABHD12,APBB1IP,B2M,CD14,CD200R1,CD3D,CD3E,CD3G,CD40,CD6,CD74,CSF1R,CSF3R,EMILIN1,ENG,FCRL5,GABRA4,GM20489,GPR160,IL12RB1,IL13RA2,IL18R1,IL18RAP,IL27RA,IL2RG,IL3RA,IL4RA,IL5RA,IL6,ITGA2,ITGA3,ITGA6,ITGAL,ITGAV,ITGB1,ITGB6,ITGB7,KLRC1,KLRD1,LDLR,LIFR,LOXL4,LRP8,LYN,MTNR1A,OLR1,PLXNC1,PTPN6,SKAP1,TLR1,TNFRSF1A,TRAF6,ZAP70
GO:CC	intracellular	GO:0005622	0.0014749962448400294	2.83121	10376	1860	1029	20598	1600014C10RIK,AACS,ABCA13,ABCG1,ABHD12,ACAT2,ACP2,ACSL4,ACSL5,ACTA1,ACTR2,ACTR3,ADA,ADAM10,ADAM12,ADAM8,ADAMTS1,ADAMTS4,ADAT3,ADCY4,ADPRH,ADSSL1,AFG3L1,AGTRAP,AIF1,AK4,AKNA,AKR1C18,AKT2,ALAS1,ALDH1A3,ALDH3B1,ALG9,ALOX5AP,ALS2,ANKRD1,ANP32B,ANXA1,ANXA2,ANXA4,AP1S1,APAF1,APBA2,APBB1IP,APH1A,APOBEC3,APOD,APOE,APRT,AQP9,AREL1,ARF2,ARFIP1,ARG1,ARG2,ARHGAP15,ARHGAP9,ARHGDIB,ARID3A,ARID5A,ARL1,ARL11,ARL…
GO:CC	intracellular part	GO:0044424	0.0014749962448400294	2.83121	10376	1860	1029	20598	1600014C10RIK,AACS,ABCA13,ABCG1,ABHD12,ACAT2,ACP2,ACSL4,ACSL5,ACTA1,ACTR2,ACTR3,ADA,ADAM10,ADAM12,ADAM8,ADAMTS1,ADAMTS4,ADAT3,ADCY4,ADPRH,ADSSL1,AFG3L1,AGTRAP,AIF1,AK4,AKNA,AKR1C18,AKT2,ALAS1,ALDH1A3,ALDH3B1,ALG9,ALOX5AP,ALS2,ANKRD1,ANP32B,ANXA1,ANXA2,ANXA4,AP1S1,APAF1,APBA2,APBB1IP,APH1A,APOBEC3,APOD,APOE,APRT,AQP9,AREL1,ARF2,ARFIP1,ARG1,ARG2,ARHGAP15,ARHGAP9,ARHGDIB,ARID3A,ARID5A,ARL1,ARL11,ARL…
GO:CC	podosome	GO:0002102	0.001501115310380143	2.82359	25	1860	11	20598	ACTR2,ACTR3,ADAM8,DBNL,FERMT3,FSCN1,LCP1,LPXN,SH3PXD2B,TPM4,VCAM1
GO:CC	NADPH oxidase complex	GO:0043020	0.0016014113001255055	2.7955	10	1860	7	20598	CYBA,CYBB,DUOX2,NCF1,NCF4,NOXA1,NOXO1
GO:CC	collagen trimer	GO:0005581	0.001721224494985639	2.76416	21	1860	10	20598	COL1A1,COL1A2,COL3A1,COL4A1,COL4A2,COL5A1,COL5A2,DCN,LOX,LUM
GO:CC	integrin complex	GO:0008305	0.001721224494985639	2.76416	21	1860	10	20598	EMILIN1,ITGA2,ITGA3,ITGA6,ITGAL,ITGAV,ITGB1,ITGB6,ITGB7,LYN
GO:CC	endoplasmic reticulum membrane	GO:0005789	0.00193343706669484	2.71367	452	1860	70	20598	B2M,CD4,CDS1,CH25H,DGAT2,DHCR7,DHRS9,DPAGT1,ELOVL1,ELOVL5,ERG28,ERO1L,EXT1,F830016B08RIK,FDFT1,GM4841,GM4951,GM5431,GORASP2,GOSR2,GRAMD2,H2-D1,H2-K1,H2-Q10,H2-Q4,H2-Q6,H2-Q7,H2-T23,HMGCR,IFI47,IGTP,IIGP1,INSIG1,IRGM1,IRGM2,LBR,MARCH1,MMP27,MSMO1,NUS1,OSTC,PDIA3,PLD4,PNPLA7,PTPN1,RAB19,RHBDF2,RNF183,RRBP1,SC5D,SCD2,SDF2L1,SEC11C,SEC61A1,SEC61B,SELENON,SLC35B1,SOAT2,SPCS2,SPCS3,SPPL2A,SPTSSB,TAP1,T…
GO:CC	T cell receptor complex	GO:0042101	0.00280057564182957	2.55275	14	1860	8	20598	APBB1IP,CD3D,CD3E,CD3G,CD6,PTPN6,SKAP1,ZAP70
GO:CC	intrinsic component of membrane	GO:0031224	0.002962070525860448	2.5284	1636	1860	198	20598	ABHD12,ADAM8,ADCY4,ADGRE1,ADGRE4,ADGRG5,AFG3L1,AMIGO3,APH1A,AQP9,ART2B,ASPRV1,ATP8A1,AVPR2,B2M,BAK1,C2CD2L,C6,CCR2,CCRL2,CD101,CD14,CD160,CD4,CD40,CD47,CD48,CD5,CD53,CD6,CD74,CELSR1,CERK,CLCA3A1,CLCA4B,CLEC2H,CMTM3,COLEC12,CP,CRTAM,CSF1R,CXCL16,CYBA,CYBB,DGAT2,DHCR7,DHRS9,DPAGT1,DUOX2,ELOVL1,ELOVL5,EMB,EMILIN1,EPGN,ERO1L,EXT1,F2RL2,FCER1G,FFAR4,FXYD5,GABRA4,GGT1,GGT5,GJB2,GM379,GP1BB,GPNMB,GPR132…
GO:CC	extracellular organelle	GO:0043230	0.0030594295660465757	2.51436	82	1860	21	20598	ALPL,ANXA1,ANXA2,BHMT,CD274,CD47,CD86,CLIC1,FN1,GBP2,GBP3,GBP6,GBP7,GBP9,ICAM1,IIGP1,IRGM2,KRT13,RAP2B,SCNN1B,XPNPEP2
GO:CC	nuclear outer membrane-endoplasmic reticulum membrane network	GO:0042175	0.0032997968114515204	2.48151	476	1860	72	20598	B2M,CD4,CDS1,CH25H,DGAT2,DHCR7,DHRS9,DPAGT1,EIF5A,ELOVL1,ELOVL5,ERG28,ERO1L,EXT1,F830016B08RIK,FDFT1,GM4841,GM4951,GM5431,GORASP2,GOSR2,GRAMD2,H2-D1,H2-K1,H2-Q10,H2-Q4,H2-Q6,H2-Q7,H2-T23,HMGCR,IFI47,IGTP,IIGP1,INSIG1,IRGM1,IRGM2,LBR,MARCH1,MMP27,MSMO1,NUCB2,NUS1,OSTC,PDIA3,PLD4,PNPLA7,PTPN1,RAB19,RHBDF2,RNF183,RRBP1,SC5D,SCD2,SDF2L1,SEC11C,SEC61A1,SEC61B,SELENON,SLC35B1,SOAT2,SPCS2,SPCS3,SPPL2A,S…
GO:CC	proteasome core complex, alpha-subunit complex	GO:0019773	0.0045193917746575735	2.34492	8	1860	6	20598	PSMA1,PSMA2,PSMA3,PSMA4,PSMA5,PSMA7
GO:CC	symbiont-containing vacuole membrane	GO:0020005	0.0045193917746575735	2.34492	8	1860	6	20598	GBP2,GBP3,GBP6,GBP7,GBP9,IIGP1
GO:CC	complex of collagen trimers	GO:0098644	0.005524533287633816	2.2577	15	1860	8	20598	COL1A1,COL1A2,COL3A1,COL4A1,COL4A2,COL5A1,COL5A2,LUM
GO:CC	integral component of membrane	GO:0016021	0.008170294712501374	2.08776	1527	1860	184	20598	ABHD12,ADAM8,ADCY4,ADGRE1,ADGRE4,ADGRG5,AFG3L1,AMIGO3,APH1A,AQP9,ASPRV1,ATP8A1,AVPR2,B2M,BAK1,C2CD2L,C6,CCR2,CCRL2,CD101,CD14,CD4,CD40,CD47,CD5,CD53,CD6,CD74,CELSR1,CERK,CLCA3A1,CLCA4B,CLEC2H,CMTM3,COLEC12,CRTAM,CSF1R,CXCL16,CYBA,CYBB,DGAT2,DHCR7,DHRS9,DPAGT1,DUOX2,ELOVL1,ELOVL5,EMB,EMILIN1,EPGN,ERO1L,EXT1,F2RL2,FCER1G,FFAR4,FXYD5,GABRA4,GGT1,GJB2,GM379,GP1BB,GPNMB,GPR132,GPR18,GPR55,GPR88,H2-AB1…
GO:CC	phagocytic cup	GO:0001891	0.010172402645558971	1.99258	16	1860	8	20598	AIF1,ARHGAP25,CORO1A,LCP1,MYO1G,PEAR1,RAC1,TNF
GO:CC	Arp2/3 protein complex	GO:0005885	0.012515438888538045	1.90255	9	1860	6	20598	ACTR2,ACTR3,ARPC1A,ARPC1B,ARPC3,ARPC5
GO:CC	extracellular matrix component	GO:0044420	0.014097628719117522	1.85085	41	1860	13	20598	COL1A1,COL1A2,COL3A1,COL4A1,COL4A2,COL5A1,COL5A2,ELN,EMILIN1,LAMA1,LUM,MFAP4,TNC
GO:CC	other organism cell	GO:0044216	0.014824364740382198	1.82902	21	1860	9	20598	C4B,GBP2,GBP3,GBP6,GBP7,GBP9,IIGP1,IRGM2,REG3G
GO:CC	other organism part	GO:0044217	0.014824364740382198	1.82902	21	1860	9	20598	C4B,GBP2,GBP3,GBP6,GBP7,GBP9,IIGP1,IRGM2,REG3G
GO:CC	host cell cytoplasm part	GO:0033655	0.01793008027788851	1.74642	13	1860	7	20598	GBP2,GBP3,GBP6,GBP7,GBP9,IIGP1,IRGM2
GO:CC	host cell cytoplasm	GO:0030430	0.01793008027788851	1.74642	13	1860	7	20598	GBP2,GBP3,GBP6,GBP7,GBP9,IIGP1,IRGM2
GO:CC	intrinsic component of plasma membrane	GO:0031226	0.02812760081824882	1.55087	1031	1860	129	20598	ABHD12,ADAM8,ADCY4,ADGRE1,ADGRE4,ADGRG5,APH1A,AQP9,ART2B,AVPR2,C6,CCR2,CCRL2,CD14,CD160,CD4,CD40,CD47,CD48,CD5,CD53,CD6,CD74,CELSR1,CLCA3A1,CLCA4B,CLEC2H,CP,CRTAM,CSF1R,CYBA,CYBB,DUOX2,EMB,EMILIN1,EPGN,F2RL2,FCER1G,FFAR4,GABRA4,GGT1,GGT5,GJB2,GP1BB,GPNMB,GPR132,GPR18,GPR55,GPR88,HAS1,HRH2,HTR7,ICAM1,ICOS,IFNAR2,IL12RB1,IL18R1,IL18RAP,IL6,ITGA2,ITGA3,ITGA6,ITGAL,ITGAV,ITGB1,ITGB6,ITGB7,KCNE4,KCNJ2…
GO:CC	fibrillar collagen trimer	GO:0005583	0.028886480271156867	1.53931	10	1860	6	20598	COL1A1,COL1A2,COL3A1,COL5A1,COL5A2,LUM
GO:CC	banded collagen fibril	GO:0098643	0.028886480271156867	1.53931	10	1860	6	20598	COL1A1,COL1A2,COL3A1,COL5A1,COL5A2,LUM
GO:CC	plasma membrane receptor complex	GO:0098802	0.0296515682754674	1.52795	137	1860	27	20598	ABHD12,APBB1IP,B2M,CD3D,CD3E,CD3G,CD40,CD6,EMILIN1,IL12RB1,IL18R1,IL18RAP,IL6,ITGA2,ITGA3,ITGA6,ITGAL,ITGAV,ITGB1,ITGB6,ITGB7,LYN,PTPN6,SKAP1,TLR1,TRAF6,ZAP70
GO:CC	intracellular region of host	GO:0043656	0.03305958491394762	1.4807	14	1860	7	20598	GBP2,GBP3,GBP6,GBP7,GBP9,IIGP1,IRGM2
GO:CC	host intracellular part	GO:0033646	0.03305958491394762	1.4807	14	1860	7	20598	GBP2,GBP3,GBP6,GBP7,GBP9,IIGP1,IRGM2
GO:CC	integral component of endoplasmic reticulum membrane	GO:0030176	0.036525813510140184	1.4374	124	1860	25	20598	B2M,DGAT2,DHCR7,DHRS9,ELOVL1,ELOVL5,ERO1L,EXT1,H2-D1,H2-K1,H2-Q10,H2-Q4,H2-Q6,H2-Q7,H2-T23,INSIG1,PDIA3,RNF183,RRBP1,SCD2,SLC35B1,SPPL2A,TAP1,TAP2,TRAM1
GO:CC	intrinsic component of endoplasmic reticulum membrane	GO:0031227	0.040164737813085855	1.39616	132	1860	26	20598	B2M,DGAT2,DHCR7,DHRS9,ELOVL1,ELOVL5,ERO1L,EXT1,GRAMD2,H2-D1,H2-K1,H2-Q10,H2-Q4,H2-Q6,H2-Q7,H2-T23,INSIG1,PDIA3,RNF183,RRBP1,SCD2,SLC35B1,SPPL2A,TAP1,TAP2,TRAM1
GO:CC	cytosol	GO:0005829	0.04522271399011861	1.34464	2994	1860	325	20598	AACS,ACAT2,ADA,ADPRH,AGTRAP,AIF1,AKNA,AKR1C18,AKT2,ALAS1,ALDH1A3,ALDH3B1,ALOX5AP,ALS2,ANKRD1,ANXA1,ANXA2,ANXA4,APAF1,APBB1IP,APOD,APOE,APRT,AREL1,ARFIP1,ARG1,ARHGDIB,ARID3A,ARL4C,ARRB2,ASAP3,ASNS,ATIC,ATP6V1G1,B2M,BAK1,BANF1,BCL3,BHMT,BLVRA,BTK,CAMK2D,CAP1,CARD9,CASP12,CASP7,CASP8,CCND1,CCR2,CCT3,CCZ1,CDC42,CDCA7L,CDKN2D,CFL1,CHD1L,CHMP4B,CKAP4,CLEC5A,CLTB,CLU,CNN3,CNP,CSTB,CTNNAL1,CYCS,CYLD,CYTI…
KEGG	KEGG root term	KEGG:00000	1.2934774220283952e-61	60.8882	6338	1860	903	20598	A2M,AACS,ABCA13,ABCG1,ABCG3,ACADL,ACAT2,ACP2,ACSL4,ACSL5,ACTR2,ACTR3,ADA,ADAM10,ADCY2,ADCY4,ADORA2B,ADSSL1,AK4,AKR1C18,AKT2,AKT3,ALAS1,ALDH1A3,ALDH3B1,ALG9,ALOX5AP,ALPL,ALS2,AMDHD2,ANGPT4,ANGPTL4,AP1S1,APAF1,APBB1IP,APH1A,APLNR,APOBEC3,APOE,APRT,AQP9,ARG1,ARG2,ARHGDIB,ARPC1A,ARPC1B,ARPC3,ARPC5,ARRB2,ART2B,ASAP3,ASNS,ATG9B,ATIC,ATP6V1G1,AVPR2,B2M,B3GALT5,B3GNT3,B3GNT5,B4GALNT4,B4GALT1,BAK1,BATF,BA…
KEGG	Cytokine-cytokine receptor interaction	KEGG:04060	4.1487808634932266e-35	34.3821	225	1860	91	20598	CCL11,CCL12,CCL19,CCL2,CCL21A,CCL22,CCL4,CCL5,CCL7,CCL8,CCL9,CCR1,CCR2,CCR3,CCR4,CCR5,CCR7,CD4,CD40,CRLF2,CSF1,CSF1R,CSF2RB,CSF2RB2,CSF3,CSF3R,CXCL1,CXCL10,CXCL12,CXCL13,CXCL14,CXCL16,CXCL3,CXCL5,CXCL9,CXCR2,CXCR3,CXCR4,CXCR6,FAS,GDF3,IFNAR2,IFNG,IL10RA,IL11,IL12B,IL13RA2,IL17A,IL18R1,IL18RAP,IL1A,IL1R2,IL1RL1,IL1RN,IL21R,IL22,IL27,IL27RA,IL2RA,IL2RB,IL2RG,IL33,IL34,IL3RA,IL4RA,IL5RA,IL6,IL7R,INH…
KEGG	Epstein-Barr virus infection	KEGG:05169	3.2728676426597042e-24	23.4851	188	1860	70	20598	AKT2,AKT3,APAF1,B2M,BAK1,BLNK,BTK,CASP8,CCND1,CCNE1,CD3D,CD3E,CD3G,CD40,CD44,CXCL10,CYCS,DDX58,E2F1,E2F2,EIF2AK2,ENTPD1,FAS,H2-AA,H2-AB1,H2-D1,H2-DMA,H2-DMB1,H2-EB1,H2-K1,H2-M3,H2-Q10,H2-Q4,H2-Q6,H2-Q7,H2-T22,H2-T23,ICAM1,IFNAR2,IL6,IRF9,ISG15,ITGAL,JAK3,LYN,MAP2K4,MAPK13,MYD88,NFKBIE,OAS1A,OAS2,PDIA3,PIK3CD,PSMC1,PSMC4,PSMD14,PSMD2,PSMD3,PSMD7,RAC1,RUNX3,SEM1,STAT1,STAT2,STAT3,TAP1,TAP2,TLR2,TNF…
KEGG	Viral protein interaction with cytokine and cytokine receptor	KEGG:04061	3.6782861612770056e-24	23.4344	81	1860	45	20598	CCL11,CCL12,CCL19,CCL2,CCL21A,CCL22,CCL4,CCL5,CCL7,CCL8,CCL9,CCR1,CCR2,CCR3,CCR4,CCR5,CCR7,CSF1,CSF1R,CXCL1,CXCL10,CXCL12,CXCL13,CXCL14,CXCL3,CXCL5,CXCL9,CXCR2,CXCR3,CXCR4,IL10RA,IL18R1,IL18RAP,IL2RA,IL2RB,IL2RG,IL34,IL6,LTBR,TNF,TNFRSF14,TNFRSF1A,TNFRSF1B,TNFSF10,TNFSF14
KEGG	Staphylococcus aureus infection	KEGG:05150	1.4472856373478406e-19	18.8394	44	1860	30	20598	C1QA,C1QB,C1QC,C1RA,C1S1,C2,C3,C3AR1,C4B,C5AR1,CFB,FCGR1,FCGR2B,FCGR3,FCGR4,FPR1,FPR2,H2-AA,H2-AB1,H2-DMA,H2-DMB1,H2-EB1,ICAM1,ITGAL,ITGAM,ITGB2,MASP1,PTAFR,SELP,SELPLG
KEGG	Chemokine signaling pathway	KEGG:04062	1.9895438766022855e-19	18.7012	174	1860	61	20598	ADCY2,ADCY4,AKT2,AKT3,ARRB2,CCL11,CCL12,CCL19,CCL2,CCL21A,CCL22,CCL4,CCL5,CCL7,CCL8,CCL9,CCR1,CCR2,CCR3,CCR4,CCR5,CCR7,CDC42,CXCL1,CXCL10,CXCL12,CXCL13,CXCL14,CXCL16,CXCL3,CXCL5,CXCL9,CXCR2,CXCR3,CXCR4,CXCR6,DOCK2,FGR,GNB1,GNG10,GNGT2,GRK6,HCK,ITK,JAK2,JAK3,LYN,NCF1,NRAS,PAK1,PIK3CD,PREX1,RAC1,RAC2,RAC3,RAP1B,STAT1,STAT2,STAT3,VAV1,WAS
KEGG	Hematopoietic cell lineage	KEGG:04640	3.878088647659941e-18	17.4114	84	1860	40	20598	CD14,CD38,CD3D,CD3E,CD3G,CD4,CD44,CD5,CD55,CD7,CD8A,CD8B1,CSF1,CSF1R,CSF3,CSF3R,DNTT,FCGR1,FLT3,GP1BB,H2-AA,H2-AB1,H2-DMA,H2-DMB1,H2-EB1,IL11,IL1A,IL1R2,IL2RA,IL3RA,IL4RA,IL5RA,IL6,IL7R,ITGA2,ITGA3,ITGA6,ITGAM,THPO,TNF
KEGG	Phagosome	KEGG:04145	4.761479726429028e-18	17.3223	143	1860	53	20598	ATP6V1G1,C1RA,C3,CD14,COLEC12,CORO1A,CYBA,CYBB,FCGR1,FCGR2B,FCGR3,FCGR4,H2-AA,H2-AB1,H2-D1,H2-DMA,H2-DMB1,H2-EB1,H2-K1,H2-M3,H2-Q10,H2-Q4,H2-Q6,H2-Q7,H2-T22,H2-T23,ITGA2,ITGAM,ITGAV,ITGB1,ITGB2,MARCO,MRC2,MSR1,NCF1,NCF2,NCF4,OLR1,RAB7,RAB7B,RAC1,SEC61A1,SEC61B,SEC61G,STX7,TAP1,TAP2,TCIRG1,TLR2,TLR6,TUBA1C,TUBB6,VAMP3
KEGG	Osteoclast differentiation	KEGG:04380	8.556801021522343e-18	17.0677	116	1860	47	20598	AKT2,AKT3,BLNK,BTK,CSF1,CSF1R,CTSK,CYBA,CYLD,FCGR1,FCGR2B,FCGR3,FCGR4,GAB2,GM9733,IFNAR2,IFNG,IL1A,IRF9,LCK,LCP2,LILRA5,LILRA6,LILRB4A,MAPK13,NCF1,NCF2,NCF4,PIK3CD,PIRB,PPP3CC,RAC1,SIRPA,SIRPB1A,SIRPB1B,SOCS1,SOCS3,SPI1,STAT1,STAT2,TGFB1,TNF,TNFRSF11B,TNFRSF1A,TNFSF11,TRAF6,TYROBP
KEGG	Tuberculosis	KEGG:05152	2.0200275459027983e-17	16.6946	152	1860	54	20598	AKT2,AKT3,APAF1,C3,CAMK2D,CARD9,CASP8,CD14,CD74,CEBPB,CIITA,CORO1A,CTSD,CYCS,FCER1G,FCGR1,FCGR2B,FCGR3,FCGR4,H2-AA,H2-AB1,H2-DMA,H2-DMB1,H2-EB1,IFNG,IL10RA,IL12B,IL1A,IL6,ITGAM,ITGAX,ITGB2,JAK2,LBP,LSP1,MAPK13,MRC2,MYD88,NOD2,NOS2,PPP3CC,RAB7,RIPK2,SPHK1,STAT1,TCIRG1,TGFB1,TLR1,TLR2,TLR6,TLR9,TNF,TNFRSF1A,TRAF6
KEGG	Graft-versus-host disease	KEGG:05332	4.658621833738777e-16	15.3317	40	1860	26	20598	CD80,CD86,FAS,GZMB,H2-AA,H2-AB1,H2-D1,H2-DMA,H2-DMB1,H2-EB1,H2-K1,H2-M3,H2-Q10,H2-Q4,H2-Q6,H2-Q7,H2-T22,H2-T23,IFNG,IL1A,IL6,KLRA7,KLRC1,KLRD1,PRF1,TNF
KEGG	Natural killer cell mediated cytotoxicity	KEGG:04650	1.1448684495409118e-15	14.9412	91	1860	39	20598	CD244,CD48,FAS,FCER1G,FCGR4,GZMB,H2-D1,H2-K1,H2-T23,ICAM1,IFNAR2,IFNG,ITGAL,ITGB2,KLRA7,KLRB1C,KLRC1,KLRD1,KLRK1,LAT,LCK,LCP2,NRAS,PAK1,PIK3CD,PPP3CC,PRF1,PTPN6,RAC1,RAC2,RAC3,SH2D1A,SH2D1B1,SH3BP2,TNF,TNFSF10,TYROBP,VAV1,ZAP70
KEGG	Leishmaniasis	KEGG:05140	6.489845920748258e-15	14.1878	65	1860	32	20598	C3,CYBA,CYBB,FCGR1,FCGR3,FCGR4,H2-AA,H2-AB1,H2-DMA,H2-DMB1,H2-EB1,IFNG,IL12B,IL1A,ITGAM,ITGB1,ITGB2,JAK2,MAPK13,MARCKSL1,MYD88,NCF1,NCF2,NCF4,NOS2,PTGS2,PTPN6,STAT1,TGFB1,TLR2,TNF,TRAF6
KEGG	Kaposi sarcoma-associated herpesvirus infection	KEGG:05167	8.15409247173114e-15	14.0886	171	1860	54	20598	AKT2,AKT3,BAK1,C3,CASP8,CCND1,CCR1,CCR3,CCR4,CCR5,CD200R1,CD86,CLEC2H,CXCL1,CXCL3,CYCS,E2F1,E2F2,EIF2AK2,FAS,GNB1,GNG10,GNGT2,H2-D1,H2-K1,H2-M3,H2-Q10,H2-Q4,H2-Q6,H2-Q7,H2-T22,H2-T23,HCK,HIF1A,ICAM1,IFNAR2,IL6,IRF9,JAK2,LYN,MAP2K4,MAPK13,MAPKAPK2,NRAS,PIK3CD,PPP3CC,PREX1,PTGS2,RAC1,STAT1,STAT2,STAT3,TLR3,TNFRSF1A
KEGG	Antigen processing and presentation	KEGG:04612	6.28907513524098e-14	13.2014	65	1860	31	20598	B2M,CD4,CD74,CD8A,CD8B1,CIITA,CTSB,H2-AA,H2-AB1,H2-D1,H2-DMA,H2-DMB1,H2-EB1,H2-K1,H2-M3,H2-Q10,H2-Q4,H2-Q6,H2-Q7,H2-T22,H2-T23,IFNG,KLRC1,KLRD1,LGMN,PDIA3,PSME1,PSME2,TAP1,TAP2,TNF
KEGG	Complement and coagulation cascades	KEGG:04610	3.097436000062373e-13	12.509	68	1860	31	20598	A2M,BDKRB1,C1QA,C1QB,C1QC,C1RA,C1S1,C2,C3,C3AR1,C4B,C5AR1,C6,CD55,CFB,CLU,F10,F2RL2,F3,F5,ITGAM,ITGAX,ITGB2,KNG2,MASP1,PLAU,PLAUR,PROCR,PROS1,SERPINE1,SERPING1
KEGG	Influenza A	KEGG:05164	6.616894521555941e-13	12.1793	132	1860	44	20598	AKT2,AKT3,APAF1,BAK1,CASP8,CCL12,CCL2,CCL5,CIITA,CXCL10,CYCS,DDX58,EIF2AK2,FAS,FDPS,H2-AA,H2-AB1,H2-DMA,H2-DMB1,H2-EB1,ICAM1,IFIH1,IFNAR2,IFNG,IL12B,IL1A,IL33,IL6,IRF9,JAK2,MYD88,NLRP3,OAS1A,OAS2,PIK3CD,PYCARD,SOCS3,STAT1,STAT2,TLR3,TMPRSS4,TNF,TNFRSF1A,TNFSF10
KEGG	Allograft rejection	KEGG:05330	8.952225722295501e-13	12.0481	39	1860	23	20598	CD40,CD80,CD86,FAS,GZMB,H2-AA,H2-AB1,H2-D1,H2-DMA,H2-DMB1,H2-EB1,H2-K1,H2-M3,H2-Q10,H2-Q4,H2-Q6,H2-Q7,H2-T22,H2-T23,IFNG,IL12B,PRF1,TNF
KEGG	Rheumatoid arthritis	KEGG:05323	2.196342561443307e-12	11.6583	72	1860	31	20598	ATP6V1G1,CCL12,CCL2,CCL5,CD80,CD86,CSF1,CTSK,CXCL12,CXCL5,H2-AA,H2-AB1,H2-DMA,H2-DMB1,H2-EB1,ICAM1,IFNG,IL11,IL17A,IL1A,IL6,ITGAL,ITGB2,LTB,MMP3,TCIRG1,TGFB1,TLR2,TNF,TNFSF11,TNFSF13B
KEGG	JAK-STAT signaling pathway	KEGG:04630	5.076019531830927e-12	11.2945	128	1860	42	20598	AKT2,AKT3,CCND1,CRLF2,CSF2RB,CSF2RB2,CSF3,CSF3R,IFNAR2,IFNG,IL10RA,IL11,IL12B,IL13RA2,IL21R,IL22,IL27RA,IL2RA,IL2RB,IL2RG,IL3RA,IL4RA,IL5RA,IL6,IL7R,IRF9,JAK2,JAK3,LIF,LIFR,OSMR,PDGFRB,PIK3CD,PIM1,PTPN6,SOCS1,SOCS3,STAT1,STAT2,STAT3,STAT4,THPO
KEGG	Viral myocarditis	KEGG:05416	9.240190153883687e-12	11.0343	62	1860	28	20598	CASP8,CCND1,CD40,CD55,CD80,CD86,CYCS,H2-AA,H2-AB1,H2-D1,H2-DMA,H2-DMB1,H2-EB1,H2-K1,H2-M3,H2-Q10,H2-Q4,H2-Q6,H2-Q7,H2-T22,H2-T23,ICAM1,ITGAL,ITGB2,PRF1,RAC1,RAC2,RAC3
KEGG	Th17 cell differentiation	KEGG:04659	2.7243800694101024e-11	10.5647	97	1860	35	20598	CD3D,CD3E,CD3G,CD4,GATA3,H2-AA,H2-AB1,H2-DMA,H2-DMB1,H2-EB1,HIF1A,IFNG,IL17A,IL21R,IL22,IL27RA,IL2RA,IL2RB,IL2RG,IL4RA,IL6,JAK2,JAK3,LAT,LCK,MAPK13,NFKBIE,PPP3CC,RUNX1,SMAD4,STAT1,STAT3,TBX21,TGFB1,ZAP70
KEGG	Pertussis	KEGG:05133	3.250267573156077e-11	10.4881	69	1860	29	20598	C1QA,C1QB,C1QC,C1RA,C1S1,C2,C3,C4B,CASP7,CD14,CFL1,CXCL5,IL12B,IL1A,IL6,IRF1,IRF8,ITGAM,ITGB1,ITGB2,MAPK13,MYD88,NLRP3,NOD1,NOS2,PYCARD,SERPING1,TNF,TRAF6
KEGG	Toll-like receptor signaling pathway	KEGG:04620	3.4434189200271767e-11	10.463	83	1860	32	20598	AKT2,AKT3,CASP8,CCL4,CCL5,CD14,CD40,CD80,CD86,CTSK,CXCL10,CXCL9,IFNAR2,IL12B,IL6,IRF5,LBP,MAP2K4,MAPK13,MYD88,PIK3CD,RAC1,SPP1,STAT1,TLR1,TLR2,TLR3,TLR6,TLR8,TLR9,TNF,TRAF6
KEGG	Cell adhesion molecules (CAMs)	KEGG:04514	5.214599151771365e-11	10.2828	136	1860	42	20598	CD274,CD4,CD40,CD6,CD80,CD86,CD8A,CD8B1,H2-AA,H2-AB1,H2-D1,H2-DMA,H2-DMB1,H2-EB1,H2-K1,H2-M3,H2-Q10,H2-Q4,H2-Q6,H2-Q7,H2-T22,H2-T23,ICAM1,ICOS,ITGA6,ITGAL,ITGAM,ITGAV,ITGB1,ITGB2,ITGB7,MADCAM1,PTPRC,SELE,SELL,SELP,SELPLG,SIGLEC1,SPN,VCAM1,VCAN,VSIR
KEGG	TNF signaling pathway	KEGG:04668	5.303082159570816e-11	10.2755	104	1860	36	20598	AKT2,AKT3,BCL3,CASP7,CASP8,CCL12,CCL2,CCL5,CEBPB,CSF1,CXCL1,CXCL10,CXCL3,FAS,ICAM1,IL18R1,IL6,IRF1,LIF,MAP2K4,MAPK13,MLKL,MMP14,MMP3,MMP9,NOD2,PIK3CD,PTGS2,RIPK3,RPS6KA4,SELE,SOCS3,TNF,TNFRSF1A,TNFRSF1B,VCAM1
KEGG	Type I diabetes mellitus	KEGG:04940	5.7214568134178016e-11	10.2425	45	1860	23	20598	CD80,CD86,FAS,GZMB,H2-AA,H2-AB1,H2-D1,H2-DMA,H2-DMB1,H2-EB1,H2-K1,H2-M3,H2-Q10,H2-Q4,H2-Q6,H2-Q7,H2-T22,H2-T23,IFNG,IL12B,IL1A,PRF1,TNF
KEGG	Pathways in cancer	KEGG:05200	1.2918984920739556e-10	9.88877	473	1860	92	20598	ADCY2,ADCY4,AKT2,AKT3,APAF1,BAK1,BDKRB1,CAMK2D,CASP7,CASP8,CCND1,CCNE1,CDC42,CKS1B,COL4A1,COL4A2,CSF1R,CSF2RB,CSF2RB2,CSF3R,CXCL12,CXCR4,CYCS,DAPK2,E2F1,E2F2,EDNRA,ETS1,FAS,FGF10,FLT3,FN1,GNB1,GNG10,GNGT2,HGF,HIF1A,HMOX1,IFNAR2,IFNG,IGF1,IL12B,IL2RA,IL2RB,IL2RG,IL3RA,IL4RA,IL5RA,IL6,IL7R,ITGA2,ITGA3,ITGA6,ITGAV,ITGB1,JAK2,JAK3,KNG2,LAMA1,LAMC2,LPAR6,MMP2,MMP9,NOS2,NOTCH4,NRAS,PDGFRB,PGF,PIK3CD,PI…
[truncated: 60 more rows]
