# Supplementary material for: Smarcad1 mediates microbiota-induced inflammation in mouse and coordinates gene expression in the intestinal epithelium
Source: Genome Biol. 2020 Mar 11;21:64. doi: 10.1186/s13059-020-01976-7 (PMC7065452; doi:10.1186/s13059-020-01976-7)
Supplement: Supplementary file 22 — Additional file 22: Table S21. Principle Component Analysis based on OTU abundance in stool samples. Full list of 42 principal component values by sample. PC1 and PC2 shown in Additional file 1: Fig. S8a. [file 13059_2020_1976_MOESM22_ESM.xlsx]

## Sheet: Sheet2
	PC1	PC2	PC3	PC4	PC5	PC6	PC7	PC8	PC9	PC10	PC11	PC12	PC13	PC14	PC15	PC16	PC17	PC18	PC19	PC20	PC21	PC22	PC23	PC24	PC25	PC26	PC27	PC28	PC29	PC30	PC31	PC32	PC33	PC34	PC35	PC36	PC37	PC38	PC39	PC40	PC41	PC42
Donor.1	0.618256	-0.394019	-0.229502	0.22668	0.164153	0.163422	-0.157842	-0.0544292	0.0102757	-0.0737999	-0.120691	0.0282561	-0.0242779	-0.109715	-0.0702842	-0.0210838	-0.0208696	-0.0709161	-0.0260142	0.011956	-0.0129416	0.035975	-0.002007	0.00199636	0.00594801	-0.00289789	0.014953	-0.00125152	7.22786e-05	0.00447534	0.00650091	0.0113544	-0.0040497	0.00362245	0.00181886	0.0017363	-0.000705902	0.000836345	0.00088199	-0.000976488	-0.000965037	-0.00202596
Donor.2	0.447714	-0.688399	-0.106918	-0.117426	-0.1313	-0.112824	0.0711979	-0.00439393	0.192797	0.105513	-0.0112	-0.1274	-0.112686	0.0545897	0.013205	-0.000157001	-0.063085	0.0288266	-0.0112665	-0.00639017	-0.0361118	-0.0233114	0.0132741	0.00492183	0.00244039	0.00280993	-0.00710589	0.00768997	-0.00561242	-5.33093e-05	-0.000670879	-0.0174045	0.00465476	0.00170517	-0.00179106	-0.00129215	0.00187976	-0.00222392	-0.000517593	-0.00210748	0.00037008	0.0025804
Donor.3	0.470821	-0.606116	-0.135219	0.0863286	-0.121483	0.0247823	0.026164	0.0383759	-0.152225	0.00213858	0.11232	0.151511	0.0655679	0.0643156	0.0500782	0.0379197	0.0716905	0.0630348	0.0520156	-0.000879741	0.057741	-0.00411123	-0.0253521	-0.00630613	-0.00202664	0.0132258	-0.00484098	-0.00553325	0.00572375	-0.00721259	-0.00736129	0.00131767	0.00710353	-0.00635713	0.000548285	-0.00467334	0.000565802	-0.00123841	-0.000600641	0.00242246	0.000857077	0.000352832
KO.B.01	-0.344136	-0.148875	-0.0821891	-0.0528733	0.116054	0.00731129	-0.0799828	-0.0305193	0.00327867	-0.0378588	0.056607	-0.00653982	0.000122079	-0.0685887	-0.00620725	-0.0959531	-0.00554565	0.108948	0.0216927	-0.0698155	-0.00971102	-0.00623363	-0.0224214	0.0111018	-0.00649917	0.0156751	-0.0313734	0.00786517	-0.062188	0.019957	0.045046	-0.00344104	0.000845531	-0.03368	-0.00163757	0.0164998	0.0166259	0.00767097	-0.0086781	0.00489178	0.00550061	-0.0121116
KO.B.02	0.167534	0.348379	-0.134588	0.00251608	-0.0737934	0.116613	0.00533174	0.0392088	0.0305718	0.0289258	-0.0399321	0.0488966	-0.0668404	0.0471796	0.0283746	0.0235443	0.00431265	0.0649255	0.0078546	0.00434008	0.0100951	0.00575348	0.0429904	0.00523006	-0.0290132	-0.0199083	-0.00788825	0.00171319	0.00724809	0.0498354	0.00903959	0.0250668	-0.0383802	0.00680003	-0.00141448	0.0591825	-0.0132233	0.00124473	-0.000295538	0.00232161	0.00509471	0.0209758
KO.B.03	-0.254375	-0.00536319	-0.130346	-0.00226609	0.047197	0.0258975	-0.0753642	-0.0242732	-0.0234008	-0.0753463	-0.0010896	0.0333492	-0.00940765	0.0276816	-0.00542976	0.0559308	-0.040448	0.064742	-0.0679098	-0.0247338	-0.0500748	-0.0595601	-0.00313133	0.00325068	0.0278518	0.00165197	-0.0119638	-0.0414537	0.00839398	-0.0350099	-0.00244686	-0.017063	-0.027757	-0.0139906	0.0166977	-0.0173333	-0.0554848	-0.00707714	0.0160948	0.00410711	0.00664117	0.00219786
KO.B.04	-0.233834	-0.094036	-0.0833987	-0.0516227	-0.0776156	-0.019425	-0.0212837	-0.0303302	-0.0217504	-0.0227087	0.143283	0.0510121	0.0145732	-0.0414224	-0.074457	-0.0286113	-0.00925677	0.0223601	-0.0857886	0.0709709	-0.0262119	-0.0125285	0.0127997	0.0619222	-0.022777	-0.0689942	0.0415297	0.0448125	-0.0085039	-0.00794835	-0.041443	-0.0026227	-0.00128456	0.00331437	0.0133636	0.00497291	0.0177443	0.00591229	-0.00380556	0.00314415	0.000668934	0.00647924
KO.B.05	0.0417919	0.220905	-0.107807	-0.00983648	0.00776622	0.00842183	-0.0391705	-0.000217638	0.0823974	0.00643027	-0.014806	-0.03549	0.0136511	0.0149722	0.00454077	0.0371312	0.0747512	0.00734173	-0.00108987	0.0900813	0.00532704	0.0405972	-0.0289311	-0.00464727	0.0323246	0.00274646	-0.0751208	0.0302664	-0.0293383	-0.06828	0.003337	0.00674417	-0.004805	0.0142876	-0.0199145	0.00161293	0.00237285	0.000812434	-0.00905925	0.0199304	0.0246658	0.00191649
KO.B.06	0.0532772	0.173307	-0.133273	-0.0425053	0.00906297	0.1145	-0.0822462	-0.0218368	0.07552	-0.0186204	0.0130566	-0.103013	0.03307	0.0304364	0.0909566	-0.0295165	0.0828177	-0.0158593	-0.0698854	-0.0163993	0.0514645	-0.0185711	-0.0670756	-0.0201372	-0.0477347	-0.025559	0.0202082	-0.00396866	0.00627217	0.0085337	-0.0088313	-0.0213404	0.0445381	0.000375147	-0.00991805	0.00911791	-0.0253241	0.0144974	-0.0089695	-0.000299636	-0.0195216	-0.00428352
KO.B.07	0.154274	0.0501108	-0.0551819	-0.286884	-0.0286771	0.163111	0.0363825	0.136845	-0.0781868	-0.0767702	-0.0118378	-0.110648	0.0793052	0.0412596	-0.0329688	-0.056175	-0.0671146	0.0387218	0.0220991	-0.0150787	-0.00669558	0.0320603	-0.0447618	-0.0150185	0.0582551	-0.0155096	0.0164434	-0.00213313	-0.00681853	0.0199708	-0.0221167	0.0338681	-0.016046	0.0216837	-0.00636234	-0.0234069	0.00199944	-0.0051276	-0.00317087	-0.00356701	-0.00117063	0.0032235
KO.B.08	0.236105	0.320914	-0.0457555	0.0179415	-0.0598511	0.125921	-0.0747615	-0.0238047	-0.0314631	0.0138268	0.0354525	-0.064678	-0.0306538	0.0738958	-0.0229147	-0.0210739	0.0112847	-0.0560217	-0.0112131	-0.085342	0.0355222	-0.0244413	0.0514409	0.0312563	-0.0228417	0.000773501	-0.0232965	0.0176415	0.0061524	-0.0197469	-0.000271057	0.0133044	0.0149225	-0.0349357	0.00918898	-0.0236732	0.027654	-0.0218678	0.0300595	0.0120463	0.0084338	0.0108088
KO.B.09	0.232091	0.325243	-0.0804113	0.02243	-0.0408708	-0.0849253	0.0106218	0.0506656	-0.0511391	0.00754211	0.0169078	0.0142018	-0.0277672	0.0500251	-0.0333122	-0.0349198	-0.0462953	-0.0218972	-0.00296225	-0.0132301	-0.0150262	0.0225907	-0.0611433	0.0408247	0.00899285	0.00756383	-0.0078756	-0.00206622	0.0696788	0.00911072	0.032222	-0.038223	0.00231124	0.00995766	0.0324639	0.00763478	0.00975124	0.0242388	-0.00949359	0.00226867	0.0251338	-0.0190226
KO.B.10	-0.0295207	0.184266	-0.169005	0.0372259	-0.118191	0.00892462	0.0156186	-0.0290997	0.0464982	0.0898192	0.120425	-0.0088716	-0.037938	-0.0907541	0.0209237	-0.0467594	0.0735462	-0.0449911	0.0736635	-0.0458462	-0.0107741	0.00266406	0.0588541	-0.0159496	0.062249	-0.051239	0.0399495	-0.0356725	0.00111215	-0.0233969	0.0197122	0.00755785	-0.00996721	0.0128349	-0.000292984	-0.00972666	-0.0145382	0.00367938	-0.0148956	-0.00298534	0.000978798	-0.0090489
KO.E.01	-0.0394044	0.0737974	-0.107432	0.0607997	0.0108925	-0.192571	0.086494	0.0620846	0.0268413	0.0180687	-0.128727	0.013967	0.0898631	-0.0936335	-0.0272548	0.0966257	0.0241876	0.0639026	-0.0262057	-0.106009	0.0229041	0.0257971	0.0114352	0.0217605	0.0160901	-0.048793	-0.0350157	0.00833028	0.0109793	0.0108613	-0.0214616	0.00416763	0.0268767	0.00990394	-0.00153415	-0.00845665	0.00591602	0.00659259	0.00262061	-0.00875901	-0.00135638	0.0065844
KO.E.02	-0.145588	-0.0769925	0.0995229	0.0108419	-0.0843917	-0.0103426	0.0256578	0.0336387	0.0514537	-0.00197822	-0.0996197	0.114283	0.0599591	0.0661509	0.0779124	-0.0730305	0.0266414	-0.0234334	-0.058156	0.000541777	-0.0164758	0.0333134	0.0221309	0.0508426	0.000210751	-0.015515	0.0129162	0.0072194	-0.0114324	0.0228613	0.0270317	-0.0122052	-0.00763082	0.0148145	-0.0238559	-0.0131344	-0.0057073	-0.0455963	0.00198452	0.00390263	0.0045795	-0.0228834
KO.E.03	-0.156518	-0.146329	0.174278	-0.00740224	-0.117625	0.00109044	-0.0304218	-0.0198691	0.0123282	-0.0141184	-0.070613	0.0774091	0.0224327	0.0451682	0.0701268	-0.0651435	0.0144651	-0.0393174	-0.0430396	-0.0268566	-0.0251426	0.0186196	0.00636513	-0.0231096	0.0119728	8.16941e-06	-0.0103974	-0.00768119	-0.0115013	-0.0215331	0.0174659	0.000250996	-0.0271399	0.0107188	0.00769065	-0.0120084	0.0201698	0.0573247	0.016682	0.00136367	-0.0169021	0.0212738
KO.E.04	-0.280448	-0.171975	-0.0402587	-0.0385875	-0.0810331	-0.0468882	0.114438	0.0247444	0.0370334	-0.00378302	-0.0356073	0.00192859	0.0597354	0.0229071	-0.160351	-0.0376348	-0.0305766	-0.0596314	-0.0263521	0.0214171	0.135689	-0.0246308	0.0185761	-0.0499858	-0.0281764	-0.00902451	-0.013958	-0.0292607	-0.00235303	-0.00700531	0.0163864	-0.00215346	-0.0225382	-0.0125658	-0.0038121	0.00718948	-0.00721949	0.00226576	-0.00725375	-0.00234554	0.00486819	-0.00656408
KO.E.05	0.184361	0.128407	0.290073	-0.0855598	-0.073612	-0.0746925	-0.152593	-0.0462365	0.00910225	0.0277249	-0.0513611	-0.0303243	-0.0877322	-0.0358223	-0.019685	0.0576493	0.0358653	0.0427207	0.0393859	0.0140511	0.0677793	0.0664533	-0.0307048	0.0381633	-0.0121515	-0.00450864	0.0342612	-0.0198276	-0.0229772	0.00801342	-0.0237283	-0.021182	-0.0387788	-0.0238194	0.0131862	-0.0173933	-0.00491527	0.000771602	0.00396469	0.0124609	-0.011583	-0.00900247
KO.E.06	0.282887	0.21695	0.103502	0.164377	0.0128622	0.0402096	0.0305817	0.0608404	-0.0628764	0.00967671	0.0156465	-0.0391031	0.0310511	-0.0901973	0.0694677	0.00152014	-0.107689	0.0224253	0.0309613	0.0439203	0.0227187	-0.0791878	0.0258356	0.0098399	-0.0313076	-0.020779	-0.021824	0.011967	-0.00383868	0.0121848	0.00865991	-0.0354246	-0.0179726	0.0121974	-0.0412667	-0.0278289	0.00159981	0.0146351	-0.000915568	0.00939392	-0.00222172	-0.00180539
KO.E.07	-0.137409	-0.0811521	0.20037	0.0731611	-0.0381002	0.0912674	-0.0132452	-0.0771722	-0.0289099	-0.005087	0.124635	-0.0353631	-0.0267453	-0.0238019	0.0197136	0.0641728	-0.0627533	0.00479187	-0.0827074	-0.0664869	0.0415915	0.055718	0.0440185	-0.0240685	0.00640229	0.0624152	-0.0115669	0.0363238	0.00531036	-0.00123428	-0.00513897	0.00485508	-0.00497304	0.0390026	0.00701621	0.00378153	-0.00757531	-0.00300588	-0.0242146	0.00305857	-0.0031198	-0.00898918
KO.E.08	0.0538982	0.0644534	0.198062	0.0618156	0.0108067	0.228277	0.192954	0.130453	0.0725822	0.0108389	-0.0400659	0.00140758	0.0239755	-0.0153777	-0.0821193	0.00935721	0.0570023	0.0423076	0.0315706	-0.0121253	-0.0361776	-0.029075	0.00755365	0.0415186	-0.031239	0.0424126	0.0244455	-0.0224552	-0.0257034	-0.0411022	-0.00757052	-0.0195444	0.0141669	0.0254125	0.0199702	0.0149011	0.00510216	0.00366817	0.00789713	-0.00309423	-0.00760062	-0.00856517
KO.E.09	-0.12908	-0.0325634	0.149624	0.119934	-0.0150981	0.0823538	0.164086	0.0404061	0.0785287	0.0450309	0.090906	0.0040899	-0.00663403	-0.0423294	-0.0602592	0.0482924	0.0487753	-0.0122088	-0.0289084	-0.00667645	-0.060517	0.0344824	-0.0653798	-0.03948	5.82169e-06	0.0063766	0.0186806	0.0207789	0.0345919	0.0314729	0.0201954	0.0029883	-0.0139925	-0.0417883	-0.0342362	-0.0152523	-0.00343166	-0.00167177	0.0106602	0.00659521	0.00546947	0.0119336
KO.E.10	-0.160457	-0.120712	0.0189703	0.142375	0.0927888	-0.117903	0.148279	0.104085	-0.216827	-0.0883677	-0.0589386	-0.121975	-0.182332	0.016465	0.0207772	-0.0522663	0.0979874	0.0171975	-0.0412332	0.0234886	0.00316405	0.00101736	0.026457	-0.0142146	0.00776348	-0.00363	0.00895532	0.00192228	-0.000534903	-0.00176843	-0.00281641	0.00337861	0.000595267	-0.000355567	-0.00268967	0.000347175	0.00062278	-0.00133183	-0.00230236	-0.000162705	0.00139925	0.000141816
WT.B.01	-0.153882	-0.117698	-0.0203292	-0.256643	0.269436	0.0472727	-0.0886788	0.142478	-0.109124	0.292311	-0.0174554	0.0629604	-0.0278681	-0.0304099	0.00957739	0.0177043	0.0099867	-0.0494224	-0.0303769	0.00359758	0.000146063	-0.0122423	0.00200246	-0.00794636	-0.00750744	0.00838399	-0.00659164	0.00338047	0.00202465	0.000229576	-0.00373125	-0.0026754	-0.000671838	0.00358436	0.0010458	-0.00121201	-0.000741412	0.000529491	0.000727458	0.000591222	0.000390275	-0.000361822
WT.B.02	-0.174621	0.0469224	-0.111847	-0.0111625	0.0112169	-0.0284132	-0.024093	0.0171183	-0.0315579	-0.0279857	-0.0346401	-0.00916616	0.0517755	0.0506985	-0.0151318	0.074387	-0.0375266	-0.0268589	0.00804894	0.0222493	-0.00046082	0.00707254	0.0404117	0.0150322	0.0632314	0.034035	0.0603265	-0.0217326	-0.0189651	0.0149945	0.0192879	-0.0362693	0.0364276	-0.0155305	-0.0125995	0.011545	0.0108186	0.00220245	-0.0196266	0.0349436	-0.00576544	0.0209881
WT.B.03	-0.1904	0.0707493	-0.16553	0.0212343	-0.00148871	0.0303655	-0.0498915	-0.0313391	0.0144286	-0.0155962	-0.00654315	-0.0266608	0.0173888	0.0539677	0.0382207	0.0899899	0.00497579	-0.0112604	-0.0116808	0.0149005	-0.0143437	-0.00967575	0.0271803	-0.0094207	0.0162466	0.0267201	0.0267358	-0.0169236	-0.00678195	0.00983737	-0.0372647	0.00456143	-0.0147059	-0.018023	-0.0305191	0.00926537	0.0301617	0.0217886	0.0159315	-0.0357311	0.0155829	-0.0318067
WT.B.04	-0.0585689	0.15754	-0.168903	-0.0188742	0.0025034	-0.0899985	-0.0369132	-0.00610303	0.0337042	-0.00328046	-0.032713	-0.00096776	0.00350444	-0.00333044	0.0116076	0.0593385	-0.00101067	0.0612835	-0.013098	0.0373143	-0.0181686	-0.0320431	-0.0100882	-0.0246402	-0.0546778	0.0200903	0.0331855	-0.00830818	0.0303968	-0.0193405	0.04944	0.0578544	-0.00786146	0.00997303	0.0146998	-0.0242151	0.0283663	-0.0115883	-0.0148388	0.00862134	-0.0245489	-0.00833659
WT.B.05	-0.0953083	0.151719	-0.149606	0.0425102	-0.007266	-0.102007	-0.0273652	-0.0239641	0.0348121	0.0187199	0.00574664	0.00333273	0.0316536	-0.0181613	-0.00516884	-0.0376799	0.0169876	0.0189159	0.0328798	0.0366662	0.00452199	0.0168058	0.0164991	-0.058223	-0.0354728	0.0466294	0.0343905	0.026596	-0.0337216	0.0417739	-0.00347404	-0.0105267	0.0182614	0.0297197	0.0292787	-0.0279822	-0.0171468	0.00178277	0.0319505	-0.00397376	0.026695	0.00997471
WT.B.06	-0.380164	-0.0823218	-0.0528267	0.0155632	0.0797267	0.0215417	-0.0427059	-0.0612286	0.0224244	-0.0175621	0.095853	-0.0124864	-0.0564951	-7.98225e-05	-0.0272264	-0.000779006	-0.0129188	0.0177278	0.0290182	0.0467258	0.0281826	0.0355602	-0.0137407	0.0236674	0.022189	-0.0078329	-0.0464837	-0.0498266	0.0305357	0.0152237	0.0149634	-0.0193638	0.0154241	0.0365235	-0.0136162	0.00535263	0.0164653	-0.0167909	0.0384905	-0.011517	-0.0255327	0.00787344
WT.B.07	0.0688048	0.275231	-0.122894	0.0504292	-0.0404783	0.00120636	0.00412184	0.0286967	-0.0266537	0.0131123	-0.0110997	0.0441426	-0.00119068	0.0659694	-0.0553135	-0.0115614	-0.0117944	-0.0089174	0.0370132	0.0314152	-0.0507541	0.0292105	0.0327024	-0.0355978	0.0104945	0.00195815	-0.046344	0.0524494	-0.0132622	0.00523872	-0.00808901	-0.0289542	0.00428217	-0.0296378	0.0150236	-0.00917583	-0.0134708	-0.00402684	-0.0158701	-0.0243878	-0.0425197	-0.00807996
WT.B.08	0.265948	0.111164	-0.000490305	-0.210706	0.143599	0.0388117	0.287738	-0.379712	-0.0837029	0.0204222	-0.0471372	0.017824	0.0244363	-0.00398963	0.0151337	0.00147884	0.0119689	0.00389373	0.00114674	0.0112166	-0.00496518	-0.00213436	0.00245807	0.00715319	0.000196898	-0.00367583	-0.000376588	1.4121e-05	0.000451656	0.00235275	0.00463533	-0.0047097	-0.00125593	-0.00243956	0.00144701	-0.00228295	-0.000482594	0.00130586	-0.000606209	-0.000489329	0.00107972	3.11267e-05
WT.B.09	0.259847	0.0580173	0.043062	-0.311752	0.14225	-0.0924212	0.0524986	0.123556	0.106986	-0.229966	0.0812337	0.113576	-0.0764318	-0.0480516	0.0382464	0.0435958	0.0159931	-0.0817915	0.0194036	-0.0165587	0.00615789	-0.0123848	0.0211698	-0.00709098	-0.0170559	0.0088068	-0.0092285	0.0072709	-0.000619788	0.00344412	-0.00164007	-0.0041911	0.00181506	-0.000622411	-0.00221704	-0.000977986	-3.12401e-05	0.000379484	0.000163313	-0.000797268	0.000287368	0.000155428
WT.B.10	0.105968	0.193446	-0.142446	0.0547135	-0.0511584	-0.207168	0.0207377	-0.0101118	-0.015937	0.0326349	0.0226944	-0.0128545	0.052291	-0.0610471	0.0104456	-0.0846364	-0.000396105	-0.0527423	-0.00527257	-0.02325	-7.07158e-05	-0.0254829	-0.0478434	0.0504943	0.0091035	0.0884717	0.0065943	0.000427884	0.000409245	-0.0159356	-0.0347311	0.0138205	-0.0284331	-0.000366486	-0.0200963	0.021206	-0.00756177	-0.0135351	0.00171291	-0.00586382	-0.0156927	0.0130497
WT.E.01	-0.336194	-0.16317	-0.0297537	0.00356015	0.0909075	-0.00847347	-0.000751601	0.0029476	-0.0142175	-0.0263317	-0.0398578	-0.0246516	0.035478	0.00562091	0.0634222	-0.0237313	-0.0812783	0.0104531	0.0854625	-0.0314341	-0.00943397	0.0673595	0.00488559	-0.0323298	-0.0624602	-0.0261522	0.0396658	0.0241487	0.0373987	-0.0663013	-0.0127875	-0.0212821	-0.00653534	-0.010855	-0.00859564	0.0206658	-0.00091311	-0.0124273	0.00476182	-0.000594945	0.00623494	0.00607106
WT.E.02	-0.279733	-0.101375	0.162907	0.074324	0.0947705	0.0488846	-0.0249992	-0.0314146	0.0981519	-0.00772233	-0.0643822	0.0254563	-0.025743	0.0128971	0.028489	-0.00793595	0.00849804	0.0116457	0.0491191	0.00993416	0.0705447	-0.0839322	-0.027318	0.00576543	0.0904211	-0.00359446	0.0240461	0.0764448	0.0308144	0.00410945	-0.00068406	0.011091	-0.0018531	-0.00141551	0.0202557	0.00619844	0.000798719	-0.0030791	0.00476567	-0.00450357	-0.00183866	-0.00103624
WT.E.03	0.12342	0.282322	0.144543	0.0712684	-0.0866977	-0.0553224	-0.0162676	-0.0451776	-0.033762	0.0300236	-0.0216417	0.13656	-0.134864	0.0287572	-0.0408802	-0.0127366	-0.0912411	0.00678898	-0.00756119	-0.0299047	-0.0124101	-0.0227627	-0.0610971	-0.0630457	0.0100348	-0.0254662	0.0150739	-0.0163512	-0.0386871	-0.0180288	-0.0205326	0.0181311	0.0396698	0.0123348	-0.0224619	0.0118323	0.00553402	-0.0083845	0.00396546	0.00495919	0.00235207	-0.00535047
WT.E.04	-0.348136	-0.0575419	0.0510336	0.0650259	0.0556457	0.0606605	-0.00505769	-0.0312203	0.080885	0.00480586	-0.0259208	0.0562777	-0.0569873	0.0365402	0.00399607	-0.0608833	-0.0179218	0.0132206	0.0452053	0.0205287	-2.40622e-05	0.0129034	0.019367	0.0503856	-0.0293506	0.0247075	-0.0260668	-0.0365296	0.0283473	0.0162682	-0.0440225	0.0339841	0.0268202	-0.0127914	-0.00879632	-0.0331156	-0.0111601	0.0155114	-0.0371322	-0.00279557	0.0122413	0.00935838
WT.E.05	-0.137015	-0.146255	0.092865	-0.0539117	-0.147085	0.010352	-0.050885	-0.0336987	-0.021341	-0.0213983	-0.0432442	-0.0293413	0.0545142	-0.0729694	0.0137192	-0.0210085	0.0384272	-0.0241776	0.0234983	0.0126818	-0.060507	-0.0330683	0.0161947	-0.0587907	-0.00061134	0.00243162	-0.0459889	-0.0186848	0.0353523	0.0306633	-0.0483966	-0.00325146	0.00178284	-0.00215763	0.0188239	0.0195372	0.0118475	-0.0103387	0.00392713	0.0401516	-0.00175408	-0.016224
WT.E.06	0.00293606	-0.0173332	0.196941	-0.0600141	-0.132975	0.0328635	-0.135459	-0.0405138	-0.0505084	-0.0268011	-0.0383322	-0.0222723	0.0149253	-0.0467082	0.00170793	0.0249601	0.0439977	-0.0103678	-0.00453465	0.00486872	-0.0223639	-0.037127	-0.0201712	-0.0214775	-0.00809395	-0.00128938	-0.00727902	-0.0182453	0.000833683	-0.000332572	0.0166761	-0.0313644	-0.00174116	0.00402009	0.0069296	-4.24917e-05	0.0193647	-0.0274115	-0.0310757	-0.0440753	0.0185462	0.0261869
WT.E.07	0.00110334	-0.13362	0.211013	-0.147758	-0.188601	-0.0403847	-0.0964046	-0.0153203	-0.104725	-0.0161945	-0.0247446	-0.0446949	0.0249923	-0.0402885	-0.0405966	0.025381	-0.00620027	-0.0189091	0.0304564	0.0309607	-0.0232617	1.14974e-06	0.025359	0.0428354	-0.0102578	0.00844141	-0.00154612	0.0246763	0.0133077	-0.00875506	0.0415702	0.0407122	0.0409179	-0.00722068	-0.0200478	0.0154709	-0.0366104	0.0175413	0.0188341	-0.0104872	0.000844141	-0.00726924
WT.E.08	0.214977	0.0951409	0.167924	0.0947746	0.0408891	-0.0171339	0.101526	0.0786313	0.0396643	0.0313486	0.0481937	-0.0239593	0.0635839	-0.0564212	0.117357	-0.0162647	-0.077647	-0.000537969	-0.0496386	0.0695797	0.0217019	0.0351978	0.00600407	-0.00668143	0.030148	-0.0103838	-0.00827391	-0.0401746	-0.0148134	-0.0073477	0.00421956	0.0259597	0.020552	-0.0401574	0.042364	0.0134577	0.00125979	-0.00858607	0.00771788	-0.0121519	0.00307107	0.000781439
WT.E.09	0.417846	0.0101857	0.330088	0.101026	0.290617	-0.173188	-0.126539	-0.0276594	0.0383965	0.00670335	0.08344	-0.0467681	0.112236	0.121685	-0.0672444	-0.02796	0.0422498	0.0237038	0.00486286	-0.0136963	-0.0336997	-0.0126456	0.0336356	-0.0173242	-6.35213e-06	-0.0240304	0.0065023	-0.0138342	0.00558951	0.00557556	-0.00270045	0.0109652	-0.00854306	0.0115088	-0.00894961	0.0102934	-0.00371964	0.00201678	-0.00466148	0.000658646	0.000786831	0.000305723
WT.E.10	-0.339068	-0.173323	-0.0288672	0.14493	0.0242486	-0.019978	0.0584937	-0.0151285	-0.0403535	-0.00434173	0.0258001	-0.0632126	0.0125092	0.0619167	0.0288048	0.0985231	-0.0248429	-0.130617	0.0595365	-0.0226927	-0.0289284	-0.014003	-0.058434	0.0375234	-0.0333116	-0.0375518	-0.0184569	-2.47019e-05	-0.0533435	0.023345	0.00552142	0.0212591	-0.0150512	0.0144148	0.0248125	0.00138266	-0.00665738	-0.00189933	-0.00580998	0.00383288	-0.000679776	-0.000477168
B: initial microbiota
E: enriched microbiota
