# Supplementary material for: Smarcad1 mediates microbiota-induced inflammation in mouse and coordinates gene expression in the intestinal epithelium
Source: Genome Biol. 2020 Mar 11;21:64. doi: 10.1186/s13059-020-01976-7 (PMC7065452; doi:10.1186/s13059-020-01976-7)
Supplement: Supplementary file 23 — Additional file 23: Table S22. All detected OTUs annotated with counts per sample. Sublists marked in Additional file 1: Fig. S8b are marked as follows: red: OTUs not transferred from donor to recipients. Green: Candidate OTUs for enhanced colitis response and Smarcad1-mediated susceptibility. Table contents: OTU ID, detection counts per sample, digital indicators of presence in initial, donor and enriched microbiota, indicators of transferred (green) and un-transferred (red) OTUs, taxonomic information. [file 13059_2020_1976_MOESM23_ESM.xlsx]

## Sheet: Sheet1
																																													OTU presence indicators:
#OTU ID	Donor.1A	Donor.2A	Donor.3A	KO.B.01A	KO.B.02A	KO.B.03A	KO.B.04A	KO.B.05A	KO.B.06A	KO.B.07A	KO.B.08A	KO.B.09A	KO.B.10A	KO.E.01A	KO.E.02A	KO.E.03A	KO.E.04A	KO.E.05A	KO.E.06A	KO.E.07A	KO.E.08A	KO.E.09A	KO.E.10A	WT.B.01A	WT.B.02A	WT.B.03A	WT.B.04A	WT.B.05A	WT.B.06A	WT.B.07A	WT.B.08A	WT.B.09A	WT.B.10A	WT.E.01A	WT.E.02A	WT.E.03A	WT.E.04A	WT.E.05A	WT.E.06A	WT.E.07A	WT.E.08A	WT.E.09A	WT.E.10A		initial microbiota	enriched microbiota	donor	green label (transferred microbiota)	red label (untransferred microbiota)
Otu487	0	14	8	0	0	0	0	0	0	0	0	0	0	0	0	0	0	0	0	0	0	0	5	0	0	0	0	0	0	0	0	0	0	0	0	0	0	0	0	0	0	0	0		0	1	1	1	0
Otu713	12	0	0	0	0	0	0	0	0	0	0	0	0	0	0	0	0	0	0	0	0	0	1	0	0	0	0	0	0	0	0	0	0	0	0	0	0	0	0	0	0	0	0		0	1	1	1	0
Otu316	4	3	3	0	0	0	0	0	0	0	0	0	0	0	2	1	0	0	28	1	0	0	4	0	0	0	0	0	0	0	0	0	0	0	3	0	0	0	0	0	15	45	0		0	1	1	1	0
Otu610	14	19	0	0	0	0	0	0	0	0	0	0	0	1	0	0	4	1	0	0	2	0	1	0	0	0	0	0	0	0	0	0	0	2	0	0	1	3	0	1	1	3	0		0	1	1	1	0
Otu417	20	11	36	0	0	0	0	0	0	0	0	0	0	0	0	0	0	0	0	0	0	0	2	0	0	0	0	0	0	0	0	0	0	0	0	0	0	0	0	0	0	0	0		0	1	1	1	0
Otu1032	2	1	0	0	0	0	0	0	0	0	0	0	0	0	0	0	0	0	0	0	0	0	2	0	0	0	0	0	0	0	0	0	0	0	0	0	0	0	0	0	0	1	0		0	1	1	1	0
Otu558	10	1	13	0	0	0	0	0	0	0	0	0	0	0	0	2	0	0	0	0	0	0	1	0	0	0	0	0	0	0	0	0	0	0	0	0	0	0	0	0	0	0	1		0	1	1	1	0
Otu773	2	10	8	0	0	0	0	0	0	0	0	0	0	0	0	0	0	0	0	0	0	0	5	0	0	0	0	0	0	0	0	0	0	0	0	0	0	0	0	0	0	0	0		0	1	1	1	0
Otu679	2	3	0	0	0	0	0	0	0	0	0	0	0	0	0	1	0	0	0	0	0	0	0	0	0	0	0	0	0	0	0	0	0	0	0	0	0	0	0	0	0	8	0		0	1	1	1	0
Otu821	0	1	1	0	0	0	0	0	0	0	0	0	0	0	0	0	0	0	0	0	0	0	8	0	0	0	0	0	0	0	0	0	0	0	0	0	0	0	0	0	0	1	0		0	1	1	1	0
Otu22	3	1317	17	0	0	0	0	0	0	0	0	0	0	0	8	21	2	24	14	8	6	7	27	0	0	0	0	0	0	0	0	0	0	2	18	8	1	18	20	20	2	2	21		0	1	1	1	0
Otu745	2	7	1	0	0	0	0	0	0	0	0	0	0	0	0	0	0	0	0	0	0	0	1	0	0	0	0	0	0	0	0	0	0	0	0	0	0	0	0	0	0	0	0		0	1	1	1	0
Otu228	41	8	36	0	0	0	0	0	0	0	0	0	0	0	0	0	0	0	80	42	0	0	93	0	0	0	0	0	0	0	0	0	0	17	0	0	0	0	0	0	68	88	0		0	1	1	1	0
Otu227	19	49	121	0	0	0	0	0	0	0	0	0	0	0	0	0	0	0	0	0	0	0	0	0	0	0	0	0	0	0	0	0	0	0	1	0	0	0	0	0	0	0	0		0	1	1	1	0
Otu62	399	548	161	0	0	0	0	0	0	0	0	0	0	122	0	0	0	0	54	38	122	120	136	0	0	0	0	0	0	0	0	0	0	0	0	0	0	0	0	0	124	58	54		0	1	1	1	0
Otu635	6	2	4	0	0	0	0	0	0	0	0	0	0	0	0	0	0	0	0	0	0	0	1	0	0	0	0	0	0	0	0	0	0	0	0	0	0	0	0	0	0	0	0		0	1	1	1	0
Otu791	1	5	1	0	0	0	0	0	0	0	0	0	0	0	0	0	0	0	0	0	0	0	2	0	0	0	0	0	0	0	0	0	0	0	0	0	0	0	0	0	0	0	0		0	1	1	1	0
Otu462	0	1	0	0	0	0	0	0	0	0	0	0	0	0	0	0	0	0	0	0	0	0	22	0	0	0	0	0	0	0	0	0	0	0	0	0	0	0	0	0	0	0	0		0	1	1	1	0
Otu464	0	0	347	0	0	0	0	0	0	0	0	0	0	0	149	53	0	0	0	0	4	0	102	0	0	0	0	0	0	0	0	0	0	0	133	0	0	1	0	0	0	0	104		0	1	1	1	0
Otu783	0	0	2	0	0	0	0	0	0	0	0	0	0	0	0	0	0	0	0	0	0	0	7	0	0	0	0	0	0	0	0	0	0	0	0	0	0	0	0	0	0	0	0		0	1	1	1	0
Otu1026	2	1	4	0	0	0	0	0	0	0	0	0	0	0	0	0	0	0	0	0	0	0	0	0	0	0	0	0	0	0	0	0	0	0	0	0	0	0	0	0	0	1	0		0	1	1	1	0
Otu547	1	2	0	0	0	0	0	0	0	0	0	0	0	0	0	0	0	0	0	0	0	0	11	0	0	0	0	0	0	0	0	0	0	0	0	0	0	0	0	0	0	0	0		0	1	1	1	0
Otu543	0	8	0	0	0	0	0	0	0	0	0	0	0	0	0	0	0	0	0	0	0	0	17	0	0	0	0	0	0	0	0	0	0	0	0	0	0	0	0	0	0	0	0		0	1	1	1	0
Otu763	0	2	0	0	0	0	0	0	0	0	0	0	0	0	0	0	0	0	0	0	0	0	3	0	0	0	0	0	0	0	0	0	0	0	0	0	0	0	0	0	0	0	0		0	1	1	1	0
Otu762	1	4	5	0	0	0	0	0	0	0	0	0	0	0	0	0	0	0	0	0	0	0	4	0	0	0	0	0	0	0	0	0	0	0	0	0	0	0	0	0	0	0	0		0	1	1	1	0
Otu607	6	5	8	0	0	0	0	0	0	0	0	0	0	0	0	0	1	0	0	0	0	0	2	0	0	0	0	0	0	0	0	0	0	1	0	0	0	0	0	0	0	8	0		0	1	1	1	0
Otu262	94	21	48	0	0	0	0	0	0	0	0	0	0	0	0	0	0	0	0	0	0	0	0	0	0	0	0	0	0	0	0	0	0	0	0	0	1	0	0	0	0	0	0		0	1	1	1	0
Otu756	20	41	11	0	0	0	0	0	0	0	0	0	0	0	0	0	0	0	0	0	0	0	12	0	0	0	0	0	0	0	0	0	0	0	0	0	0	0	0	0	1	11	0		0	1	1	1	0
Otu164	17	41	3	0	0	0	0	0	0	0	0	0	0	0	32	21	0	34	29	5	135	20	15	0	0	0	0	0	0	0	0	0	0	20	1	8	11	9	10	20	44	5	3		0	1	1	1	0
Otu82	333	73	176	0	0	0	0	0	0	0	0	0	0	0	0	0	0	0	0	0	0	0	59	0	0	0	0	0	0	0	0	0	0	0	0	0	0	0	0	0	0	0	0		0	1	1	1	0
Otu485	18	11	41	0	0	0	0	0	0	0	0	0	0	0	0	0	0	0	0	0	0	0	3	0	0	0	0	0	0	0	0	0	0	0	0	0	0	0	0	0	0	3	0		0	1	1	1	0
Otu330	8	40	0	0	0	0	0	0	0	0	0	0	0	0	0	0	0	0	0	0	0	0	3	0	0	0	0	0	0	0	0	0	0	0	0	0	0	0	0	0	0	0	0		0	1	1	1	0
Otu645	0	1	0	0	0	0	0	0	0	0	0	0	0	0	1	0	0	6	1	0	0	0	5	0	0	0	0	0	0	0	0	0	0	0	0	0	2	3	0	3	3	3	0		0	1	1	1	0
Otu793	1	4	2	0	0	0	0	0	0	0	0	0	0	0	5	0	0	0	6	1	3	1	1	0	0	0	0	0	0	0	0	0	0	0	0	0	0	0	0	0	1	1	1		0	1	1	1	0
Otu348	37	6	48	0	0	0	0	0	0	0	0	0	0	0	0	0	0	0	0	0	0	0	0	0	0	0	0	0	0	0	0	0	0	0	0	0	0	0	0	0	0	8	0		0	1	1	1	0
Otu650	1	0	1	0	0	0	0	0	0	0	0	0	0	0	0	0	0	0	0	0	0	0	0	0	0	0	0	0	0	0	0	0	0	0	0	0	0	0	0	0	0	9	0		0	1	1	1	0
Otu563	4	9	1	0	0	0	0	0	0	0	0	0	0	0	0	0	0	0	0	0	0	0	1	0	0	0	0	0	0	0	0	0	0	0	0	0	0	0	0	0	0	0	1		0	1	1	1	0
Otu78	382	237	214	0	0	0	0	0	0	0	0	0	0	0	1	0	0	0	277	101	1	0	59	0	0	0	0	0	0	0	0	0	0	0	0	0	0	0	0	0	215	15	0		0	1	1	1	0
Otu935	1	0	0	0	0	0	0	0	0	0	0	0	0	0	0	0	0	0	0	0	0	0	1	0	0	0	0	0	0	0	0	0	0	0	0	0	0	0	0	0	0	5	0		0	1	1	1	0
Otu806	1	3	0	0	0	0	0	0	0	0	0	0	0	0	0	0	0	0	0	0	0	0	1	0	0	0	0	0	0	0	0	0	0	0	0	0	0	0	0	0	0	0	0		0	1	1	1	0
Otu778	6	0	0	0	0	0	0	0	0	0	0	0	0	0	0	0	0	0	0	0	0	0	6	0	0	0	0	0	0	0	0	0	0	0	0	0	0	0	0	0	0	0	0		0	1	1	1	0
Otu168	34	136	61	0	0	0	0	0	0	0	0	0	0	0	1	0	0	0	0	0	0	0	4	0	0	0	0	0	0	0	0	0	0	0	2	0	0	3	0	0	4	1	0		0	1	1	1	0
Otu387	24	24	5	0	0	0	0	0	0	0	0	0	0	0	1	0	0	1	2	0	2	1	0	0	0	0	0	0	0	0	0	0	0	0	0	0	1	2	2	1	0	0	2		0	1	1	1	0
Otu648	3	10	2	0	0	0	0	0	0	0	0	0	0	0	0	0	0	0	0	8	0	0	2	0	0	0	0	0	0	0	0	0	0	0	4	0	0	0	0	0	3	1	0		0	1	1	1	0
Otu744	9	27	4	0	0	0	0	0	0	0	0	0	0	0	0	0	0	0	0	0	0	0	0	0	0	0	0	0	0	0	0	0	0	0	0	0	0	0	0	0	0	6	0		0	1	1	1	0
Otu206	61	39	95	0	0	0	0	0	0	0	0	0	0	0	0	0	0	0	0	0	0	0	0	0	0	0	0	0	0	0	0	0	0	0	0	0	1	0	0	0	0	0	0		0	1	1	1	0
Otu278	27	52	57	0	0	0	0	0	0	0	0	0	0	0	0	0	0	0	0	0	0	0	0	0	0	0	0	0	0	0	0	0	0	0	0	0	0	0	0	0	0	1	0		0	1	1	1	0
Otu276	0	93	1	0	0	0	0	0	0	0	0	0	0	0	1	0	0	0	0	0	0	0	0	0	0	0	0	0	0	0	0	0	0	0	0	0	1	0	0	0	0	0	0		0	1	1	1	0
Otu993	0	1	0	0	0	0	0	0	0	0	0	0	0	0	0	1	0	0	0	0	2	1	1	0	0	0	0	0	0	0	0	0	0	0	2	0	1	0	0	1	0	0	0		0	1	1	1	0
Otu328	9	3	1	0	0	0	0	0	0	0	0	0	0	0	3	2	0	0	0	0	0	0	0	0	0	0	0	0	0	0	0	0	0	0	0	3	34	21	6	0	1	0	0		0	1	1	1	0
Otu499	11	14	10	0	0	0	0	0	0	0	0	0	0	0	0	0	0	0	0	1	0	0	0	0	0	0	0	0	0	0	0	0	0	0	2	0	0	0	3	0	4	3	0		0	1	1	1	0
Otu302	18	39	35	0	0	0	0	0	0	0	0	0	0	0	0	0	0	0	0	0	0	0	2	0	0	0	0	0	0	0	0	0	0	0	0	0	0	0	0	0	0	0	0		0	1	1	1	0
Otu46	680	7	103	0	0	0	0	0	0	0	0	0	0	0	0	1	0	0	0	0	0	0	0	0	0	0	0	0	0	0	0	0	0	0	0	0	0	0	0	0	0	0	0		0	1	1	1	0
Otu42	266	316	621	0	0	0	0	0	0	0	0	0	0	0	0	0	0	0	0	3	0	0	1	0	0	0	0	0	0	0	0	0	0	0	0	0	0	0	0	0	1	0	0		0	1	1	1	0
Otu246	42	91	46	0	0	0	0	0	0	0	0	0	0	0	0	0	0	0	0	0	0	0	6	0	0	0	0	0	0	0	0	0	0	0	0	0	1	0	0	0	0	0	0		0	1	1	1	0
Otu591	4	7	0	0	0	0	0	0	0	0	0	0	0	0	0	0	0	0	0	0	0	0	1	0	0	0	0	0	0	0	0	0	0	0	0	0	0	0	0	0	0	0	0		0	1	1	1	0
Otu443	25	5	0	0	0	0	0	0	0	0	0	0	0	1	1	2	0	4	0	0	0	0	0	0	0	0	0	0	0	0	0	0	0	0	0	1	1	2	0	0	0	0	1		0	1	1	1	0
Otu215	83	13	7	0	0	0	0	0	0	0	0	0	0	4	8	50	8	56	16	16	19	26	22	0	0	0	0	0	0	0	0	0	0	24	0	2	8	31	12	9	19	5	23		0	1	1	1	0
Otu214	31	58	16	0	0	0	0	0	0	0	0	0	0	33	74	61	40	33	1	10	0	3	16	0	0	0	0	0	0	0	0	0	0	20	27	2	27	16	5	7	37	45	13		0	1	1	1	0
Otu362	3	34	11	0	0	0	0	0	0	0	0	0	0	5	15	16	19	11	2	26	35	14	12	0	0	0	0	0	0	0	0	0	0	21	23	1	12	27	24	25	6	0	19		0	1	1	1	0
Otu17	1715	870	598	0	0	0	0	0	0	0	0	0	0	0	0	0	0	0	0	0	1	0	0	0	0	0	0	0	0	0	0	0	0	0	0	0	0	0	0	0	0	0	0		0	1	1	1	0
Otu573	5	10	8	0	0	0	0	0	0	0	0	0	0	0	0	0	0	0	0	0	0	0	0	0	0	0	0	0	0	0	0	0	0	0	0	0	0	0	0	0	0	0	0		0	0	1	0	1
Otu964	3	0	0	0	0	0	0	0	0	0	0	0	0	0	0	0	0	0	0	0	0	0	0	0	0	0	0	0	0	0	0	0	0	0	0	0	0	0	0	0	0	0	0		0	0	1	0	1
Otu529	11	5	8	0	0	0	0	0	0	0	0	0	0	0	0	0	0	0	0	0	0	0	0	0	0	0	0	0	0	0	0	0	0	0	0	0	0	0	0	0	0	0	0		0	0	1	0	1
Otu527	15	24	8	0	0	0	0	0	0	0	0	0	0	0	0	0	0	0	0	0	0	0	0	0	0	0	0	0	0	0	0	0	0	0	0	0	0	0	0	0	0	0	0		0	0	1	0	1
Otu1033	3	0	0	0	0	0	0	0	0	0	0	0	0	0	0	0	0	0	0	0	0	0	0	0	0	0	0	0	0	0	0	0	0	0	0	0	0	0	0	0	0	0	0		0	0	1	0	1
Otu776	0	2	3	0	0	0	0	0	0	0	0	0	0	0	0	0	0	0	0	0	0	0	0	0	0	0	0	0	0	0	0	0	0	0	0	0	0	0	0	0	0	0	0		0	0	1	0	1
Otu678	10	0	8	0	0	0	0	0	0	0	0	0	0	0	0	0	0	0	0	0	0	0	0	0	0	0	0	0	0	0	0	0	0	0	0	0	0	0	0	0	0	0	0		0	0	1	0	1
Otu434	2	29	0	0	0	0	0	0	0	0	0	0	0	0	0	0	0	0	0	0	0	0	0	0	0	0	0	0	0	0	0	0	0	0	0	0	0	0	0	0	0	0	0		0	0	1	0	1
Otu1031	4	52	20	0	0	0	0	0	0	0	0	0	0	0	0	0	0	0	0	0	0	0	0	0	0	0	0	0	0	0	0	0	0	0	0	0	0	0	0	0	0	0	0		0	0	1	0	1
Otu63	326	468	222	0	0	0	0	0	0	0	0	0	0	0	0	0	0	0	0	0	0	0	0	0	0	0	0	0	0	0	0	0	0	0	0	0	0	0	0	0	0	0	0		0	0	1	0	1
Otu831	3	5	0	0	0	0	0	0	0	0	0	0	0	0	0	0	0	0	0	0	0	0	0	0	0	0	0	0	0	0	0	0	0	0	0	0	0	0	0	0	0	0	0		0	0	1	0	1
Otu967	0	0	2	0	0	0	0	0	0	0	0	0	0	0	0	0	0	0	0	0	0	0	0	0	0	0	0	0	0	0	0	0	0	0	0	0	0	0	0	0	0	0	0		0	0	1	0	1
Otu1049	5	0	0	0	0	0	0	0	0	0	0	0	0	0	0	0	0	0	0	0	0	0	0	0	0	0	0	0	0	0	0	0	0	0	0	0	0	0	0	0	0	0	0		0	0	1	0	1
Otu921	0	8	0	0	0	0	0	0	0	0	0	0	0	0	0	0	0	0	0	0	0	0	0	0	0	0	0	0	0	0	0	0	0	0	0	0	0	0	0	0	0	0	0		0	0	1	0	1
Otu467	24	17	14	0	0	0	0	0	0	0	0	0	0	0	0	0	0	0	0	0	0	0	0	0	0	0	0	0	0	0	0	0	0	0	0	0	0	0	0	0	0	0	0		0	0	1	0	1
Otu786	0	0	7	0	0	0	0	0	0	0	0	0	0	0	0	0	0	0	0	0	0	0	0	0	0	0	0	0	0	0	0	0	0	0	0	0	0	0	0	0	0	0	0		0	0	1	0	1
Otu608	4	3	10	0	0	0	0	0	0	0	0	0	0	0	0	0	0	0	0	0	0	0	0	0	0	0	0	0	0	0	0	0	0	0	0	0	0	0	0	0	0	0	0		0	0	1	0	1
Otu760	5	2	1	0	0	0	0	0	0	0	0	0	0	0	0	0	0	0	0	0	0	0	0	0	0	0	0	0	0	0	0	0	0	0	0	0	0	0	0	0	0	0	0		0	0	1	0	1
Otu112	18	6	267	0	0	0	0	0	0	0	0	0	0	0	0	0	0	0	0	0	0	0	0	0	0	0	0	0	0	0	0	0	0	0	0	0	0	0	0	0	0	0	0		0	0	1	0	1
Otu998	2	2	0	0	0	0	0	0	0	0	0	0	0	0	0	0	0	0	0	0	0	0	0	0	0	0	0	0	0	0	0	0	0	0	0	0	0	0	0	0	0	0	0		0	0	1	0	1
Otu505	0	1	13	0	0	0	0	0	0	0	0	0	0	0	0	0	0	0	0	0	0	0	0	0	0	0	0	0	0	0	0	0	0	0	0	0	0	0	0	0	0	0	0		0	0	1	0	1
Otu423	43	28	108	0	0	0	0	0	0	0	0	0	0	0	0	0	0	0	0	0	0	0	0	0	0	0	0	0	0	0	0	0	0	0	0	0	0	0	0	0	0	0	0		0	0	1	0	1
Otu1068	1	5	0	0	0	0	0	0	0	0	0	0	0	0	0	0	0	0	0	0	0	0	0	0	0	0	0	0	0	0	0	0	0	0	0	0	0	0	0	0	0	0	0		0	0	1	0	1
Otu805	2	3	2	0	0	0	0	0	0	0	0	0	0	0	0	0	0	0	0	0	0	0	0	0	0	0	0	0	0	0	0	0	0	0	0	0	0	0	0	0	0	0	0		0	0	1	0	1
Otu570	8	1	15	0	0	0	0	0	0	0	0	0	0	0	0	0	0	0	0	0	0	0	0	0	0	0	0	0	0	0	0	0	0	0	0	0	0	0	0	0	0	0	0		0	0	1	0	1
Otu687	2	4	0	0	0	0	0	0	0	0	0	0	0	0	0	0	0	0	0	0	0	0	0	0	0	0	0	0	0	0	0	0	0	0	0	0	0	0	0	0	0	0	0		0	0	1	0	1
Otu273	3	5	93	0	0	0	0	0	0	0	0	0	0	0	0	0	0	0	0	0	0	0	0	0	0	0	0	0	0	0	0	0	0	0	0	0	0	0	0	0	0	0	0		0	0	1	0	1
Otu271	69	78	17	0	0	0	0	0	0	0	0	0	0	0	0	0	0	0	0	0	0	0	0	0	0	0	0	0	0	0	0	0	0	0	0	0	0	0	0	0	0	0	0		0	0	1	0	1
Otu702	2	5	1	0	0	0	0	0	0	0	0	0	0	0	0	0	0	0	0	0	0	0	0	0	0	0	0	0	0	0	0	0	0	0	0	0	0	0	0	0	0	0	0		0	0	1	0	1
Otu190	0	107	13	0	0	0	0	0	0	0	0	0	0	0	0	0	0	0	0	0	0	0	0	0	0	0	0	0	0	0	0	0	0	0	0	0	0	0	0	0	0	0	0		0	0	1	0	1
Otu494	7	11	23	0	0	0	0	0	0	0	0	0	0	0	0	0	0	0	0	0	0	0	0	0	0	0	0	0	0	0	0	0	0	0	0	0	0	0	0	0	0	0	0		0	0	1	0	1
Otu960	0	0	2	0	0	0	0	0	0	0	0	0	0	0	0	0	0	0	0	0	0	0	0	0	0	0	0	0	0	0	0	0	0	0	0	0	0	0	0	0	0	0	0		0	0	1	0	1
Otu1056	3	0	1	0	0	0	0	0	0	0	0	0	0	0	0	0	0	0	0	0	0	0	0	0	0	0	0	0	0	0	0	0	0	0	0	0	0	0	0	0	0	0	0		0	0	1	0	1
Otu326	1	36	0	0	0	0	0	0	0	0	0	0	0	0	0	0	0	0	0	0	0	0	0	0	0	0	0	0	0	0	0	0	0	0	0	0	0	0	0	0	0	0	0		0	0	1	0	1
Otu663	7	5	6	0	0	0	0	0	0	0	0	0	0	0	0	0	0	0	0	0	0	0	0	0	0	0	0	0	0	0	0	0	0	0	0	0	0	0	0	0	0	0	0		0	0	1	0	1
Otu48	56	0	790	0	0	0	0	0	0	0	0	0	0	0	0	0	0	0	0	0	0	0	0	0	0	0	0	0	0	0	0	0	0	0	0	0	0	0	0	0	0	0	0		0	0	1	0	1
Otu47	683	212	916	0	0	0	0	0	0	0	0	0	0	0	0	0	0	0	0	0	0	0	0	0	0	0	0	0	0	0	0	0	0	0	0	0	0	0	0	0	0	0	0		0	0	1	0	1
Otu43	664	7	283	0	0	0	0	0	0	0	0	0	0	0	0	0	0	0	0	0	0	0	0	0	0	0	0	0	0	0	0	0	0	0	0	0	0	0	0	0	0	0	0		0	0	1	0	1
Otu449	1	0	28	0	0	0	0	0	0	0	0	0	0	0	0	0	0	0	0	0	0	0	0	0	0	0	0	0	0	0	0	0	0	0	0	0	0	0	0	0	0	0	0		0	0	1	0	1
Otu969	0	0	32	0	0	0	0	0	0	0	0	0	0	0	0	0	0	0	0	0	0	0	0	0	0	0	0	0	0	0	0	0	0	0	0	0	0	0	0	0	0	0	0		0	0	1	0	1
Otu979	2	0	0	0	0	0	0	0	0	0	0	0	0	0	0	0	0	0	0	0	0	0	0	0	0	0	0	0	0	0	0	0	0	0	0	0	0	0	0	0	0	0	0		0	0	1	0	1
Otu138	30	190	244	0	0	0	0	0	0	0	0	0	0	0	0	0	0	0	0	0	0	0	0	0	0	0	0	0	0	0	0	0	0	0	0	0	0	0	0	0	0	0	0		0	0	1	0	1
Otu629	1	7	2	0	0	0	0	0	0	0	0	0	0	0	0	0	0	0	0	0	0	0	0	0	0	0	0	0	0	0	0	0	0	0	0	0	0	0	0	0	0	0	0		0	0	1	0	1
Otu729	0	0	0	0	0	0	0	0	0	0	0	0	0	0	0	0	0	0	0	0	0	0	0	9	0	0	0	0	0	0	0	0	0	0	0	0	0	0	0	0	0	0	0		1	0	0	0	0
Otu728	0	0	0	0	0	0	0	0	0	0	0	0	0	0	0	0	0	0	0	0	0	0	0	0	0	0	0	0	0	0	5	0	0	0	0	0	0	0	0	0	0	0	0		1	0	0	0	0
Otu937	0	0	0	0	0	0	0	0	0	0	0	0	0	0	0	0	0	0	0	0	0	0	2	0	0	0	0	0	0	0	0	0	0	0	0	0	0	0	0	0	0	0	0		0	1	0	0	0
Otu972	78	7	7	0	0	0	0	0	1	0	0	0	0	0	0	0	3	0	2	1	0	0	1	0	0	0	0	0	0	0	1	4	1	0	1	0	0	1	1	2	0	0	0		1	1	1	0	0
Otu649	2	8	6	0	0	1	5	1	2	7	2	0	2	6	3	3	3	5	1	6	3	4	1	4	3	1	1	0	0	0	4	11	3	3	4	0	0	4	6	5	9	7	3		1	1	1	0	0
Otu985	0	0	0	10	4	8	0	0	14	2	3	17	28	90	28	9	0	0	1	5	1	150	5	19	3	13	5	0	0	0	2	0	74	2	6	1	2	0	1	0	2	0	33		1	1	0	0	0
Otu714	0	0	0	0	0	0	0	0	0	0	0	0	0	0	0	0	0	0	0	0	0	0	0	0	0	0	0	0	0	0	0	16	0	0	0	0	0	0	0	0	0	0	0		1	0	0	0	0
Otu828	2	1	1	0	2	1	1	1	0	5	0	0	0	1	1	3	1	1	0	1	2	1	5	2	1	2	0	1	3	2	0	0	0	0	0	1	3	4	2	2	1	1	0		1	1	1	0	0
Otu829	0	0	0	0	0	0	0	0	0	0	0	0	0	0	0	0	0	0	0	0	0	0	0	0	0	0	0	0	0	0	0	5	0	0	0	0	0	0	0	0	0	0	0		1	0	0	0	0
Otu981	0	0	0	0	0	0	0	0	0	0	0	0	0	0	0	0	0	0	0	0	0	0	0	2	0	0	0	0	0	0	0	0	0	0	0	0	0	0	0	0	0	0	0		1	0	0	0	0
Otu486	5	3	2	0	0	4	4	5	0	0	1	1	16	8	0	0	1	0	0	0	0	0	1	0	2	6	1	4	3	1	0	0	1	0	0	1	0	0	0	0	0	0	0		1	1	1	0	0
Otu983	0	0	0	0	0	0	0	0	0	0	0	0	0	0	0	1	0	0	0	0	0	0	0	1	0	0	1	0	0	0	1	1	0	0	0	1	0	1	0	0	0	0	3		1	1	0	0	0
Otu715	0	0	0	0	0	0	0	0	0	0	0	0	0	0	0	0	0	0	0	0	0	0	0	7	0	0	0	0	0	0	0	0	0	0	0	0	0	0	0	0	0	0	0		1	0	0	0	0
Otu822	0	0	0	0	0	0	0	0	0	0	0	0	0	0	0	0	0	0	0	0	0	0	0	0	0	0	0	0	0	0	3	0	0	0	0	0	0	0	0	0	0	0	0		1	0	0	0	0
Otu823	0	0	0	0	0	0	0	0	0	0	0	0	0	0	0	0	0	0	0	0	0	0	4	0	0	0	0	0	0	0	0	0	0	0	0	0	0	0	0	0	0	0	0		0	1	0	0	0
Otu820	0	0	0	0	0	0	0	0	0	0	0	0	0	0	0	0	0	0	0	0	0	0	0	6	0	0	0	0	0	0	0	0	0	0	0	0	0	0	0	0	0	0	0		1	0	0	0	0
Otu826	30	37	18	0	0	0	0	0	0	1	0	0	0	0	2	1	3	0	0	1	0	0	2	0	0	0	0	0	0	0	0	0	0	21	0	0	0	0	0	0	2	1	0		1	1	1	0	0
Otu716	0	0	0	0	0	0	0	0	0	0	0	0	0	0	0	0	0	0	0	0	0	0	0	5	0	0	0	0	0	0	0	0	0	0	0	0	0	0	0	0	0	0	0		1	0	0	0	0
Otu824	0	0	0	0	0	0	0	0	0	0	0	0	0	0	0	0	0	0	0	0	0	0	0	4	0	0	0	0	0	0	0	0	0	0	0	0	0	0	0	0	0	0	0		1	0	0	0	0
Otu825	0	0	0	0	0	0	0	0	0	0	0	0	0	0	0	0	0	0	0	0	0	0	3	0	0	0	0	0	0	0	0	0	0	0	0	0	0	0	0	0	0	0	0		0	1	0	0	0
Otu488	1	3	0	2	1	2	1	4	1	5	0	0	1	6	4	1	3	3	1	3	0	1	0	0	1	1	3	1	1	1	1	2	0	1	3	4	2	3	1	2	15	2	0		1	1	1	0	0
Otu717	0	0	0	0	0	0	0	0	0	0	0	0	0	0	0	0	0	0	0	0	0	0	0	5	0	0	0	0	0	0	0	0	0	0	0	0	0	0	0	0	0	0	0		1	0	0	0	0
Otu489	0	0	0	0	0	0	0	0	0	0	0	0	0	0	0	0	0	0	0	0	0	0	0	0	0	0	0	0	0	0	0	14	0	0	0	0	0	0	0	0	0	0	0		1	0	0	0	0
Otu710	0	0	0	0	0	0	0	0	0	0	0	0	0	0	0	0	0	0	0	0	0	0	0	0	0	0	0	0	0	0	0	6	0	0	0	0	0	0	0	0	0	0	0		1	0	0	0	0
Otu723	0	0	0	0	0	0	0	0	0	0	0	0	0	0	0	0	0	0	0	0	0	0	0	11	0	0	0	0	0	0	0	0	0	0	0	0	0	0	0	0	0	0	0		1	0	0	0	0
Otu711	0	0	0	0	0	0	0	0	0	0	0	0	0	0	0	0	0	0	0	0	0	0	0	7	0	0	0	0	0	0	0	0	0	0	0	0	0	0	0	0	0	0	0		1	0	0	0	0
Otu954	0	0	0	0	0	0	0	0	0	0	0	0	0	0	0	0	0	0	0	0	0	0	0	0	0	0	0	0	0	0	0	0	4	0	0	0	0	0	0	0	0	0	0		1	0	0	0	0
Otu722	0	0	0	0	0	0	0	0	0	0	0	0	0	0	0	0	0	0	0	0	0	0	0	0	0	0	0	0	0	0	6	0	0	0	0	0	0	0	0	0	0	0	0		1	0	0	0	0
Otu712	0	29	0	113	191	57	90	246	299	103	152	212	140	214	177	127	76	419	218	131	92	161	70	137	147	185	231	299	164	134	132	187	283	97	151	129	112	157	193	122	311	403	69		1	1	1	0	0
Otu725	0	0	0	0	0	0	0	0	0	0	0	0	0	0	0	0	0	0	0	0	0	0	4	0	0	0	0	0	0	0	0	0	0	0	0	0	0	0	0	0	0	0	0		0	1	0	0	0
Otu510	0	0	0	0	0	0	0	0	0	0	0	0	0	0	0	0	0	0	0	0	0	0	0	5	0	0	0	0	0	0	0	41	0	0	0	0	0	0	0	0	0	0	0		1	0	0	0	0
Otu876	0	0	0	0	0	0	0	0	0	0	0	0	0	0	0	0	0	0	0	0	0	0	0	0	0	0	0	0	0	0	0	3	0	0	0	0	0	0	0	0	0	0	0		1	0	0	0	0
Otu727	19	11	7	0	1	0	0	0	1	0	1	0	0	0	32	44	0	1	0	2	2	2	17	0	1	2	0	1	0	0	0	0	0	0	48	75	45	1	0	0	0	0	0		1	1	1	0	0
Otu726	1	0	0	0	0	0	0	0	0	0	0	0	0	0	0	0	0	0	0	0	0	0	1	0	0	0	0	0	0	0	0	7	0	0	0	0	0	0	0	0	0	0	0		1	1	1	0	0
Otu766	3	43	45	15	0	17	33	3	35	64	3	1	7	16	30	25	42	6	8	10	6	9	39	17	40	12	2	3	23	3	7	7	3	12	13	2	17	23	16	19	15	3	22		1	1	1	0	0
Otu955	0	0	0	0	0	0	0	0	0	0	0	0	0	0	0	0	0	0	0	0	0	0	0	0	0	0	0	0	0	0	0	6	0	0	0	0	0	0	0	0	0	0	0		1	0	0	0	0
Otu1042	0	0	0	0	0	0	0	0	0	0	0	0	0	0	0	0	0	0	0	0	0	0	0	0	0	0	0	0	0	0	0	2	0	0	0	0	0	0	0	0	0	0	0		1	0	0	0	0
Otu1043	0	0	0	0	0	0	0	0	0	0	0	0	0	0	0	0	0	0	0	0	0	0	0	2	0	0	0	0	0	0	0	0	0	0	0	0	0	0	0	0	0	0	0		1	0	0	0	0
Otu528	0	0	0	0	0	0	0	0	0	0	0	0	0	0	0	0	0	0	0	0	0	0	0	0	0	0	0	0	0	0	0	16	0	0	0	0	0	0	0	0	0	0	0		1	0	0	0	0
Otu1046	0	0	0	0	0	0	0	0	0	0	0	0	0	0	0	0	0	0	0	0	0	0	0	0	0	0	0	0	0	0	2	0	0	0	0	0	0	0	0	0	0	0	0		1	0	0	0	0
Otu1047	0	0	0	2	23	2	4	6	5	4	18	15	20	0	6	5	1	6	7	7	11	1	1	2	0	3	2	9	1	19	7	2	6	1	6	30	3	4	7	0	5	0	2		1	1	0	0	0
Otu1044	0	0	2	0	0	0	0	0	0	0	0	0	0	0	0	0	0	0	0	0	0	0	1	0	0	0	0	0	0	0	2	0	0	0	0	0	0	0	0	0	0	0	0		1	1	1	0	0
Otu1045	0	0	0	0	0	0	0	0	0	0	0	0	0	0	0	0	0	0	0	0	0	0	0	2	0	0	0	0	0	0	0	0	0	0	0	0	0	0	0	0	0	0	0		1	0	0	0	0
Otu523	0	0	0	2	0	16	13	13	0	15	0	1	1	4	33	88	61	51	23	43	71	56	7	14	18	5	10	5	9	1	3	13	1	65	18	11	47	99	104	114	39	44	18		1	1	0	0	0
Otu522	0	0	0	0	0	0	0	0	0	0	0	0	0	0	0	0	0	0	0	0	0	0	0	0	0	0	0	0	0	0	1	16	0	0	0	0	0	0	0	0	0	0	0		1	0	0	0	0
Otu521	0	0	0	0	0	0	0	0	0	0	0	0	0	0	0	0	0	0	0	0	0	0	0	0	0	0	0	0	0	0	0	12	0	0	0	0	0	0	0	0	0	0	0		1	0	0	0	0
Otu520	0	0	0	0	0	0	0	0	0	0	0	0	0	0	0	0	0	0	0	0	0	0	1	15	0	0	0	0	0	0	0	0	0	0	0	0	0	0	0	0	0	0	0		1	1	0	0	0
Otu526	0	0	0	2	0	2	0	1	2	3	0	0	3	1	2	6	2	3	0	2	2	0	27	1	5	5	2	2	3	0	14	10	1	4	1	1	1	4	2	0	3	2	3		1	1	0	0	0
Otu525	0	0	0	0	0	0	0	0	0	0	0	0	0	0	0	0	0	0	0	0	0	0	20	0	0	0	0	0	0	0	0	0	0	0	0	0	0	0	0	0	0	0	0		0	1	0	0	0
Otu524	0	0	0	0	0	0	0	0	0	0	0	0	0	0	0	0	0	0	0	0	0	0	0	0	0	0	0	0	0	0	0	12	0	0	0	0	0	0	0	0	0	0	0		1	0	0	0	0
Otu318	0	0	0	0	0	0	0	0	0	0	0	0	0	0	0	0	0	0	0	0	0	0	0	0	0	0	0	0	0	0	0	35	0	0	0	0	0	0	0	0	0	0	0		1	0	0	0	0
Otu319	2	22	13	5	2	10	11	6	7	6	1	3	13	7	25	24	23	0	10	27	18	7	14	11	10	8	5	6	21	3	5	9	14	18	23	1	10	17	9	9	11	10	50		1	1	1	0	0
Otu310	0	0	0	0	0	0	0	0	0	0	0	0	0	0	0	0	0	0	0	0	0	0	50	0	0	0	0	0	0	0	0	0	0	0	0	0	0	0	0	0	0	0	0		0	1	0	0	0
Otu311	0	0	0	0	0	0	0	0	0	0	0	0	0	0	0	0	0	0	0	0	0	0	0	0	0	0	0	0	0	0	0	34	0	0	0	0	0	0	0	0	0	0	0		1	0	0	0	0
Otu312	0	0	0	0	0	0	0	0	0	0	0	0	0	0	0	0	0	0	0	0	0	0	0	0	0	0	0	0	0	0	0	33	0	0	0	0	0	0	0	0	0	0	0		1	0	0	0	0
Otu313	0	0	0	0	0	0	0	0	0	0	0	0	0	0	0	0	0	0	0	0	0	0	47	0	0	0	0	0	0	0	0	0	0	0	0	0	0	0	0	0	0	0	0		0	1	0	0	0
Otu314	0	0	0	0	0	0	0	0	0	0	0	0	0	0	0	0	0	0	0	0	0	0	0	0	0	0	0	0	0	0	0	38	0	0	0	0	0	0	0	0	0	0	0		1	0	0	0	0
Otu315	0	0	0	0	0	0	0	0	0	0	0	0	0	0	0	0	0	0	0	0	0	0	0	35	0	0	0	0	0	0	0	0	0	0	0	0	0	0	0	0	0	0	0		1	0	0	0	0
Otu317	38	0	15	57	7	36	7	36	20	9	11	9	12	74	40	15	34	2	23	20	78	28	49	33	58	35	21	28	8	16	6	8	10	67	55	2	43	17	14	18	21	13	50		1	1	1	0	0
Otu416	0	0	0	0	0	0	0	0	0	0	0	0	0	0	0	0	0	0	0	0	0	0	21	0	0	0	0	0	0	0	0	0	0	0	0	0	0	0	0	0	0	0	0		0	1	0	0	0
Otu415	0	0	0	0	0	0	0	0	0	0	0	0	0	0	0	0	0	0	0	0	0	0	0	0	0	0	0	0	0	0	0	22	0	0	0	0	0	0	0	0	0	0	0		1	0	0	0	0
Otu414	17	20	10	0	0	0	0	0	0	0	0	0	0	0	0	0	0	0	0	0	0	0	2	0	0	0	0	0	0	0	11	0	0	1	0	0	0	0	0	0	0	9	0		1	1	1	0	0
Otu413	0	0	0	0	0	0	0	0	0	0	0	0	0	0	0	0	0	0	0	0	0	0	0	0	0	1	0	0	0	0	232	0	0	0	0	7	0	0	0	0	0	0	0		1	1	0	0	0
Otu412	0	0	0	0	0	0	0	0	0	0	0	0	0	0	0	0	0	0	0	0	0	0	10	0	0	0	0	0	0	0	35	24	2	0	0	0	0	0	0	0	0	0	0		1	1	0	0	0
Otu411	0	0	0	0	0	0	0	0	0	0	0	0	0	0	0	0	0	0	0	0	0	0	25	0	0	0	0	0	0	0	0	0	0	0	0	0	0	0	0	0	0	0	0		0	1	0	0	0
Otu410	0	0	0	0	0	0	0	0	0	0	0	0	0	0	0	0	0	0	0	0	0	0	0	28	0	0	0	0	0	0	5	0	0	0	0	0	0	0	0	0	0	0	0		1	0	0	0	0
Otu794	0	0	0	0	0	0	0	0	0	0	0	0	0	0	0	0	0	0	0	0	0	0	6	0	0	0	0	0	0	0	0	0	0	0	0	0	0	0	0	0	0	0	0		0	1	0	0	0
Otu795	0	0	0	0	0	0	0	0	0	0	0	0	0	0	0	0	0	0	0	0	0	0	0	0	0	0	0	0	0	0	0	3	0	0	0	0	0	0	0	0	0	0	0		1	0	0	0	0
Otu796	0	0	0	0	0	0	0	0	0	0	0	0	0	0	0	0	0	0	0	0	0	0	0	0	0	0	0	0	0	0	3	1	0	0	0	0	0	0	0	0	0	0	0		1	0	0	0	0
Otu797	123	0	1	0	62	25	0	51	182	103	210	56	0	0	0	0	0	9	15	1	20	0	0	5	9	32	30	3	0	33	40	21	1	0	1	7	0	3	24	0	1	3	0		1	1	1	0	0
Otu790	14	5	11	0	0	1	0	0	1	18	2	0	2	9	18	26	3	0	5	7	7	8	8	0	2	5	0	0	0	1	3	5	3	16	0	0	10	36	11	4	9	33	1		1	1	1	0	0
Otu370	0	0	0	0	0	0	0	0	0	0	0	0	0	0	0	0	0	0	0	0	0	0	31	0	0	0	0	0	0	0	0	0	0	0	0	0	0	0	0	0	0	0	0		0	1	0	0	0
Otu419	0	0	0	0	0	0	0	0	0	0	0	0	0	0	0	0	0	0	0	0	0	0	0	0	0	0	0	0	0	0	0	30	0	0	0	0	0	0	0	0	0	0	0		1	0	0	0	0
Otu418	0	0	0	0	0	0	0	0	0	0	0	0	0	0	0	0	0	0	0	0	0	0	0	38	0	0	0	0	0	0	0	0	0	0	0	0	0	0	0	0	0	0	0		1	0	0	0	0
Otu895	0	0	0	0	0	0	0	0	0	0	0	0	0	0	0	0	0	0	0	0	0	0	0	0	0	0	0	0	0	0	0	4	0	0	0	0	0	0	0	0	0	0	0		1	0	0	0	0
Otu1036	0	0	0	0	0	0	0	0	0	0	0	0	0	0	0	0	0	0	0	0	0	0	0	2	0	0	0	0	0	0	0	0	0	0	0	0	0	0	0	0	0	0	0		1	0	0	0	0
Otu1035	0	0	0	0	0	0	0	0	0	0	0	0	0	0	0	0	0	0	0	0	0	0	2	0	0	0	0	0	0	0	0	0	0	0	0	0	0	0	0	0	0	0	0		0	1	0	0	0
Otu371	0	0	0	0	0	0	0	0	0	0	0	0	0	0	0	0	0	0	0	0	0	0	0	0	0	0	0	0	0	0	0	22	0	0	0	0	0	0	0	0	0	0	0		1	0	0	0	0
Otu559	4	0	0	0	2	5	0	0	0	0	0	0	0	1	0	0	0	0	0	0	1	2	1	5	5	1	12	0	4	1	0	0	0	1	2	0	0	0	0	0	0	0	0		1	1	1	0	0
Otu556	0	0	0	0	0	0	0	0	0	0	0	0	0	0	0	0	0	0	0	0	0	0	0	10	0	0	0	0	0	0	0	0	0	0	0	0	0	0	0	0	0	0	0		1	0	0	0	0
Otu557	0	0	0	0	0	0	0	0	0	0	0	0	0	0	0	0	0	0	0	0	0	0	19	0	0	0	0	0	0	0	0	0	0	0	0	0	0	0	0	0	0	0	0		0	1	0	0	0
Otu554	0	0	0	0	0	0	0	0	0	0	0	0	0	0	0	0	0	0	0	0	0	0	0	0	0	0	0	0	0	0	0	12	0	0	0	0	0	0	0	0	0	0	0		1	0	0	0	0
Otu555	0	0	0	0	0	0	0	0	0	0	0	0	0	0	0	0	0	0	0	0	0	0	0	13	0	0	0	0	0	0	0	0	0	0	0	0	0	0	0	0	0	0	0		1	0	0	0	0
Otu552	5	10	0	9	1	4	5	1	10	3	0	3	7	6	2	4	4	7	4	4	1	9	8	7	2	3	4	3	9	1	2	2	2	6	5	0	9	10	3	6	1	1	7		1	1	1	0	0
Otu553	0	0	0	0	0	0	0	0	0	0	0	0	0	0	0	0	0	0	0	0	0	0	0	0	0	0	0	0	0	0	0	8	0	0	0	0	0	0	0	0	0	0	0		1	0	0	0	0
Otu550	0	0	0	0	0	1	0	0	0	0	0	0	0	0	0	0	0	0	0	0	0	0	9	0	0	0	0	0	0	0	0	0	0	0	0	0	0	0	0	0	0	0	0		1	1	0	0	0
Otu551	0	0	2	0	0	0	0	0	0	0	0	0	0	0	0	0	0	0	4	21	11	0	0	0	0	0	0	0	0	0	0	9	0	0	0	0	0	0	0	0	1	19	0		1	1	1	0	0
Otu777	0	0	0	0	0	0	0	0	0	0	0	0	0	0	0	0	0	0	0	0	0	0	0	3	0	0	0	0	0	0	0	0	0	0	0	0	0	0	0	0	0	0	0		1	0	0	0	0
Otu774	38	8	1	66	46	121	110	179	89	29	68	0	31	120	143	140	68	522	65	31	143	2	31	97	54	57	96	81	49	66	322	125	113	30	187	91	166	274	221	235	26	375	18		1	1	1	0	0
Otu775	1	3	49	143	3	36	56	10	22	16	7	6	15	5	31	37	17	27	5	36	6	13	33	61	23	29	24	32	91	17	9	14	5	37	46	1	64	30	34	36	4	6	71		1	1	1	0	0
Otu772	0	0	0	0	0	0	0	0	0	0	0	0	0	0	0	0	0	0	0	0	0	0	7	0	0	0	0	0	0	0	0	0	0	0	0	0	0	0	0	0	0	0	1		0	1	0	0	0
Otu677	0	0	0	0	0	0	0	0	0	0	0	0	0	0	0	0	0	0	0	0	0	0	0	10	0	0	0	0	0	0	1	0	0	0	0	0	0	0	0	0	0	0	0		1	0	0	0	0
Otu676	0	0	0	0	0	0	0	0	0	0	0	0	0	0	0	0	0	0	0	0	0	0	0	0	0	0	0	0	0	0	0	11	1	0	0	0	0	0	0	0	0	0	0		1	0	0	0	0
Otu675	2	0	1	0	1	0	1	5	1	0	0	2	1	6	0	0	1	2	0	0	0	1	1	0	0	0	0	1	0	2	0	5	4	1	2	1	1	0	1	1	6	5	1		1	1	1	0	0
Otu674	0	0	0	0	0	0	0	0	0	0	0	0	0	0	0	0	0	0	0	0	0	0	0	35	0	0	0	0	0	0	0	0	0	0	0	0	0	0	0	0	0	0	0		1	0	0	0	0
Otu673	8	0	0	0	0	0	0	0	0	0	0	0	0	0	0	0	0	0	3	0	0	0	0	0	0	0	1	0	0	0	0	3	1	0	0	0	0	0	0	0	0	0	0		1	1	1	0	0
Otu672	0	0	0	0	0	0	0	0	0	0	0	0	0	0	0	0	0	0	0	0	0	0	9	0	0	0	0	0	0	0	0	0	0	0	0	0	0	0	0	0	0	0	0		0	1	0	0	0
Otu671	0	0	0	0	0	0	0	0	0	0	0	0	0	0	0	0	0	0	0	0	0	0	0	0	0	0	0	0	0	0	0	11	0	0	0	0	0	0	0	0	0	0	0		1	0	0	0	0
Otu670	0	0	0	0	0	0	0	0	0	0	0	0	0	0	0	0	0	0	0	0	0	0	0	0	0	0	0	0	0	0	0	5	0	0	0	0	0	0	0	0	0	0	0		1	0	0	0	0
Otu58	10	8	73	203	21	167	657	51	169	601	4	22	25	32	14	13	581	7	8	9	15	48	19	196	232	178	81	204	134	116	60	62	15	133	40	2	16	38	45	63	2	1	15		1	1	1	0	0
Otu59	3	10	69	164	18	137	229	33	93	238	35	17	40	33	302	232	34	118	10	18	649	288	147	126	74	85	37	2	48	41	50	94	45	94	128	52	245	465	356	398	21	130	223		1	1	1	0	0
Otu986	0	0	0	0	0	0	0	0	0	0	0	0	0	0	0	0	0	0	0	0	0	0	0	3	0	0	0	0	0	0	0	0	0	0	0	0	0	0	0	0	0	0	0		1	0	0	0	0
Otu389	0	0	0	0	0	0	0	0	0	0	0	0	0	0	0	0	0	0	0	0	0	0	26	0	0	0	0	0	0	0	0	0	0	0	0	0	0	0	0	0	0	0	0		0	1	0	0	0
Otu388	0	0	0	0	0	0	0	0	0	0	0	0	0	0	0	0	0	0	0	0	0	0	0	0	0	0	0	0	0	0	0	26	0	0	0	0	0	0	0	0	0	0	0		1	0	0	0	0
Otu50	0	0	0	2	0	0	1	0	2	0	0	1	0	3	0	1	0	1	1	0	1	0	7	2	0	1	0	0	0	2	565	8	1	1	1	7	0	0	0	0	1	3	1		1	1	0	0	0
Otu51	1	1	3	47	61	283	2	171	47	1	11	47	0	224	146	40	200	2	8	0	3	2	222	243	450	393	271	109	287	132	3	0	23	503	166	3	327	3	3	0	7	6	796		1	1	1	0	0
Otu52	2	0	0	0	0	0	0	0	0	1	1	0	2	0	2	1	0	0	1	0	1	0	0	0	0	2	0	0	0	2	763	1	4	2	0	14	0	1	0	0	1	0	1		1	1	1	0	0
Otu53	534	67	121	104	193	122	198	283	407	179	374	337	276	253	235	203	106	308	538	307	218	224	58	184	196	143	156	182	115	287	312	291	287	130	145	277	110	147	234	203	556	682	78		1	1	1	0	0
Otu54	130	204	143	639	28	559	155	124	75	156	26	16	187	289	426	525	454	49	22	321	174	109	304	333	224	263	139	92	613	77	57	86	81	470	320	33	409	331	262	201	95	59	323		1	1	1	0	0
Otu55	62	175	62	28	16	43	316	18	3	213	24	28	0	64	130	53	47	14	106	437	646	199	66	32	197	27	19	6	14	2	140	224	31	138	10	8	4	14	7	102	169	70	249		1	1	1	0	0
Otu56	104	222	366	443	36	376	337	160	196	521	38	52	310	258	162	551	468	119	68	432	641	518	549	549	212	379	217	177	441	112	122	252	127	661	100	37	235	588	376	470	169	41	352		1	1	1	0	0
Otu57	362	525	524	0	0	0	0	0	1	1	0	0	0	0	0	0	0	0	100	700	180	493	1	0	0	0	0	0	0	0	666	0	0	0	0	1	0	0	1	0	465	341	0		1	1	1	0	0
Otu379	0	0	0	0	0	0	0	0	0	0	0	0	0	0	0	0	0	0	0	0	0	0	23	0	0	0	0	0	0	0	0	0	0	0	0	0	0	0	0	0	0	0	0		0	1	0	0	0
Otu982	0	0	0	0	0	0	0	0	0	0	0	0	0	0	0	0	0	0	0	0	0	0	0	0	0	0	0	0	0	0	0	2	0	0	0	0	0	0	0	0	0	0	0		1	0	0	0	0
Otu251	0	0	0	0	0	0	0	0	0	0	0	0	0	0	0	0	0	0	0	0	0	0	73	0	0	0	0	0	0	0	0	0	0	0	0	0	0	0	0	0	0	0	0		0	1	0	0	0
Otu250	0	0	0	0	0	0	0	0	0	0	0	0	0	0	0	0	0	0	0	0	0	0	102	0	0	0	0	0	0	0	0	0	0	0	0	0	0	0	0	0	0	0	0		0	1	0	0	0
Otu253	0	0	0	0	0	0	0	0	0	0	0	0	0	0	0	0	0	0	0	0	0	0	79	0	0	0	0	0	1	0	0	2	0	0	0	0	0	0	0	0	0	0	0		1	1	0	0	0
Otu252	0	0	1	6	7	19	7	68	30	14	19	18	7	8	12	13	4	25	22	14	17	9	8	2	9	9	20	5	8	5	17	20	23	10	17	5	14	15	15	10	40	23	1		1	1	1	0	0
Otu255	0	0	0	0	0	0	0	0	0	0	0	0	0	0	0	0	0	0	0	0	0	0	0	0	0	0	0	0	0	0	120	17	1	0	0	0	0	0	0	0	0	0	0		1	0	0	0	0
Otu254	0	0	0	0	0	0	0	0	0	0	0	0	0	0	0	0	0	0	0	0	0	0	0	0	0	0	0	0	0	0	0	59	0	0	0	0	0	0	0	0	0	0	0		1	0	0	0	0
Otu257	0	0	0	0	0	0	0	0	0	0	0	0	0	0	0	0	0	0	0	0	0	0	0	0	0	0	0	0	0	0	0	126	0	0	0	0	0	0	0	0	0	0	0		1	0	0	0	0
Otu256	0	0	0	0	0	0	0	0	0	0	0	0	0	0	0	0	0	0	0	0	0	0	0	68	0	0	0	0	0	0	0	0	0	0	0	0	0	0	0	0	0	0	0		1	0	0	0	0
Otu259	0	0	0	0	0	0	0	0	0	0	0	0	0	0	0	0	0	0	0	0	0	0	0	0	0	0	0	0	0	0	0	60	0	0	0	0	0	0	0	0	0	0	0		1	0	0	0	0
Otu258	4	6	4	42	20	114	0	9	1	3	0	0	0	5	5	3	6	4	2	3	47	5	18	25	4	7	106	4	23	0	2	33	0	41	10	0	4	4	7	6	10	3	6		1	1	1	0	0
Otu709	0	2	0	1	2	1	1	1	0	1	0	1	0	6	4	1	0	2	3	4	3	0	3	0	0	0	1	0	0	0	1	2	0	0	1	0	2	3	3	4	1	1	1		1	1	1	0	0
Otu708	0	0	0	0	0	0	0	0	0	0	0	0	0	0	0	0	0	0	0	0	0	0	0	0	0	0	0	0	0	0	0	4	1	0	0	0	0	0	0	0	0	0	0		1	0	0	0	0
Otu589	0	0	0	0	0	0	0	0	0	0	0	0	0	0	0	0	0	0	0	0	0	0	0	12	0	0	0	0	0	0	0	0	0	0	0	0	0	0	0	0	0	0	0		1	0	0	0	0
Otu1034	0	0	0	1184	71	836	966	193	216	33	71	70	404	271	405	451	846	62	53	860	155	773	677	385	579	576	425	541	1881	220	29	31	141	879	925	235	1235	484	274	235	76	10	1251		1	1	0	0	0
Otu989	0	0	0	1	5	1	4	8	3	2	6	6	7	5	0	1	2	12	1	1	4	0	3	1	3	3	2	7	0	7	4	1	5	1	6	4	1	3	5	2	2	5	4		1	1	0	0	0
Otu396	0	0	0	0	0	4	8	0	0	0	0	0	0	2	0	0	0	0	0	0	0	0	0	0	0	0	0	0	0	35	0	18	0	0	0	0	0	0	0	0	0	0	0		1	1	0	0	0
Otu827	0	0	0	0	0	0	0	0	0	0	0	0	0	0	0	0	0	0	0	0	0	0	0	0	0	0	0	0	0	0	0	0	5	0	0	0	0	0	0	0	0	0	0		1	0	0	0	0
Otu966	0	0	0	0	0	0	0	0	0	0	0	0	0	0	0	0	0	0	0	0	0	0	0	0	0	0	0	0	0	0	0	2	0	0	0	0	0	0	0	0	0	0	0		1	0	0	0	0
Otu29	849	157	1219	160	413	212	125	425	281	173	208	288	76	140	381	411	41	310	1434	330	785	376	180	213	198	174	250	152	119	278	292	729	159	122	481	408	205	317	484	258	1328	1882	111		1	1	1	0	0
Otu28	1388	211	745	1	2	0	0	0	1	0	1	1	0	0	1	0	0	0	2	0	2	0	0	0	1	0	0	0	0	1	0	2	0	0	1	1	0	0	1	0	3	27	0		1	1	1	0	0
Otu25	1291	73	617	0	0	0	1	0	0	0	0	0	0	0	0	0	0	0	0	0	0	0	0	46	0	0	0	0	0	0	0	0	0	0	0	0	0	0	0	0	0	0	0		1	0	1	0	0
Otu24	1122	64	53	4	0	0	0	797	55	12	0	0	0	6	28	31	0	83	98	12	12	71	15	4	0	0	0	7	102	33	52	145	0	6	77	13	13	19	52	6	270	265	16		1	1	1	0	0
Otu27	13	2244	536	99	39	6	310	108	20	3040	79	164	126	111	19	87	792	468	186	114	347	100	235	1113	254	2	136	14	197	70	909	1817	3	451	79	5	29	729	225	1925	472	96	5		1	1	1	0	0
Otu26	422	57	129	58	303	223	108	372	223	220	342	189	97	158	233	235	44	372	430	239	463	271	148	124	174	242	152	136	70	209	192	346	180	87	279	185	174	211	250	310	628	1465	100		1	1	1	0	0
Otu21	578	1321	694	509	148	204	151	289	500	427	141	213	213	628	259	264	298	423	240	285	403	490	629	453	172	222	269	354	177	97	315	1453	552	311	243	73	201	331	222	221	402	497	442		1	1	1	0	0
Otu20	386	124	276	0	0	0	0	0	0	0	1	0	0	0	57	442	0	794	1659	581	1202	730	341	0	0	0	1	0	0	0	1	0	0	144	994	901	139	490	826	658	904	652	395		1	1	1	0	0
Otu23	945	399	883	2	939	269	121	251	531	519	732	796	1064	1031	451	421	63	578	1289	725	267	889	507	301	402	513	205	166	48	529	445	346	450	368	211	841	2	451	493	184	1391	493	455		1	1	1	0	0
Otu174	0	0	0	0	0	0	0	0	0	0	0	0	0	0	0	0	0	0	0	0	0	0	115	0	0	0	0	0	0	0	0	0	0	0	0	0	0	0	0	0	0	0	0		0	1	0	0	0
Otu175	2	7	0	167	20	106	118	68	107	37	2	36	18	156	89	58	56	63	96	39	109	25	60	27	18	18	18	49	20	17	10	6	27	236	78	27	90	40	31	44	47	0	73		1	1	1	0	0
Otu176	0	0	0	0	0	0	0	0	0	0	0	0	0	0	0	0	0	0	0	0	0	0	0	0	0	0	0	0	0	0	0	107	0	0	0	0	0	0	0	0	0	0	0		1	0	0	0	0
Otu177	23	211	95	37	2	56	24	5	6	61	1	4	19	7	55	53	42	9	4	22	14	19	66	29	43	32	15	15	25	7	4	26	7	66	25	6	28	40	23	34	20	7	51		1	1	1	0	0
Otu170	0	0	0	0	0	0	0	0	0	0	0	0	0	0	0	0	0	0	0	0	0	0	138	0	0	0	0	0	0	0	0	3	0	0	0	0	0	0	0	0	0	0	0		1	1	0	0	0
Otu171	0	0	0	0	0	0	0	0	0	0	0	0	0	0	0	0	0	0	0	0	0	0	0	0	0	0	0	0	0	0	0	106	0	0	0	0	0	0	0	0	0	0	0		1	0	0	0	0
Otu172	0	0	0	0	0	0	0	0	0	0	0	0	0	0	0	0	0	0	0	0	0	0	0	0	0	0	0	0	0	0	125	0	0	0	0	0	0	0	0	0	0	0	0		1	0	0	0	0
Otu173	131	0	4	0	1	0	0	0	0	0	2	0	0	2	0	0	0	0	0	0	0	0	0	0	0	0	0	0	0	0	1	0	0	0	0	0	2	1	0	0	1	0	1		1	1	1	0	0
Otu178	0	0	0	0	0	0	0	0	0	0	0	0	0	0	0	0	0	0	0	0	0	0	0	2	0	0	0	0	0	98	0	22	0	0	0	0	0	0	0	0	0	0	0		1	0	0	0	0
Otu179	0	0	0	0	0	0	0	0	0	0	0	0	0	0	0	0	0	0	0	0	0	0	100	0	0	0	0	0	0	0	0	0	0	0	0	0	0	0	0	0	0	0	0		0	1	0	0	0
Otu518	0	4	0	3	0	2	4	0	2	25	2	1	0	0	1	0	3	0	0	2	1	1	0	4	4	3	2	1	2	1	3	5	2	1	1	0	1	2	5	2	1	0	7		1	1	1	0	0
Otu991	3	13	1	4	0	3	3	1	1	6	0	0	1	1	2	3	0	5	0	10	1	4	1	1	12	6	2	0	3	0	9	7	0	2	40	1	1	0	0	3	3	1	0		1	1	1	0	0
Otu898	7	27	18	0	0	0	0	0	0	0	0	0	0	0	0	0	0	0	0	2	0	2	2	0	0	0	0	0	0	0	1	0	0	0	0	0	0	0	0	0	0	2	0		1	1	1	0	0
Otu908	0	0	0	0	0	0	0	0	0	0	0	0	0	1	1	0	0	0	0	1	1	1	0	0	0	0	0	0	0	0	1	0	0	0	0	0	0	0	0	1	2	1	0		1	1	0	0	0
Otu789	0	0	0	0	0	0	0	0	0	0	0	0	0	0	0	0	0	0	0	0	0	0	0	4	0	0	0	0	0	0	0	0	0	0	0	0	0	0	0	0	0	0	0		1	0	0	0	0
Otu962	0	0	0	1	0	3	2	0	0	0	0	0	0	2	1	1	4	0	0	1	1	0	0	0	0	3	0	0	0	0	0	1	1	4	3	0	0	3	1	2	0	0	0		1	1	0	0	0
Otu435	0	1	0	0	0	0	0	0	0	0	0	0	0	0	0	0	0	0	0	0	0	0	0	0	0	0	0	0	0	0	18	0	0	1	1	1	0	0	0	0	0	0	0		1	1	1	0	0
Otu788	1	2	4	0	0	1	0	0	0	0	0	0	0	0	1	1	2	0	0	0	0	0	1	0	0	0	0	1	2	0	0	4	1	2	1	0	1	0	0	0	0	0	0		1	1	1	0	0
Otu943	14	0	4	4	3	11	14	0	3	6	1	2	1	7	5	9	10	9	3	7	5	8	4	15	10	2	4	9	1	2	3	6	0	8	5	5	6	16	7	18	4	5	1		1	1	1	0	0
Otu437	0	0	0	0	0	0	0	0	0	0	0	0	0	0	0	0	0	0	0	0	0	0	0	0	0	0	0	0	0	0	0	19	0	0	0	0	0	0	0	0	0	0	0		1	0	0	0	0
Otu875	0	0	0	12	136	21	20	39	21	43	46	52	43	20	27	15	11	23	34	25	43	24	4	8	16	17	39	37	18	91	20	13	20	10	16	68	32	14	27	10	15	0	18		1	1	0	0	0
Otu874	11	35	26	4	15	27	10	32	10	8	4	13	0	27	32	16	10	11	4	5	4	7	22	12	31	55	39	10	13	14	6	10	5	46	20	2	26	6	6	19	9	2	70		1	1	1	0	0
Otu877	0	0	0	2	2	3	2	2	4	0	0	3	5	1	2	1	0	2	1	0	0	1	3	0	0	1	1	1	4	1	0	0	3	0	2	0	1	2	2	0	2	0	1		1	1	0	0	0
Otu436	1	2	2	21	0	7	9	4	6	0	0	0	0	4	8	6	3	1	0	5	0	2	0	4	8	15	1	1	5	0	1	2	1	8	0	1	8	7	5	2	2	0	2		1	1	1	0	0
Otu871	0	0	0	2	0	0	0	2	0	0	1	1	2	0	0	1	0	0	3	2	3	4	0	3	0	2	0	0	2	3	2	2	0	1	1	6	3	1	0	0	1	7	1		1	1	0	0	0
Otu870	0	0	0	0	0	0	0	0	0	0	0	0	0	0	0	0	0	0	0	0	0	0	0	2	0	0	0	0	0	0	0	0	0	0	0	0	0	0	0	0	0	0	0		1	0	0	0	0
Otu873	0	0	0	0	0	0	0	0	0	0	0	0	0	0	0	0	0	0	0	0	0	0	0	2	0	0	0	0	0	0	0	0	0	0	0	0	0	0	0	0	0	0	0		1	0	0	0	0
Otu872	17	5	29	5	6	11	5	7	25	10	41	16	10	12	16	11	6	23	21	11	6	4	12	6	16	10	7	13	3	13	12	13	34	3	13	11	4	11	18	24	37	17	7		1	1	1	0	0
Otu431	0	0	0	0	0	0	0	0	0	0	0	0	0	0	0	0	0	0	0	0	0	0	0	0	0	0	0	0	0	0	0	31	0	0	0	0	0	0	0	0	0	0	0		1	0	0	0	0
Otu879	0	0	0	3	0	3	1	0	0	0	1	0	0	1	0	0	5	1	0	1	0	1	1	1	3	0	5	1	0	0	0	0	3	1	1	0	0	0	2	5	0	0	2		1	1	0	0	0
Otu878	0	0	0	1	0	0	0	0	0	0	0	0	0	0	0	0	0	0	0	0	0	0	93	0	0	0	0	0	0	0	0	0	0	0	0	0	0	0	0	0	0	0	0		1	1	0	0	0
Otu430	12	9	5	0	0	0	0	7	0	12	0	0	0	0	1	18	0	4	5	7	7	4	3	0	4	0	1	0	0	1	0	6	0	0	9	0	0	4	0	0	6	23	0		1	1	1	0	0
Otu926	0	0	0	0	0	0	0	0	0	0	0	0	0	0	0	0	0	0	0	0	0	0	0	2	0	0	0	0	0	0	0	0	0	0	0	0	0	0	0	0	0	0	0		1	0	0	0	0
Otu433	0	0	0	0	0	0	0	0	0	0	0	0	0	0	0	0	0	0	0	0	0	0	0	20	0	0	0	0	0	0	0	0	0	0	0	0	0	0	0	0	0	0	0		1	0	0	0	0
Otu707	0	0	0	0	0	0	0	0	0	0	0	0	0	0	0	0	0	0	0	0	0	0	0	0	0	0	0	0	0	0	0	4	0	1	0	0	0	0	0	0	0	0	0		1	1	0	0	0
Otu432	0	0	0	1	1	0	0	0	0	0	0	0	0	0	0	0	0	0	0	0	0	0	1	0	0	0	0	0	0	0	0	26	0	0	0	0	0	0	0	0	0	0	0		1	1	0	0	0
Otu781	0	0	0	0	0	0	0	0	0	0	0	0	0	0	0	0	0	0	0	0	0	0	4	0	0	0	0	0	0	0	0	0	0	0	0	0	0	0	0	0	0	0	0		0	1	0	0	0
Otu268	0	0	0	0	0	0	0	0	0	0	0	0	0	0	0	0	0	0	0	0	0	0	0	53	0	0	0	0	0	0	0	0	0	0	0	0	0	0	0	0	0	0	0		1	0	0	0	0
Otu588	0	0	0	0	0	0	0	0	0	0	0	0	0	0	0	0	0	0	0	0	0	0	0	0	0	0	0	0	0	0	0	10	0	0	0	0	0	0	0	0	0	0	0		1	0	0	0	0
Otu780	5	0	0	0	0	0	0	0	0	0	0	0	0	0	0	0	0	0	0	0	0	0	0	0	0	0	0	0	0	0	1	0	0	0	0	0	0	0	0	0	0	0	0		1	0	1	0	0
Otu581	0	0	0	0	0	0	0	0	0	0	0	0	0	0	0	0	0	0	0	0	0	0	7	0	0	0	0	0	0	0	0	0	0	0	0	0	0	0	0	0	0	0	0		0	1	0	0	0
Otu580	0	1	0	3	3	1	2	5	8	4	3	3	1	9	1	7	8	9	1	2	3	3	6	3	2	4	6	4	0	2	7	8	5	1	3	3	6	2	1	3	8	8	0		1	1	1	0	0
Otu583	0	0	0	0	0	0	0	0	0	0	0	0	0	0	0	0	0	0	0	0	0	0	0	0	0	0	0	0	0	0	0	10	0	0	0	0	0	0	0	0	0	0	0		1	0	0	0	0
Otu582	0	0	0	0	0	0	0	0	0	0	0	0	0	0	0	0	0	0	0	0	0	0	1	0	0	0	0	0	0	0	0	12	0	0	0	0	0	0	0	0	0	0	0		1	1	0	0	0
Otu585	4	0	3	1	27	16	7	29	8	31	63	149	10	27	8	8	7	50	104	0	9	7	5	4	22	6	26	32	0	75	26	60	130	3	0	70	2	2	13	5	82	121	0		1	1	1	0	0
Otu584	0	0	0	0	0	0	0	0	0	0	0	0	0	0	0	0	0	0	0	0	0	0	0	0	0	0	0	0	0	0	0	7	0	0	0	0	0	0	0	0	0	0	0		1	0	0	0	0
Otu587	0	0	0	0	0	0	0	0	0	0	0	0	0	0	0	0	0	0	0	0	0	0	11	0	0	0	0	0	0	0	0	2	0	0	0	0	0	0	0	0	0	0	0		1	1	0	0	0
Otu586	5	24	30	21	0	0	6	1	1	8	0	0	0	10	42	45	50	11	4	11	2	12	9	1	18	10	0	7	10	3	3	4	0	69	21	3	16	24	7	35	10	4	4		1	1	1	0	0
Otu656	0	0	0	0	0	0	0	0	0	0	0	0	0	0	0	0	0	0	0	0	0	0	0	18	0	0	0	0	0	0	2	0	0	0	0	0	0	0	0	0	0	0	0		1	0	0	0	0
Otu1059	0	0	0	0	0	0	0	0	0	0	0	0	0	0	0	0	0	0	0	0	0	0	212	0	0	0	0	0	1	0	0	0	0	0	0	0	0	0	0	0	0	0	0		1	1	0	0	0
Otu512	6	27	39	25	0	22	8	3	2	11	0	1	10	20	31	30	18	4	4	15	8	17	16	9	22	18	6	6	14	0	6	7	8	28	13	2	24	18	9	22	6	1	10		1	1	1	0	0
Otu513	0	0	0	0	0	0	0	0	0	0	0	0	0	0	0	0	0	0	0	0	0	0	0	0	0	0	0	0	0	0	0	14	0	0	0	0	0	0	0	0	0	0	0		1	0	0	0	0
Otu459	0	2	0	4	3	4	0	1	1	1	5	0	4	18	1	2	3	3	4	2	0	0	4	5	0	3	1	0	2	4	1	0	2	7	2	4	5	10	5	4	7	1	1		1	1	1	0	0
Otu458	0	0	0	0	0	0	0	0	0	0	0	0	0	0	0	0	0	0	0	0	0	0	0	0	0	0	0	0	0	0	0	17	0	0	0	0	0	0	0	0	0	0	0		1	0	0	0	0
Otu516	2	0	0	2	0	0	0	4	1	2	0	3	0	2	0	0	1	1	0	0	6	0	0	3	2	1	4	1	1	2	5	27	1	1	1	0	1	2	3	2	1	0	0		1	1	1	0	0
Otu517	0	0	0	0	0	0	0	0	0	0	0	0	0	0	0	0	0	0	0	0	0	0	14	0	0	0	0	0	0	0	0	0	0	0	0	0	0	0	0	0	0	0	0		0	1	0	0	0
Otu514	0	0	0	0	0	0	0	0	0	0	0	0	0	0	0	0	0	0	0	0	0	0	0	12	0	0	0	0	0	0	0	0	0	0	0	0	0	0	0	0	0	0	0		1	0	0	0	0
Otu515	0	5	4	12	0	6	2	1	2	6	1	0	11	5	4	8	6	4	4	8	17	18	7	4	2	1	3	1	3	1	0	2	1	2	6	0	6	5	3	0	6	0	4		1	1	1	0	0
Otu453	0	0	0	0	0	0	0	0	0	0	0	0	0	0	0	0	0	0	0	0	0	0	0	0	0	0	0	0	0	0	0	20	0	0	0	0	0	0	0	0	0	0	0		1	0	0	0	0
Otu452	0	0	0	0	0	0	0	0	0	0	0	0	0	0	0	0	0	0	0	0	0	0	0	36	0	0	0	0	0	0	0	0	0	0	0	0	0	0	0	0	0	0	0		1	0	0	0	0
Otu451	2	0	0	0	0	0	0	0	0	0	0	0	0	0	0	0	0	0	0	1	0	0	0	0	0	0	0	0	0	0	0	0	16	5	0	0	0	0	0	0	0	0	0		1	1	1	0	0
Otu450	0	0	0	0	0	0	0	0	0	0	0	0	0	0	0	0	0	0	0	0	0	0	0	0	0	0	0	0	0	0	0	31	0	0	0	0	0	0	0	0	0	0	0		1	0	0	0	0
Otu457	0	0	0	0	0	0	0	0	0	0	0	0	1	0	0	0	1	0	0	0	1	0	1	0	0	0	0	0	0	0	15	0	0	15	0	1	0	0	0	0	0	0	0		1	1	0	0	0
Otu456	0	0	0	0	0	0	0	0	0	0	0	0	0	0	0	0	0	0	0	0	0	0	0	0	0	0	0	0	0	0	0	16	0	0	0	0	0	0	0	0	0	0	0		1	0	0	0	0
Otu455	0	2	0	0	0	0	0	0	0	2	0	0	0	2	0	0	0	1	0	0	0	0	0	0	0	0	0	0	0	0	0	105	0	0	0	0	0	1	0	1	0	1	0		1	1	1	0	0
Otu454	0	0	0	0	0	0	0	0	0	0	0	0	0	0	0	0	0	0	0	0	0	0	0	16	0	0	0	0	0	0	1	0	0	0	0	0	0	0	0	0	0	0	0		1	0	0	0	0
Otu950	0	0	0	75	1	27	51	5	8	2	4	4	13	9	81	94	46	6	4	64	17	29	14	9	18	17	11	48	88	13	0	0	11	68	66	10	103	103	59	25	4	1	57		1	1	0	0	0
Otu397	22	35	1	0	0	0	0	0	0	2	0	0	0	0	0	0	0	0	0	1	0	0	3	0	0	0	0	0	0	0	0	3	0	1	0	0	0	0	0	0	0	5	0		1	1	1	0	0
Otu1020	0	0	0	0	0	0	0	0	0	0	0	0	0	0	0	0	0	0	0	0	0	0	0	0	0	0	0	0	0	0	0	3	0	0	0	0	0	0	0	0	0	0	0		1	0	0	0	0
Otu1071	3	1	10	86	1	7	36	12	8	75	0	4	11	30	66	68	27	19	1	8	53	44	33	16	13	11	5	21	23	5	18	17	10	74	5	1	36	18	26	22	2	5	45		1	1	1	0	0
Otu1070	0	0	0	0	0	0	0	0	0	0	0	0	0	0	0	0	0	0	0	0	0	0	0	0	0	0	0	0	0	0	0	5	0	0	0	0	0	0	0	0	0	0	0		1	0	0	0	0
Otu1058	0	0	0	0	0	0	0	0	0	0	0	0	0	0	0	0	0	0	0	0	0	0	0	5	0	0	0	0	0	0	0	0	0	0	0	0	0	0	0	0	0	0	0		1	0	0	0	0
Otu1021	0	0	0	0	0	0	0	0	0	0	0	0	0	0	2	0	0	0	0	0	0	0	0	0	0	0	0	0	0	0	0	0	0	0	0	0	0	0	0	0	0	0	0		0	1	0	0	0
Otu229	0	0	0	0	0	0	0	0	0	0	0	0	0	0	0	0	0	0	0	0	0	0	0	0	0	0	0	0	0	0	73	2	0	0	0	0	0	0	0	0	0	0	0		1	0	0	0	0
Otu738	0	0	0	0	0	0	0	0	0	0	0	0	0	0	0	0	0	0	0	0	0	0	0	0	0	0	0	0	0	0	0	7	0	0	0	0	0	0	0	0	0	0	0		1	0	0	0	0
Otu739	0	0	0	0	0	0	0	0	0	0	0	0	0	0	0	0	0	0	0	0	0	0	10	0	0	0	0	0	0	0	0	0	0	0	0	0	0	0	0	0	0	0	0		0	1	0	0	0
Otu904	4	16	4	0	0	0	0	0	1	17	2	1	0	1	0	0	0	0	3	3	3	0	2	0	0	0	0	0	0	0	21	27	12	0	0	1	2	0	0	0	2	31	0		1	1	1	0	0
Otu884	0	0	0	0	0	0	0	0	0	0	0	0	0	0	0	0	0	0	0	0	0	0	0	0	0	0	0	0	0	0	2	0	0	0	0	0	0	0	0	0	0	0	0		1	0	0	0	0
Otu220	1	9	13	18	9	25	19	7	8	28	3	0	10	23	64	81	44	14	0	11	5	5	23	24	20	14	13	12	17	9	8	16	22	30	39	7	47	77	30	65	9	3	21		1	1	1	0	0
Otu221	10	87	22	17	0	15	6	1	1	9	1	0	2	9	51	33	0	3	5	3	38	14	11	34	20	14	4	1	11	8	8	2	2	24	17	3	29	62	36	50	2	13	4		1	1	1	0	0
Otu222	0	0	0	0	0	0	0	0	0	0	0	0	0	0	0	0	0	0	0	0	0	0	0	0	0	0	0	0	0	0	84	2	0	0	0	11	0	0	0	0	0	0	0		1	1	0	0	0
Otu223	72	114	83	36	3	8	14	6	15	5	6	3	24	16	24	28	14	11	1	8	7	16	40	9	18	14	8	6	9	2	5	10	25	19	11	7	31	22	15	5	21	5	17		1	1	1	0	0
Otu224	14	8	10	7	0	0	5	40	0	0	27	30	5	61	11	12	7	100	20	17	27	12	11	8	0	0	0	18	7	13	0	0	33	18	17	15	2	26	28	28	54	30	1		1	1	1	0	0
Otu225	0	0	0	0	0	0	0	0	0	0	0	0	0	0	0	0	0	0	0	0	0	0	0	62	0	0	0	0	0	0	0	0	0	0	0	0	0	0	0	0	0	0	0		1	0	0	0	0
Otu226	0	0	0	0	0	0	0	0	0	0	0	0	0	0	0	0	0	0	0	0	0	0	0	0	0	0	0	0	0	0	0	66	0	0	0	0	0	0	0	0	0	0	0		1	0	0	0	0
Otu511	0	0	0	1	0	0	1	0	0	0	0	0	1	0	0	0	1	0	0	0	0	0	0	0	0	0	0	0	0	0	2	0	15	2	2	2	2	0	0	0	0	0	2		1	1	0	0	0
Otu927	0	0	0	0	2	0	0	1	0	0	0	0	1	0	0	0	0	0	2	0	0	2	0	0	0	0	1	1	0	1	0	1	1	0	0	5	0	0	1	0	4	3	0		1	1	0	0	0
Otu938	0	0	0	0	0	0	0	0	0	0	0	0	0	0	0	0	0	0	0	0	0	0	0	0	0	0	0	0	0	0	0	0	0	0	0	0	0	0	0	0	3	1	0		0	1	0	0	0
Otu907	0	0	0	0	0	1	0	0	0	0	0	0	0	0	0	0	0	0	0	0	0	0	3	0	0	0	0	0	0	0	0	0	0	0	0	0	0	0	0	0	0	0	0		1	1	0	0	0
Otu980	35	17	29	143	16	32	222	36	20	311	18	7	11	0	4	15	47	44	1	36	3	10	4	330	98	41	18	54	101	54	37	150	16	51	10	0	7	170	122	305	6	17	10		1	1	1	0	0
Otu965	0	0	0	0	0	0	0	0	0	0	0	0	0	0	0	0	0	0	0	0	0	0	0	2	0	0	0	0	0	0	0	0	0	0	0	0	0	0	0	0	0	0	0		1	0	0	0	0
Otu939	0	0	0	0	0	0	0	0	0	0	0	0	0	0	0	0	0	0	0	0	0	0	5	0	0	0	0	0	0	0	0	0	0	0	0	0	0	0	0	0	0	0	0		0	1	0	0	0
Otu1028	0	0	0	0	0	0	0	0	0	0	0	0	0	0	0	0	0	0	0	1	0	0	0	0	0	0	0	0	0	0	0	0	0	0	0	0	0	0	0	0	3	2	0		0	1	0	0	0
Otu1029	70	8	20	0	0	0	1	0	0	0	0	0	0	0	0	1	2	0	0	0	0	0	80	1	0	0	0	0	0	0	0	7	0	0	3	1	1	0	0	1	0	0	2		1	1	1	0	0
Otu942	0	0	0	0	0	0	0	0	0	0	1	0	0	0	0	0	0	0	1	0	0	0	0	0	0	0	0	0	0	0	0	0	0	0	0	0	0	0	0	0	1	1	2		1	1	0	0	0
Otu358	27	26	1	0	0	0	0	0	0	0	0	0	0	0	0	0	0	0	0	0	0	0	0	0	0	0	0	0	0	0	1	1	0	0	0	0	0	0	1	1	0	1	0		1	1	1	0	0
Otu359	0	0	0	0	0	0	0	0	0	0	0	0	0	0	0	0	0	0	0	0	0	0	37	0	0	0	0	0	1	0	0	0	0	0	0	0	0	0	0	0	0	0	0		1	1	0	0	0
Otu428	0	0	0	0	0	0	0	0	0	0	0	0	0	0	0	0	0	0	0	0	0	0	0	0	0	0	0	0	0	0	66	157	1	0	0	1	0	0	0	0	0	0	0		1	1	0	0	0
Otu429	0	0	0	0	0	0	0	0	0	0	0	0	0	0	0	0	0	0	0	0	0	0	0	0	0	0	0	0	0	0	0	30	0	0	0	0	0	0	0	0	0	0	0		1	0	0	0	0
Otu354	0	0	0	0	0	0	0	0	0	0	0	0	0	0	0	0	0	0	0	0	0	0	0	37	0	0	0	0	0	0	0	0	0	0	0	0	0	0	0	0	0	0	0		1	0	0	0	0
Otu355	0	0	0	0	0	0	0	0	0	0	0	0	0	0	0	0	0	0	0	0	0	0	0	0	0	0	0	0	0	0	0	26	0	0	0	0	0	0	0	0	0	0	0		1	0	0	0	0
Otu356	0	0	0	0	0	0	0	0	0	0	0	0	0	0	0	0	0	0	0	0	0	0	0	0	0	0	0	0	0	0	0	1	0	0	28	0	0	0	0	0	0	0	0		1	1	0	0	0
Otu357	0	0	0	2	1	0	0	2	0	1	3	9	0	8	5	4	2	0	9	0	1	1	42	8	8	1	0	0	0	0	2	12	2	1	1	1	0	2	2	0	1	3	0		1	1	0	0	0
Otu350	11	12	19	23	5	37	22	7	3	80	2	3	5	20	48	43	42	15	4	21	6	12	12	26	51	21	8	4	19	6	16	30	7	28	20	2	22	42	19	37	7	5	20		1	1	1	0	0
Otu351	3	7	2	18	1	1	16	2	3	13	0	0	0	8	20	11	32	6	14	27	11	9	22	27	17	14	1	6	13	2	2	2	0	48	2	6	24	29	28	26	9	2	37		1	1	1	0	0
Otu352	0	0	0	0	0	0	0	0	0	0	0	0	0	0	0	0	0	0	0	0	0	0	0	0	0	0	0	0	0	0	0	25	0	0	0	0	0	0	0	0	0	0	0		1	0	0	0	0
Otu353	764	177	343	412	892	622	352	482	426	329	386	323	281	743	567	510	237	437	498	298	398	229	202	485	631	770	576	634	209	554	297	417	447	268	529	577	399	334	452	400	751	529	143		1	1	1	0	0
Otu646	0	0	0	0	0	0	0	0	0	0	0	0	0	0	0	0	0	0	0	0	0	0	0	5	0	0	0	0	0	0	0	0	0	0	0	0	0	0	0	0	0	0	0		1	0	0	0	0
Otu647	2	7	5	1	0	4	0	0	1	6	0	0	2	0	3	4	3	0	2	2	4	5	3	3	5	2	2	1	2	1	0	1	0	6	2	0	3	4	3	4	0	2	1		1	1	1	0	0
Otu644	0	0	0	0	0	0	0	0	0	0	0	0	0	0	1	0	0	0	0	0	0	0	0	0	0	0	0	0	0	0	0	16	0	0	0	0	0	0	0	1	0	0	0		1	1	0	0	0
Otu519	0	0	0	0	0	0	0	0	0	0	0	0	0	0	0	0	0	0	0	0	0	0	0	0	0	0	0	0	0	0	0	9	0	0	0	0	0	0	0	0	0	0	0		1	0	0	0	0
Otu642	0	0	0	0	0	0	0	0	0	0	0	0	0	0	0	0	0	0	0	0	0	0	6	0	0	0	0	0	0	0	0	0	0	0	0	0	0	0	0	0	0	0	0		0	1	0	0	0
Otu643	0	0	0	0	0	0	0	0	0	0	0	0	0	0	0	0	0	0	0	0	0	0	9	0	0	0	0	0	0	0	0	0	0	0	0	0	0	0	0	0	0	0	0		0	1	0	0	0
Otu129	25	76	22	21	14	36	135	51	20	146	31	61	37	10	24	21	7	14	10	5	10	44	17	41	145	138	48	20	60	43	34	22	108	42	13	3	29	220	78	16	36	5	61		1	1	1	0	0
Otu128	1	1	0	0	0	0	0	0	0	0	0	0	0	0	0	0	0	1	0	0	0	0	1	0	0	0	0	0	0	1	299	6	4	10	0	9	0	0	0	0	0	0	0		1	1	1	0	0
Otu127	55	236	44	19	0	14	23	4	11	19	5	8	7	27	34	46	16	17	10	26	44	32	21	18	30	12	8	2	7	3	11	23	6	37	16	4	16	46	34	48	24	14	38		1	1	1	0	0
Otu126	15	98	46	37	17	61	112	46	86	78	12	11	51	89	244	190	197	75	35	58	84	111	58	54	77	57	46	70	34	31	27	36	41	96	128	23	108	139	121	133	58	9	110		1	1	1	0	0
Otu125	95	348	313	243	23	309	117	75	94	161	22	14	101	82	252	315	241	75	23	179	115	144	330	180	157	217	50	97	284	49	91	76	41	256	275	19	156	319	196	243	70	45	139		1	1	1	0	0
Otu124	0	0	0	5	65	75	12	64	45	85	106	97	27	3	54	59	5	61	124	219	45	80	24	15	56	95	65	44	15	28	28	36	33	8	27	66	27	22	46	22	205	60	8		1	1	0	0	0
Otu123	0	0	0	0	0	0	0	0	0	0	0	0	0	0	0	0	1	0	0	0	0	0	0	0	0	0	0	0	0	0	218	0	0	1	0	0	0	0	0	0	0	0	0		1	1	0	0	0
Otu122	13	22	12	266	14	112	121	64	120	127	29	37	115	53	33	45	194	7	15	20	26	30	75	36	181	77	58	130	180	43	38	26	108	83	31	7	9	47	103	73	10	36	44		1	1	1	0	0
Otu121	0	0	0	0	0	0	0	0	0	0	0	0	0	0	0	0	0	0	0	0	0	0	0	0	0	0	0	0	0	0	0	178	0	0	0	0	0	0	0	0	0	0	0		1	0	0	0	0
Otu120	0	0	0	0	0	0	0	0	0	0	0	0	0	0	0	0	0	0	0	0	0	0	0	250	0	0	0	0	0	0	1	0	0	0	0	0	0	0	0	0	0	0	0		1	0	0	0	0
Otu61	0	0	0	0	0	1	0	0	0	1	0	0	0	0	0	0	0	0	0	0	0	0	1	0	0	0	0	0	0	0	0	679	0	0	0	0	0	0	0	0	0	0	0		1	1	0	0	0
Otu60	42	559	28	39	12	15	11	22	95	44	4	22	14	8	9	6	19	22	0	3	2	7	10	30	23	42	17	6	14	2	8	39	3	11	6	7	17	5	2	10	3	0	22		1	1	1	0	0
Otu65	10	9	16	44	120	86	132	162	106	104	119	107	101	497	197	95	163	96	42	97	100	75	93	71	90	91	133	150	67	137	88	118	104	83	31	158	160	81	64	42	86	269	51		1	1	1	0	0
Otu64	0	0	0	0	0	0	0	0	0	0	0	0	0	0	0	0	0	0	0	0	0	0	0	656	0	0	0	0	0	0	1	0	0	0	0	0	0	0	0	0	0	0	0		1	0	0	0	0
Otu67	0	0	0	248	17	152	192	76	7	467	7	17	2	247	106	106	210	110	30	47	130	71	58	361	104	19	45	1	28	30	32	247	2	39	4	16	3	160	209	268	39	13	43		1	1	0	0	0
Otu66	342	438	70	150	160	208	219	296	278	160	108	141	233	43	0	0	0	0	2	3	0	10	4	148	175	243	350	346	81	134	198	529	262	60	0	1	2	0	0	0	11	1	0		1	1	1	0	0
Otu69	77	49	101	72	213	82	61	92	106	86	142	121	133	196	119	104	40	262	173	164	339	35	144	92	54	83	86	110	94	119	71	107	50	35	121	451	139	97	153	124	240	139	22		1	1	1	0	0
Otu68	41	40	39	112	192	84	118	346	297	116	324	321	585	617	293	165	237	4	420	17	304	162	160	102	171	123	340	268	94	261	165	239	445	193	104	167	50	54	50	17	533	4	159		1	1	1	0	0
Otu747	0	0	0	0	0	0	0	0	0	0	0	0	0	0	0	0	0	0	0	0	0	0	4	0	0	0	0	0	0	0	0	0	0	0	0	0	0	0	0	0	0	0	0		0	1	0	0	0
Otu906	0	0	0	0	0	0	0	0	0	0	0	0	0	0	0	0	0	0	0	0	0	0	9	0	0	0	0	0	0	0	0	0	0	0	0	0	0	0	0	0	0	0	0		0	1	0	0	0
Otu901	0	0	0	0	0	0	0	0	0	0	0	0	0	0	0	0	0	0	0	0	0	0	0	0	0	0	0	0	0	0	0	4	0	0	0	0	0	0	0	0	0	0	0		1	0	0	0	0
Otu900	0	0	0	0	0	0	0	0	0	0	0	0	0	0	0	0	0	0	0	0	0	0	0	0	0	0	0	0	0	0	0	5	0	0	0	0	0	0	0	0	0	0	0		1	0	0	0	0
Otu903	0	0	0	0	0	0	0	0	0	0	0	0	0	0	0	0	0	0	0	0	0	0	0	0	0	0	0	0	0	0	4	0	0	0	0	0	0	0	0	0	0	0	0		1	0	0	0	0
Otu902	0	0	0	0	1	0	0	2	0	0	0	0	0	0	0	0	0	0	0	0	0	0	0	0	0	0	0	0	0	0	0	0	0	0	0	0	0	0	0	0	0	0	0		1	0	0	0	0
Otu933	0	1	0	0	0	0	0	0	1	0	0	1	0	0	0	1	0	1	3	0	0	0	0	0	0	1	0	0	0	0	0	8	0	0	1	2	1	1	0	0	2	1	0		1	1	1	0	0
Otu947	0	0	0	0	0	0	0	0	0	0	0	0	0	0	0	0	0	0	0	0	0	0	0	8	0	0	0	0	0	0	0	0	0	0	0	0	0	0	0	0	0	0	0		1	0	0	0	0
Otu946	0	0	1	0	0	0	0	0	0	0	0	0	0	0	0	0	0	0	0	6	0	0	1	0	0	0	0	0	0	0	2	1	0	0	0	0	0	0	0	0	0	2	0		1	1	1	0	0
Otu633	0	0	0	0	0	0	0	0	0	0	0	0	0	0	0	0	0	0	0	0	0	0	0	0	0	0	0	0	0	0	0	5	0	0	0	0	0	0	0	0	0	0	0		1	0	0	0	0
Otu632	0	9	1	5	0	1	3	3	0	2	0	0	2	3	1	3	5	1	1	11	3	0	1	3	4	1	0	1	4	0	4	5	1	2	3	0	3	6	3	4	9	1	3		1	1	1	0	0
Otu631	2	4	1	4	0	0	0	0	2	0	0	1	7	0	1	4	0	0	0	1	0	0	1	3	0	0	0	0	0	0	0	1	2	3	2	2	4	0	0	0	2	0	0		1	1	1	0	0
Otu630	0	0	0	0	0	0	0	0	0	0	0	0	0	0	0	0	0	0	0	0	0	0	13	0	0	0	0	0	0	0	0	0	0	0	0	0	0	0	0	0	0	0	0		0	1	0	0	0
Otu637	0	0	0	1	8	3	1	0	1	2	7	7	1	1	2	2	1	1	3	2	14	0	3	3	0	4	0	0	0	0	0	1	0	0	3	4	3	2	0	2	4	0	2		1	1	0	0	0
Otu636	0	2	4	3	0	2	1	1	0	6	1	1	0	1	3	2	4	2	2	1	3	8	2	2	2	1	1	0	2	3	9	2	1	2	9	1	5	5	4	7	1	3	4		1	1	1	0	0
Otu634	0	2	3	0	0	1	0	0	0	2	1	0	1	5	5	1	2	2	1	1	2	4	1	5	3	1	2	0	0	1	0	2	0	4	0	0	1	2	2	2	0	1	7		1	1	1	0	0
Otu639	0	0	0	0	0	0	0	0	0	0	0	0	0	0	0	0	0	0	0	0	0	0	0	0	0	0	0	0	0	0	0	18	0	0	0	0	0	0	0	0	0	0	0		1	0	0	0	0
Otu638	0	0	0	0	0	0	0	0	0	0	0	0	0	0	0	0	0	0	0	0	0	0	0	0	0	0	0	0	0	0	0	6	0	0	0	0	0	0	0	0	0	0	0		1	0	0	0	0
Otu769	0	0	0	0	0	0	0	0	0	0	0	0	0	0	0	0	0	0	0	0	0	0	0	0	0	0	0	0	0	0	0	6	0	0	0	0	0	0	0	0	0	0	0		1	0	0	0	0
Otu1040	0	0	0	0	0	0	0	0	0	0	0	0	0	0	0	0	0	0	0	0	0	0	0	0	0	0	0	0	0	0	0	2	0	0	0	0	0	0	0	0	0	0	0		1	0	0	0	0
Otu768	0	0	0	0	0	0	0	0	0	0	0	0	0	0	0	0	0	0	0	0	0	0	0	8	0	0	0	0	0	0	0	0	0	0	0	0	0	0	0	0	0	0	0		1	0	0	0	0
Otu1041	0	0	0	0	0	0	0	0	0	0	0	0	0	0	0	0	0	0	1	0	0	0	0	0	0	0	0	0	0	0	0	0	0	0	0	0	0	0	2	0	0	1	0		0	1	0	0	0
Otu1072	0	0	0	0	0	0	0	0	0	0	0	0	0	0	0	0	0	0	0	0	0	0	0	0	0	0	0	0	0	0	0	3	0	0	0	0	0	0	0	0	0	0	0		1	0	0	0	0
Otu839	0	0	0	0	0	0	0	0	0	0	0	0	0	0	0	0	0	0	0	0	0	0	0	0	0	0	0	0	0	0	5	0	0	0	0	0	0	0	0	0	0	0	0		1	0	0	0	0
Otu838	0	0	0	0	0	0	0	0	0	0	0	0	0	0	0	0	0	0	0	0	0	0	0	0	0	0	0	0	0	0	0	3	0	0	0	0	0	0	0	0	0	0	0		1	0	0	0	0
Otu830	0	0	0	0	0	0	0	0	0	0	0	0	0	0	0	0	0	0	0	0	0	0	0	0	0	0	0	0	0	0	0	4	0	0	0	0	0	0	0	0	0	0	0		1	0	0	0	0
Otu833	0	0	0	0	0	1	0	0	0	0	0	0	0	0	0	0	0	0	0	1	0	0	0	0	0	0	0	0	1	0	3	1	0	2	10	2	0	0	0	0	0	0	0		1	1	0	0	0
Otu832	40	17	0	0	0	0	0	0	0	0	0	0	0	0	0	0	0	0	0	0	0	0	0	0	0	0	0	0	0	0	0	5	0	0	0	0	0	0	0	0	0	0	0		1	0	1	0	0
Otu835	0	0	0	0	0	0	0	0	0	0	0	0	0	0	0	0	0	0	0	0	0	0	0	0	0	0	0	0	0	0	0	3	0	0	0	0	0	0	0	0	0	0	0		1	0	0	0	0
Otu834	0	0	0	0	0	0	0	0	0	0	0	0	0	0	0	0	0	0	0	0	0	0	0	0	0	0	0	0	0	0	0	6	0	0	0	0	0	0	0	0	0	0	0		1	0	0	0	0
Otu837	0	0	0	0	0	0	0	0	0	0	0	0	0	0	0	0	0	0	0	0	0	0	0	0	0	0	0	0	0	0	2	4	0	0	0	0	0	0	0	0	0	0	0		1	0	0	0	0
Otu836	0	0	0	0	0	0	0	0	0	0	0	0	0	0	0	0	0	0	0	0	0	0	0	0	0	0	0	0	0	0	0	3	0	0	0	0	0	0	0	0	0	0	0		1	0	0	0	0
Otu923	0	0	0	0	0	0	0	0	0	0	0	0	0	0	0	0	0	0	0	0	0	0	0	0	0	0	0	0	0	0	0	2	0	0	0	0	0	0	0	0	0	0	0		1	0	0	0	0
Otu1074	0	0	0	0	0	0	0	0	0	0	0	0	0	0	0	0	0	0	0	0	0	0	3	0	0	0	0	0	0	0	0	0	0	0	0	0	0	0	0	0	0	0	0		0	1	0	0	0
Otu1048	0	0	0	0	0	1	2	0	0	0	0	0	0	0	0	0	0	0	0	0	0	0	0	0	0	0	0	0	0	0	0	0	0	0	0	0	0	0	0	0	0	0	0		1	0	0	0	0
Otu496	0	1	1	0	0	0	0	0	10	3	0	0	0	0	1	3	0	1	3	8	0	3	1	0	0	0	0	0	0	0	0	5	0	0	0	0	4	17	9	2	4	0	4		1	1	1	0	0
Otu945	0	0	0	0	0	0	0	0	0	0	0	0	0	0	0	0	0	0	0	0	0	0	0	0	0	0	0	0	0	0	0	19	0	0	0	0	0	0	0	0	0	0	0		1	0	0	0	0
Otu885	0	0	0	0	0	0	0	0	0	0	0	0	0	0	0	0	0	0	0	0	0	0	0	2	0	0	0	0	0	0	0	0	0	0	0	0	0	0	0	0	0	0	0		1	0	0	0	0
Otu922	0	0	0	0	0	0	0	0	0	0	0	0	0	0	0	0	0	0	0	0	0	0	0	3	0	0	0	0	0	0	0	0	0	0	0	0	0	0	0	0	0	0	0		1	0	0	0	0
Otu495	0	0	0	0	0	0	0	0	0	0	0	0	0	0	0	0	0	0	0	0	0	0	0	0	0	0	0	0	0	0	0	13	0	0	0	0	0	0	0	0	0	0	0		1	0	0	0	0
Otu732	0	0	0	0	0	0	0	0	0	0	0	0	0	0	0	0	0	0	0	0	0	0	7	0	0	0	0	0	0	0	0	0	0	0	0	0	0	0	0	0	0	0	0		0	1	0	0	0
Otu733	0	0	0	0	0	0	0	0	0	0	0	0	0	0	0	0	0	0	0	0	0	0	0	0	0	0	0	0	0	0	0	5	0	0	0	0	0	0	0	0	0	0	0		1	0	0	0	0
Otu730	0	0	0	0	0	0	1	0	0	0	0	0	0	0	0	0	0	0	0	0	0	0	0	0	0	0	0	0	0	0	0	0	0	0	4	0	0	0	0	0	0	0	0		1	1	0	0	0
Otu731	0	0	0	0	0	2	1	0	1	0	0	0	0	1	1	1	0	2	2	0	2	1	1	1	0	0	0	0	0	0	0	2	0	0	4	4	0	0	0	0	2	0	3		1	1	0	0	0
Otu887	0	0	0	0	0	0	0	0	0	0	0	0	0	0	0	0	0	0	0	0	0	0	0	0	0	0	0	0	2	0	0	0	0	0	0	0	0	0	0	0	0	0	0		1	0	0	0	0
Otu736	0	0	1	1	0	0	2	1	1	2	0	1	0	0	2	1	0	1	1	0	4	0	0	2	0	1	2	0	0	0	2	2	0	0	0	2	0	0	1	0	0	0	0		1	1	1	0	0
Otu721	0	0	0	0	0	0	0	0	0	0	0	0	0	0	0	0	0	0	0	0	0	0	8	0	0	0	0	0	0	0	1	1	0	0	0	0	0	0	0	0	0	0	0		1	1	0	0	0
Otu751	0	0	0	0	0	0	0	0	0	0	0	0	0	0	0	0	0	0	0	0	0	0	0	0	0	0	0	0	0	0	0	7	0	0	0	0	0	0	0	0	0	0	0		1	0	0	0	0
Otu737	0	0	0	0	0	0	0	0	0	0	0	0	0	0	0	0	0	0	0	0	0	0	0	0	0	0	0	0	0	0	2	11	0	0	0	0	0	0	0	0	0	0	0		1	0	0	0	0
Otu1030	0	0	0	0	0	0	0	0	0	0	0	0	0	0	0	0	0	0	0	0	0	0	0	0	0	0	0	0	0	0	5	0	0	0	0	2	0	0	0	0	0	0	0		1	1	0	0	0
Otu734	0	0	0	0	0	0	0	0	0	0	0	0	0	0	0	0	0	0	0	0	0	0	0	9	0	0	0	0	0	0	0	0	0	0	0	0	0	0	0	0	0	0	0		1	0	0	0	0
Otu988	0	0	0	0	0	0	0	0	0	0	0	0	0	0	0	0	0	0	0	0	0	0	2	0	0	0	0	0	0	0	0	0	0	0	0	0	0	0	0	0	0	0	0		0	1	0	0	0
Otu735	0	0	0	0	0	0	0	0	0	0	0	0	0	0	0	0	0	0	0	0	0	0	0	0	0	0	0	0	0	0	0	4	0	0	0	0	0	0	0	0	0	0	0		1	0	0	0	0
Otu463	0	0	0	0	0	0	0	0	0	0	0	0	0	0	0	0	0	0	0	0	0	0	0	22	0	0	0	0	0	0	0	0	0	0	0	0	0	0	0	0	0	0	0		1	0	0	0	0
Otu460	0	0	0	0	0	0	0	0	0	0	0	0	0	0	0	0	0	0	0	0	0	0	0	36	0	0	0	0	0	0	0	0	0	0	0	0	0	0	0	0	0	0	0		1	0	0	0	0
Otu461	0	0	0	0	0	0	0	0	0	0	0	0	0	0	0	0	0	0	0	0	0	0	0	0	0	0	0	0	0	0	0	13	0	0	0	0	0	0	0	0	0	0	0		1	0	0	0	0
Otu466	0	0	0	0	0	0	0	0	0	0	0	0	0	0	0	0	0	0	0	0	0	0	0	0	0	0	0	0	0	0	26	0	0	0	0	0	0	0	0	0	0	0	0		1	0	0	0	0
Otu465	0	0	0	0	0	0	0	0	0	0	0	0	0	0	0	0	0	0	0	0	0	0	0	17	0	0	0	0	0	0	0	0	0	0	0	0	0	0	0	0	0	0	0		1	0	0	0	0
Otu782	0	0	0	0	0	0	0	0	0	0	0	0	0	0	0	0	0	0	0	0	0	0	0	0	0	0	0	0	0	0	0	3	0	0	0	0	0	0	0	0	0	0	0		1	0	0	0	0
Otu468	0	0	0	0	0	0	0	0	0	0	0	0	0	0	0	0	0	0	0	0	0	0	15	0	0	0	0	0	0	0	0	0	0	0	0	0	0	0	0	0	0	0	0		0	1	0	0	0
Otu469	0	0	0	0	0	0	0	0	0	0	0	0	0	0	0	0	0	0	0	0	0	0	0	26	0	0	0	0	0	0	0	0	0	0	0	0	0	0	0	0	0	0	0		1	0	0	0	0
Otu787	0	0	0	0	0	0	0	0	0	0	0	0	0	0	0	0	0	0	0	0	0	0	0	0	0	0	0	0	0	0	0	4	0	0	0	0	0	0	0	0	0	0	0		1	0	0	0	0
Otu785	0	0	0	0	0	0	0	0	0	0	0	0	0	0	0	0	0	0	0	0	0	0	0	0	0	0	0	0	0	0	0	3	0	0	0	0	0	0	0	0	0	0	0		1	0	0	0	0
Otu784	3	0	0	0	0	0	0	1	0	0	0	0	0	0	0	0	0	0	0	0	0	0	0	0	0	0	0	0	0	0	0	3	0	1	0	0	0	0	0	1	0	0	0		1	1	1	0	0
Otu1024	0	0	0	0	0	0	0	0	0	0	0	0	0	0	0	0	0	0	0	0	0	0	0	0	0	0	0	0	0	0	0	2	0	0	0	0	0	0	0	0	0	0	0		1	0	0	0	0
Otu1025	0	0	0	0	0	0	0	0	0	0	0	0	0	0	0	0	0	0	0	0	0	0	0	0	0	0	0	0	0	0	0	2	0	0	0	0	0	0	0	0	0	0	0		1	0	0	0	0
Otu1027	0	0	0	0	0	0	0	0	0	0	0	0	0	0	0	0	0	0	0	0	0	0	4	0	0	0	0	0	0	0	0	0	0	0	0	0	0	0	0	0	0	0	0		0	1	0	0	0
Otu549	0	0	0	0	0	0	0	0	0	0	0	0	0	0	0	0	0	0	0	0	0	0	8	0	0	0	0	0	0	0	0	0	0	0	0	0	0	0	0	0	0	0	0		0	1	0	0	0
Otu548	0	0	0	0	0	0	0	0	0	0	0	0	0	0	0	0	0	0	0	0	0	0	0	0	0	0	0	0	0	0	0	13	0	0	0	0	0	0	0	0	0	0	0		1	0	0	0	0
Otu1022	0	0	0	0	0	0	0	0	0	0	0	0	0	0	0	0	0	0	0	0	0	0	0	0	0	0	0	0	0	0	2	0	0	0	0	1	0	0	0	0	0	0	0		1	1	0	0	0
Otu1023	0	0	0	0	0	0	0	0	0	0	0	0	0	0	0	0	0	0	0	0	0	0	0	0	0	0	0	0	0	0	2	0	0	0	0	0	0	0	0	0	0	0	0		1	0	0	0	0
Otu545	0	0	0	0	0	0	0	0	0	0	0	0	0	0	0	0	0	0	0	0	0	0	0	0	0	0	0	0	0	0	0	22	0	0	0	0	0	0	0	0	0	0	0		1	0	0	0	0
Otu544	0	0	0	0	0	0	0	0	0	0	0	0	0	0	0	0	0	0	0	0	0	0	0	12	0	0	0	0	0	0	0	0	0	0	0	0	0	0	0	0	0	0	0		1	0	0	0	0
Otu546	0	0	0	0	1	0	1	0	0	0	0	0	0	0	0	0	0	0	0	1	0	0	0	0	0	0	0	0	1	0	175	0	0	1	1	15	0	0	0	0	0	0	0		1	1	0	0	0
Otu541	1	3	4	4	0	3	0	2	3	6	1	0	3	0	7	9	3	1	1	12	3	8	4	1	1	1	0	0	7	1	1	1	3	5	1	0	2	5	1	0	0	1	2		1	1	1	0	0
Otu540	1	1	5	1	3	5	0	12	0	6	1	7	0	10	6	7	0	8	4	7	11	4	6	7	5	4	5	1	2	2	9	6	5	10	17	0	3	5	2	5	12	10	0		1	1	1	0	0
Otu542	0	0	0	0	0	0	0	0	0	0	0	0	0	0	0	0	0	0	0	0	0	0	9	0	0	0	0	0	0	0	0	5	0	0	0	0	0	0	0	0	0	0	0		1	1	0	0	0
Otu765	0	0	0	0	0	0	0	0	0	0	0	0	0	0	0	0	0	2	0	0	0	0	0	4	0	6	2	0	2	1	0	1	1	0	0	0	0	0	0	0	0	0	0		1	1	0	0	0
Otu764	3	1	0	36	2	9	7	6	6	8	2	2	4	45	36	17	9	6	8	4	16	3	4	8	31	22	14	25	5	0	1	1	4	21	42	2	23	8	10	11	4	7	7		1	1	1	0	0
Otu609	0	0	0	0	0	0	0	0	0	0	0	0	0	0	0	0	0	0	0	0	0	0	0	10	0	0	0	0	0	0	0	0	0	0	0	0	0	0	0	0	0	0	0		1	0	0	0	0
Otu761	0	0	0	0	0	0	0	0	0	0	0	0	0	0	0	0	0	0	0	0	0	0	0	7	0	0	0	0	0	0	0	0	0	0	0	0	0	0	0	0	0	0	0		1	0	0	0	0
Otu602	0	0	0	0	0	0	0	0	0	0	0	0	0	0	0	0	0	0	0	0	0	0	0	1	0	0	0	0	0	0	0	11	0	0	0	0	0	0	0	0	0	0	0		1	0	0	0	0
Otu603	0	0	0	0	0	0	0	0	0	0	0	0	0	0	0	0	0	0	0	0	0	0	9	0	0	0	0	0	0	0	0	0	0	0	0	0	0	0	0	0	0	0	0		0	1	0	0	0
Otu600	0	0	0	0	0	0	0	0	0	0	0	0	0	0	0	0	0	0	0	0	0	0	0	0	0	0	0	0	0	0	6	0	0	0	0	0	0	0	0	0	0	0	0		1	0	0	0	0
Otu601	0	0	0	0	0	0	0	0	0	0	0	0	0	0	0	0	0	0	0	0	0	0	0	15	0	0	0	0	0	0	0	0	0	0	0	0	0	0	0	0	0	0	0		1	0	0	0	0
Otu606	0	0	0	0	0	0	0	0	0	0	0	0	0	0	0	0	0	0	0	0	0	0	0	0	0	0	0	0	0	0	0	11	0	0	0	0	0	0	0	0	0	0	0		1	0	0	0	0
Otu604	0	0	0	0	0	0	0	0	0	0	0	0	0	0	0	0	0	0	0	0	0	0	0	0	0	0	0	0	0	0	6	3	0	0	0	0	0	0	0	0	0	0	0		1	0	0	0	0
Otu605	0	0	0	0	0	0	0	0	0	0	0	0	0	0	0	0	0	0	0	0	0	0	0	0	0	0	0	0	0	0	0	11	0	0	0	0	0	0	0	0	0	0	0		1	0	0	0	0
Otu611	0	0	0	0	0	2	1	1	3	8	2	1	1	3	5	3	5	0	0	0	3	0	0	1	0	0	2	0	0	1	3	0	0	2	1	0	0	5	2	3	0	1	1		1	1	0	0	0
Otu307	6	17	8	51	3	7	36	8	9	45	3	0	1	13	21	24	38	10	7	24	43	28	29	49	7	8	4	17	26	4	4	12	8	50	14	6	28	29	15	23	12	11	27		1	1	1	0	0
Otu306	6	50	10	15	3	18	10	8	2	18	0	0	20	0	10	13	10	4	0	0	0	0	2	16	11	10	4	9	50	3	2	4	7	27	2	1	7	1	5	1	7	14	49		1	1	1	0	0
Otu305	7	8	5	9	3	4	16	2	8	15	2	2	4	14	26	22	43	7	2	38	37	19	10	15	14	8	1	4	8	4	3	3	8	31	36	0	16	42	34	29	8	4	20		1	1	1	0	0
Otu304	15	82	6	8	1	6	0	2	19	2	0	6	58	0	1	26	0	3	2	1	9	7	0	1	5	0	29	1	23	0	8	20	34	9	9	1	7	1	1	2	23	1	9		1	1	1	0	0
Otu303	0	0	0	0	0	0	0	0	0	0	0	0	0	0	0	0	0	0	0	0	0	0	0	0	0	0	0	0	0	0	45	0	0	0	0	2	0	0	0	0	0	0	0		1	1	0	0	0
Otu269	0	0	0	0	0	0	0	0	0	0	0	1	0	0	0	0	0	0	0	0	0	0	0	0	0	1	0	0	0	0	0	0	0	58	0	0	0	0	0	0	0	0	0		1	1	0	0	0
Otu301	0	0	0	0	0	0	0	0	0	0	0	0	0	0	0	0	0	0	0	0	0	0	51	0	0	0	0	0	0	0	0	0	0	0	0	0	0	0	0	0	0	0	0		0	1	0	0	0
Otu300	0	0	0	0	0	0	0	0	0	0	0	0	0	0	0	0	0	0	0	0	0	0	0	0	0	0	0	0	0	0	0	46	0	0	0	0	0	0	0	0	0	0	0		1	0	0	0	0
Otu264	4	69	26	103	0	8	0	4	0	2	0	0	0	33	14	26	3	7	1	23	33	10	4	55	1	1	6	0	2	0	3	10	1	45	39	0	16	10	16	18	4	2	4		1	1	1	0	0
Otu265	33	85	16	13	2	23	17	55	40	42	9	8	14	17	11	18	21	5	2	20	7	14	4	33	74	59	70	23	100	12	28	25	9	111	16	1	23	52	20	16	13	6	18		1	1	1	0	0
Otu266	0	0	0	0	0	0	0	0	0	0	0	0	0	0	0	0	0	0	0	0	0	0	0	61	0	0	0	0	0	0	2	0	0	0	0	0	0	0	0	0	0	0	0		1	0	0	0	0
Otu267	0	0	0	0	0	59	55	0	0	0	0	0	0	38	0	0	0	0	0	0	0	0	0	0	0	0	0	0	0	0	0	0	0	0	0	0	0	0	0	0	0	0	0		1	1	0	0	0
Otu260	0	0	0	0	0	0	0	0	0	0	0	0	0	0	0	0	0	0	0	0	0	0	0	0	0	0	0	0	0	0	0	77	0	0	0	0	0	0	0	0	0	0	0		1	0	0	0	0
Otu261	0	0	0	0	0	0	0	0	0	0	0	0	0	0	0	0	0	0	0	0	0	0	0	0	0	0	0	0	0	0	0	55	0	0	0	0	0	0	0	0	0	0	0		1	0	0	0	0
Otu308	1006	204	1194	381	914	567	584	841	794	762	1014	647	641	944	737	593	529	990	1289	672	1136	724	407	489	764	703	662	887	370	896	764	1097	727	382	662	920	356	676	1059	758	1102	1537	412		1	1	1	0	0
Otu116	371	50	152	54	217	81	45	146	91	98	203	160	163	71	50	41	28	81	202	105	235	137	56	58	70	73	98	115	64	168	87	89	74	28	63	76	50	69	81	55	132	133	42		1	1	1	0	0
Otu117	0	0	0	0	0	0	0	0	0	0	0	0	0	0	0	0	0	0	0	0	0	0	0	224	0	0	0	0	0	0	0	0	0	0	0	0	0	0	0	0	0	0	0		1	0	0	0	0
Otu114	0	0	0	0	0	0	0	0	0	0	0	0	0	0	0	0	0	0	0	0	0	0	0	0	0	0	0	0	0	0	318	0	0	0	0	0	0	0	0	0	0	0	0		1	0	0	0	0
Otu115	0	0	0	0	0	0	0	0	1	0	0	0	0	0	0	0	0	0	0	0	0	0	0	0	0	0	0	0	0	0	16	223	0	7	1	14	0	0	0	0	0	0	1		1	1	0	0	0
Otu113	728	354	33	77	118	152	174	301	165	103	156	262	157	356	86	122	229	717	86	140	63	113	47	58	175	164	405	333	84	108	256	242	390	84	96	303	84	216	325	493	184	478	36		1	1	1	0	0
Otu110	0	0	0	0	0	0	0	0	0	0	0	0	0	0	0	0	0	0	0	0	0	0	0	0	0	0	0	0	0	0	532	0	0	0	0	0	0	0	0	0	0	0	0		1	0	0	0	0
Otu111	14	28	25	179	11	11	147	33	109	286	30	20	33	44	71	34	169	15	23	89	44	70	10	207	57	7	21	23	116	3	51	19	48	183	162	9	54	56	34	88	57	16	33		1	1	1	0	0
Otu118	0	0	0	0	0	0	0	0	0	0	0	0	0	0	0	0	0	0	0	0	0	0	0	303	0	0	0	0	0	0	1	0	0	0	0	0	0	0	0	0	0	0	0		1	0	0	0	0
Otu119	0	0	0	0	0	0	0	0	0	0	0	0	0	0	0	0	0	0	0	0	0	0	0	0	0	0	0	0	0	0	218	3	0	0	0	0	0	0	0	0	0	0	0		1	0	0	0	0
Otu286	0	0	0	0	0	0	0	0	0	0	0	0	0	0	0	0	0	1	0	0	0	0	2	0	0	1	0	0	0	0	56	0	3	0	0	4	0	0	0	0	0	0	0		1	1	0	0	0
Otu287	4	16	0	19	12	14	4	39	9	16	8	20	5	25	18	20	2	37	22	13	46	20	19	26	6	15	16	14	7	19	24	36	29	25	13	3	6	18	19	46	24	62	10		1	1	1	0	0
Otu284	5	19	25	18	4	5	6	8	1	54	0	0	0	14	30	71	55	11	2	11	0	3	7	36	6	1	13	4	14	14	20	73	3	43	5	3	25	17	7	36	2	7	9		1	1	1	0	0
Otu285	4	1	1	21	1	7	16	1	3	14	2	1	7	28	31	41	37	32	1	16	30	22	10	39	8	4	4	1	2	7	9	15	3	26	18	7	10	39	34	51	8	28	6		1	1	1	0	0
Otu282	0	0	0	0	0	0	0	0	0	0	0	0	0	0	0	0	0	0	0	0	0	0	42	0	0	0	0	0	0	0	0	0	0	0	0	0	0	0	0	0	0	0	0		0	1	0	0	0
Otu283	0	0	0	0	0	0	1	0	0	0	0	0	0	0	0	0	0	0	0	0	0	0	0	0	0	0	0	0	0	0	53	18	0	0	1	0	0	0	0	0	0	0	0		1	1	0	0	0
Otu280	0	0	0	0	0	0	0	0	0	0	0	0	0	0	0	0	0	1	0	0	0	0	110	0	0	0	0	0	0	0	0	0	0	0	1	0	0	0	0	0	0	0	0		0	1	0	0	0
Otu281	9	50	22	51	6	49	34	21	29	67	0	6	10	60	72	60	61	36	33	56	129	94	53	46	52	39	10	32	54	16	6	16	8	54	102	4	51	99	83	81	28	7	54		1	1	1	0	0
Otu288	17	67	26	0	0	0	0	0	0	4	0	0	0	0	0	0	0	0	0	2	1	0	6	0	0	0	0	0	0	0	1	1	1	0	0	0	0	0	0	0	2	5	2		1	1	1	0	0
Otu289	12	87	36	20	6	11	9	5	19	17	11	3	8	11	21	26	6	10	10	4	26	18	30	13	9	12	14	19	7	10	10	19	10	11	22	0	17	24	14	18	9	10	9		1	1	1	0	0
Otu720	0	0	0	3	3	5	6	3	2	16	0	1	0	10	5	4	12	5	5	8	5	14	2	2	11	16	8	14	13	8	9	9	0	13	14	5	3	11	10	13	3	6	3		1	1	0	0	0
Otu990	0	0	0	0	0	0	0	0	0	0	0	0	0	0	0	0	0	0	0	0	0	0	0	2	0	0	0	0	0	0	0	0	0	0	0	0	0	0	0	0	0	0	0		1	0	0	0	0
Otu38	1461	114	511	336	660	440	299	292	344	333	372	447	343	721	817	620	242	1553	837	353	924	558	522	575	683	197	473	484	111	585	355	646	204	366	383	815	393	692	1080	834	380	801	108		1	1	1	0	0
Otu39	248	343	1015	339	17	240	189	62	62	231	8	13	10	122	154	252	140	33	23	93	60	56	107	333	202	182	54	53	188	22	60	153	40	286	90	5	142	124	90	100	123	140	115		1	1	1	0	0
Otu36	98	778	29	240	63	190	286	774	360	177	161	215	162	460	201	194	302	1016	325	237	230	286	141	208	187	268	428	430	230	187	227	450	542	164	561	192	230	414	392	504	317	645	137		1	1	1	0	0
Otu37	14	102	35	360	20	253	234	47	11	50	10	5	6	16	700	879	304	87	16	225	90	122	54	86	37	36	32	93	189	45	15	16	10	311	258	56	359	856	735	715	36	37	168		1	1	1	0	0
Otu34	889	222	687	120	587	214	162	354	177	197	468	567	416	205	232	247	22	282	507	320	1106	872	206	46	187	219	216	293	144	632	222	500	140	47	408	360	262	257	311	183	299	1077	175		1	1	1	0	0
Otu35	40	624	166	25	37	76	81	101	58	43	90	80	31	40	112	200	48	671	79	238	51	84	43	38	74	50	58	65	38	47	39	157	73	36	414	330	94	173	283	387	141	958	39		1	1	1	0	0
Otu32	8	12	1	7	5	1	3	1	8	7	1	1	1	6	10	7	2	13	0	1	5	0	2	7	0	0	16	10	1	0	1081	14	6	3	13	1	10	13	8	6	4	23	0		1	1	1	0	0
Otu33	68	33	37	11	393	70	22	291	125	64	123	1000	69	1057	42	20	42	609	696	17	44	47	1311	22	94	70	701	290	14	181	232	154	1307	17	32	294	3	70	243	484	312	124	30		1	1	1	0	0
Otu30	304	1193	380	721	215	367	434	117	307	151	61	26	253	575	414	304	374	37	25	74	142	202	153	640	91	168	1128	440	94	61	269	712	165	772	180	66	303	138	82	65	212	307	28		1	1	1	0	0
Otu31	159	1	99	5	215	98	75	156	30	208	126	1544	46	622	88	55	80	154	255	6	13	41	87	17	179	22	184	229	3	467	252	680	1138	45	3	512	11	19	27	54	233	390	2		1	1	1	0	0
Otu163	0	0	0	0	0	0	0	0	0	0	0	0	0	0	0	0	0	0	0	0	0	0	127	0	0	0	0	0	0	0	0	0	0	0	0	0	0	0	0	0	0	0	0		0	1	0	0	0
Otu162	0	0	0	0	0	104	119	0	0	0	0	0	0	69	0	0	0	0	0	0	0	0	0	0	0	0	0	0	0	0	0	7	0	0	0	0	0	0	0	0	0	0	0		1	1	0	0	0
Otu161	0	0	0	0	0	0	0	0	0	0	0	0	0	0	0	0	0	0	0	0	0	0	0	0	0	0	0	1	0	0	160	0	2	0	1	1	0	0	0	0	0	0	0		1	1	0	0	0
Otu160	0	0	0	0	0	0	0	0	0	0	0	0	0	0	0	0	0	0	0	0	0	0	0	0	0	0	0	0	0	0	181	0	47	0	0	1	0	0	0	0	0	0	0		1	1	0	0	0
Otu167	0	0	0	0	0	0	0	0	0	0	0	0	0	0	0	0	0	0	0	0	0	0	0	119	0	0	0	0	0	0	0	0	0	0	0	0	0	0	0	0	0	0	0		1	0	0	0	0
Otu309	13	19	192	0	0	0	0	0	0	3	0	0	0	1	0	0	0	1	0	0	1	0	1	0	0	0	0	0	0	0	1	0	0	0	0	0	0	0	0	0	1	41	0		1	1	1	0	0
Otu165	0	0	0	0	0	0	0	0	0	0	0	0	0	0	0	0	0	0	0	0	0	0	0	148	0	0	0	0	0	0	0	0	0	0	0	0	0	0	0	0	0	0	0		1	0	0	0	0
Otu169	0	3	2	33	3	31	19	6	16	27	4	2	8	40	129	42	43	6	12	43	61	47	33	18	10	14	20	14	18	6	4	11	11	37	33	1	121	109	60	41	30	29	90		1	1	1	0	0
Otu263	1	2	0	4	0	1	1	0	0	1	1	0	0	1	0	0	0	1	1	0	4	7	90	2	0	0	0	0	0	1	2	2	0	1	4	0	0	3	2	0	0	0	2		1	1	1	0	0
Otu1062	0	0	0	0	0	0	0	0	0	0	0	0	0	0	0	0	0	0	0	0	0	0	0	0	0	0	0	0	0	0	0	8	0	0	0	0	0	0	0	0	0	0	0		1	0	0	0	0
Otu801	0	0	0	0	0	0	0	0	0	0	0	0	0	0	0	0	0	0	0	0	0	0	0	0	0	0	0	0	0	0	0	5	0	0	0	0	0	0	0	0	0	0	0		1	0	0	0	0
Otu615	0	0	0	0	0	0	0	0	0	0	0	0	0	0	0	0	0	0	0	0	0	0	0	0	0	0	0	0	0	0	0	7	0	0	0	0	0	0	0	0	0	0	0		1	0	0	0	0
Otu999	0	0	0	0	0	0	0	0	0	0	0	0	0	0	0	0	0	0	0	0	0	0	1	0	0	0	0	0	0	0	0	3	0	0	0	0	0	0	0	0	0	0	0		1	1	0	0	0
Otu929	1	1	0	0	0	0	0	0	0	0	0	0	0	0	0	0	0	0	0	0	0	0	9	0	0	0	0	0	0	0	0	14	0	0	0	0	0	0	0	0	0	0	0		1	1	1	0	0
Otu758	0	0	0	0	0	0	0	0	0	0	0	0	0	0	0	0	0	0	0	0	0	0	0	0	0	0	0	0	0	0	0	5	0	0	0	0	0	0	0	0	0	0	0		1	0	0	0	0
Otu841	0	0	0	0	0	0	0	0	0	0	0	0	0	0	0	0	0	0	0	0	0	0	0	3	0	0	0	0	0	0	0	0	0	0	0	0	0	0	0	0	0	0	0		1	0	0	0	0
Otu842	0	0	0	0	0	0	0	0	0	0	0	0	0	0	0	0	0	0	0	0	0	0	0	3	0	0	0	0	0	0	0	0	0	0	0	0	0	0	0	0	0	0	0		1	0	0	0	0
Otu843	0	0	0	0	0	0	0	0	0	0	0	0	0	0	0	0	0	0	0	0	0	0	0	0	0	0	0	0	0	0	7	0	0	0	0	0	0	0	0	0	0	0	0		1	0	0	0	0
Otu844	0	0	0	0	0	0	0	0	0	0	0	0	0	0	0	0	0	0	0	0	0	0	0	0	0	0	0	0	0	0	4	0	0	0	0	0	0	0	0	0	0	0	0		1	0	0	0	0
Otu845	1	10	15	7	0	5	6	4	11	23	3	2	2	7	16	29	14	10	13	32	53	17	30	15	8	6	6	5	8	0	11	10	4	6	24	1	15	30	32	34	5	2	7		1	1	1	0	0
Otu846	0	0	0	0	0	0	0	0	0	0	0	0	0	0	0	0	0	0	0	0	0	0	0	3	0	0	0	0	0	0	0	0	0	0	0	0	0	0	0	0	0	0	0		1	0	0	0	0
Otu847	0	0	0	0	0	0	0	0	0	0	0	0	0	0	0	0	0	0	0	0	0	0	0	5	0	0	0	0	0	0	0	0	0	0	0	0	0	0	0	0	0	0	0		1	0	0	0	0
Otu848	0	0	0	0	0	0	0	0	0	0	0	0	0	0	0	0	0	0	0	0	0	0	0	3	0	0	0	0	0	0	1	0	0	0	0	0	0	0	0	0	0	0	0		1	0	0	0	0
Otu849	0	0	0	0	0	0	0	0	0	0	0	0	0	0	0	0	0	0	0	0	0	0	0	6	0	0	0	0	0	0	0	0	0	0	0	0	0	0	0	0	0	0	0		1	0	0	0	0
Otu83	0	1	7	130	35	116	0	48	22	162	11	34	15	365	217	126	30	59	56	125	194	178	135	164	221	234	99	88	146	57	119	100	30	288	254	18	148	113	67	101	74	1	283		1	1	1	0	0
Otu81	367	333	18	0	2	0	0	0	0	0	0	0	0	0	0	0	0	0	0	0	0	0	0	0	0	0	0	0	0	0	0	0	0	0	0	0	0	0	0	0	0	0	0		1	0	1	0	0
Otu80	19	25	33	9	2	20	20	5	1	11	1	0	0	7	19	355	45	3	32	190	33	10	23	7	7	14	2	6	21	5	184	1	1	4	222	40	155	163	54	12	100	20	9		1	1	1	0	0
Otu87	21	30	208	197	17	203	74	45	141	156	14	18	95	78	125	397	105	23	15	160	89	119	291	131	121	86	55	145	169	17	24	15	70	464	89	10	132	290	123	46	36	22	244		1	1	1	0	0
Otu86	0	0	0	0	0	0	0	0	0	0	0	0	0	0	0	0	0	0	0	0	0	1	0	0	0	0	1	0	0	0	284	0	2	0	0	9	0	0	0	0	0	0	0		1	1	0	0	0
Otu85	17	54	426	0	0	0	0	0	0	0	0	0	0	0	0	0	0	1	0	0	0	0	17	0	0	0	0	0	0	0	2	7	1	16	0	1	0	0	0	0	0	0	0		1	1	1	0	0
Otu84	111	408	63	51	17	56	94	65	88	100	56	21	40	381	175	155	85	124	88	104	303	286	118	54	84	77	41	82	44	26	35	59	84	135	273	46	139	246	273	195	262	55	229		1	1	1	0	0
Otu89	1	134	30	3	2	2	0	0	0	0	0	0	0	33	400	342	1	4	0	18	0	30	0	0	19	4	1	0	0	0	8	0	0	0	67	48	10	265	115	266	1	6	1		1	1	1	0	0
Otu88	0	0	0	0	0	0	0	0	0	0	0	0	0	0	0	0	0	0	0	0	0	0	301	0	0	0	0	1	0	0	0	0	0	1	0	0	0	0	0	0	0	0	0		1	1	0	0	0
Otu928	0	0	0	0	0	0	0	0	0	0	0	0	0	0	0	0	0	0	0	0	0	0	0	0	0	0	0	0	0	0	4	0	0	1	0	0	0	0	0	0	0	0	0		1	1	0	0	0
Otu759	0	0	0	0	0	0	0	0	0	0	0	0	0	0	0	0	0	0	0	0	0	0	0	5	0	0	0	0	0	0	0	0	0	0	0	0	0	0	0	0	0	0	0		1	0	0	0	0
Otu1011	0	0	0	0	0	0	0	0	0	0	0	0	0	0	0	1	0	0	0	0	0	0	0	0	1	0	1	0	0	0	78	0	3	17	1	22	0	1	0	0	0	0	1		1	1	0	0	0
Otu426	20	18	5	2	0	8	0	0	1	0	0	1	6	0	0	1	0	0	0	0	0	0	0	1	1	2	4	2	1	2	0	0	0	1	1	0	1	0	0	0	0	0	0		1	1	1	0	0
Otu617	2	0	2	0	0	1	2	2	0	4	0	0	1	5	4	1	2	2	2	2	2	10	2	2	1	1	3	0	0	0	1	0	0	4	9	0	2	3	0	2	3	1	2		1	1	1	0	0
Otu427	15	21	20	13	2	18	21	8	10	24	7	7	14	25	15	21	14	6	7	20	26	11	12	13	15	14	7	11	12	0	23	18	17	14	7	0	12	21	7	21	10	9	12		1	1	1	0	0
Otu798	0	0	0	0	0	0	0	0	0	0	0	0	0	0	0	0	0	0	0	0	0	0	0	0	0	0	0	0	0	0	0	12	0	0	0	0	0	0	0	0	0	0	0		1	0	0	0	0
Otu976	0	0	0	0	0	0	0	0	0	1	0	0	0	0	0	0	0	0	0	2	0	0	0	0	0	0	0	0	0	0	3	1	1	0	0	0	0	1	0	0	1	1	0		1	1	0	0	0
Otu424	0	0	0	0	0	0	0	0	0	0	0	0	0	0	0	0	0	0	0	0	0	0	0	0	0	0	0	0	0	0	0	16	0	0	0	0	0	0	0	0	0	0	0		1	0	0	0	0
Otu799	0	0	0	0	0	0	0	0	0	0	0	0	0	0	0	0	0	0	0	0	0	0	0	0	0	0	0	0	0	0	7	5	0	0	0	0	0	0	0	0	0	0	0		1	0	0	0	0
Otu501	0	0	0	0	0	0	0	0	0	0	0	0	0	0	0	0	0	0	0	0	0	0	0	0	0	0	0	0	0	0	0	14	0	0	0	0	0	0	0	0	0	0	0		1	0	0	0	0
Otu500	0	0	0	0	0	0	0	0	0	0	0	0	0	0	0	0	0	0	0	0	0	0	0	21	0	0	0	0	0	0	0	0	0	0	0	0	0	0	0	0	0	0	0		1	0	0	0	0
Otu503	0	0	0	0	0	0	0	0	0	0	0	0	0	0	0	0	0	0	0	0	0	0	0	12	0	0	0	0	0	0	0	0	0	0	0	0	0	0	0	0	0	0	0		1	0	0	0	0
Otu425	0	0	0	1	0	0	1	14	5	1	4	11	0	8	0	0	2	16	11	4	3	5	10	0	0	0	0	2	4	1	6	31	8	9	0	0	0	2	10	2	14	4	2		1	1	0	0	0
Otu504	0	0	0	0	0	0	0	0	0	0	0	0	0	0	0	0	0	0	0	0	0	0	12	0	0	0	0	0	0	0	0	0	0	0	0	0	0	0	0	0	0	0	0		0	1	0	0	0
Otu507	0	0	0	0	0	0	0	0	0	0	0	0	0	0	0	0	0	0	0	0	0	0	0	0	0	0	0	0	0	0	0	15	0	0	0	0	0	0	0	0	0	0	0		1	0	0	0	0
Otu506	0	0	0	0	0	0	0	0	0	0	0	0	0	0	0	0	0	0	0	0	0	0	4	0	0	0	0	0	0	0	0	15	0	0	0	0	0	0	0	0	0	0	0		1	1	0	0	0
Otu509	0	0	0	0	0	0	0	0	0	0	0	0	0	0	0	0	0	0	0	0	0	0	0	0	0	0	0	0	0	0	15	0	0	0	0	0	0	0	0	0	0	0	0		1	0	0	0	0
Otu422	0	0	0	0	0	0	0	0	0	0	0	0	0	0	0	0	0	0	0	0	0	0	18	0	0	0	0	0	0	0	0	0	0	3	0	0	0	0	0	0	0	0	0		0	1	0	0	0
Otu1010	0	0	0	0	0	0	0	0	0	0	0	0	0	0	0	0	0	0	0	0	0	0	0	0	0	0	0	0	0	0	2	0	1	0	0	0	0	0	0	0	0	0	0		1	0	0	0	0
Otu1069	0	0	0	0	0	0	0	0	0	0	0	0	0	0	0	0	0	0	0	0	0	0	0	0	0	0	0	0	0	0	0	3	0	0	0	0	0	0	0	0	0	0	0		1	0	0	0	0
Otu420	0	29	3	5	0	0	0	2	4	10	0	0	0	3	0	2	4	1	1	1	1	1	4	1	5	12	1	0	2	0	1	7	2	2	1	0	0	2	2	4	1	1	5		1	1	1	0	0
Otu1060	0	0	0	0	0	0	0	0	0	0	0	0	0	0	0	0	0	0	0	0	0	0	0	2	0	0	0	0	0	0	0	0	0	0	0	0	0	0	0	0	0	0	0		1	0	0	0	0
Otu1061	0	0	0	0	0	0	0	0	0	0	0	0	0	0	0	0	0	0	0	0	0	0	0	0	0	0	0	0	0	0	0	0	0	0	0	0	0	0	2	0	0	0	0		0	1	0	0	0
Otu977	0	0	0	0	0	3	1	0	0	0	0	0	0	1	0	0	0	0	0	0	0	0	0	0	0	0	1	0	0	0	0	0	0	0	0	0	0	0	0	0	0	0	0		1	1	0	0	0
Otu421	4	27	8	8	14	16	2	26	7	39	3	5	1	27	1	2	9	1	2	6	28	7	3	26	14	2	3	4	7	21	10	25	11	1	3	0	0	4	5	9	4	3	4		1	1	1	0	0
Otu1064	0	0	0	0	0	0	0	0	0	0	0	0	0	0	0	0	0	0	0	0	0	0	2	0	0	0	0	0	0	0	0	0	0	0	0	0	0	0	0	0	0	0	0		0	1	0	0	0
Otu1065	0	0	0	16	0	15	12	5	1	2	1	1	9	4	9	14	21	0	0	23	6	36	21	14	7	13	10	13	46	4	2	2	5	21	25	4	19	15	16	5	4	1	39		1	1	0	0	0
Otu1066	0	0	0	0	0	0	0	0	0	0	0	0	0	0	0	0	0	0	0	0	0	0	0	6	0	0	0	0	0	0	1	0	0	0	0	0	0	0	0	0	0	0	0		1	0	0	0	0
Otu1067	21	7	0	11	7	6	4	26	12	2	7	18	13	18	16	13	3	14	13	4	14	12	11	4	18	8	20	8	8	7	3	10	32	8	20	6	6	9	24	18	8	9	6		1	1	1	0	0
Otu480	4	2	19	3	0	6	2	0	2	5	0	0	0	1	9	20	11	1	0	7	14	7	10	5	4	5	1	0	5	0	1	2	0	1	10	0	10	1	1	7	1	4	0		1	1	1	0	0
Otu481	0	0	0	0	0	0	0	0	0	0	0	0	0	0	0	0	0	0	0	0	0	0	0	0	0	0	0	0	0	0	21	5	0	0	0	0	0	0	0	0	0	0	0		1	0	0	0	0
Otu482	0	0	0	0	0	0	0	0	0	0	0	0	0	0	0	0	0	0	0	0	0	0	0	0	0	0	0	0	0	0	0	24	0	0	0	0	0	0	0	0	0	0	0		1	0	0	0	0
Otu483	17	4	2	5	7	7	9	9	9	10	7	5	7	40	6	6	1	11	10	4	15	11	3	4	3	3	10	5	3	2	1	4	7	2	4	15	9	15	10	8	27	6	4		1	1	1	0	0
Otu484	7	7	23	4	0	13	2	7	1	9	0	2	2	3	4	6	7	3	0	4	0	2	7	8	10	8	2	3	7	3	4	6	1	8	5	0	2	4	6	1	2	1	7		1	1	1	0	0
Otu338	0	0	0	0	0	0	0	0	0	0	0	0	0	0	0	0	0	0	0	0	0	0	0	0	0	0	0	0	0	0	0	30	0	0	0	0	0	0	0	0	0	0	0		1	0	0	0	0
Otu339	0	0	0	0	0	0	0	0	0	0	0	0	0	0	0	0	0	0	0	0	0	0	0	0	0	0	0	0	0	0	0	48	0	0	0	0	0	0	0	0	0	0	0		1	0	0	0	0
Otu336	0	1	2	0	0	0	0	0	0	3	0	0	0	0	0	0	1	0	0	1	0	0	44	1	0	0	0	0	1	0	1	1	0	0	0	0	0	0	0	1	0	0	0		1	1	1	0	0
Otu337	0	0	0	0	0	0	0	0	0	0	0	0	0	0	0	0	0	0	0	0	0	0	0	0	0	0	0	0	0	0	37	0	1	0	0	1	0	0	0	0	0	0	0		1	1	0	0	0
Otu334	0	0	0	0	0	0	0	0	0	0	0	0	0	0	0	0	0	0	0	0	0	0	0	47	0	0	0	0	0	0	0	0	0	0	0	0	0	0	0	0	0	0	0		1	0	0	0	0
Otu335	4	27	11	13	1	39	40	5	13	18	3	18	22	6	13	25	65	7	5	12	12	5	35	13	46	18	9	31	22	11	0	7	9	25	52	1	44	28	24	16	4	4	20		1	1	1	0	0
Otu332	0	0	0	0	0	0	0	0	0	0	0	0	0	0	0	0	0	0	0	0	0	0	0	53	0	0	0	0	0	0	0	0	0	0	0	0	0	0	0	0	0	0	0		1	0	0	0	0
Otu333	16	17	44	95	4	14	34	5	4	56	4	2	5	6	9	12	11	3	2	10	13	7	20	40	33	18	6	7	29	14	4	9	9	29	5	3	16	17	12	8	7	5	18		1	1	1	0	0
Otu331	0	0	0	0	0	0	0	0	0	0	0	0	0	0	0	0	0	0	0	0	0	0	0	39	0	0	0	0	0	0	0	0	0	0	0	0	0	0	0	0	0	0	0		1	0	0	0	0
Otu792	0	0	0	0	0	0	0	0	0	0	0	0	0	0	0	0	0	0	0	0	0	0	0	0	0	0	0	0	0	0	0	3	0	0	0	0	0	0	0	0	0	0	0		1	0	0	0	0
Otu970	0	0	0	0	0	0	0	0	0	0	0	0	0	0	0	0	0	0	0	0	0	0	0	0	0	0	0	0	0	0	0	4	0	0	0	0	0	0	0	0	0	0	0		1	0	0	0	0
Otu880	0	0	0	0	0	0	0	0	1	0	0	0	0	0	0	0	0	0	0	0	0	0	0	0	0	0	0	0	0	0	152	1	0	1	0	0	0	0	0	0	0	0	0		1	1	0	0	0
Otu1037	0	0	0	0	0	0	0	0	0	0	0	0	0	0	0	0	0	0	0	0	0	0	0	0	0	0	0	0	0	0	3	0	0	0	0	0	0	0	0	0	0	0	0		1	0	0	0	0
Otu657	0	0	0	0	0	0	0	0	0	0	0	0	0	0	0	0	0	0	0	0	0	0	0	10	0	0	0	0	0	0	0	0	0	0	0	0	0	0	0	0	0	0	0		1	0	0	0	0
Otu640	0	0	0	0	0	0	0	0	0	0	0	0	0	0	0	0	0	0	0	0	0	0	0	0	0	0	0	0	0	0	0	6	0	0	0	0	0	0	0	0	0	0	0		1	0	0	0	0
Otu641	0	0	0	0	0	0	0	0	0	0	0	0	0	0	0	0	0	0	0	0	0	0	0	20	0	0	0	0	0	0	0	0	0	0	0	0	0	0	0	0	0	0	0		1	0	0	0	0
Otu349	1	0	5	10	0	44	0	4	0	10	2	1	0	7	7	6	35	0	0	1	15	25	12	1	18	7	0	1	8	8	6	2	3	1	49	4	8	4	0	6	0	2	13		1	1	1	0	0
Otu439	0	0	0	0	0	0	0	0	0	0	0	0	0	0	0	0	0	0	0	0	0	0	25	0	0	0	0	0	0	0	1	0	0	0	0	0	0	0	0	0	0	0	0		1	1	0	0	0
Otu438	0	0	0	0	0	0	0	0	0	0	0	0	0	0	0	0	0	0	0	0	0	0	0	0	0	0	0	0	0	0	0	16	0	0	0	0	0	0	0	0	0	0	0		1	0	0	0	0
Otu971	0	0	0	0	4	0	0	1	0	8	43	0	0	0	6	2	1	1	59	8	2	9	3	0	18	11	0	12	0	1	18	15	30	0	23	2	12	1	0	4	15	38	0		1	1	0	0	0
Otu343	4	17	16	16	1	18	13	5	5	29	7	3	6	20	21	25	11	2	4	14	33	16	12	17	20	19	4	10	12	3	3	7	0	22	28	0	18	21	18	14	4	3	16		1	1	1	0	0
Otu342	0	0	1	0	0	0	0	0	0	0	0	0	0	0	0	0	0	0	0	0	0	0	30	0	0	0	1	0	0	0	19	2	0	6	0	2	0	0	0	0	0	0	0		1	1	1	0	0
Otu341	0	0	0	0	0	0	0	0	0	0	0	0	0	0	0	0	0	0	0	0	0	0	0	0	0	0	0	0	0	0	0	28	0	0	0	0	0	0	0	0	0	0	0		1	0	0	0	0
Otu340	0	0	0	0	0	0	0	0	0	0	0	0	0	0	0	0	0	0	0	0	0	0	0	0	0	0	0	0	0	0	0	31	0	0	0	0	0	0	0	0	0	0	0		1	0	0	0	0
Otu347	0	0	0	0	0	0	0	0	0	0	0	0	0	0	0	0	0	0	0	0	0	0	39	0	0	0	0	0	0	0	0	0	0	0	0	0	0	0	0	0	0	0	0		0	1	0	0	0
Otu346	0	0	0	0	0	0	0	0	0	0	0	0	0	0	0	0	0	0	0	0	0	0	0	0	0	0	0	0	0	0	0	35	0	0	0	0	0	0	0	0	0	0	0		1	0	0	0	0
Otu345	0	0	0	0	0	0	0	0	0	0	0	0	0	0	0	0	0	0	0	0	0	0	0	0	0	0	0	0	0	0	0	46	0	0	0	0	0	0	0	0	0	0	0		1	0	0	0	0
Otu344	0	0	0	17	0	11	29	1	0	10	3	1	20	9	0	1	0	0	0	0	0	0	2	28	5	21	3	1	3	1	2	4	3	0	0	0	0	2	0	0	2	0	0		1	1	0	0	0
Otu655	0	4	2	1	0	0	0	0	1	5	1	1	0	5	4	5	0	1	0	3	2	2	2	1	3	2	1	0	2	0	0	3	0	0	2	0	1	3	2	4	6	1	1		1	1	1	0	0
Otu654	0	0	0	0	0	0	0	0	0	0	0	0	0	0	0	0	0	0	0	0	0	0	0	8	0	0	0	0	0	0	0	0	0	0	0	0	0	0	0	0	0	0	0		1	0	0	0	0
Otu158	13	63	24	94	34	63	67	38	53	50	32	21	32	144	40	55	60	54	22	27	148	98	49	78	44	67	41	38	43	34	42	37	19	64	52	10	58	84	53	48	40	52	18		1	1	1	0	0
Otu159	0	0	0	0	0	0	0	0	0	0	0	0	0	0	0	0	0	0	0	0	0	0	121	0	0	0	0	0	0	0	0	0	0	0	0	0	0	0	0	0	0	0	0		0	1	0	0	0
Otu651	0	0	0	0	0	0	0	0	0	0	0	0	0	0	0	0	0	0	0	0	0	0	7	0	0	0	0	0	0	0	0	0	0	0	0	0	0	0	0	0	0	0	0		0	1	0	0	0
Otu653	1	1	0	5	0	3	4	0	1	0	0	0	1	0	3	6	5	2	1	1	2	10	3	0	0	1	1	4	2	0	2	2	0	1	5	0	10	8	2	3	1	1	3		1	1	1	0	0
Otu652	11	1	191	0	0	0	0	0	0	0	0	0	0	0	0	0	0	0	0	0	0	0	4	0	0	0	0	0	0	0	0	3	0	3	0	0	0	0	0	0	0	9	0		1	1	1	0	0
Otu152	12	48	80	29	5	51	16	12	10	65	4	3	15	58	31	40	167	3	65	72	129	87	61	21	13	14	21	38	10	11	10	3	15	106	134	4	5	9	16	21	45	5	86		1	1	1	0	0
Otu153	66	22	2	0	0	0	0	0	0	0	0	0	0	0	0	0	0	0	0	0	0	0	2	0	0	0	0	0	0	0	161	0	0	0	0	15	0	0	0	0	0	0	0		1	1	1	0	0
Otu150	0	0	0	0	0	0	0	0	0	0	0	0	0	0	0	0	0	0	0	0	0	0	0	219	0	0	0	0	0	0	0	0	0	0	0	0	0	0	0	0	0	0	0		1	0	0	0	0
Otu151	0	0	0	0	0	0	0	0	0	0	0	0	0	0	0	0	0	0	0	0	0	0	0	243	0	0	0	0	0	0	0	0	0	0	0	0	0	0	0	0	0	0	0		1	0	0	0	0
Otu156	1	15	0	0	0	0	0	0	0	1	0	0	0	0	0	0	0	0	0	0	2	3	2	0	0	0	0	0	0	0	138	0	1	0	0	0	0	0	0	0	0	0	3		1	1	1	0	0
Otu157	28	92	56	104	9	62	96	50	69	116	7	19	33	87	99	76	251	4	24	44	111	20	17	79	120	127	75	71	68	29	41	33	112	104	40	6	126	55	67	15	31	7	45		1	1	1	0	0
Otu154	0	0	0	0	0	0	0	0	0	0	0	0	0	0	0	0	0	0	0	0	0	0	0	139	0	0	0	0	0	0	0	0	0	0	0	0	0	0	0	0	0	0	0		1	0	0	0	0
Otu155	0	0	0	0	0	0	0	0	0	0	0	0	0	0	0	0	0	0	0	0	0	0	0	166	0	0	0	0	0	0	1	0	0	0	0	0	0	0	0	0	0	0	0		1	0	0	0	0
Otu72	19	2	11	148	25	173	9	69	3	418	0	0	1	88	3	1	4	35	12	18	0	1	1	148	33	57	39	1	40	20	9	84	3	10	14	1	15	22	26	73	10	7	1		1	1	1	0	0
Otu73	664	1126	29	0	2	7	2	8	0	0	0	0	0	0	21	16	0	17	0	0	1	0	0	0	9	6	17	5	6	1	0	0	0	0	50	12	14	2	7	9	0	1	0		1	1	1	0	0
Otu70	7	56	25	19	9	13	18	25	63	66	11	22	253	54	43	29	358	30	19	76	18	37	82	63	466	131	50	315	94	31	103	61	108	67	33	5	46	90	66	186	79	10	324		1	1	1	0	0
Otu71	3	0	1	0	253	148	10	134	293	114	412	144	47	23	36	16	16	40	326	56	48	8	22	47	147	193	196	125	11	116	132	73	167	11	37	54	10	59	47	66	254	134	14		1	1	1	0	0
Otu76	0	0	0	0	0	0	0	0	0	0	0	0	0	0	0	0	0	0	0	0	0	0	0	541	0	0	0	0	0	0	0	0	0	0	0	0	0	0	0	0	0	0	0		1	0	0	0	0
Otu77	0	0	0	0	0	0	0	0	0	0	0	0	0	0	0	0	0	0	0	0	0	0	372	0	1	0	0	0	0	1	1	0	0	0	0	0	0	0	0	0	0	0	0		1	1	0	0	0
Otu74	14	511	142	171	10	108	146	43	41	316	35	26	20	161	141	145	280	151	20	236	239	205	142	334	152	80	81	36	85	30	50	83	77	156	130	14	138	265	219	444	56	35	139		1	1	1	0	0
Otu75	0	0	0	55	6	27	32	99	14	59	3	11	1	125	7	14	29	35	58	213	286	567	355	68	90	90	23	2	109	53	149	78	23	124	71	9	27	27	13	13	282	50	544		1	1	0	0	0
Otu930	0	0	0	0	0	0	0	0	0	0	0	0	0	0	0	0	0	0	0	0	0	0	0	4	0	0	0	0	0	0	0	0	0	0	0	0	0	0	0	0	0	0	0		1	0	0	0	0
Otu79	0	0	0	0	0	0	0	0	0	0	0	0	0	0	0	0	0	0	0	0	0	0	308	0	0	0	0	0	1	1	0	0	0	0	0	0	0	0	0	0	0	0	0		1	1	0	0	0
Otu934	0	0	0	0	0	0	0	0	0	0	0	0	0	0	0	0	0	0	0	0	0	0	0	2	0	0	0	0	0	0	0	0	0	0	0	0	0	0	0	0	0	0	0		1	0	0	0	0
Otu936	0	0	0	0	0	0	0	0	0	0	0	0	0	0	0	0	0	0	0	0	0	0	0	4	0	0	0	0	0	0	0	0	0	0	0	0	0	0	0	0	0	0	0		1	0	0	0	0
Otu562	0	0	0	0	0	0	0	0	0	0	0	0	0	0	0	0	0	0	0	0	0	0	9	0	0	0	0	0	0	0	0	0	0	0	0	0	0	0	0	0	0	0	0		0	1	0	0	0
Otu959	0	0	0	0	0	0	0	0	0	0	0	0	0	0	0	0	0	0	0	0	0	0	0	3	0	0	0	0	0	0	0	0	0	0	0	0	0	0	0	0	0	0	0		1	0	0	0	0
Otu915	0	0	0	0	0	0	0	0	0	0	0	0	0	0	0	0	0	0	0	0	0	0	0	0	0	0	0	0	0	0	0	2	0	0	0	0	0	0	0	0	0	0	0		1	0	0	0	0
Otu237	0	0	0	0	0	0	0	0	0	0	0	0	0	0	0	0	0	0	0	0	0	0	0	93	0	0	0	0	0	0	0	0	0	0	0	0	0	0	0	0	0	0	0		1	0	0	0	0
Otu236	30	147	12	0	0	0	1	0	0	0	0	0	0	0	0	0	0	0	0	0	0	0	9	0	0	0	0	0	0	0	0	0	0	0	0	0	0	0	0	0	0	4	0		1	1	1	0	0
Otu235	0	0	0	0	0	0	0	0	0	0	0	0	0	0	0	0	0	0	0	0	0	0	0	0	0	0	0	0	0	0	80	0	0	0	0	0	0	0	0	0	0	0	0		1	0	0	0	0
Otu234	0	0	0	11	1	3	5	6	4	18	0	3	0	36	47	45	6	8	1	9	8	14	20	77	8	5	4	0	6	0	3	35	1	20	29	2	28	10	12	16	1	8	12		1	1	0	0	0
Otu233	0	2	0	0	0	0	0	0	0	0	0	0	0	0	0	0	0	0	0	0	0	0	0	0	0	0	0	0	0	0	84	1	0	0	0	0	0	0	0	0	1	0	0		1	1	1	0	0
Otu232	2	22	17	29	0	8	6	0	25	13	2	2	13	28	34	61	79	19	2	20	24	11	33	4	23	5	3	6	7	0	6	5	3	60	35	2	18	9	20	36	9	4	19		1	1	1	0	0
Otu231	0	0	0	1	0	0	0	0	0	0	0	0	0	0	0	0	0	0	0	0	0	0	1	0	0	0	0	0	0	0	0	92	0	0	0	0	0	0	0	0	0	0	0		1	1	0	0	0
Otu230	5	51	83	54	3	29	25	11	5	50	5	5	2	19	33	33	36	15	9	55	64	41	39	68	34	19	9	8	29	10	19	25	7	54	30	3	33	46	33	39	29	8	39		1	1	1	0	0
Otu909	0	0	0	0	0	0	0	0	0	0	0	0	0	0	0	0	0	0	0	0	0	0	0	0	0	0	0	0	0	0	0	5	0	0	0	0	0	0	0	0	0	0	0		1	0	0	0	0
Otu1038	0	0	0	0	0	0	0	0	0	0	0	0	0	0	0	0	0	0	0	0	0	0	0	0	0	0	0	0	0	0	0	2	0	0	0	0	0	0	0	0	0	0	0		1	0	0	0	0
Otu378	6	17	5	0	0	0	0	0	0	32	0	0	0	0	0	0	11	0	0	4	24	15	0	0	0	0	0	0	0	0	4	6	0	0	0	0	0	0	0	0	5	4	0		1	1	1	0	0
Otu239	0	0	0	0	0	0	0	0	0	0	0	0	0	0	0	0	0	0	0	0	0	0	0	0	0	0	0	0	0	0	0	86	0	0	0	0	0	0	0	0	0	0	0		1	0	0	0	0
Otu238	0	0	0	0	0	0	0	0	0	0	0	0	0	0	0	0	0	0	0	0	0	0	88	0	0	0	0	0	0	0	0	0	0	0	0	0	0	0	0	0	0	0	0		0	1	0	0	0
Otu952	0	8	25	1	0	0	1	0	0	1	0	0	0	0	1	3	1	0	0	0	0	0	0	0	0	0	0	0	0	0	0	0	1	0	0	0	0	2	1	3	3	0	1		1	1	1	0	0
Otu953	0	0	0	0	0	0	0	0	0	0	0	0	0	0	0	0	0	0	0	0	0	0	0	2	0	0	0	0	0	0	0	0	0	0	0	0	0	0	0	0	0	0	0		1	0	0	0	0
Otu974	0	0	0	0	0	0	0	0	0	0	0	0	0	0	0	0	0	0	0	0	0	0	7	0	0	0	0	0	0	0	0	0	0	0	0	0	0	0	0	0	0	0	0		0	1	0	0	0
Otu899	0	0	0	0	0	0	0	3	0	1	0	0	0	0	0	0	0	1	0	0	0	0	0	0	0	0	0	0	0	0	0	0	0	0	0	0	0	0	0	0	1	1	0		1	1	0	0	0
Otu804	0	0	0	0	0	0	0	0	0	0	0	0	0	0	0	0	0	0	0	0	0	0	0	0	0	0	0	0	0	0	0	3	0	0	0	0	0	0	0	0	0	0	0		1	0	0	0	0
Otu807	0	0	0	0	0	0	0	0	0	0	0	0	0	0	0	0	0	0	0	0	0	0	0	0	0	0	0	0	0	0	0	0	0	0	0	0	3	0	0	0	0	0	0		0	1	0	0	0
Otu800	0	0	0	0	0	0	0	0	0	0	0	0	0	0	0	0	0	0	0	0	0	0	0	0	0	0	0	0	0	0	0	7	0	0	0	0	0	0	0	0	0	0	0		1	0	0	0	0
Otu569	0	0	0	0	0	0	0	0	0	0	0	0	0	0	0	0	0	0	0	0	0	0	0	0	0	0	0	0	0	0	0	10	0	0	0	0	0	0	0	0	0	0	0		1	0	0	0	0
Otu802	0	0	0	0	0	0	0	0	0	0	0	0	0	0	0	0	0	0	0	0	0	0	0	0	0	0	0	0	0	0	12	0	0	0	0	0	0	0	0	0	0	0	0		1	0	0	0	0
Otu803	0	0	0	0	0	0	0	0	0	0	0	0	0	0	0	0	0	0	0	0	0	0	0	0	0	0	0	0	0	0	0	3	0	0	0	0	0	0	0	0	0	0	0		1	0	0	0	0
Otu956	0	0	3	0	1	2	0	2	1	1	0	0	0	3	0	1	6	3	1	1	7	5	2	2	9	2	4	2	2	2	3	0	1	1	10	1	8	19	9	3	1	2	5		1	1	1	0	0
Otu568	0	3	0	1	0	2	2	0	3	3	0	0	5	2	3	1	1	4	1	1	7	4	2	0	0	2	2	0	1	0	2	1	2	0	5	0	1	4	3	4	3	0	4		1	1	1	0	0
Otu808	0	0	0	0	0	0	0	0	0	0	0	0	0	0	1	1	0	0	0	1	0	1	0	0	0	0	0	0	0	0	0	0	0	0	0	0	0	0	0	0	1	3	0		0	1	0	0	0
Otu809	0	0	0	0	0	0	0	0	0	0	0	0	0	0	0	0	0	0	0	0	0	0	0	0	0	0	0	0	0	0	3	0	0	0	0	0	0	0	0	0	0	0	0		1	0	0	0	0
Otu957	0	0	0	0	0	0	0	0	0	0	0	0	0	0	0	1	0	0	0	0	0	0	38	0	0	0	0	0	0	0	0	3	0	0	1	0	0	0	0	0	0	0	0		1	1	0	0	0
Otu1016	0	0	0	0	0	0	0	0	0	0	0	0	0	0	0	0	0	0	0	0	0	0	2	0	0	0	0	0	0	0	0	0	0	0	0	0	0	0	0	0	0	0	0		0	1	0	0	0
Otu770	0	0	0	0	0	0	0	0	0	0	0	0	0	0	0	0	0	0	0	0	0	0	1	3	0	0	0	0	0	0	0	0	0	0	0	0	0	0	0	0	0	0	0		1	1	0	0	0
Otu913	0	0	0	0	0	2	0	0	0	0	0	0	0	0	0	0	0	0	0	0	0	0	0	0	0	0	0	0	0	0	0	0	0	0	0	0	0	0	0	0	0	0	0		1	0	0	0	0
Otu771	0	0	0	0	0	0	0	0	0	0	0	0	0	0	0	0	0	0	0	0	0	0	0	3	0	0	0	0	0	0	3	0	0	0	0	0	0	0	0	0	0	0	0		1	0	0	0	0
Otu612	0	0	0	0	0	0	0	0	0	0	0	0	0	0	0	0	0	0	0	0	0	0	1	0	0	0	0	0	0	0	0	7	0	0	0	0	0	0	0	0	0	0	0		1	1	0	0	0
Otu893	0	0	0	0	0	0	0	0	0	0	0	0	0	0	0	0	0	0	0	0	0	0	0	2	0	0	0	0	0	0	0	0	0	0	0	0	0	0	0	0	0	0	0		1	0	0	0	0
Otu881	0	0	0	0	0	0	0	0	0	0	0	0	0	0	0	0	0	0	0	0	0	0	0	0	0	0	0	0	0	0	0	4	0	0	0	0	0	0	0	0	0	0	0		1	0	0	0	0
Otu810	0	0	0	0	0	0	0	0	0	0	0	0	0	0	0	0	0	0	0	0	0	0	0	0	0	0	0	0	0	0	0	7	1	0	0	1	0	0	0	0	0	0	0		1	1	0	0	0
Otu892	41	2	315	0	1	0	3	0	0	1	0	0	0	1	4	1	7	1	0	5	2	2	1	3	0	0	0	0	1	2	1	0	0	0	1	0	0	0	2	1	0	0	2		1	1	1	0	0
Otu891	13	10	0	2	1	4	4	14	10	3	7	12	5	18	3	3	7	46	2	4	1	5	1	0	6	3	15	9	2	4	24	11	14	2	10	8	2	13	9	6	8	28	2		1	1	1	0	0
Otu166	26	72	77	39	16	13	1	40	54	10	3	17	18	91	32	28	12	22	4	16	5	2	6	1	29	23	18	6	27	8	24	80	20	26	14	2	8	1	0	1	46	182	15		1	1	1	0	0
Otu890	4	3	1	1	1	0	5	0	1	5	0	0	1	0	3	23	6	0	0	0	11	1	0	6	0	0	0	1	1	2	9	2	0	4	1	1	1	3	1	51	0	55	0		1	1	1	0	0
Otu897	0	0	0	0	0	0	0	0	0	0	0	0	0	0	0	0	0	0	0	0	0	0	0	0	0	0	0	0	0	0	0	0	2	0	0	0	0	0	0	0	0	0	0		1	0	0	0	0
Otu1009	0	0	0	0	0	0	0	0	0	0	0	0	0	0	0	0	0	0	0	1	0	0	0	0	2	0	0	0	0	0	0	0	0	0	0	0	0	0	0	0	0	0	0		1	1	0	0	0
Otu896	0	0	0	0	0	0	0	0	0	0	0	0	0	0	0	0	0	1	0	0	0	2	0	0	1	0	0	0	0	0	1	0	0	0	0	1	0	0	1	0	0	1	0		1	1	0	0	0
Otu961	10	8	8	20	1	16	11	5	13	21	10	1	8	28	21	23	15	12	7	16	44	26	4	18	16	13	10	17	8	5	6	8	4	21	15	3	16	28	38	46	19	7	9		1	1	1	0	0
Otu1051	0	0	0	0	0	0	0	0	0	0	0	0	1	0	0	0	0	0	0	0	0	0	0	0	0	0	0	0	0	0	1	0	0	2	0	2	0	0	0	0	0	0	5		1	1	0	0	0
Otu779	0	0	0	0	0	0	0	0	0	0	0	0	0	0	0	0	0	0	0	0	0	0	0	0	0	0	0	0	0	0	0	3	0	0	0	0	0	0	0	0	0	0	0		1	0	0	0	0
Otu1050	0	0	0	0	0	0	0	0	0	0	0	0	0	0	0	0	0	0	0	0	0	0	0	0	0	0	0	0	0	0	25	0	0	0	0	0	0	0	0	0	0	0	0		1	0	0	0	0
Otu724	0	0	0	0	0	0	0	0	0	0	0	0	0	0	0	0	0	0	0	0	0	0	0	0	0	0	0	0	0	0	0	6	0	0	0	0	0	0	0	0	0	0	0		1	0	0	0	0
Otu948	0	0	0	0	0	0	0	0	0	0	0	0	0	0	0	0	0	0	0	0	0	0	0	0	0	0	0	0	0	0	2	0	0	0	0	0	0	0	0	0	0	0	0		1	0	0	0	0
Otu8	1816	1	12	14	1865	766	0	1160	3646	3009	2135	843	1	6	14	26	0	140	238	54	534	2	1	151	272	737	653	85	17	616	918	797	2	15	24	202	0	102	468	37	25	31	0		1	1	1	0	0
Otu9	0	200	0	773	1488	281	609	1860	2246	526	702	1254	1106	1841	1223	827	541	3244	1173	903	710	996	379	897	815	1050	1723	2061	1392	765	1041	1238	1606	714	998	906	928	957	1177	867	1866	2480	362		1	1	1	0	0
Otu6	0	0	0	3	66	27	0	71	83	94	1829	286	15	0	47	859	0	4367	368	2113	13	14	7	6	66	24	17	12	11	104	322	173	66	1	102	1976	6	459	2281	2614	94	2128	6		1	1	0	0	0
Otu7	236	8	164	97	1268	666	282	816	179	1172	1133	4442	223	1706	592	308	338	925	2397	78	407	243	1286	176	896	244	1513	1453	60	2628	1106	1885	2870	149	5	4491	91	128	339	403	1871	2755	52		1	1	1	0	0
Otu4	0	0	1	2258	12814	4042	4241	6573	5869	7371	8705	6918	8003	2827	5011	3943	3216	6061	6426	4784	9168	5482	1934	2528	4151	4918	4663	4219	3967	6968	4076	4359	3913	2180	3413	8669	6091	3062	4507	3643	5486	22	1533		1	1	1	0	0
Otu5	390	53	107	798	1940	708	1021	2723	2236	1894	3512	2924	1783	766	1567	1309	580	2406	2142	1973	4577	3724	1388	2256	1192	969	1011	1264	1449	2647	1890	1941	1109	789	1983	2401	2073	549	1438	1187	3091	8025	871		1	1	1	0	0
Otu2	991	893	1171	2305	7067	4432	4893	8361	6781	4328	6799	7523	10924	6412	2730	2604	3002	3598	4059	1928	1654	2622	1637	2071	5636	6514	8043	7334	2490	7438	3761	3862	8481	2052	1954	5797	1679	3879	4202	3451	3190	1703	3048		1	1	1	0	0
Otu3	995	8568	8420	1	0	5	1840	1	113	649	21	97	53	13	1818	2347	1071	492	49	811	151	595	216	2	12	5	3	4	7	3	164	453	204	14	4	143	7	1548	1257	3249	545	123	363		1	1	1	0	0
Otu1	7	32	224	16793	1559	15187	15974	4457	4537	1065	1402	1579	6107	6340	8114	9275	13996	1791	1440	12493	3581	11208	10415	6919	9997	11102	7177	7646	21451	3613	1108	982	3644	15249	14167	3831	17380	9360	5413	5489	2288	447	17208		1	1	1	0	0
Otu386	21	36	16	11	1	20	8	4	4	5	4	3	11	1	4	10	7	0	3	2	0	0	0	6	4	15	9	7	7	1	1	3	3	3	0	1	0	0	0	0	2	3	1		1	1	1	0	0
Otu385	0	0	0	0	0	0	0	0	0	0	0	0	0	0	0	0	2	0	0	0	0	1	1	0	0	1	0	0	0	0	44	25	1	1	1	1	1	0	0	2	1	0	0		1	1	0	0	0
Otu941	0	0	0	0	0	0	0	0	0	0	0	0	0	0	0	0	0	0	1	0	0	0	0	0	0	0	0	0	0	0	0	0	0	0	0	0	0	3	0	0	0	0	0		0	1	0	0	0
Otu471	0	0	0	0	0	0	0	0	0	1	0	0	0	0	0	1	1	0	1	1	0	0	0	37	0	1	0	0	0	0	1	0	0	0	4	0	0	1	0	0	0	1	0		1	1	0	0	0
Otu470	3	0	2	0	0	1	3	0	0	11	0	0	0	5	5	6	9	5	0	0	1	3	14	0	18	1	2	0	2	0	0	0	0	0	19	0	7	5	6	13	10	0	10		1	1	1	0	0
Otu473	0	0	0	0	0	0	0	0	0	0	0	0	0	0	0	0	0	0	0	0	0	0	0	21	0	0	0	0	0	0	0	0	0	0	0	0	0	0	0	0	0	0	0		1	0	0	0	0
Otu384	0	0	0	0	0	0	0	0	0	0	0	0	0	0	0	0	0	0	0	0	0	0	0	0	0	0	0	0	0	0	33	7	0	0	0	1	0	0	0	0	0	0	0		1	1	0	0	0
Otu475	0	0	0	0	0	0	0	0	0	0	0	0	0	1	0	0	0	0	0	0	0	0	0	0	0	0	0	0	0	0	0	21	0	0	0	0	0	0	0	0	0	0	0		1	1	0	0	0
Otu474	0	0	0	0	0	0	0	0	0	0	0	0	0	0	0	0	0	0	0	0	0	0	0	26	0	0	0	0	0	0	0	0	0	0	0	0	0	0	0	0	0	0	0		1	0	0	0	0
Otu477	0	0	0	0	0	0	0	0	0	0	0	0	0	0	0	0	0	0	0	0	0	0	0	0	0	0	0	0	0	0	0	17	0	0	0	0	0	0	0	0	0	0	0		1	0	0	0	0
Otu476	0	0	0	27	0	0	3	2	4	2	4	1	15	7	0	0	0	0	0	0	0	0	0	3	0	0	0	2	8	0	3	2	3	0	0	0	0	1	0	0	0	0	0		1	1	0	0	0
Otu479	0	0	0	0	0	0	0	0	0	0	0	0	0	0	0	0	0	0	0	0	0	0	0	0	0	0	0	0	0	0	21	0	0	0	0	0	0	0	0	0	0	0	0		1	0	0	0	0
Otu383	0	0	0	0	0	0	0	0	0	0	0	0	0	0	0	0	0	0	0	0	0	0	0	28	0	0	0	0	0	0	0	0	0	0	0	0	0	0	0	0	0	0	0		1	0	0	0	0
Otu382	0	0	0	0	1	0	0	0	0	0	0	0	0	0	0	0	0	0	0	0	0	0	29	0	0	0	0	0	1	0	0	0	0	0	0	0	0	0	0	0	1	0	0		1	1	0	0	0
Otu578	0	0	0	0	0	0	0	0	0	0	1	0	0	0	0	0	0	0	0	0	0	0	11	0	0	0	0	0	1	0	0	0	0	0	1	0	0	0	0	0	0	0	0		1	1	0	0	0
Otu579	3	2	0	1	2	2	2	6	1	3	1	1	3	5	8	4	1	5	2	1	0	1	0	1	2	5	2	5	0	4	1	1	2	5	4	8	3	3	9	3	3	1	1		1	1	1	0	0
Otu1013	4	0	0	0	16	5	0	12	1	3	16	72	0	28	2	1	1	21	56	0	3	0	27	0	6	3	26	17	0	19	12	5	58	0	0	27	0	0	5	3	21	21	1		1	1	1	0	0
Otu1012	0	0	0	0	0	0	0	0	0	0	1	0	0	0	0	0	0	0	0	0	0	0	0	0	0	0	0	2	0	0	0	0	0	0	0	0	0	0	0	0	0	0	0		1	0	0	0	0
Otu381	7	5	11	25	12	11	19	22	8	20	14	4	6	14	17	13	3	13	15	11	27	5	20	12	19	9	14	3	10	9	15	14	14	17	17	1	12	7	10	4	26	10	7		1	1	1	0	0
Otu1017	0	0	0	0	0	0	0	0	0	0	0	0	0	0	0	0	0	0	0	0	0	0	0	2	0	0	0	0	0	0	0	0	0	0	0	0	0	0	0	0	0	0	0		1	0	0	0	0
Otu746	0	0	0	0	0	0	0	0	0	0	0	0	0	0	0	0	0	0	0	0	0	0	0	0	0	0	0	0	0	0	6	0	0	0	0	0	0	0	0	0	0	0	0		1	0	0	0	0
Otu571	0	4	11	0	0	0	1	0	1	0	0	0	0	0	0	0	0	0	0	0	0	0	3	0	0	0	0	0	0	0	0	0	0	0	0	0	0	0	0	0	0	0	0		1	1	1	0	0
Otu572	0	0	0	1	0	0	0	0	0	0	0	0	0	0	0	0	0	0	0	0	0	0	2	0	0	0	0	0	0	0	1	8	0	0	0	0	0	0	0	0	0	0	0		1	1	0	0	0
Otu380	0	0	0	4	0	0	0	27	7	6	1	12	6	7	0	0	0	21	7	3	0	5	12	2	0	0	0	7	4	2	12	19	16	2	0	0	0	6	2	4	24	33	4		1	1	0	0	0
Otu574	0	0	0	0	0	0	0	0	0	0	0	0	0	0	0	0	0	0	0	0	0	0	0	12	0	0	0	0	0	0	0	0	0	0	0	0	0	0	0	0	0	0	0		1	0	0	0	0
Otu575	1	1	6	14	92	15	25	47	34	26	63	105	102	29	27	30	7	25	32	14	18	24	7	9	40	20	59	68	10	93	30	23	36	19	17	79	18	30	44	12	22	10	20		1	1	1	0	0
Otu576	12	14	6	0	0	0	0	0	0	3	2	0	0	0	0	0	0	0	1	2	4	17	4	1	0	0	1	0	0	0	0	3	0	1	0	0	0	1	0	0	2	0	0		1	1	1	0	0
Otu577	0	0	0	0	0	0	0	0	0	0	0	0	0	0	0	0	0	0	0	0	0	0	0	0	0	0	0	0	0	0	0	14	0	0	0	0	0	0	0	0	0	0	0		1	0	0	0	0
Otu619	0	0	0	0	0	0	0	0	0	0	0	0	0	0	0	0	0	0	0	0	0	0	3	0	0	0	0	0	0	0	0	88	0	0	0	0	0	0	0	0	0	0	0		1	1	0	0	0
Otu618	0	0	0	0	0	0	0	0	0	0	0	0	0	0	0	0	0	0	0	0	0	0	0	0	0	0	0	0	0	0	0	11	0	0	0	3	0	0	0	0	0	0	0		1	1	0	0	0
Otu752	0	0	0	0	0	0	0	0	0	0	0	0	0	0	0	0	0	0	0	0	0	0	4	0	0	0	0	0	0	0	0	0	0	0	1	0	0	0	0	0	0	0	0		0	1	0	0	0
Otu754	30	910	273	109	155	947	427	441	131	144	28	145	17	696	797	683	975	120	37	171	44	138	759	779	1499	1351	802	302	732	364	41	86	91	1410	420	43	914	320	253	676	111	51	2560		1	1	1	0	0
Otu755	0	0	0	0	0	0	0	0	0	0	0	0	0	0	0	0	0	0	0	0	0	0	0	0	0	0	0	0	0	0	0	4	0	0	0	0	0	0	0	0	0	0	0		1	0	0	0	0
Otu208	0	0	0	0	6	48	34	13	0	92	0	0	0	0	26	19	83	11	1	1	30	10	0	0	17	33	16	16	58	13	14	17	0	31	13	4	37	22	5	28	0	3	0		1	1	0	0	0
Otu209	51	91	9	12	0	6	14	8	18	5	3	7	97	18	0	19	31	38	0	5	1	9	5	0	2	4	1	8	27	3	2	51	13	18	4	2	3	43	10	19	6	0	1		1	1	1	0	0
Otu207	15	186	34	10	1	5	4	4	4	0	2	6	4	27	7	12	2	9	4	5	10	2	4	7	3	7	5	7	3	2	0	0	7	12	11	0	3	13	4	9	7	1	19		1	1	1	0	0
Otu204	0	0	0	0	0	0	0	0	0	0	0	0	0	0	0	0	0	0	0	0	0	0	0	0	0	0	0	0	0	0	138	0	0	0	0	0	0	0	0	0	0	0	0		1	0	0	0	0
Otu205	32	209	3	0	3	3	0	1	14	6	0	11	44	6	0	0	0	0	11	2	0	1	3	0	3	1	6	1	1	0	6	40	12	0	2	0	0	2	0	0	23	32	3		1	1	1	0	0
Otu202	0	0	0	0	0	0	0	0	0	0	0	0	0	0	0	0	0	0	0	0	0	0	151	0	0	0	0	0	0	0	4	0	0	0	0	0	0	0	0	0	0	0	0		1	1	0	0	0
Otu203	18	131	53	77	5	38	47	10	2	53	2	8	8	46	47	65	75	21	15	46	82	48	32	64	39	21	15	7	36	19	20	29	13	76	90	4	63	67	74	77	26	11	38		1	1	1	0	0
Otu200	0	0	0	0	0	0	0	0	0	0	0	0	0	0	0	0	0	0	0	0	0	0	0	0	0	0	0	0	0	0	114	0	0	0	0	0	0	0	0	0	0	0	0		1	0	0	0	0
Otu201	0	0	0	0	0	0	0	0	0	0	0	0	0	0	0	0	0	0	0	0	0	0	0	89	0	0	0	0	0	0	0	0	0	0	0	0	0	0	0	0	0	0	0		1	0	0	0	0
Otu659	0	0	0	0	0	0	0	0	0	0	0	0	0	0	0	0	0	0	0	1	0	0	0	2	0	0	0	0	0	1	0	26	0	0	1	0	0	0	0	0	0	1	0		1	1	0	0	0
Otu741	0	0	0	0	0	0	0	0	0	0	0	0	0	0	0	0	0	0	0	0	0	0	0	9	0	0	0	0	0	0	0	0	0	0	0	0	0	0	0	0	0	0	0		1	0	0	0	0
Otu767	31	262	5	5	0	1	0	2	38	3	0	0	1	4	0	7	1	2	8	7	0	15	0	1	5	21	3	5	1	0	7	34	0	2	0	0	1	2	1	0	9	4	0		1	1	1	0	0
Otu740	0	0	0	0	0	0	1	0	0	0	0	0	0	0	0	0	0	0	0	0	0	0	7	0	0	0	0	0	0	0	0	0	0	0	0	0	0	0	0	0	0	0	0		1	1	0	0	0
Otu620	0	0	0	0	0	0	0	0	0	0	0	0	0	0	0	0	0	0	0	0	0	0	0	10	0	0	0	0	0	0	0	0	0	0	0	0	0	0	0	0	0	0	0		1	0	0	0	0
Otu682	0	0	0	0	0	0	0	0	0	0	0	0	0	0	0	0	0	0	0	0	0	0	0	19	0	0	0	0	0	0	0	0	0	0	0	0	0	0	0	0	0	0	0		1	0	0	0	0
Otu683	0	0	0	0	0	0	0	0	0	0	0	0	0	0	0	0	0	0	0	0	0	0	0	13	0	0	0	0	0	0	0	0	0	0	0	0	0	0	0	0	0	0	0		1	0	0	0	0
Otu680	0	0	0	0	0	0	0	0	0	0	0	0	0	0	0	0	0	0	0	0	0	0	0	0	0	0	0	0	0	0	0	12	0	0	0	0	0	0	0	0	0	0	0		1	0	0	0	0
Otu681	34	173	34	4	0	4	8	3	5	6	7	0	2	11	10	17	7	8	20	11	33	123	22	12	11	6	2	1	2	3	1	15	2	8	11	0	5	15	15	19	20	10	9		1	1	1	0	0
Otu686	0	0	0	0	0	0	0	0	0	0	0	0	0	0	0	0	0	0	0	0	0	0	0	0	0	0	0	0	0	0	0	6	0	0	0	0	0	0	0	0	0	0	0		1	0	0	0	0
Otu684	4	9	23	90	10	20	11	8	9	41	4	8	15	38	41	43	16	7	2	15	42	5	41	23	33	14	5	13	21	8	17	16	19	30	27	5	27	15	14	34	6	5	24		1	1	1	0	0
Otu685	0	0	0	0	0	0	0	0	0	0	0	0	0	0	0	0	0	0	0	0	0	0	0	0	0	0	0	0	0	0	0	5	0	0	0	0	0	0	0	0	0	0	0		1	0	0	0	0
Otu688	0	0	0	0	0	0	0	0	0	0	0	0	0	0	0	0	0	0	0	0	0	0	0	0	0	0	0	0	0	0	0	4	0	0	0	0	0	0	0	0	0	0	0		1	0	0	0	0
Otu689	0	0	0	0	0	0	0	0	0	0	0	0	0	0	0	0	0	0	0	0	0	0	0	4	0	0	0	0	0	0	0	0	0	0	0	0	0	0	0	0	0	0	0		1	0	0	0	0
Otu658	0	0	0	0	0	0	0	0	0	0	0	0	0	0	0	0	0	0	0	0	0	0	8	0	0	0	0	0	0	0	0	0	0	0	0	0	0	0	0	0	0	0	0		0	1	0	0	0
Otu372	6	0	0	0	0	1	0	0	0	0	0	0	0	0	0	0	0	0	0	0	0	1	0	0	0	0	0	0	1	0	2	0	0	0	35	0	0	0	0	0	0	0	0		1	1	1	0	0
Otu373	0	0	0	0	0	0	0	0	0	0	0	0	0	0	0	0	0	0	0	0	0	0	0	0	0	0	0	0	0	0	0	24	0	0	0	0	0	0	0	0	0	0	0		1	0	0	0	0
Otu279	0	0	0	0	0	0	0	0	0	0	0	0	0	0	0	0	0	0	0	0	0	2	1	0	1	0	0	0	0	0	3	0	25	0	0	51	1	0	0	0	0	0	0		1	1	0	0	0
Otu376	0	0	0	3	14	7	3	13	7	5	7	12	6	4	11	4	2	14	7	7	25	13	9	3	2	7	3	3	3	13	3	13	6	8	13	8	8	5	11	5	4	29	4		1	1	0	0	0
Otu377	0	0	0	0	0	0	0	0	0	0	0	0	0	0	0	0	0	0	0	0	0	0	0	0	0	0	0	0	0	0	0	76	0	0	0	0	0	0	0	0	0	0	0		1	0	0	0	0
Otu374	0	0	0	0	0	0	0	0	0	0	0	0	0	0	0	0	0	0	0	0	0	0	32	0	0	0	0	0	0	0	0	8	0	0	0	0	0	0	0	0	0	0	0		1	1	0	0	0
Otu375	0	0	0	0	0	0	0	0	0	0	0	0	0	0	0	0	0	0	0	0	0	0	0	28	0	0	0	0	0	0	0	0	0	0	0	0	0	0	0	0	0	0	0		1	0	0	0	0
Otu272	0	0	0	0	0	0	0	0	0	0	0	0	0	0	0	0	0	0	0	0	0	1	59	0	0	0	0	0	0	0	0	0	0	0	1	0	0	0	0	0	0	0	0		0	1	0	0	0
Otu270	0	0	0	0	0	0	0	0	0	0	0	0	0	0	0	0	0	0	0	0	0	0	0	0	0	0	0	0	0	0	0	55	0	0	0	0	0	0	0	0	0	0	0		1	0	0	0	0
Otu277	10	35	20	27	3	26	6	9	1	21	2	1	11	39	46	47	17	5	0	17	8	7	24	36	38	25	13	7	28	3	2	14	3	49	25	3	35	26	12	20	9	7	26		1	1	1	0	0
Otu275	0	0	0	0	0	1	0	0	0	0	0	0	0	0	0	0	0	0	0	0	0	0	0	0	0	0	0	0	0	0	0	51	0	0	0	0	1	0	0	0	0	0	0		1	1	0	0	0
Otu274	0	0	0	0	0	0	0	0	0	0	0	0	0	0	0	0	0	0	0	0	0	0	81	0	0	0	0	0	0	0	0	0	0	0	0	0	0	0	0	0	0	0	0		0	1	0	0	0
Otu105	1	0	18	239	15	256	146	34	13	134	11	2	13	210	2	6	54	5	3	29	14	23	183	260	128	93	47	51	125	20	19	33	27	17	26	23	8	26	10	38	6	6	122		1	1	1	0	0
Otu104	0	0	0	0	0	0	0	0	0	0	0	0	0	0	0	0	0	0	0	0	0	0	0	0	0	0	0	0	0	0	0	225	0	0	0	0	0	0	0	0	0	0	0		1	0	0	0	0
Otu107	48	279	122	50	0	0	45	24	13	81	7	17	11	57	78	85	132	52	23	110	45	90	77	39	0	0	0	48	60	38	39	15	11	267	96	9	59	166	110	223	52	10	67		1	1	1	0	0
Otu106	21	97	14	2	0	0	0	100	48	0	2	6	154	0	48	92	0	0	7	1	4	18	2	61	0	0	0	1	0	11	35	14	261	0	12	57	16	12	9	25	93	0	0		1	1	1	0	0
Otu101	0	0	0	0	0	0	0	0	0	0	0	0	0	0	0	0	0	0	0	0	0	0	0	338	0	0	0	0	0	0	0	0	0	0	0	0	0	0	0	0	0	0	0		1	0	0	0	0
Otu100	276	15	58	0	0	1	0	0	0	0	0	0	0	0	0	0	2	0	0	0	0	0	7	2	0	1	0	1	0	0	0	0	0	0	0	1	0	1	1	0	0	0	0		1	1	1	0	0
Otu103	61	6	41	52	57	60	64	89	47	57	34	41	18	99	90	107	70	95	143	78	206	106	46	51	61	55	93	65	34	50	118	137	49	74	93	57	39	111	102	91	241	167	22		1	1	1	0	0
Otu102	9	48	36	60	12	141	180	18	58	62	17	17	91	60	81	61	94	33	5	79	45	5	162	29	97	41	20	90	198	19	16	22	33	60	65	6	66	270	120	62	34	4	68		1	1	1	0	0
Otu894	6	2	2	2	0	0	0	2	1	0	0	0	0	1	2	0	0	0	0	0	2	0	0	13	1	0	2	2	0	0	5	1	1	3	2	0	1	0	0	0	0	0	1		1	1	1	0	0
Otu109	4	2	1	0	0	0	0	0	0	0	0	0	1	0	0	0	0	0	0	0	0	0	0	0	0	0	0	0	0	0	266	0	0	0	0	4	0	0	0	0	0	0	0		1	1	1	0	0
Otu108	42	130	106	173	4	70	95	40	45	80	10	7	11	91	169	189	114	62	36	183	110	100	153	127	106	107	46	71	118	22	34	30	23	288	277	18	127	116	73	166	78	27	166		1	1	1	0	0
Otu940	0	0	0	0	0	0	1	0	0	0	0	1	0	0	0	0	1	0	0	0	3	3	1	0	0	0	1	0	0	1	1	28	0	2	2	0	1	2	0	1	0	0	0		1	1	0	0	0
Otu295	0	0	0	0	0	0	0	0	0	0	0	0	0	0	0	0	0	0	0	0	0	0	0	43	0	0	0	0	0	0	0	0	0	0	0	0	0	0	0	0	0	0	0		1	0	0	0	0
Otu294	0	0	0	0	0	0	0	0	0	0	0	0	0	0	0	0	0	0	0	0	0	0	0	63	0	0	0	0	0	0	0	1	0	0	0	0	0	0	0	0	0	0	0		1	0	0	0	0
Otu297	0	0	0	0	0	0	0	0	0	0	0	0	0	0	0	0	0	0	0	0	0	0	60	0	0	0	0	0	0	0	0	1	0	1	0	1	0	0	0	0	0	0	0		1	1	0	0	0
Otu296	0	0	0	0	0	0	1	0	0	0	0	0	0	0	0	0	0	0	0	0	0	0	73	0	0	0	0	0	0	0	0	30	0	0	0	0	0	0	0	0	0	0	0		1	1	0	0	0
Otu291	54	24	36	10	15	16	17	36	20	13	35	41	24	70	21	64	37	37	53	32	30	42	15	7	15	21	23	25	15	35	16	9	36	13	13	57	33	41	31	28	66	51	12		1	1	1	0	0
Otu290	0	0	0	0	0	0	0	0	0	0	0	0	0	0	0	0	0	0	0	0	0	0	0	0	0	0	0	0	0	0	0	41	0	0	0	0	0	0	0	0	0	0	0		1	0	0	0	0
Otu293	57	38	10	2	0	2	0	0	0	0	0	0	0	3	6	2	0	2	3	0	0	0	0	0	0	1	0	0	0	0	0	0	0	0	0	0	3	0	2	2	2	7	0		1	1	1	0	0
Otu292	0	0	0	0	0	0	0	0	0	0	0	0	0	0	0	0	0	0	0	0	0	0	0	0	0	0	0	0	0	0	0	59	0	0	0	0	0	0	0	0	0	0	0		1	0	0	0	0
Otu299	0	0	0	0	0	0	0	0	0	0	0	0	0	0	0	0	0	0	0	0	0	0	0	50	0	0	0	0	0	0	0	0	0	0	0	0	0	0	0	0	0	0	0		1	0	0	0	0
Otu298	0	0	0	0	0	0	0	0	0	0	0	0	0	0	0	0	0	0	0	0	0	0	0	45	0	0	0	0	0	0	0	0	0	0	0	0	0	0	0	0	0	0	0		1	0	0	0	0
Otu703	0	0	0	0	0	0	0	0	0	0	0	0	0	0	0	0	0	0	0	0	0	0	0	0	0	0	0	0	0	0	0	9	0	0	0	0	0	0	0	0	0	0	0		1	0	0	0	0
Otu701	1	7	0	0	0	0	0	0	0	4	0	7	0	1	0	0	2	1	3	0	2	6	0	0	0	0	0	0	0	0	0	0	4	0	0	0	1	0	1	2	0	0	4		1	1	1	0	0
Otu497	0	0	0	0	0	0	0	0	0	0	0	0	0	0	0	0	0	0	0	0	0	0	0	12	0	0	0	0	0	0	0	0	0	0	0	0	0	0	0	0	0	0	0		1	0	0	0	0
Otu700	0	0	0	0	0	0	0	0	0	0	0	0	0	0	0	0	0	0	0	0	0	0	0	0	0	0	0	0	0	0	0	8	0	0	0	0	0	0	0	0	0	0	0		1	0	0	0	0
Otu944	0	0	0	0	0	0	0	0	0	0	0	0	0	0	0	0	0	0	0	0	0	0	0	0	0	0	0	0	0	0	0	0	2	0	0	0	0	0	0	0	1	0	0		1	1	0	0	0
Otu198	17	107	50	53	6	44	30	16	36	42	5	4	34	29	43	46	29	12	6	13	38	42	29	44	42	37	20	29	47	7	8	34	20	53	11	5	33	65	34	45	11	8	24		1	1	1	0	0
Otu199	6	8	0	34	86	51	40	89	70	55	131	110	76	55	81	91	27	167	115	68	219	122	62	38	53	80	67	87	34	81	64	26	105	31	28	79	78	90	121	113	160	239	35		1	1	1	0	0
Otu196	42	22	15	27	10	18	27	48	30	16	5	15	6	48	48	24	14	106	30	29	35	14	25	5	25	19	38	13	14	9	20	34	52	24	38	15	6	31	68	35	46	23	10		1	1	1	0	0
Otu197	105	16	11	15	40	14	34	39	11	15	62	59	9	34	55	34	11	59	140	22	69	41	4	23	18	12	39	22	18	30	57	96	33	11	36	42	27	11	24	28	162	91	7		1	1	1	0	0
Otu194	35	35	1	100	5	71	87	40	62	114	9	20	21	96	2	3	5	1	0	11	1	5	63	65	84	77	42	70	48	31	48	62	34	9	3	0	15	2	6	3	0	2	2		1	1	1	0	0
Otu195	0	0	0	0	0	0	0	0	0	0	0	0	0	0	0	0	0	0	0	0	0	0	0	0	0	0	0	0	0	0	0	91	0	0	0	0	0	0	0	0	0	0	0		1	0	0	0	0
Otu192	0	0	0	0	0	0	0	0	0	0	0	0	0	0	0	0	0	0	0	0	0	0	0	106	0	0	0	0	0	0	9	0	0	0	0	0	0	0	0	0	0	0	0		1	0	0	0	0
Otu193	47	109	83	8	4	21	1	20	25	14	10	8	30	21	21	16	3	10	9	0	19	19	72	29	79	29	29	9	40	11	17	18	52	14	118	1	65	3	4	16	13	51	94		1	1	1	0	0
Otu191	0	0	0	0	0	0	0	0	0	0	0	0	0	0	0	0	0	0	0	0	0	0	0	0	0	0	0	0	0	0	0	106	0	0	0	0	0	0	0	0	0	0	0		1	0	0	0	0
Otu840	0	0	0	0	0	0	0	0	0	0	0	0	0	0	0	0	0	0	3	0	0	0	0	1	0	0	0	0	0	0	0	0	0	0	0	0	0	0	0	0	1	0	0		1	1	0	0	0
Otu705	0	0	0	0	0	0	0	0	0	0	0	0	0	0	0	0	0	0	0	0	0	0	0	5	0	0	0	0	0	0	0	0	0	0	0	0	0	0	0	0	0	0	0		1	0	0	0	0
Otu493	10	3	1	1	0	0	12	1	1	8	3	1	1	7	0	1	12	4	2	1	13	5	4	1	4	1	0	0	0	0	1	15	14	6	1	0	1	13	6	13	8	14	0		1	1	1	0	0
Otu704	0	0	0	0	0	0	0	0	0	0	0	0	0	0	0	0	0	0	0	0	0	0	0	0	0	0	0	0	0	0	0	6	0	0	0	0	0	0	0	0	0	0	0		1	0	0	0	0
Otu743	0	0	0	0	0	0	0	0	0	0	0	0	0	0	0	0	0	0	0	0	0	0	0	0	0	0	0	0	0	0	0	4	0	0	0	0	0	0	0	0	0	0	0		1	0	0	0	0
Otu492	0	0	0	0	0	0	0	0	0	0	0	0	0	0	0	0	0	0	0	0	0	0	0	20	0	0	0	0	0	0	0	0	0	0	0	0	0	0	0	0	0	0	0		1	0	0	0	0
Otu491	0	0	0	0	0	0	0	0	0	0	0	0	0	0	0	0	0	0	0	0	0	0	0	25	0	0	0	0	0	0	0	0	0	0	0	0	0	0	0	0	0	0	0		1	0	0	0	0
Otu490	0	0	0	0	0	0	0	0	0	0	0	0	0	0	0	0	0	0	0	0	0	0	2	0	0	0	0	0	0	0	3	24	0	0	0	0	0	0	0	0	0	0	0		1	1	0	0	0
Otu996	0	0	0	0	0	0	0	0	0	0	0	0	0	0	0	0	0	0	0	0	0	0	0	0	0	0	0	0	0	0	0	3	0	0	0	0	0	0	0	0	0	0	0		1	0	0	0	0
Otu997	0	0	0	0	0	0	0	0	0	0	0	0	0	0	0	0	0	0	0	0	0	0	0	0	0	0	0	0	0	0	0	4	0	0	0	0	0	0	0	0	0	0	0		1	0	0	0	0
Otu994	0	0	0	0	0	0	0	0	0	0	0	0	0	0	0	0	0	0	0	0	0	0	0	0	0	0	0	0	0	0	0	3	0	0	0	0	0	0	0	0	0	0	0		1	0	0	0	0
Otu995	0	0	0	0	0	0	0	0	0	0	0	0	0	0	0	0	0	0	0	0	0	0	0	2	0	0	0	0	0	0	0	0	0	0	0	0	0	0	0	0	0	0	0		1	0	0	0	0
Otu992	0	0	0	0	0	0	0	0	0	0	0	0	0	0	0	0	0	0	0	0	0	0	0	0	0	0	0	0	0	0	0	0	0	0	0	3	0	0	0	0	0	0	0		0	1	0	0	0
Otu859	0	0	0	0	0	0	0	0	0	0	0	0	0	0	0	0	0	0	0	0	0	0	0	0	0	0	0	0	0	0	0	3	0	0	0	0	0	0	0	0	0	0	0		1	0	0	0	0
Otu858	1	5	5	10	1	7	10	4	2	20	4	1	4	9	17	18	14	7	3	11	11	21	15	5	11	4	4	5	11	5	2	22	1	12	9	1	14	22	9	12	9	6	10		1	1	1	0	0
Otu857	0	0	0	0	0	0	0	0	0	0	0	0	0	0	0	0	0	0	0	0	0	0	0	0	0	0	0	0	0	0	0	2	0	0	0	0	0	0	0	0	0	0	0		1	0	0	0	0
Otu856	0	0	0	0	0	0	0	0	0	0	0	0	0	0	0	0	0	0	0	0	0	0	0	2	0	0	0	0	0	0	0	0	0	0	0	0	0	0	0	0	0	0	0		1	0	0	0	0
Otu855	0	0	0	0	0	0	0	0	0	0	0	0	0	0	0	0	0	0	0	0	0	0	0	0	0	0	0	0	0	0	0	2	0	0	0	0	0	0	0	0	0	0	0		1	0	0	0	0
Otu854	0	0	0	0	0	0	0	0	2	0	1	2	0	0	0	0	0	0	0	0	0	2	0	0	0	0	0	2	0	1	0	0	0	0	0	1	0	0	1	0	0	0	1		1	1	0	0	0
Otu853	1	1	0	0	1	0	1	0	1	0	1	1	3	0	1	1	0	0	0	0	0	0	0	1	1	0	1	0	0	0	0	5	0	0	3	0	0	0	0	0	0	0	0		1	1	1	0	0
Otu852	0	0	0	0	0	0	0	0	0	0	0	0	0	0	0	0	0	0	0	0	0	0	0	0	0	0	0	0	0	0	0	3	0	0	0	0	0	0	0	0	0	0	0		1	0	0	0	0
Otu851	0	0	0	0	0	0	0	0	0	0	0	0	0	0	0	0	0	0	0	0	0	0	1	0	0	0	0	0	0	0	0	3	0	0	0	0	0	0	0	0	0	0	0		1	1	0	0	0
Otu850	0	0	0	0	0	0	0	0	0	0	0	0	0	0	0	0	0	0	0	0	0	0	0	0	0	0	0	0	0	0	0	5	0	0	0	0	0	0	0	0	0	0	0		1	0	0	0	0
Otu98	387	250	18	207	9	30	23	22	11	11	5	13	41	56	0	19	9	28	2	0	0	0	30	73	7	13	46	35	34	8	19	50	23	0	15	12	29	47	13	9	1	0	8		1	1	1	0	0
Otu99	8	77	123	181	11	296	51	17	44	174	4	2	5	34	220	220	56	16	13	287	36	27	48	127	124	96	22	15	111	26	12	4	13	242	160	14	137	155	65	63	9	9	38		1	1	1	0	0
Otu94	4	25	45	189	6	122	58	26	20	152	8	3	12	75	138	201	152	29	9	166	157	84	201	119	132	119	19	17	80	6	13	27	9	264	223	5	121	177	129	122	32	12	92		1	1	1	0	0
Otu95	51	105	2	2	4	7	1	74	177	1	6	45	4	2	21	22	0	40	16	5	1	3	1	1	14	5	0	7	1	1	13	162	56	1	0	24	17	6	4	1	253	53	0		1	1	1	0	0
Otu96	24	16	4	189	19	126	47	31	53	86	38	41	25	295	100	134	78	38	8	19	22	30	104	82	90	129	51	14	94	15	2	126	16	165	122	13	150	96	71	110	7	12	126		1	1	1	0	0
Otu97	0	0	0	0	0	0	0	0	0	0	0	0	0	0	0	0	0	0	0	0	0	0	0	0	0	0	0	0	0	0	299	0	0	0	0	0	0	0	0	0	0	0	0		1	0	0	0	0
Otu90	0	0	0	0	0	0	0	0	0	0	0	0	0	0	0	0	0	0	0	0	0	0	0	0	0	0	0	0	0	0	391	18	2	0	0	4	0	0	0	0	0	0	0		1	1	0	0	0
Otu91	205	477	834	0	0	1	7	1	0	10	0	0	0	5	5	2	6	12	0	2	1	11	4	6	0	0	0	0	0	0	2	6	1	2	0	0	1	1	0	7	0	0	1		1	1	1	0	0
Otu92	31	77	10	315	70	194	0	30	121	42	0	0	0	214	37	21	2	2	43	8	0	0	0	61	84	0	74	22	32	2	11	37	0	32	93	0	18	28	12	10	37	2	0		1	1	1	0	0
Otu93	40	82	29	85	12	61	36	81	86	89	28	51	247	247	150	160	118	113	57	48	257	204	100	119	113	62	94	118	145	48	31	19	188	299	118	103	300	447	251	301	62	8	199		1	1	1	0	0
Otu984	0	0	0	0	0	0	0	0	0	0	0	0	0	0	0	0	0	0	0	0	0	0	2	0	0	0	0	0	0	0	0	0	0	0	0	0	0	0	0	0	0	0	0		0	1	0	0	0
Otu949	0	0	0	0	0	0	0	0	2	0	0	0	0	0	0	0	0	0	0	0	0	0	0	0	0	0	0	0	0	0	0	0	0	0	0	0	0	0	0	0	0	0	0		1	0	0	0	0
Otu1055	0	1	1	1	5	1	0	3	4	6	10	10	7	4	5	0	0	7	16	12	3	15	8	6	2	0	2	1	1	15	4	2	5	3	4	12	1	1	3	1	14	18	8		1	1	1	0	0
Otu1054	0	0	0	0	0	0	0	0	0	0	0	0	0	0	0	0	0	0	0	0	0	0	8	0	0	0	0	0	0	0	0	0	0	0	0	0	0	0	0	0	0	0	0		0	1	0	0	0
Otu1057	0	0	0	0	0	0	0	0	0	0	0	0	0	0	0	0	0	0	0	0	0	0	0	3	0	0	0	0	0	0	0	0	0	0	0	0	0	0	0	0	0	0	0		1	0	0	0	0
Otu538	0	0	0	30	0	2	2	3	12	37	2	2	1	6	6	4	0	1	0	0	4	6	9	43	0	0	7	2	3	0	54	14	9	35	36	0	15	1	4	0	0	3	6		1	1	0	0	0
Otu539	0	0	0	0	0	0	0	0	0	0	0	0	0	0	0	0	0	0	0	0	0	0	0	0	0	0	0	0	0	0	0	8	0	0	0	0	0	0	0	0	0	0	0		1	0	0	0	0
Otu1053	0	0	0	0	0	0	0	0	0	0	0	0	0	0	0	0	0	0	0	0	0	0	0	0	0	0	0	0	0	0	0	2	0	0	0	0	0	0	0	0	0	0	0		1	0	0	0	0
Otu1052	0	0	0	0	0	0	0	0	0	0	0	0	0	0	0	0	0	0	0	0	0	0	0	0	0	0	0	0	0	0	0	28	0	0	0	0	0	0	0	0	0	0	0		1	0	0	0	0
Otu534	0	0	0	0	0	0	0	0	0	0	0	0	0	0	0	0	0	0	0	0	0	0	0	0	0	0	0	0	0	0	0	11	0	0	0	0	0	0	0	0	0	0	0		1	0	0	0	0
Otu535	0	0	0	0	0	0	0	0	0	0	0	0	0	0	0	0	0	0	0	0	0	0	0	0	0	0	0	0	0	0	0	17	0	0	0	1	0	0	0	0	0	0	0		1	1	0	0	0
Otu536	0	0	0	0	0	0	0	0	0	0	0	0	0	0	0	0	0	0	0	0	0	0	0	0	0	0	0	0	0	0	0	11	0	0	0	0	0	0	0	0	0	0	0		1	0	0	0	0
Otu537	7	15	0	120	2	59	50	33	56	108	38	11	132	52	87	91	68	5	1	33	57	15	18	65	53	37	22	66	90	17	38	34	104	76	46	8	59	120	76	81	6	1	55		1	1	1	0	0
Otu530	0	0	0	0	0	0	1	0	0	0	0	0	0	0	0	0	0	0	0	0	0	0	14	0	0	0	0	0	0	0	0	2	0	0	0	0	0	0	0	0	0	0	0		1	1	0	0	0
Otu531	0	0	0	0	0	0	0	0	0	0	0	0	0	0	0	0	0	0	0	0	0	0	9	0	0	0	0	0	0	0	0	0	0	0	0	0	0	0	0	0	0	0	0		0	1	0	0	0
Otu532	0	0	0	1	0	0	1	1	0	0	0	0	0	0	0	0	0	0	0	0	0	0	17	0	0	0	1	0	0	0	0	0	0	0	0	0	0	0	1	0	0	0	0		1	1	0	0	0
Otu533	0	0	0	0	0	0	0	0	0	0	0	0	0	0	0	0	0	0	0	0	0	0	0	16	0	0	0	0	0	0	0	0	0	0	0	0	0	0	0	0	0	0	0		1	0	0	0	0
Otu973	8	10	0	0	0	0	0	0	0	0	1	0	9	0	4	4	0	4	0	1	0	0	2	7	0	0	0	0	0	0	0	0	1	5	3	0	6	4	1	3	1	0	1		1	1	1	0	0
Otu987	0	0	0	0	0	0	0	0	0	0	0	0	0	0	0	0	0	0	0	0	0	0	0	2	0	0	0	0	0	0	0	0	0	0	0	0	0	0	0	0	0	0	0		1	0	0	0	0
Otu329	0	0	0	0	0	0	0	0	0	0	0	0	0	0	0	0	0	0	0	0	0	0	0	46	0	0	0	0	0	0	1	0	0	0	0	0	0	0	0	0	0	0	0		1	0	0	0	0
Otu498	0	0	0	4	2	2	6	9	4	6	3	1	0	13	4	9	2	15	11	8	16	6	6	9	3	0	2	0	1	2	7	2	2	4	11	3	5	2	5	6	8	13	6		1	1	0	0	0
Otu325	0	0	0	0	0	0	0	0	0	0	0	0	0	0	0	0	0	0	0	0	0	0	3	0	0	0	0	0	0	0	37	1	0	0	0	0	0	0	0	0	0	0	0		1	1	0	0	0
Otu324	0	0	1	0	0	0	0	0	0	0	0	0	0	0	0	0	0	0	0	0	0	0	0	0	0	0	0	0	0	0	0	35	0	0	0	0	0	0	0	0	0	0	0		1	0	1	0	0
Otu327	0	33	18	0	0	0	0	0	0	0	0	0	0	0	0	0	0	0	0	0	0	0	41	0	0	0	0	0	0	0	0	8	0	0	0	0	0	0	0	0	0	0	0		1	1	1	0	0
Otu321	0	0	0	0	0	0	0	0	0	0	0	0	0	0	31	15	3	3	5	6	34	16	4	0	0	0	0	0	0	0	0	1	0	20	10	2	5	4	5	11	5	0	3		1	1	0	0	0
Otu320	0	0	0	0	0	0	0	0	0	0	0	0	0	0	0	0	0	0	0	0	0	0	0	0	0	0	0	0	0	0	0	37	0	0	0	0	0	0	0	0	0	0	0		1	0	0	0	0
Otu323	0	0	0	0	0	0	0	0	0	0	0	0	0	0	0	0	0	0	0	0	0	0	0	61	0	0	0	0	0	0	0	0	0	0	0	0	0	0	0	0	0	0	0		1	0	0	0	0
Otu322	0	0	1	6	22	16	0	40	3	10	15	0	0	7	2	1	0	0	1	0	35	0	0	5	7	7	23	2	1	11	1	4	0	0	3	6	1	0	0	0	0	3	0		1	1	1	0	0
Otu975	0	0	0	3	8	0	1	7	3	4	6	12	11	4	3	4	1	5	4	4	5	5	3	2	2	0	7	12	1	26	3	2	4	3	3	12	3	1	8	1	3	7	5		1	1	0	0	0
Otu958	0	0	0	0	0	0	0	0	0	0	0	0	0	0	0	0	0	0	0	0	0	0	2	0	0	0	0	0	0	0	0	0	0	0	0	0	0	0	0	0	0	0	0		0	1	0	0	0
Otu742	0	0	0	0	0	0	0	0	0	0	0	0	0	0	0	0	0	0	0	0	0	0	0	0	0	0	0	0	0	0	0	4	0	0	0	0	0	0	0	0	0	0	0		1	0	0	0	0
Otu408	0	27	11	12	20	33	24	106	14	42	24	14	7	616	697	396	2458	2	0	57	1318	480	382	60	375	81	9	64	70	72	37	29	84	36	741	31	237	125	53	40	49	3	284		1	1	1	0	0
Otu409	25	16	29	0	0	0	0	0	0	1	0	0	0	0	0	0	0	0	0	0	0	0	0	0	0	0	0	0	0	0	0	0	0	1	0	0	0	0	0	0	0	0	0		1	1	1	0	0
Otu400	2	0	0	8	2	2	5	2	6	12	8	3	0	23	7	0	2	10	1	1	1	1	0	9	6	2	2	4	1	4	5	1	4	1	3	3	0	7	5	6	1	0	0		1	1	1	0	0
Otu401	0	0	0	0	0	0	0	0	0	0	0	0	0	0	0	0	0	0	0	0	0	0	0	26	0	0	0	0	0	0	0	0	0	0	0	0	0	0	0	0	0	0	0		1	0	0	0	0
Otu402	0	0	0	0	0	0	0	0	0	0	0	0	0	0	0	0	0	0	0	0	0	0	0	0	0	0	0	0	0	0	0	17	0	0	0	0	0	0	0	0	0	0	0		1	0	0	0	0
Otu403	8	18	22	0	0	0	0	0	0	0	0	1	0	0	0	0	0	0	0	0	0	0	0	0	0	0	0	0	0	0	0	0	0	0	0	0	0	0	0	0	0	0	0		1	0	1	0	0
Otu404	0	0	0	0	0	0	0	0	0	0	0	0	0	0	0	0	0	0	0	0	0	0	0	0	0	0	0	0	0	0	0	21	0	0	0	0	0	0	0	0	0	0	0		1	0	0	0	0
Otu405	0	0	0	0	0	0	0	0	0	0	0	0	0	0	0	0	0	0	0	0	0	0	0	0	0	0	0	0	0	0	23	0	0	0	0	0	0	0	0	0	0	0	0		1	0	0	0	0
Otu406	4	4	7	8	0	3	5	2	1	7	0	1	1	14	11	12	20	2	1	10	9	11	5	8	5	1	3	4	3	1	3	5	3	19	18	1	6	11	15	14	2	1	3		1	1	1	0	0
Otu407	33	23	3	2	0	4	7	3	2	2	1	1	13	1	1	5	4	3	1	2	0	1	3	2	5	1	2	3	7	0	0	0	0	0	2	0	0	9	2	1	2	0	1		1	1	1	0	0
Otu149	19	0	27	0	0	0	0	0	0	0	0	0	0	0	2	3	0	0	0	0	0	0	5	163	0	0	0	0	0	0	17	3	0	0	0	13	0	0	0	0	0	0	0		1	1	1	0	0
Otu148	0	0	0	0	0	0	0	0	0	0	0	0	0	0	0	0	0	0	0	0	0	0	154	0	0	0	0	0	0	0	0	1	0	0	0	0	0	0	0	0	0	0	0		1	1	0	0	0
Otu662	0	0	0	0	0	0	0	0	0	0	0	0	0	0	0	0	0	0	0	0	0	0	0	6	0	0	0	0	0	0	0	0	0	0	0	0	0	0	0	0	0	0	0		1	0	0	0	0
Otu664	0	0	0	0	0	0	0	0	0	0	0	0	0	0	0	0	0	0	0	0	0	0	0	0	0	0	0	0	0	0	9	0	0	0	0	0	0	0	0	0	0	0	0		1	0	0	0	0
Otu665	0	0	0	0	0	0	0	0	0	0	0	0	0	0	0	0	0	0	0	0	0	0	0	0	0	0	0	0	0	0	7	0	0	0	0	0	0	0	0	0	0	0	0		1	0	0	0	0
Otu666	0	0	0	0	0	0	0	0	0	0	0	0	0	0	0	0	0	0	0	0	0	0	0	0	0	0	0	0	0	0	6	0	0	0	0	0	0	0	0	0	0	0	0		1	0	0	0	0
Otu667	0	0	0	0	0	0	0	0	0	0	0	0	0	0	0	0	0	0	0	0	0	0	0	0	0	0	0	0	0	0	0	7	0	0	0	0	0	0	0	0	0	0	0		1	0	0	0	0
Otu141	0	0	0	0	5	8	16	49	0	0	12	72	61	0	3	33	10	157	0	0	9	24	67	0	29	1	12	0	64	13	0	0	1	0	21	0	0	0	32	1	0	0	13		1	1	0	0	0
Otu140	0	0	0	0	0	0	0	0	0	0	0	0	0	0	0	0	0	0	0	0	0	0	0	0	0	0	0	0	0	0	0	132	0	0	0	0	0	0	0	0	0	0	0		1	0	0	0	0
Otu143	0	0	0	0	0	0	0	0	0	0	0	0	0	0	0	0	0	0	0	0	0	0	0	0	0	0	0	0	0	0	0	156	0	0	0	0	0	0	0	0	0	0	0		1	0	0	0	0
Otu142	0	0	0	0	0	0	0	0	0	0	0	0	0	0	0	0	0	0	0	0	1	0	0	0	0	0	0	0	0	0	162	0	0	0	0	7	0	0	0	0	0	0	0		1	1	0	0	0
Otu145	0	0	0	78	6	50	77	30	15	3	10	11	11	152	17	13	40	47	22	65	5	5	61	70	20	14	20	22	16	12	2	10	11	61	124	3	30	0	37	46	6	34	8		1	1	0	0	0
Otu144	13	54	15	0	0	0	0	0	0	0	0	0	0	0	0	0	0	0	1	0	0	0	31	0	0	0	0	0	0	0	0	3	0	0	1	1	0	0	0	0	0	162	0		1	1	1	0	0
Otu147	18	16	21	1	0	0	0	6	82	2	2	0	0	5	106	66	43	13	93	33	63	30	1	8	0	0	0	1	5	1	15	11	2	63	89	51	36	31	76	1	82	143	0		1	1	1	0	0
Otu146	296	163	91	50	140	55	61	134	69	57	29	50	1	179	77	72	18	92	101	59	52	43	45	90	69	74	102	83	46	73	67	106	75	83	109	73	78	55	45	43	123	125	26		1	1	1	0	0
Otu390	0	0	0	0	0	0	0	0	0	0	0	0	0	0	0	0	0	0	0	0	0	0	0	46	0	0	0	0	0	0	0	0	0	0	0	0	0	0	0	0	0	0	0		1	0	0	0	0
Otu391	0	0	0	0	0	0	0	0	0	0	0	0	0	0	0	0	0	0	0	0	0	0	0	0	0	0	0	0	0	0	22	0	0	0	0	0	0	0	0	0	0	0	0		1	0	0	0	0
Otu392	0	0	0	0	0	0	0	0	0	0	0	0	0	0	0	0	0	0	0	0	0	0	0	24	0	0	0	0	0	0	0	0	0	0	0	0	0	0	0	0	0	0	0		1	0	0	0	0
Otu393	15	43	22	1	1	1	0	0	0	31	2	1	1	4	12	16	6	3	3	21	28	24	0	7	2	0	0	0	1	0	4	12	1	0	9	0	1	7	7	8	12	2	3		1	1	1	0	0
Otu394	7	11	8	9	4	30	4	4	5	10	1	2	5	15	23	7	4	6	4	16	6	11	12	14	24	25	6	12	23	10	4	10	9	19	12	1	19	19	16	28	12	6	12		1	1	1	0	0
Otu395	11	14	27	17	0	7	6	1	6	13	0	2	0	4	17	29	35	4	0	15	13	9	17	5	8	9	2	3	1	0	2	3	4	50	29	0	32	14	7	10	8	2	7		1	1	1	0	0
Otu49	539	13	33	198	658	318	456	627	421	173	525	378	376	11	412	354	243	434	259	96	198	177	105	290	440	483	434	519	232	716	144	208	447	237	229	335	355	401	388	346	245	201	80		1	1	1	0	0
Otu45	0	0	0	0	0	0	0	0	0	0	0	0	0	0	0	0	0	0	0	0	0	0	0	550	0	0	0	0	0	0	58	0	0	0	0	0	0	0	0	0	0	0	0		1	0	0	0	0
Otu44	127	751	200	0	0	0	0	0	0	0	1	0	0	0	0	0	0	0	0	44	0	0	0	0	0	0	0	0	0	0	0	0	0	0	0	0	0	0	0	0	91	47	0		1	1	1	0	0
Otu41	0	0	0	0	0	0	0	0	0	0	0	0	0	0	0	0	0	0	0	0	0	0	0	0	0	0	0	0	0	0	759	43	0	0	0	0	0	0	0	0	0	0	0		1	0	0	0	0
Otu40	582	550	1471	438	21	461	792	141	219	495	115	136	149	0	1	1	1	337	124	195	0	0	39	804	211	147	212	1	408	0	136	708	79	2	2	0	0	132	659	734	27	242	1		1	1	1	0	0
Otu242	19	8	27	0	0	0	0	38	1	25	3	9	0	1	1	3	0	38	24	7	12	15	33	0	0	0	0	28	4	20	24	21	2	0	0	0	0	7	17	18	88	62	2		1	1	1	0	0
Otu243	10	54	34	44	4	38	53	6	27	72	2	8	22	28	21	19	57	15	11	17	57	48	33	75	48	31	9	15	40	4	11	14	11	23	29	4	30	32	34	23	21	10	49		1	1	1	0	0
Otu240	29	83	14	0	0	0	0	0	0	16	0	0	0	5	7	5	14	8	4	4	4	8	11	0	0	0	0	0	0	0	0	0	0	7	7	0	1	5	3	7	22	35	7		1	1	1	0	0
Otu241	0	0	0	0	0	0	0	0	0	0	0	0	0	0	0	0	0	0	0	0	0	0	0	64	0	0	0	0	0	0	0	0	0	0	0	0	0	0	0	0	0	0	0		1	0	0	0	0
Otu247	0	0	0	0	0	0	0	0	0	0	0	0	0	0	0	0	0	0	0	0	0	0	27	0	0	0	0	0	0	0	90	7	0	3	0	0	0	0	0	0	0	0	0		1	1	0	0	0
Otu244	165	52	0	49	7	11	2	20	27	1	5	19	76	16	6	10	0	21	8	5	0	5	10	7	6	3	4	11	10	3	2	7	12	8	5	1	20	21	19	11	14	19	6		1	1	1	0	0
Otu245	0	0	0	0	0	0	0	0	0	0	0	0	0	0	0	0	0	0	0	0	0	0	0	68	0	0	0	0	0	0	0	0	0	0	0	0	0	0	0	0	0	0	0		1	0	0	0	0
Otu248	0	0	1	0	0	0	0	0	0	0	0	0	0	1	0	0	0	0	0	0	0	0	121	0	0	0	0	0	2	0	0	0	0	0	0	0	0	0	0	0	0	0	0		1	1	1	0	0
Otu249	0	0	0	0	0	0	0	0	0	0	0	0	0	0	0	0	0	0	0	0	0	0	0	0	0	1	0	0	0	0	83	0	0	0	0	1	0	0	0	0	0	0	0		1	1	0	0	0
Otu718	0	0	0	0	0	0	0	0	0	0	0	0	0	0	0	0	0	0	0	0	0	0	0	12	0	0	0	0	0	0	0	0	0	0	0	0	0	0	0	0	0	0	0		1	0	0	0	0
Otu719	0	0	0	0	0	0	0	0	0	0	0	0	0	0	0	0	0	0	0	0	0	0	0	3	0	0	0	0	0	0	5	0	0	0	0	0	0	0	0	0	0	0	0		1	0	0	0	0
Otu813	0	0	0	0	0	0	0	0	0	0	0	0	0	0	0	0	0	0	0	0	0	0	0	0	0	0	0	0	0	0	0	4	0	0	0	0	0	0	0	0	0	0	0		1	0	0	0	0
Otu812	0	0	0	0	0	0	0	0	0	0	0	0	0	0	0	0	0	0	0	0	0	0	0	0	0	0	0	0	0	0	0	3	0	0	0	0	0	0	0	0	0	0	0		1	0	0	0	0
Otu811	0	0	4	15	16	1	9	7	0	3	0	0	0	93	31	83	94	129	1	5	14	2	0	18	21	20	61	3	5	13	6	4	0	8	50	19	36	193	227	222	5	5	5		1	1	1	0	0
Otu472	0	0	0	0	0	0	0	0	0	0	0	0	0	0	0	0	0	0	0	0	0	0	0	0	0	0	0	0	0	0	0	21	0	0	0	0	0	0	0	0	0	0	0		1	0	0	0	0
Otu817	0	0	0	0	0	0	0	0	0	0	0	0	0	0	0	0	0	0	0	0	0	0	0	0	0	0	0	0	0	0	0	4	0	0	0	0	0	0	0	0	0	0	0		1	0	0	0	0
Otu816	0	0	0	0	0	0	0	0	0	0	0	0	0	0	0	0	0	0	0	0	0	0	3	0	0	0	0	0	0	0	0	0	0	0	0	0	0	0	0	0	0	0	0		0	1	0	0	0
Otu815	0	0	0	0	0	0	0	0	0	0	0	0	0	0	0	0	0	0	0	0	0	0	0	6	0	0	0	0	0	0	1	0	0	0	0	0	0	0	0	0	0	0	0		1	0	0	0	0
Otu814	0	0	0	0	0	0	0	0	0	0	0	0	0	0	0	0	0	0	0	0	0	0	5	0	0	0	0	0	0	0	0	0	0	0	0	0	0	0	0	0	0	0	0		0	1	0	0	0
Otu819	21	23	4	2	0	0	0	0	3	1	0	4	16	5	0	1	0	0	0	0	0	0	0	1	0	0	0	3	2	1	2	2	4	0	0	0	0	3	0	0	0	0	1		1	1	1	0	0
Otu818	0	1	0	0	0	0	0	0	0	0	1	2	0	0	1	2	0	0	0	0	2	0	0	0	0	0	0	2	1	1	0	0	6	0	0	0	0	0	0	1	2	4	0		1	1	1	0	0
Otu1039	0	0	0	0	0	0	0	0	0	0	0	0	0	0	0	0	0	0	0	0	0	0	0	0	0	0	0	0	0	0	3	0	0	0	0	0	0	0	0	0	0	0	0		1	0	0	0	0
Otu963	0	0	0	0	0	0	0	0	0	0	0	0	0	0	0	0	0	0	0	0	0	0	0	0	0	0	0	0	0	0	0	2	0	0	0	0	0	0	0	0	0	0	0		1	0	0	0	0
Otu478	0	0	0	0	0	0	0	0	0	0	0	0	0	0	0	0	0	0	0	0	0	0	0	0	0	0	0	0	0	0	0	13	0	0	0	0	0	0	0	0	0	0	0		1	0	0	0	0
Otu660	0	0	0	0	0	0	0	0	0	0	0	0	0	0	0	0	0	0	0	0	0	0	0	0	0	0	0	0	0	0	0	10	0	0	0	0	0	0	0	0	0	0	0		1	0	0	0	0
Otu918	0	0	0	0	0	0	0	0	0	0	0	0	0	0	0	0	0	0	0	0	0	0	0	0	0	0	0	0	0	2	0	0	0	0	0	0	0	0	0	0	0	0	0		1	0	0	0	0
Otu661	0	0	0	0	0	0	0	0	0	0	0	0	0	0	0	0	0	0	0	0	0	0	0	5	0	0	0	0	0	0	1	0	0	0	0	0	0	0	0	0	0	0	0		1	0	0	0	0
Otu919	0	0	0	5	51	6	9	8	3	15	14	18	23	3	11	16	6	10	22	9	30	18	2	1	8	5	16	13	5	21	7	7	4	1	18	38	19	4	10	3	13	0	5		1	1	0	0	0
Otu925	0	0	0	0	0	0	0	0	0	0	0	0	0	0	0	0	0	0	0	0	0	0	4	0	0	0	0	0	0	0	0	1	0	1	0	0	0	0	0	0	0	0	0		1	1	0	0	0
Otu924	0	0	0	0	0	0	0	0	0	0	0	0	0	0	0	0	0	0	0	0	0	0	0	0	0	0	0	0	0	0	76	1	0	0	0	0	0	0	0	0	0	0	0		1	0	0	0	0
Otu888	0	2	1	0	2	4	0	1	1	0	0	0	0	2	4	1	0	0	2	0	0	0	0	1	1	0	3	1	0	0	1	0	0	0	3	0	0	0	1	0	3	0	0		1	1	1	0	0
Otu889	0	0	0	0	0	0	0	0	0	0	0	0	0	0	0	0	0	0	0	0	0	0	0	0	0	0	0	0	0	0	5	0	0	0	0	0	0	0	0	0	0	0	0		1	0	0	0	0
Otu866	0	0	0	0	0	0	0	0	0	0	0	0	0	0	0	0	0	0	0	0	0	0	0	0	0	0	0	0	0	0	0	0	0	0	1	0	0	0	2	0	1	0	0		0	1	0	0	0
Otu867	0	0	0	0	0	0	0	0	0	0	0	0	0	0	0	1	0	0	0	0	0	0	0	0	0	0	0	0	0	0	0	0	0	0	2	1	0	0	0	0	0	0	0		0	1	0	0	0
Otu864	18	1	6	18	32	31	18	51	53	31	90	65	37	19	49	39	12	97	81	50	147	78	39	70	39	15	28	43	16	56	59	69	37	11	60	69	46	15	60	38	145	400	23		1	1	1	0	0
Otu865	19	57	17	12	4	16	15	4	3	16	2	1	12	5	8	9	23	1	4	5	5	10	9	22	12	7	9	4	9	5	5	14	5	26	3	3	16	8	6	13	5	2	13		1	1	1	0	0
Otu862	0	0	0	0	0	0	0	0	0	0	0	0	0	0	0	0	0	0	0	0	0	0	0	0	0	0	0	0	0	0	0	2	0	0	0	0	0	0	0	0	0	0	0		1	0	0	0	0
Otu863	0	0	0	0	0	0	0	0	0	0	0	0	0	0	0	0	0	0	0	0	0	0	0	0	0	0	0	0	0	0	0	7	0	0	0	0	0	0	0	0	0	0	0		1	0	0	0	0
Otu860	0	0	0	0	0	0	0	0	0	0	0	0	0	0	2	0	0	0	0	0	0	0	0	0	0	0	0	0	0	0	0	0	0	0	0	0	0	0	0	0	0	0	0		0	1	0	0	0
Otu861	1	23	8	8	0	7	4	0	1	4	0	1	6	0	4	19	7	0	1	5	1	8	4	1	10	6	0	8	4	2	0	0	0	17	3	0	8	6	1	9	2	0	11		1	1	1	0	0
Otu912	0	1	4	38	0	10	13	5	5	4	1	3	4	1	26	42	13	10	0	26	6	10	7	10	6	8	3	9	31	4	11	1	2	31	31	3	37	33	34	13	6	0	25		1	1	1	0	0
Otu920	0	0	0	0	0	0	0	0	0	0	0	0	0	0	0	0	0	0	0	0	0	0	0	0	0	0	0	0	0	0	0	2	0	0	0	0	0	0	0	0	0	0	0		1	0	0	0	0
Otu868	0	0	0	3	0	0	2	3	0	0	0	0	0	0	0	1	0	0	0	0	0	1	0	0	0	2	0	0	4	0	0	1	1	0	0	0	0	2	1	0	1	1	1		1	1	0	0	0
Otu869	0	0	0	0	0	0	0	0	0	0	0	0	0	0	0	0	0	0	0	0	0	0	0	0	0	0	0	0	0	0	0	2	0	0	0	0	0	0	0	0	0	0	0		1	0	0	0	0
Otu1073	0	0	1	0	0	0	0	0	0	0	0	0	0	0	0	0	0	2	0	0	0	0	0	0	2	2	0	0	0	0	0	0	1	0	0	0	0	0	0	0	0	0	0		1	1	1	0	0
Otu668	0	0	0	0	0	0	0	0	0	0	0	0	0	0	0	0	0	0	0	0	0	0	6	0	0	0	0	0	0	0	0	0	0	0	0	0	0	0	0	0	0	0	0		0	1	0	0	0
Otu669	5	1	2	49	8	12	94	11	6	119	4	0	1	0	1	3	14	16	1	10	0	1	2	116	28	12	4	21	27	36	10	70	6	28	3	0	0	45	54	114	0	6	2		1	1	1	0	0
Otu1015	0	0	0	0	0	0	0	0	0	0	0	0	0	0	0	0	0	0	0	0	0	0	0	0	0	0	0	0	0	0	0	2	0	0	0	0	0	0	0	0	0	0	0		1	0	0	0	0
Otu886	0	0	0	0	0	0	0	0	0	0	0	0	0	0	0	0	0	0	0	0	0	0	0	0	0	0	0	0	0	0	0	5	0	0	0	0	0	0	0	0	0	0	0		1	0	0	0	0
Otu1014	0	0	0	0	0	0	0	0	0	0	0	0	0	0	0	0	0	0	0	0	0	0	0	0	0	0	0	0	0	0	1	4	0	0	0	0	0	0	0	0	0	0	0		1	0	0	0	0
Otu598	0	0	0	0	0	0	0	0	0	0	0	0	0	0	0	0	0	0	0	0	0	0	0	0	0	0	0	0	0	0	0	15	0	0	0	0	0	0	0	0	0	0	0		1	0	0	0	0
Otu599	0	0	0	0	0	0	0	0	1	0	0	0	0	0	0	1	0	0	1	0	0	0	15	0	0	0	0	0	0	0	0	0	0	0	0	0	0	0	0	0	1	1	0		1	1	0	0	0
Otu592	0	0	0	0	0	0	0	0	0	0	0	0	0	0	0	0	0	0	0	0	0	0	0	0	0	0	0	0	0	0	0	11	0	0	0	0	0	0	0	0	0	0	0		1	0	0	0	0
Otu593	0	0	0	0	0	0	0	0	0	0	0	0	0	0	0	0	0	0	0	0	0	0	0	0	0	0	0	0	0	0	0	12	0	0	0	0	0	0	0	0	0	0	0		1	0	0	0	0
Otu590	0	0	0	0	0	0	0	0	0	0	0	0	0	0	0	0	0	0	0	0	0	0	0	10	0	0	0	0	0	0	0	0	0	0	0	0	0	0	0	0	0	0	0		1	0	0	0	0
Otu596	0	0	0	0	0	0	0	0	0	0	0	0	0	0	0	0	0	0	0	0	0	0	0	0	0	0	1	0	0	0	0	7	0	0	0	0	0	0	0	0	0	0	0		1	0	0	0	0
Otu597	0	0	0	0	0	0	0	0	0	0	0	0	0	0	0	0	0	0	0	0	0	0	0	0	0	0	0	0	0	0	0	7	0	0	0	0	0	0	0	0	0	0	0		1	0	0	0	0
Otu594	0	0	0	0	0	1	0	0	0	0	0	0	0	0	0	0	0	0	0	0	0	0	0	0	0	0	0	0	0	0	0	25	0	0	0	0	0	0	0	0	0	0	0		1	0	0	0	0
Otu595	0	0	0	0	0	0	0	0	0	0	0	0	0	0	0	0	0	0	0	0	0	0	0	0	0	0	0	0	0	0	0	11	0	0	0	0	0	0	0	0	0	0	0		1	0	0	0	0
Otu1019	0	0	0	0	0	0	0	0	0	0	0	0	0	0	0	0	0	0	0	0	0	0	0	4	0	0	0	0	0	0	0	0	0	0	0	0	0	0	0	0	0	0	0		1	0	0	0	0
Otu502	5	6	14	0	0	0	0	0	0	0	0	0	0	0	0	0	0	0	0	1	14	0	0	0	0	0	0	0	0	0	2	0	0	0	0	0	0	0	0	0	8	1	2		1	1	1	0	0
Otu882	0	0	0	0	0	0	0	0	0	0	0	0	0	0	0	0	0	0	0	0	0	0	0	18	0	0	0	0	0	0	0	0	0	0	0	0	0	0	0	0	0	0	0		1	0	0	0	0
Otu931	0	0	0	0	0	0	0	0	0	0	0	0	0	0	0	0	0	0	0	0	0	0	0	2	0	0	0	0	0	0	0	0	0	0	0	0	0	0	0	0	0	0	0		1	0	0	0	0
Otu1018	2	4	1	2	0	0	0	0	0	0	0	0	0	6	2	1	0	2	0	2	6	2	1	1	0	0	0	0	0	0	0	0	1	2	2	0	1	1	2	3	3	9	0		1	1	1	0	0
Otu883	7	3	7	7	1	12	6	5	3	8	1	0	3	7	9	9	2	7	0	3	1	3	6	2	8	7	5	7	4	3	1	2	6	7	7	0	7	4	5	2	3	6	6		1	1	1	0	0
Otu567	0	0	0	0	0	0	0	0	0	0	0	0	0	0	0	0	0	0	0	0	0	0	0	0	0	0	0	0	0	0	0	9	0	0	0	1	0	0	0	0	0	0	0		1	1	0	0	0
Otu566	2	10	3	6	0	4	1	0	0	0	0	0	0	0	2	5	5	0	0	2	1	0	8	2	1	0	0	0	4	1	1	0	1	3	2	0	4	4	2	2	0	1	2		1	1	1	0	0
Otu565	0	0	0	0	0	0	0	0	0	0	0	0	0	0	0	0	0	0	0	0	0	0	0	0	0	0	0	0	0	0	0	11	0	0	0	0	0	0	0	0	0	0	0		1	0	0	0	0
Otu564	0	0	0	0	0	0	0	0	0	0	0	0	0	0	0	0	0	0	0	0	0	0	2	0	0	0	0	0	0	0	0	9	0	0	0	0	0	0	0	0	0	0	0		1	1	0	0	0
Otu448	0	0	0	0	0	0	0	0	0	0	0	0	0	0	0	0	0	0	0	0	0	0	0	0	0	0	0	0	0	0	0	19	0	0	0	0	0	0	0	0	0	0	0		1	0	0	0	0
Otu561	0	0	0	0	0	0	0	0	0	9	0	1	0	0	0	0	0	0	4	1	4	3	0	0	0	0	0	0	0	0	5	5	6	0	0	0	0	0	0	0	9	3	0		1	1	0	0	0
Otu560	0	0	0	0	0	0	0	0	0	0	0	0	0	0	0	0	0	0	0	0	0	0	0	0	0	0	0	0	0	0	10	0	0	0	0	0	0	0	0	0	0	0	0		1	0	0	0	0
Otu444	1	5	8	2	1	4	2	2	3	3	0	0	0	5	3	9	3	0	2	2	9	4	4	4	0	0	0	1	6	1	19	4	0	5	3	0	2	6	4	6	5	3	3		1	1	1	0	0
Otu445	0	0	0	0	0	0	0	0	0	0	0	0	0	0	0	0	0	0	0	0	0	0	0	36	0	0	0	0	0	0	0	0	0	0	0	0	0	0	0	0	0	0	0		1	0	0	0	0
Otu446	3	23	2	11	1	12	11	4	0	18	1	0	6	5	8	15	13	5	1	11	28	12	13	8	5	2	2	2	7	1	4	8	1	10	1	1	19	17	5	13	5	3	10		1	1	1	0	0
Otu447	0	0	0	0	0	0	0	0	0	0	0	0	0	0	0	0	0	0	0	0	0	0	0	26	0	0	0	0	0	0	0	0	0	0	0	0	0	0	0	0	0	0	0		1	0	0	0	0
Otu440	1	2	0	4	5	2	5	1	4	3	1	0	1	12	2	7	0	1	10	5	8	2	1	3	0	1	2	0	0	1	0	1	3	2	2	15	0	4	4	7	13	3	5		1	1	1	0	0
Otu441	0	0	0	0	0	0	0	0	0	0	0	0	0	0	0	0	0	0	0	0	0	0	48	0	0	0	0	0	0	0	0	0	0	0	0	0	0	0	0	0	0	0	0		0	1	0	0	0
Otu442	6	10	6	1	3	3	0	3	2	1	3	1	2	6	3	1	2	6	15	13	10	13	16	2	0	2	2	0	1	2	7	9	2	8	7	16	4	3	6	4	22	57	2		1	1	1	0	0
Otu932	0	0	0	0	0	0	0	0	0	0	1	0	0	0	0	0	0	0	0	0	1	0	0	0	0	0	0	0	0	0	0	0	0	4	0	1	0	0	0	0	0	0	0		1	1	0	0	0
Otu1008	0	0	0	0	0	0	0	0	0	0	0	0	0	0	0	0	0	0	0	0	0	0	52	0	0	0	0	0	0	0	0	0	0	0	0	0	0	0	0	0	0	0	0		0	1	0	0	0
Otu508	9	12	5	10	3	8	4	12	11	15	3	4	7	14	7	9	2	5	3	1	4	11	7	3	2	7	10	9	3	9	8	23	9	1	1	3	4	1	1	4	11	16	4		1	1	1	0	0
Otu1006	0	0	0	0	0	0	0	0	0	0	0	0	0	0	0	0	0	0	0	0	0	0	0	0	0	0	0	0	0	0	3	0	0	0	0	0	0	0	0	0	0	0	0		1	0	0	0	0
Otu1007	0	0	0	0	0	0	0	0	0	0	0	0	0	0	0	0	0	0	0	0	0	0	65	0	0	0	1	0	0	0	0	0	0	0	0	0	0	0	0	0	0	0	0		1	1	0	0	0
Otu1004	10	6	24	8	3	10	8	6	4	12	4	5	2	6	18	16	20	7	3	21	12	13	11	11	15	7	10	13	9	9	7	11	7	14	19	4	5	17	11	16	6	19	15		1	1	1	0	0
Otu1005	0	0	0	0	0	0	0	0	0	0	0	0	0	0	0	0	0	0	0	0	0	0	0	2	0	0	0	0	0	0	0	0	0	0	0	0	0	0	0	0	0	0	0		1	0	0	0	0
Otu1002	0	0	0	0	0	0	0	0	0	0	0	0	0	0	0	0	0	0	0	0	0	0	2	0	0	0	0	0	0	0	0	0	0	0	0	0	0	0	0	0	0	0	0		0	1	0	0	0
Otu1003	0	0	0	0	0	0	0	0	0	0	0	0	0	0	0	0	0	0	0	0	0	0	0	0	0	0	0	0	0	0	0	4	0	0	0	0	0	0	0	0	0	0	0		1	0	0	0	0
Otu1000	0	1	0	0	2	1	0	0	2	0	0	2	0	1	2	2	3	12	4	0	2	0	0	2	2	0	3	2	1	2	0	2	0	1	1	1	2	2	4	0	0	4	0		1	1	1	0	0
Otu1001	0	0	0	0	0	0	0	0	0	0	0	0	0	0	0	0	0	0	0	0	0	0	0	0	0	0	0	0	0	0	0	4	0	0	0	0	0	0	0	0	0	0	0		1	0	0	0	0
Otu750	0	0	0	0	0	0	0	0	0	0	0	0	0	0	0	0	0	0	0	0	0	0	0	1	0	0	0	0	0	0	4	0	0	0	0	0	0	0	0	0	0	0	0		1	0	0	0	0
Otu968	0	0	0	0	0	0	0	0	0	0	0	0	0	0	0	0	0	0	0	0	0	0	0	0	0	0	0	0	0	0	5	0	0	0	0	0	0	0	0	0	0	0	0		1	0	0	0	0
Otu219	1	1	8	55	0	51	27	10	2	84	4	1	0	19	59	71	87	12	7	106	86	60	56	49	43	31	7	3	40	13	15	19	0	50	106	1	61	74	58	102	11	12	50		1	1	1	0	0
Otu218	0	0	0	0	0	0	0	0	0	0	0	0	0	0	0	0	0	0	0	0	0	0	149	0	0	0	0	0	0	0	0	0	0	0	0	0	0	0	0	0	0	0	0		0	1	0	0	0
Otu749	0	0	0	0	0	0	0	0	0	0	0	0	0	0	0	0	0	0	0	0	0	0	0	5	0	0	0	0	0	0	0	0	0	0	0	0	0	0	0	0	0	0	0		1	0	0	0	0
Otu748	0	0	0	0	0	0	0	0	0	0	0	0	0	0	0	0	0	0	0	0	0	0	0	0	0	0	0	0	0	0	0	4	0	0	0	0	0	0	0	0	0	0	0		1	0	0	0	0
Otu217	0	0	0	0	0	0	0	0	1	39	4	1	1	0	0	0	0	0	3	29	7	8	39	0	0	0	0	0	0	0	36	70	0	0	0	0	0	0	0	0	25	16	82		1	1	0	0	0
Otu216	81	16	25	45	49	44	36	67	71	56	79	75	47	64	65	32	38	72	107	45	77	68	51	49	89	64	74	101	28	69	51	72	49	40	33	27	36	55	44	52	121	106	37		1	1	1	0	0
Otu211	13	43	27	11	2	7	12	6	6	20	1	2	5	28	32	32	93	9	24	84	33	23	26	17	44	10	9	7	15	6	8	15	8	21	30	0	10	31	24	36	54	4	22		1	1	1	0	0
Otu210	25	44	105	8	4	6	11	4	18	6	3	1	3	1	84	109	30	18	5	32	10	17	16	1	16	9	7	17	10	6	0	0	3	21	34	3	94	92	48	84	4	1	8		1	1	1	0	0
Otu213	4	55	22	58	1	23	18	10	10	31	2	4	12	22	44	52	50	16	11	29	46	84	19	38	20	9	10	6	10	4	14	3	7	35	101	1	52	58	19	37	12	13	12		1	1	1	0	0
Otu212	0	1	0	0	0	0	0	0	0	0	0	0	0	0	0	0	0	0	0	0	0	0	12	0	0	0	0	0	0	0	80	3	1	0	0	0	0	0	0	0	0	0	0		1	1	1	0	0
Otu398	0	2	0	1	0	0	0	0	0	1	0	0	0	0	0	0	0	0	0	0	0	0	32	1	0	0	1	0	0	0	0	0	0	0	1	0	0	1	0	1	1	0	1		1	1	1	0	0
Otu753	0	1	0	0	0	0	0	0	0	0	0	0	0	0	0	0	0	0	0	0	0	0	0	0	0	0	0	0	0	0	0	10	1	0	0	0	0	0	0	0	0	0	0		1	0	1	0	0
Otu905	0	0	0	0	0	0	0	0	0	0	0	0	0	0	0	0	0	0	0	0	0	0	0	0	0	0	0	0	0	0	2	0	0	0	0	0	0	0	0	0	0	0	0		1	0	0	0	0
Otu399	0	0	0	0	0	0	0	0	0	0	0	0	0	0	0	0	0	0	0	0	0	0	27	0	0	0	0	0	0	0	0	0	0	0	0	0	0	0	0	0	0	0	0		0	1	0	0	0
Otu978	0	0	0	0	0	0	0	0	0	0	0	0	0	0	0	0	0	0	0	0	0	0	5	0	0	1	0	0	0	0	0	0	0	2	0	1	0	0	0	0	0	0	0		1	1	0	0	0
Otu691	1	0	2	156	60	282	370	221	205	22	139	109	162	187	329	325	295	104	99	341	77	296	248	162	350	388	308	298	340	197	46	28	211	308	305	127	391	230	222	214	137	20	635		1	1	1	0	0
Otu690	0	0	0	0	0	0	0	0	0	0	0	0	0	0	0	0	0	0	0	0	0	0	0	9	0	0	0	0	0	0	0	0	0	0	0	0	0	0	0	0	0	0	0		1	0	0	0	0
Otu693	2	0	0	1	1	0	2	0	0	0	0	0	0	1	1	2	0	0	1	0	2	0	4	4	4	1	1	0	0	0	0	1	0	4	3	0	0	2	2	4	1	0	0		1	1	1	0	0
Otu692	0	0	0	0	0	0	0	0	0	0	0	0	0	0	0	0	0	0	0	0	0	0	0	6	0	0	0	0	0	0	0	0	0	0	0	0	0	0	0	0	0	0	0		1	0	0	0	0
Otu695	0	0	0	0	0	0	0	0	0	0	0	0	0	0	0	0	0	0	0	0	0	0	0	0	0	0	0	0	0	0	0	10	0	0	0	0	0	0	0	0	0	0	0		1	0	0	0	0
Otu694	0	0	0	0	0	0	0	0	0	0	0	0	0	0	0	0	0	0	0	0	0	0	0	0	0	0	0	0	0	0	0	6	0	0	0	0	0	0	0	0	0	0	0		1	0	0	0	0
Otu697	0	0	0	0	0	0	0	0	0	0	0	0	0	0	0	0	0	0	0	0	0	0	0	0	0	0	0	0	0	0	0	5	0	0	0	0	0	0	0	0	0	0	0		1	0	0	0	0
Otu696	0	7	5	4	0	1	1	1	1	5	0	0	0	4	3	0	4	0	1	2	1	1	3	2	2	2	0	0	2	2	1	1	1	3	3	0	1	5	3	1	0	2	1		1	1	1	0	0
Otu699	0	0	0	0	0	0	0	0	0	0	0	0	0	0	0	0	0	0	0	0	0	0	0	7	0	0	0	0	0	0	0	0	0	0	0	0	0	0	0	0	0	0	0		1	0	0	0	0
Otu698	0	0	0	0	0	0	0	0	0	0	0	0	0	0	0	0	0	0	0	0	0	0	6	0	0	0	0	0	0	0	0	0	0	0	0	0	0	0	0	0	0	0	0		0	1	0	0	0
Otu757	0	0	0	0	0	0	0	0	0	0	0	0	0	0	0	0	0	0	0	0	0	0	0	7	0	0	0	0	0	0	0	0	0	0	0	0	0	0	0	0	0	0	0		1	0	0	0	0
Otu361	1	13	15	31	1	2	8	3	1	18	0	0	1	8	11	16	17	1	3	8	0	6	5	19	12	7	3	4	12	1	2	5	3	12	13	0	9	9	8	15	6	2	7		1	1	1	0	0
Otu360	0	1	0	0	0	0	0	0	0	0	0	0	0	0	0	0	0	0	0	0	0	0	3	0	0	0	0	0	0	0	0	52	0	0	0	5	0	0	0	0	0	0	0		1	1	1	0	0
Otu363	0	0	0	1	0	0	0	12	3	3	0	0	0	15	0	0	0	31	18	3	0	0	0	0	0	0	0	7	0	1	9	0	0	0	0	0	0	13	9	14	12	0	0		1	1	0	0	0
Otu365	0	0	1	0	0	25	25	0	0	0	0	0	0	8	1	0	0	0	0	0	0	0	1	0	1	1	0	0	0	20	1	3	0	1	0	1	0	0	0	0	0	0	0		1	1	1	0	0
Otu364	0	0	0	0	0	0	0	8	0	0	0	4	32	0	0	0	0	3	0	0	0	0	0	0	0	0	0	2	4	0	0	0	6	0	0	0	0	0	0	2	0	0	0		1	1	0	0	0
Otu367	0	0	0	0	0	0	0	0	0	0	0	0	0	0	0	0	0	0	0	0	0	0	0	0	0	0	0	0	0	0	0	23	0	0	0	0	0	0	0	0	0	0	0		1	0	0	0	0
Otu366	0	0	0	0	0	0	0	0	0	0	0	0	0	0	0	0	0	0	0	0	0	0	0	32	0	0	0	0	0	0	0	0	0	0	0	0	0	0	0	0	0	0	0		1	0	0	0	0
Otu369	0	0	0	0	0	0	0	0	0	0	0	0	0	0	0	0	0	0	0	0	0	0	0	0	0	0	0	0	0	0	24	0	0	0	0	0	0	0	0	0	0	0	0		1	0	0	0	0
Otu368	0	0	0	0	0	0	0	0	0	0	0	0	0	0	0	0	0	0	0	0	0	0	0	36	0	0	0	0	0	0	0	0	0	0	0	0	0	0	0	0	0	0	0		1	0	0	0	0
Otu613	7	1	0	1	0	2	0	1	2	2	0	1	11	0	0	0	0	0	0	0	0	1	1	0	1	0	0	1	1	0	1	2	0	0	0	1	0	0	1	0	0	0	0		1	1	1	0	0
Otu621	2	5	1	6	0	2	5	1	3	1	4	1	4	6	9	6	0	6	0	1	6	1	4	0	2	5	2	1	2	0	2	3	3	3	6	0	5	7	1	2	3	2	0		1	1	1	0	0
Otu130	173	25	63	139	253	199	244	279	360	280	279	143	146	281	258	140	177	100	166	90	260	202	133	166	120	199	278	274	126	224	222	201	227	116	41	89	257	82	48	37	257	77	69		1	1	1	0	0
Otu131	39	175	116	74	6	69	13	27	10	16	7	12	42	5	108	132	11	31	20	29	23	41	32	11	25	55	19	37	138	28	56	70	5	93	127	6	103	124	82	61	32	30	20		1	1	1	0	0
Otu132	26	34	27	124	9	27	87	18	11	137	6	7	12	161	29	24	186	6	5	7	29	18	18	185	37	23	43	34	47	25	38	55	10	131	14	2	67	23	13	23	5	5	8		1	1	1	0	0
Otu133	0	4	10	59	2	129	15	17	56	178	6	20	83	32	22	34	39	21	2	11	109	95	26	120	114	76	34	72	103	9	41	50	21	105	36	18	67	95	61	76	23	7	120		1	1	1	0	0
Otu134	34	71	1	21	45	29	25	141	79	15	26	33	23	38	77	27	11	37	5	18	7	2	13	32	34	47	54	46	26	17	54	185	56	13	18	15	42	17	7	2	56	161	9		1	1	1	0	0
Otu135	8	29	45	134	7	36	69	17	19	243	14	10	6	75	113	88	70	43	34	58	172	157	69	106	52	26	27	16	28	12	36	35	20	71	108	9	57	112	87	244	32	19	71		1	1	1	0	0
Otu136	0	0	0	0	0	0	0	0	0	0	0	0	0	0	0	0	0	0	0	0	0	0	180	0	0	0	0	0	0	0	0	0	0	0	0	0	0	0	0	0	0	0	0		0	1	0	0	0
Otu137	7	17	103	0	0	0	0	0	0	136	3	13	0	0	0	0	0	0	6	105	37	32	26	0	0	0	0	0	0	0	178	241	31	0	0	0	0	0	0	0	161	124	73		1	1	1	0	0
Otu139	50	186	118	83	7	76	60	7	16	74	3	8	19	31	51	79	90	29	7	49	26	35	64	79	58	101	28	37	92	20	21	26	25	98	20	3	93	148	73	68	47	5	56		1	1	1	0	0
Otu614	0	0	0	0	0	0	0	0	0	0	0	0	0	0	0	0	0	0	0	0	0	0	9	0	0	0	0	0	0	0	0	5	0	0	0	0	0	0	0	0	0	0	0		1	1	0	0	0
Otu14	0	2	0	0	0	0	0	1	0	1	0	0	0	0	0	0	0	1	0	0	0	0	0	0	0	0	0	0	0	0	2302	8	0	0	0	11	0	0	0	0	0	0	0		1	1	1	0	0
Otu15	0	0	0	0	0	0	0	0	0	0	0	0	0	0	0	0	0	0	0	0	0	0	0	1772	0	0	0	0	0	0	4	0	0	0	0	0	0	0	0	0	0	0	0		1	0	0	0	0
Otu16	2315	208	149	0	0	0	0	0	0	0	0	0	0	0	1	0	0	0	0	0	0	0	1	1	0	0	0	0	1	3	0	0	0	0	0	2	1	0	0	0	0	0	0		1	1	1	0	0
Otu10	4442	1276	3566	1461	3854	1768	1952	3202	3026	1962	4621	2884	4479	3111	880	666	1480	301	3710	1507	1562	1159	1951	264	2525	3238	2619	3538	1221	4374	1482	63	4162	1458	208	816	1003	2048	1013	1272	1252	324	2110		1	1	1	0	0
Otu11	15	4	43	3568	140	1259	1066	375	926	1658	186	179	379	67	1432	1594	522	398	87	607	23	33	1199	2715	1291	1098	531	1093	1672	390	60	414	436	3187	1709	120	1829	1016	747	984	220	131	1473		1	1	1	0	0
Otu12	2814	81	158	0	1	0	0	0	276	379	646	201	9	0	0	0	0	54	1737	112	181	2	25	0	0	0	0	0	0	1	240	198	267	7	71	2	1	6	123	29	697	1892	36		1	1	1	0	0
Otu13	95	2498	357	467	1	67	98	53	171	447	31	7	98	3	36	147	1250	29	0	58	109	443	150	173	15	56	80	108	131	18	53	61	128	105	85	12	100	440	142	110	31	15	326		1	1	1	0	0
Otu916	0	0	0	0	0	0	0	0	0	0	0	0	0	0	1	0	0	0	0	1	0	0	0	0	0	0	0	0	0	0	0	4	0	0	1	1	0	0	0	0	0	0	0		1	1	0	0	0
Otu917	0	0	0	0	0	0	0	0	0	0	0	0	0	0	0	0	0	0	0	0	0	0	0	3	0	0	0	0	0	0	0	0	0	0	0	0	0	0	0	0	0	0	0		1	0	0	0	0
Otu914	20	5	53	5	5	6	1	3	9	1	5	6	0	2	3	7	1	9	31	5	12	5	2	4	4	2	6	1	1	4	4	13	4	2	6	3	6	3	8	4	32	38	3		1	1	1	0	0
Otu616	0	0	0	0	0	0	0	0	0	0	0	0	0	0	0	0	0	0	0	0	0	0	0	0	0	0	0	0	0	0	0	8	0	0	0	0	0	0	0	0	0	0	0		1	0	0	0	0
Otu18	962	1689	196	226	87	342	281	209	202	146	117	75	150	293	261	218	238	240	0	103	0	0	0	200	269	305	254	134	114	91	245	618	339	188	315	44	160	269	130	143	41	294	0		1	1	1	0	0
Otu19	748	147	308	249	466	321	257	413	1172	345	1595	1038	624	433	542	456	210	638	809	426	312	245	517	316	509	358	332	333	177	535	443	389	1085	215	262	543	277	309	463	515	1345	778	373		1	1	1	0	0
Otu910	0	0	0	0	0	0	0	0	0	0	0	0	0	0	0	0	0	0	0	0	0	0	0	0	0	0	0	0	0	0	0	0	0	2	0	0	0	0	0	0	0	0	0		0	1	0	0	0
Otu911	0	0	0	4	1	1	1	1	2	4	3	0	5	4	1	1	1	3	1	0	0	0	1	2	1	0	1	2	1	2	2	1	3	1	0	3	0	3	3	1	2	2	1		1	1	0	0	0
Otu706	0	0	0	0	0	0	0	0	0	0	0	0	0	0	0	0	0	0	0	0	0	0	0	0	0	0	0	0	0	0	0	6	0	0	0	0	0	0	0	0	0	0	0		1	0	0	0	0
Otu1063	0	0	0	0	0	0	0	0	4	3	0	0	0	0	0	0	0	0	1	0	13	9	4	0	0	0	0	0	0	0	2	0	12	0	0	0	0	0	0	0	3	5	3		1	1	0	0	0
Otu951	0	0	0	0	0	0	0	0	0	0	0	0	0	0	0	0	0	0	0	0	0	0	0	13	0	0	0	0	0	0	0	0	0	0	0	0	0	0	0	0	0	0	0		1	0	0	0	0
Otu628	0	0	0	0	0	0	0	0	0	0	0	0	0	0	0	0	0	0	0	0	0	0	0	9	0	0	0	0	0	0	0	0	0	0	0	0	0	0	0	0	0	0	0		1	0	0	0	0
Otu624	0	0	0	0	0	0	0	0	0	0	0	0	1	0	0	0	0	0	0	1	0	0	0	0	0	0	0	0	0	0	0	12	0	0	0	3	0	0	0	0	0	0	0		1	1	0	0	0
Otu625	0	0	0	9	0	0	0	2	4	7	13	1	4	3	0	0	0	0	1	1	1	0	0	0	0	0	0	1	1	4	8	1	3	0	0	2	0	0	0	0	1	2	2		1	1	0	0	0
Otu626	0	0	0	0	0	0	0	0	0	0	0	0	0	0	0	0	0	0	0	0	0	0	0	0	0	0	0	0	0	0	0	6	0	0	0	0	0	0	0	0	0	0	0		1	0	0	0	0
Otu627	0	0	0	0	0	0	0	0	0	0	0	0	0	0	0	0	0	0	0	0	0	0	0	9	0	0	0	0	0	0	0	0	0	0	0	0	0	0	0	0	0	0	0		1	0	0	0	0
Otu189	0	1	0	0	0	0	0	0	0	0	0	0	0	0	0	0	0	0	0	0	0	0	0	0	0	0	0	0	0	0	110	4	0	0	0	0	0	0	0	0	0	0	0		1	0	1	0	0
Otu188	0	0	0	0	0	0	0	0	0	0	0	0	0	0	0	0	0	0	0	0	0	0	0	94	0	0	0	0	0	0	0	0	0	0	0	0	0	0	0	0	0	0	0		1	0	0	0	0
Otu622	0	0	0	0	0	1	0	1	1	0	0	0	0	0	4	1	0	0	1	1	1	4	11	1	0	3	0	1	1	0	4	0	0	0	1	0	0	0	1	1	0	0	2		1	1	0	0	0
Otu623	0	0	0	0	0	0	0	0	0	0	0	0	0	0	0	0	0	0	0	0	0	0	0	0	0	0	0	0	0	0	0	6	0	0	0	0	0	0	0	0	0	0	0		1	0	0	0	0
Otu185	6	26	32	50	9	29	29	12	24	58	1	5	17	38	75	95	31	12	6	41	31	62	64	113	34	25	16	14	68	12	6	13	4	121	116	8	54	107	59	81	25	13	33		1	1	1	0	0
Otu184	3	27	54	34	2	49	17	5	0	61	1	4	7	13	44	48	115	11	10	85	98	89	45	34	37	23	7	9	29	9	6	14	2	57	112	3	61	86	67	100	18	7	69		1	1	1	0	0
Otu187	0	0	0	0	0	0	0	0	0	0	0	0	0	0	0	0	0	0	0	0	0	0	117	0	0	0	0	0	1	0	0	1	0	0	0	0	0	0	0	0	0	0	0		1	1	0	0	0
Otu186	15	123	98	72	1	11	17	3	1	2	16	5	45	46	7	23	38	27	0	9	16	8	38	42	9	2	8	0	19	1	26	37	14	7	4	0	12	51	38	107	13	19	48		1	1	1	0	0
Otu181	0	0	0	0	0	0	1	0	0	0	0	0	0	0	0	0	0	0	0	0	0	0	0	0	0	0	0	0	0	97	0	0	0	0	0	0	0	0	0	0	0	0	0		1	0	0	0	0
Otu180	13	31	40	123	6	60	44	11	39	99	4	5	29	29	140	142	58	20	6	140	158	157	34	69	79	38	35	30	51	11	13	28	18	173	90	12	113	65	63	149	33	4	100		1	1	1	0	0
Otu183	11	106	44	59	5	19	41	5	5	91	0	2	3	34	74	64	183	7	3	68	18	16	23	56	109	49	23	9	22	6	13	5	8	118	68	3	16	12	17	85	34	10	42		1	1	1	0	0
Otu182	0	0	0	0	0	0	0	0	0	0	0	0	0	0	0	0	0	0	0	0	0	0	0	123	0	0	0	0	0	0	0	0	0	0	0	0	0	0	0	0	0	0	0		1	0	0	0	0
