# Supplementary material for: Smarcad1 mediates microbiota-induced inflammation in mouse and coordinates gene expression in the intestinal epithelium
Source: Genome Biol. 2020 Mar 11;21:64. doi: 10.1186/s13059-020-01976-7 (PMC7065452; doi:10.1186/s13059-020-01976-7)
Supplement: Supplementary file 24 — Additional file 24: Table S23. EdU assay example files and Excel-script for calculation of EdU-signal to crypt base distance. [file 13059_2020_1976_MOESM24_ESM.xlsx]

## Sheet: Image
								slope	-1.51981
								intercept	868.08
								tan(alpha)	-1.51981
								alpha	-0.988834
								sin(alpha)	-0.835386
								cos(alpha)	0.549664

## Sheet: crypts
	Mean	X	Y
1	64	483.02	110.16
2	27	462.9	157.83
3	255	415.23	248.93
4	255	397.22	290.24
5	32	330.49	387.69
6	106	269.05	434.3
7	22	246.81	479.84
8	226	236.21	517.98

## Sheet: nuclei
DAPI									EdU
	Mean	Min	Max	X	Y	IntDen	RawIntDen	Mean(-bg)		Mean	Min	Max	X	Y	IntDen	RawIntDen	Mean(-bg)		X'	d(X-X')	Y'	d(Y-Y')	Xlum	This side?		Distance
1	87.93	45	159	19.6	3.07	2959.92	2638	52.93	1	0	0	0	19.6	3.07	0	0	-4		569.157	549.557	838.292	835.222	-1356.22	1		459.092
2	138.17	101	198	23.83	1.06	930.16	829	103.17	2	0	0	0	23.83	1.06	0	0	-4		570.48	546.65	831.863	830.803	-1354.89	1		456.663
3	110.22	52	194	33	2.68	3957.4	3527	75.22	3	0	0	0	33	2.68	0	0	-4		569.414	536.414	817.927	815.247	-1355.96	1		448.112
4	45.17	31	69	46.08	1.06	304.07	271	10.17	4	0	0	0	46.08	1.06	0	0	-4		570.48	524.4	798.048	796.988	-1354.89	1		438.076
5	99	47	236	54.9	2.97	3332.43	2970	64	5	0	0	0	54.9	2.97	0	0	-4		569.223	514.323	784.643	781.673	-1356.15	1		429.658
6	81.11	29	213	62.5	3.18	1638.16	1460	46.11	6	0.17	0	2	62.5	3.18	3.37	3	-3.83		569.085	506.585	773.092	769.912	-1356.29	1		423.193
7	229.73	144	255	78.91	1.59	3866.52	3446	194.73	7	0	0	0	78.91	1.59	0	0	-4		570.131	491.221	748.152	746.562	-1355.24	1		410.359
8	167.03	58	255	85.54	5.03	5997.25	5345	132.03	8	0	0	0	85.54	5.03	0	0	-4		567.867	482.327	738.076	733.046	-1357.51	1		402.929
9	101.17	67	127	91.63	1.06	681.07	607	66.17	9	0	0	0	91.63	1.06	0	0	-4		570.48	478.85	728.82	727.76	-1354.89	1		400.024
10	84.17	36	158	167.89	1.06	566.63	505	49.17	10	0.33	0	2	167.89	1.06	2.24	2	-3.67		570.48	402.59	612.92	611.86	-1354.89	1		336.317
11	247.56	227	255	174.25	1.59	2499.88	2228	212.56	11	0	0	0	174.25	1.59	0	0	-4		570.131	395.881	603.254	601.664	-1355.24	1		330.713
12	136	67	209	206.49	2.44	3814.9	3400	101	12	0	0	0	206.49	2.44	0	0	-4		569.572	363.082	554.255	551.815	-1355.8	1		303.313
13	175.33	84	255	238.86	1.06	1180.38	1052	140.33	13	0	0	0	238.86	1.06	0	0	-4		570.48	331.62	505.059	503.999	-1354.89	1		277.03
14	27.17	23	37	340.55	1.06	182.89	163	-7.83	14	0	0	0	340.55	1.06	0	0	-4		570.48	229.93	350.509	349.449	-1354.89	1		192.08
15	46.86	29	83	367.64	2.19	1104.08	984	11.86	15	0.05	0	1	367.64	2.19	1.12	1	-3.95		569.736	202.096	309.338	307.148	-1355.64	1		168.828
16	91.67	69	121	380.8	1.06	617.12	550	56.67	16	0	0	0	380.8	1.06	0	0	-4		570.48	189.68	289.337	288.277	-1354.89	1		158.456
17	154.84	66	254	389.51	2.88	6428.11	5729	119.84	17	0.11	0	3	389.51	2.88	4.49	4	-3.89		569.282	179.772	276.099	273.219	-1356.09	1		150.179
18	95.56	69	137	398.81	1.59	964.95	860	60.56	18	0.11	0	1	398.81	1.59	1.12	1	-3.89		570.131	171.321	261.965	260.375	-1355.24	1		143.119
19	115.22	84	152	438.53	1.59	2327.09	2074	80.22	19	78.72	1	174	438.53	1.59	1589.92	1417	74.72		570.131	131.601	201.598	200.008	-1355.24	1		109.937
20	102.21	61	167	454.66	2.07	3784.61	3373	67.21	20	63.45	0	149	454.66	2.07	2349.53	2094	59.45		569.815	115.155	177.084	175.014	-1355.56	1		96.1988
21	103.33	86	124	465.54	1.06	695.66	620	68.33	21	16	3	35	465.54	1.06	107.71	96	12		570.48	104.94	160.548	159.488	-1354.89	1		87.665
22	82.5	39	150	474.02	1.06	555.41	495	47.5	22	2	0	11	474.02	1.06	13.46	12	-2		570.48	96.4595	147.66	146.6	-1354.89	1		80.5809
23	110.79	51	163	479.71	3.84	2983.48	2659	75.79	23	0	0	0	479.71	3.84	0	0	-4		568.65	88.9404	139.012	135.172	-1356.72	1		74.2995
24	195.67	167	243	484.61	1.06	1317.26	1174	160.67	24	4.17	0	17	484.61	1.06	28.05	25	0.17		570.48	85.8695	131.565	130.505	-1354.89	1		71.7342
25	164.67	115	233	1.06	2.65	1108.57	988	129.67	25	0	0	0	1.06	2.65	0	0	-4		569.433	568.373	866.469	863.819	-1355.94	1		474.811
26	94.33	54	170	10.06	2.65	952.6	849	59.33	26	0	0	0	10.06	2.65	0	0	-4		569.433	559.373	852.791	850.141	-1355.94	1		467.292
27	227.61	162	255	183.25	4.24	4596.96	4097	192.61	27	0	0	0	183.25	4.24	0	0	-4		568.387	385.137	589.575	585.335	-1356.99	1		321.738
28	221.22	81	255	243.1	2.65	2233.96	1991	186.22	28	0.11	0	1	243.1	2.65	1.12	1	-3.89		569.433	326.333	498.615	495.965	-1355.94	1		272.614
29	187.67	63	255	490.97	5.83	5685.33	5067	152.67	29	4.78	0	29	490.97	5.83	144.74	129	0.78		567.341	76.371	121.899	116.069	-1358.03	1		63.7992
30	253.11	249	255	539.69	2.65	2555.99	2278	218.11	30	0	0	0	539.69	2.65	0	0	-4		569.433	29.7434	47.8543	45.2043	-1355.94	1		24.8472
31	150.11	41	255	194.37	3.71	1515.86	1351	115.11	31	0.33	0	3	194.37	3.71	3.37	3	-3.67		568.736	374.366	572.675	568.965	-1356.64	1		312.74
32	121.08	54	229	217.15	4.24	4890.93	4359	86.08	32	0	0	0	217.15	4.24	0	0	-4		568.387	351.237	538.054	533.814	-1356.99	1		293.418
33	145.89	78	184	231.45	3.71	1473.23	1313	110.89	33	0	0	0	231.45	3.71	0	0	-4		568.736	337.286	516.32	512.61	-1356.64	1		281.764
34	152.75	53	252	245.75	5.69	4113.36	3666	117.75	34	0.08	0	2	245.75	5.69	2.24	2	-3.92		567.433	321.683	494.587	488.897	-1357.94	1		268.729
35	123.83	40	205	514.27	5.3	2501.01	2229	88.83	35	24.44	0	114	514.27	5.3	493.69	440	20.44		567.69	53.4197	86.4878	81.1878	-1357.68	1		44.6261
36	255	255	255	520.63	3.71	2575.06	2295	220	36	193.44	73	255	520.63	3.71	1953.46	1741	189.44		568.736	48.1059	76.8218	73.1118	-1356.64	1		40.187
37	219.39	148	255	531.75	5.3	4430.9	3949	184.39	37	3.11	0	14	531.75	5.3	62.83	56	-0.89		567.69	35.9397	59.9215	54.6215	-1357.68	1		30.0235
38	78.33	42	135	467.66	4.77	791.03	705	43.33	38	1.33	0	6	467.66	4.77	13.46	12	-2.67		568.038	100.378	157.326	152.556	-1357.33	1		83.8547
39	212.78	160	255	510.03	4.77	2148.69	1915	177.78	39	195.33	114	255	510.03	4.77	1972.53	1758	191.33		568.038	58.0084	92.9318	88.1618	-1357.33	1		48.4594
40	143.2	71	233	10.06	7.94	2410.12	2148	108.2	40	4.93	0	29	10.06	7.94	83.03	74	0.93		565.953	555.893	852.791	844.851	-1359.42	1		464.385
41	152.33	60	255	76.8	6.89	1538.3	1371	117.33	41	0	0	0	76.8	6.89	0	0	-4		566.644	489.844	751.359	744.469	-1358.73	1		409.208
42	72.78	31	127	448.6	6.89	734.93	655	37.78	42	28.67	0	102	448.6	6.89	289.48	258	24.67		566.644	118.044	186.294	179.404	-1358.73	1		98.6119
43	197.44	136	247	497.32	6.89	1993.85	1777	162.44	43	0.56	0	5	497.32	6.89	5.61	5	-3.44		566.644	69.3235	112.249	105.359	-1358.73	1		57.9119
44	51.89	34	86	15.36	7.94	523.99	467	16.89	44	0	0	0	15.36	7.94	0	0	-4		565.953	550.593	844.736	836.796	-1359.42	1		459.957
45	197.42	85	255	197.42	9.93	5316.18	4738	162.42	45	0	0	0	197.42	9.93	0	0	-4		564.643	367.223	568.04	558.11	-1360.73	1		306.773
46	40.5	26	75	270.11	8.47	817.96	729	5.5	46	0	0	0	270.11	8.47	0	0	-4		565.604	295.494	457.565	449.095	-1359.77	1		246.851
47	159.92	72	255	397.16	8.96	4485.88	3998	124.92	47	0.08	0	1	397.16	8.96	2.24	2	-3.92		565.282	168.122	264.473	255.513	-1360.09	1		140.446
48	158	76	223	474.02	7.94	1595.53	1422	123	48	0	0	0	474.02	7.94	0	0	-4		565.953	91.9327	147.66	139.72	-1359.42	1		76.7992
49	200.33	142	245	503.68	7.94	2023.02	1803	165.33	49	0.33	0	2	503.68	7.94	3.37	3	-3.67		565.953	62.2727	102.583	94.6426	-1359.42	1		52.0217
50	40.56	34	59	111.75	9	409.54	365	5.56	50	0	0	0	111.75	9	0	0	-4		565.255	453.505	698.242	689.242	-1360.12	1		378.852
51	78	41	108	436.94	9	787.67	702	43	51	0	0	0	436.94	9	0	0	-4		565.255	128.315	204.015	195.015	-1360.12	1		107.193
52	214.53	153	255	517.45	10.06	4092.05	3647	179.53	52	13.88	0	65	517.45	10.06	264.8	236	9.88		564.558	47.1077	81.6548	71.5948	-1360.81	1		39.3531
53	187.31	83	255	27.01	10.59	3362.73	2997	152.31	53	0.88	0	8	27.01	10.59	15.71	14	-3.12		564.209	537.199	827.03	816.44	-1361.16	1		448.768
54	89	50	171	50.31	10.06	898.75	801	54	54	0	0	0	50.31	10.06	0	0	-4		564.558	514.248	791.619	781.559	-1360.81	1		429.595
55	76.67	28	129	55.61	11.12	1290.34	1150	41.67	55	0	0	0	55.61	11.12	0	0	-4		563.86	508.25	783.564	772.444	-1361.51	1		424.585
56	142.67	85	191	186.96	10.06	1440.69	1284	107.67	56	0.44	0	2	186.96	10.06	4.49	4	-3.56		564.558	377.598	583.937	573.877	-1360.81	1		315.44
57	162.06	71	230	221.39	10.59	3272.96	2917	127.06	57	114.11	11	231	221.39	10.59	2304.65	2054	110.11		564.209	342.819	531.61	521.02	-1361.16	1		286.386
58	129.71	28	213	230.94	16.42	10042.2	8950	94.71	58	0.06	0	3	230.94	16.42	4.49	4	-3.94		560.373	329.433	517.096	500.676	-1365	1		275.204
59	213.12	125	255	257.4	11.12	3826.12	3410	178.12	59	0.12	0	1	257.4	11.12	2.24	2	-3.88		563.86	306.46	476.881	465.761	-1361.51	1		256.012
60	236.22	185	255	522.74	10.06	2385.44	2126	201.22	60	1.11	0	10	522.74	10.06	11.22	10	-2.89		564.558	41.8177	73.615	63.555	-1360.81	1		34.9339
61	143	71	232	3.71	11.12	1444.05	1287	108	61	0.33	0	2	3.71	11.12	3.37	3	-3.67		563.86	560.15	862.442	851.322	-1361.51	1		467.941
62	85.78	46	126	32.31	11.12	866.21	772	50.78	62	0	0	0	32.31	11.12	0	0	-4		563.86	531.55	818.975	807.855	-1361.51	1		444.049
63	184.22	131	225	71.5	11.12	1860.33	1658	149.22	63	0	0	0	71.5	11.12	0	0	-4		563.86	492.36	759.414	748.294	-1361.51	1		411.311
64	165.91	86	255	102.44	15.02	6329.38	5641	130.91	64	0.06	0	2	102.44	15.02	2.24	2	-3.94		561.294	458.854	712.391	697.371	-1364.08	1		383.32
65	87.56	28	165	235.69	11.12	884.16	788	52.56	65	0	0	0	235.69	11.12	0	0	-4		563.86	328.17	509.876	498.756	-1361.51	1		274.149
66	192.89	123	255	252.63	11.12	1947.85	1736	157.89	66	0	0	0	252.63	11.12	0	0	-4		563.86	311.23	484.131	473.011	-1361.51	1		259.997
67	84.89	41	161	21.71	12.18	857.23	764	49.89	67	0	0	0	21.71	12.18	0	0	-4		563.163	541.453	835.085	822.905	-1362.21	1		452.322
68	50.44	39	69	192.26	12.18	509.4	454	15.44	68	0	0	0	192.26	12.18	0	0	-4		563.163	370.903	575.882	563.702	-1362.21	1		309.847
69	39.89	30	55	280.17	12.18	402.81	359	4.89	69	2.11	0	9	280.17	12.18	21.32	19	-1.89		563.163	282.993	442.275	430.095	-1362.21	1		236.408
70	154.11	71	255	537.57	12.18	1556.26	1387	119.11	70	0	0	0	537.57	12.18	0	0	-4		563.163	25.5928	51.0762	38.8962	-1362.21	1		21.3799
71	118.33	86	196	38.66	13.24	1194.96	1065	83.33	71	0	0	0	38.66	13.24	0	0	-4		562.465	523.805	809.325	796.085	-1362.91	1		437.579
72	140	51	255	397.75	14.3	2670.43	2380	105	72	0	0	0	397.75	14.3	0	0	-4		561.768	164.018	263.576	249.276	-1363.6	1		137.018
73	108.37	37	201	405.48	18.29	8268.24	7369	73.37	73	2.1	0	36	405.48	18.29	160.45	143	-1.9		559.143	153.663	251.828	233.538	-1366.23	1		128.368
74	176	71	255	508.44	14.83	3554.59	3168	141	74	39	0	132	508.44	14.83	787.67	702	35		561.419	52.9792	95.3483	80.5183	-1363.95	1		44.2581
75	32.22	22	57	61.97	14.3	325.39	290	-2.78	75	0	0	0	61.97	14.3	0	0	-4		561.768	499.798	773.898	759.598	-1363.6	1		417.524
76	158.81	84	248	87.92	15.36	2851.08	2541	123.81	76	0	0	0	87.92	15.36	0	0	-4		561.07	473.15	734.459	719.099	-1364.3	1		395.263
77	52.56	33	74	436.94	14.3	530.72	473	17.56	77	0	0	0	436.94	14.3	0	0	-4		561.768	124.828	204.015	189.715	-1363.6	1		104.279
78	75.78	51	104	492.03	14.3	765.22	682	40.78	78	0	0	0	492.03	14.3	0	0	-4		561.768	69.7379	120.288	105.988	-1363.6	1		58.2581
79	129.39	38	255	30.45	17.48	5226.42	4658	94.39	79	3.11	0	33	30.45	17.48	125.67	112	-0.89		559.676	529.226	821.802	804.322	-1365.7	1		442.107
80	243	147	255	46.08	15.36	2453.88	2187	208	80	0.56	0	5	46.08	15.36	5.61	5	-3.44		561.07	514.99	798.048	782.688	-1364.3	1		430.216
81	137.22	68	188	206.03	15.36	1385.71	1235	102.22	81	0	0	0	206.03	15.36	0	0	-4		561.07	355.04	554.954	539.594	-1364.3	1		296.596
82	64.33	37	91	459.19	15.36	649.66	579	29.33	82	0.11	0	1	459.19	15.36	1.12	1	-3.89		561.07	101.88	170.199	154.839	-1364.3	1		85.1095
83	94.67	61	130	68.32	16.42	955.97	852	59.67	83	0	0	0	68.32	16.42	0	0	-4		560.373	492.053	764.247	747.827	-1365	1		411.054
84	168.89	70	255	95.86	16.42	1705.49	1520	133.89	84	0	0	0	95.86	16.42	0	0	-4		560.373	464.513	722.391	705.971	-1365	1		388.047
85	196.81	83	255	211.32	16.95	3533.27	3149	161.81	85	0.06	0	1	211.32	16.95	1.12	1	-3.94		560.024	348.704	546.914	529.964	-1365.35	1		291.303
86	64	42	88	443.3	16.42	646.29	576	29	86	0	0	0	443.3	16.42	0	0	-4		560.373	117.073	194.349	177.929	-1365	1		97.8011
87	119	93	151	528.04	16.42	1201.69	1071	84	87	0	0	0	528.04	16.42	0	0	-4		560.373	32.333	65.56	49.14	-1365	1		27.0105
88	96.94	16	255	19.6	19.07	1957.94	1745	61.94	88	0	0	0	19.6	19.07	0	0	-4		558.629	539.029	838.292	819.222	-1366.74	1		450.297
89	107.78	64	191	38.66	17.48	1088.37	970	72.78	89	0	0	0	38.66	17.48	0	0	-4		559.676	521.016	809.325	791.845	-1365.7	1		435.249
90	153.7	71	253	71.73	22.94	8622.81	7685	118.7	90	0.04	0	2	71.73	22.94	2.24	2	-3.96		556.083	484.353	759.064	736.124	-1369.29	1		404.621
91	60.33	36	112	78.91	17.48	609.26	543	25.33	91	0	0	0	78.91	17.48	0	0	-4		559.676	480.766	748.152	730.672	-1365.7	1		401.625
92	162	87	255	245.26	20	4725.99	4212	127	92	0	0	0	245.26	20	0	0	-4		558.017	312.757	495.332	475.332	-1367.36	1		261.273
93	139.89	52	255	251.57	17.48	1412.64	1259	104.89	93	0	0	0	251.57	17.48	0	0	-4		559.676	308.106	485.742	468.262	-1365.7	1		257.387
94	229.89	150	255	266.4	17.48	2321.48	2069	194.89	94	0.11	0	1	266.4	17.48	1.12	1	-3.89		559.676	293.276	463.203	445.723	-1365.7	1		244.998
95	196.67	98	255	271.7	17.48	1985.99	1770	161.67	95	0	0	0	271.7	17.48	0	0	-4		559.676	287.976	455.148	437.668	-1365.7	1		240.571
96	30.78	21	43	475.08	17.48	310.8	277	-4.22	96	0	0	0	475.08	17.48	0	0	-4		559.676	84.5956	146.049	128.569	-1365.7	1		70.6699
97	40.33	25	78	182.72	19.6	407.3	363	5.33	97	0.11	0	1	182.72	19.6	1.12	1	-3.89		558.281	375.561	590.381	570.781	-1367.09	1		313.738
98	60.22	43	82	511.09	19.6	608.14	542	25.22	98	2.22	0	9	511.09	19.6	22.44	20	-1.78		558.281	47.1906	91.3208	71.7208	-1367.09	1		39.4224
99	54.93	15	116	42.9	21.71	1663.97	1483	19.93	99	0	0	0	42.9	21.71	0	0	-4		556.892	513.992	802.881	781.171	-1368.48	1		429.382
100	57.53	26	90	84.21	21.71	1097.35	978	22.53	100	0	0	0	84.21	21.71	0	0	-4		556.892	472.682	740.097	718.387	-1368.48	1		394.872
101	173.34	60	255	105.89	29.73	22561.8	20108	138.34	101	0.02	0	2	105.89	29.73	2.24	2	-3.98		551.615	445.725	707.148	677.418	-1373.76	1		372.352
102	191.81	76	255	214.5	22.24	3443.51	3069	156.81	102	0.06	0	1	214.5	22.24	1.12	1	-3.94		556.544	342.044	542.081	519.841	-1368.83	1		285.738
103	150.57	57	255	253.65	23.14	3885.59	3463	115.57	103	0.09	0	1	253.65	23.14	2.24	2	-3.91		555.951	302.301	482.581	459.441	-1369.42	1		252.538
104	206.44	169	255	278.06	21.71	2084.73	1858	171.44	104	0	0	0	278.06	21.71	0	0	-4		556.892	278.832	445.482	423.772	-1368.48	1		232.932
105	114.8	53	255	420.25	24.43	3220.23	2870	79.8	105	1.4	0	18	420.25	24.43	39.27	35	-2.6		555.103	134.853	229.38	204.95	-1370.27	1		112.654
106	175.63	43	255	232.28	31.78	20297.5	18090	140.63	106	0.15	0	5	232.28	31.78	16.83	15	-3.85		550.266	317.986	515.059	483.279	-1375.11	1		265.641
107	160.76	50	255	285.09	24.89	4509.44	4019	125.76	107	0.04	0	1	285.09	24.89	1.12	1	-3.96		554.8	269.71	434.798	409.908	-1370.57	1		225.312
108	45.33	31	68	28.07	23.83	457.79	408	10.33	108	0	0	0	28.07	23.83	0	0	-4		555.497	527.427	825.419	801.589	-1369.88	1		440.605
109	50.44	40	70	119.17	23.83	509.4	454	15.44	109	0.78	0	5	119.17	23.83	7.85	7	-3.22		555.497	436.327	686.965	663.135	-1369.88	1		364.502
110	158.72	36	255	292.89	25.42	3205.64	2857	123.72	110	0.06	0	1	292.89	25.42	1.12	1	-3.94		554.451	261.561	422.943	397.523	-1370.92	1		218.504
111	40.78	26	58	307.71	23.83	411.79	367	5.78	111	0.22	0	2	307.71	23.83	2.24	2	-3.78		555.497	247.787	400.42	376.59	-1369.88	1		206.998
112	32.11	23	47	316.19	23.83	324.27	289	-2.89	112	0.44	0	2	316.19	23.83	4.49	4	-3.56		555.497	239.307	387.532	363.702	-1369.88	1		199.914
113	52.56	39	71	429.53	23.83	530.72	473	17.56	113	47	41	62	429.53	23.83	474.62	423	43		555.497	125.967	215.277	191.447	-1369.88	1		105.231
114	174.17	75	255	23.83	26.48	3517.57	3135	139.17	114	0.22	0	4	23.83	26.48	4.49	4	-3.78		553.754	529.924	831.863	805.383	-1371.62	1		442.691
115	28.22	9	64	51.37	24.89	285	254	-6.78	115	0	0	0	51.37	24.89	0	0	-4		554.8	503.43	790.008	765.118	-1370.57	1		420.558
116	67.44	50	91	90.57	24.89	681.07	607	32.44	116	0	0	0	90.57	24.89	0	0	-4		554.8	464.23	730.431	705.541	-1370.57	1		387.811
117	184.33	57	248	242.04	24.89	1861.45	1659	149.33	117	0	0	0	242.04	24.89	0	0	-4		554.8	312.76	500.226	475.336	-1370.57	1		261.275
118	83	69	97	1.06	25.95	558.77	498	48	118	0	0	0	1.06	25.95	0	0	-4		554.102	553.042	866.469	840.519	-1371.27	1		462.004
119	69	40	103	78.91	25.95	696.78	621	34	119	0.56	0	5	78.91	25.95	5.61	5	-3.44		554.102	475.192	748.152	722.202	-1371.27	1		396.969
120	44.78	37	62	124.46	25.95	452.18	403	9.78	120	0.33	0	2	124.46	25.95	3.37	3	-3.67		554.102	429.642	678.925	652.975	-1371.27	1		358.917
121	37.35	21	60	335.26	27.01	712.49	635	2.35	121	1.18	0	5	335.26	27.01	22.44	20	-2.82		553.405	218.145	358.549	331.539	-1371.97	1		182.235
122	45.33	23	66	34.96	27.54	915.58	816	10.33	122	0	0	0	34.96	27.54	0	0	-4		553.056	518.096	814.948	787.408	-1372.32	1		432.81
123	191.56	122	255	262.17	27.01	1934.38	1724	156.56	123	1.89	0	8	262.17	27.01	19.07	17	-2.11		553.405	291.235	469.632	442.622	-1371.97	1		243.294
124	68.22	44	93	448.6	27.01	688.93	614	33.22	124	11.11	0	36	448.6	27.01	112.2	100	7.11		553.405	104.805	186.294	159.284	-1371.97	1		87.5526
125	154.06	47	255	301.36	29.66	3111.39	2773	119.06	125	0.61	0	6	301.36	29.66	12.34	11	-3.39		551.661	250.301	410.071	380.411	-1373.71	1		209.098
126	45.83	26	69	526.45	29.66	925.68	825	10.83	126	0.06	0	1	526.45	29.66	1.12	1	-3.94		551.661	25.2114	67.9765	38.3165	-1373.71	1		21.0612
127	133.72	75	222	251.04	29.66	2700.73	2407	98.72	127	0	0	0	251.04	29.66	0	0	-4		551.661	300.621	486.547	456.887	-1373.71	1		251.135
128	122.5	35	215	307.19	30.19	2474.08	2205	87.5	128	0	0	0	307.19	30.19	0	0	-4		551.313	244.123	401.21	371.02	-1374.06	1		203.937
129	65.89	51	88	520.63	30.19	665.36	593	30.89	129	0	0	0	520.63	30.19	0	0	-4		551.313	30.6827	76.8218	46.6318	-1374.06	1		25.6319
130	84.06	54	130	3.18	31.25	1697.63	1513	49.06	130	0	0	0	3.18	31.25	0	0	-4		550.615	547.435	863.247	831.997	-1374.76	1		457.319
131	111.89	66	171	87.39	31.25	1129.89	1007	76.89	131	0	0	0	87.39	31.25	0	0	-4		550.615	463.225	735.264	704.014	-1374.76	1		386.972
132	164.96	65	254	264.29	32.66	4997.53	4454	129.96	132	1.41	0	13	264.29	32.66	42.64	38	-2.59		549.687	285.397	466.41	433.75	-1375.69	1		238.417
133	139.9	49	255	313.28	34.73	7534.44	6715	104.9	133	0.21	0	3	313.28	34.73	11.22	10	-3.79		548.325	235.045	391.954	357.224	-1377.05	1		196.354
134	92.89	63	137	64.09	32.31	938.02	836	57.89	134	0.11	0	1	64.09	32.31	1.12	1	-3.89		549.918	485.828	770.676	738.366	-1375.45	1		405.853
135	185.47	100	255	76.8	33.37	3121.49	2782	150.47	135	0	0	0	76.8	33.37	0	0	-4		549.22	472.42	751.359	717.989	-1376.15	1		394.653
136	128.22	66	203	98.51	33.37	2589.65	2308	93.22	136	0.11	0	1	98.51	33.37	2.24	2	-3.89		549.22	450.71	718.364	684.994	-1376.15	1		376.517
137	156.67	86	225	128.7	32.31	1582.06	1410	121.67	137	0	0	0	128.7	32.31	0	0	-4		549.918	421.218	672.481	640.171	-1375.45	1		351.879
138	41.22	32	55	368.09	32.31	416.27	371	6.22	138	0.89	0	5	368.09	32.31	8.98	8	-3.11		549.918	181.828	308.654	276.344	-1375.45	1		151.896
139	109.11	56	207	26.48	33.37	2203.67	1964	74.11	139	0	0	0	26.48	33.37	0	0	-4		549.22	522.74	827.836	794.466	-1376.15	1		436.69
140	212.33	148	255	71.5	33.37	2144.2	1911	177.33	140	0	0	0	71.5	33.37	0	0	-4		549.22	477.72	759.414	726.044	-1376.15	1		399.081
141	205.22	142	255	325.72	33.37	2072.39	1847	170.22	141	0.22	0	2	325.72	33.37	2.24	2	-3.78		549.22	223.5	373.048	339.678	-1376.15	1		186.709
142	88.09	41	171	433.77	34.43	3459.22	3083	53.09	142	10.17	0	27	433.77	34.43	399.44	356	6.17		548.523	114.753	208.833	174.403	-1376.85	1		95.8629
143	102	41	255	13.83	35.91	2861.18	2550	67	143	0.08	0	2	13.83	35.91	2.24	2	-3.92		547.549	533.719	847.061	811.151	-1377.82	1		445.861
144	71.33	22	169	32.31	36.01	1440.69	1284	36.33	144	0	0	0	32.31	36.01	0	0	-4		547.483	515.173	818.975	782.965	-1377.89	1		430.368
145	229.89	149	255	123.4	34.43	2321.48	2069	194.89	145	0	0	0	123.4	34.43	0	0	-4		548.523	425.123	680.536	646.106	-1376.85	1		355.141
146	177.73	88	255	331.02	34.43	2991.33	2666	142.73	146	0	0	0	331.02	34.43	0	0	-4		548.523	217.503	364.993	330.563	-1376.85	1		181.699
147	39.44	27	59	451.77	34.43	398.32	355	4.44	147	0	0	0	451.77	34.43	0	0	-4		548.523	96.7528	181.476	147.046	-1376.85	1		80.8259
148	39.33	30	65	216.62	35.49	397.2	354	4.33	148	0	0	0	216.62	35.49	0	0	-4		547.825	331.205	538.859	503.369	-1377.55	1		276.684
149	188.67	89	255	251.04	35.49	3810.42	3396	153.67	149	0.06	0	1	251.04	35.49	1.12	1	-3.94		547.825	296.785	486.547	451.057	-1377.55	1		247.93
150	168.44	76	255	338.43	35.49	1701	1516	133.44	150	0.56	0	5	338.43	35.49	5.61	5	-3.44		547.825	209.395	353.731	318.241	-1377.55	1		174.926
151	234.33	181	255	344.79	35.49	2366.36	2109	199.33	151	0.78	0	4	344.79	35.49	7.85	7	-3.22		547.825	203.035	344.065	308.575	-1377.55	1		169.613
152	234.89	149	255	129.76	36.54	2371.97	2114	199.89	152	0.11	0	1	129.76	36.54	1.12	1	-3.89		547.135	417.375	670.87	634.33	-1378.24	1		348.669
153	61.22	44	83	318.31	36.54	618.24	551	26.22	153	0.89	0	3	318.31	36.54	8.98	8	-3.11		547.135	228.825	384.31	347.77	-1378.24	1		191.157
154	246.89	191	255	351.14	36.54	2493.15	2222	211.89	154	0.22	0	1	351.14	36.54	2.24	2	-3.78		547.135	195.995	334.414	297.874	-1378.24	1		163.731
155	24.89	14	39	403.05	36.54	251.33	224	-10.11	155	0	0	0	403.05	36.54	0	0	-4		547.135	144.085	255.521	218.981	-1378.24	1		120.366
156	58.78	25	87	443.3	36.54	593.55	529	23.78	156	0	0	0	443.3	36.54	0	0	-4		547.135	103.835	194.349	157.809	-1378.24	1		86.7419
157	51	42	73	467.66	36.54	515.01	459	16	157	0	0	0	467.66	36.54	0	0	-4		547.135	79.4745	157.326	120.786	-1378.24	1		66.3919
158	56	46	80	521.69	36.54	565.5	504	21	158	0	0	0	521.69	36.54	0	0	-4		547.135	25.4445	75.2108	38.6708	-1378.24	1		21.256
159	228.33	168	255	355.38	37.6	2305.77	2055	193.33	159	0	0	0	355.38	37.6	0	0	-4		546.437	191.057	327.97	290.37	-1378.94	1		159.606
160	130.67	74	177	74.68	38.66	1319.51	1176	95.67	160	0	0	0	74.68	38.66	0	0	-4		545.74	471.06	754.581	715.921	-1379.63	1		393.516
161	196	125	255	83.15	38.66	1979.26	1764	161	161	0	0	0	83.15	38.66	0	0	-4		545.74	462.59	741.708	703.048	-1379.63	1		386.441
162	148.33	44	255	95.86	40.25	2995.82	2670	113.33	162	0	0	0	95.86	40.25	0	0	-4		544.693	448.833	722.391	682.141	-1380.68	1		374.949
163	133.67	34	255	261.57	45.83	8249.17	7352	98.67	163	10.82	0	141	261.57	45.83	667.61	595	6.82		541.022	279.452	470.544	424.714	-1384.35	1		233.45
164	118.11	28	238	306.53	43.51	7553.51	6732	83.11	164	16.39	0	253	306.53	43.51	1047.98	934	12.39		542.548	236.018	402.213	358.703	-1382.82	1		197.166
165	119.17	101	145	1.06	39.72	802.25	715	84.17	165	0	0	0	1.06	39.72	0	0	-4		545.042	543.982	866.469	826.749	-1380.33	1		454.435
166	250.44	215	255	25.95	39.72	2529.06	2254	215.44	166	0.22	0	2	25.95	39.72	2.24	2	-3.78		545.042	519.092	828.641	788.921	-1380.33	1		433.642
167	196.56	68	255	88.98	41.31	3969.74	3538	161.56	167	0	0	0	88.98	41.31	0	0	-4		543.996	455.016	732.848	691.538	-1381.38	1		380.114
168	162.88	51	255	114.4	40.78	2924.01	2606	127.88	168	0	0	0	114.4	40.78	0	0	-4		544.345	429.945	694.214	653.434	-1381.03	1		359.17
169	184.5	65	255	135.59	40.78	3726.26	3321	149.5	169	0	0	0	135.59	40.78	0	0	-4		544.345	408.755	662.009	621.229	-1381.03	1		341.468
170	129.94	34	241	257.4	40.25	2624.43	2339	94.94	170	0	0	0	257.4	40.25	0	0	-4		544.693	287.293	476.881	436.631	-1380.68	1		240.001
171	235.11	162	255	363.86	39.72	2374.22	2116	200.11	171	0	0	0	363.86	39.72	0	0	-4		545.042	181.182	315.082	275.362	-1380.33	1		151.357
172	58.22	33	102	438	39.72	587.94	524	23.22	172	0	0	0	438	39.72	0	0	-4		545.042	107.042	202.404	162.684	-1380.33	1		89.4215
173	219.67	152	255	525.92	39.72	2218.25	1977	184.67	173	0	0	0	525.92	39.72	0	0	-4		545.042	19.1222	68.782	29.062	-1380.33	1		15.9744
174	183.11	87	255	20.66	40.78	1849.11	1648	148.11	174	0.33	0	3	20.66	40.78	3.37	3	-3.67		544.345	523.685	836.681	795.901	-1381.03	1		437.479
175	167.31	61	248	127.11	41.84	3003.68	2677	132.31	175	0	0	0	127.11	41.84	0	0	-4		543.647	416.537	674.897	633.057	-1381.73	1		347.969
176	146	57	255	107.51	43.43	2948.7	2628	111	176	0	0	0	107.51	43.43	0	0	-4		542.601	435.091	704.686	661.256	-1382.77	1		363.469
177	31.67	23	44	183.78	41.84	319.78	285	-3.33	177	0	0	0	183.78	41.84	0	0	-4		543.647	359.867	588.77	546.93	-1381.73	1		300.628
178	40.11	32	60	331.02	41.84	405.05	361	5.11	178	1	0	5	331.02	41.84	10.1	9	-3		543.647	212.627	364.993	323.153	-1381.73	1		177.626
179	173.22	103	255	369.15	41.84	1749.25	1559	138.22	179	1	0	6	369.15	41.84	10.1	9	-3		543.647	174.497	307.043	265.203	-1381.73	1		145.772
180	157.28	44	255	141.41	44.49	3176.47	2831	122.28	180	0.22	0	2	141.41	44.49	4.49	4	-3.78		541.904	400.494	653.164	608.674	-1383.47	1		334.567
181	206.78	131	255	146.71	42.9	2088.1	1861	171.78	181	0	0	0	146.71	42.9	0	0	-4		542.95	396.24	645.109	602.209	-1382.42	1		331.013
182	33.56	24	53	163.66	42.9	338.85	302	-1.44	182	0	0	0	163.66	42.9	0	0	-4		542.95	379.29	619.348	576.448	-1382.42	1		316.853
183	121.67	99	172	244.16	42.9	1228.62	1095	86.67	183	0	0	0	244.16	42.9	0	0	-4		542.95	298.79	497.004	454.104	-1382.42	1		249.605
184	114.06	38	172	281.23	44.49	2303.53	2053	79.06	184	0.06	0	1	281.23	44.49	1.12	1	-3.94		541.904	260.674	440.664	396.174	-1383.47	1		217.763
185	100.58	56	168	289.31	44.36	2708.58	2414	65.58	185	0	0	0	289.31	44.36	0	0	-4		541.989	252.679	428.384	384.024	-1383.38	1		211.084
186	184.8	77	255	378.61	44.7	6220.54	5544	149.8	186	0.1	0	2	378.61	44.7	3.37	3	-3.9		541.765	163.155	292.665	247.965	-1383.61	1		136.298
187	63.67	52	90	444.36	42.9	642.92	573	28.67	187	0.67	0	6	444.36	42.9	6.73	6	-3.33		542.95	98.5898	192.738	149.838	-1382.42	1		82.3605
188	120.38	77	179	121.81	45.02	2161.03	1926	85.38	188	0.44	0	3	121.81	45.02	7.85	7	-3.56		541.555	419.745	682.952	637.932	-1383.82	1		350.649
189	80.44	44	102	295	43.96	812.35	724	45.44	189	0	0	0	295	43.96	0	0	-4		542.252	247.252	419.737	375.777	-1383.12	1		206.551
190	61.22	24	104	321.49	43.96	618.24	551	26.22	190	0.11	0	1	321.49	43.96	1.12	1	-3.89		542.252	220.762	379.477	335.517	-1383.12	1		184.422
191	62.22	29	89	440.12	43.96	628.34	560	27.22	191	12.56	0	40	440.12	43.96	126.79	113	8.56		542.252	102.132	199.182	155.222	-1383.12	1		85.3199
192	64	56	88	520.63	43.96	646.29	576	29	192	0	0	0	520.63	43.96	0	0	-4		542.252	21.6223	76.8218	32.8618	-1383.12	1		18.063
193	176	89	255	92.69	45.02	1777.3	1584	141	193	0	0	0	92.69	45.02	0	0	-4		541.555	448.865	727.209	682.189	-1383.82	1		374.975
194	195.44	118	255	248.4	45.02	1973.65	1759	160.44	194	0	0	0	248.4	45.02	0	0	-4		541.555	293.155	490.56	445.54	-1383.82	1		244.897
195	35.22	26	52	351.14	46.08	355.68	317	0.22	195	0.56	0	3	351.14	46.08	5.61	5	-3.44		540.857	189.717	334.414	288.334	-1384.52	1		158.487
196	84	50	116	425.29	46.08	848.26	756	49	196	36.78	11	80	425.29	46.08	371.39	331	32.78		540.857	115.567	221.72	175.64	-1384.52	1		96.5433
197	88.56	76	109	453.89	46.08	894.26	797	53.56	197	6.56	0	14	453.89	46.08	66.2	59	2.56		540.857	86.9674	178.254	132.174	-1384.52	1		72.6513
198	196.56	146	255	102.22	47.14	1984.87	1769	161.56	198	0	0	0	102.22	47.14	0	0	-4		540.16	437.94	712.725	665.585	-1385.21	1		365.849
199	159.29	67	255	116.12	48.2	4289.52	3823	124.29	199	0	0	0	116.12	48.2	0	0	-4		539.463	423.343	691.6	643.4	-1385.91	1		353.654
200	170.89	121	226	315.13	47.14	1725.68	1538	135.89	200	0	0	0	315.13	47.14	0	0	-4		540.16	225.03	389.143	342.003	-1385.21	1		187.987
201	42	29	65	358.56	47.14	424.13	378	7	201	0.44	0	2	358.56	47.14	4.49	4	-3.56		540.16	181.6	323.137	275.997	-1385.21	1		151.706
202	144.94	60	255	128.54	50.66	5529.37	4928	109.94	202	0.24	0	5	128.54	50.66	8.98	8	-3.76		537.844	409.304	672.724	622.064	-1387.53	1		341.927
203	116.22	37	176	136.11	48.2	1173.64	1046	81.22	203	0	0	0	136.11	48.2	0	0	-4		539.463	403.353	661.219	613.019	-1385.91	1		336.955
204	145.06	73	246	150.41	49.79	2929.62	2611	110.06	204	0	0	0	150.41	49.79	0	0	-4		538.416	388.006	639.486	589.696	-1386.96	1		324.135
205	202.56	139	248	253.69	48.2	2045.46	1823	167.56	205	0	0	0	253.69	48.2	0	0	-4		539.463	285.773	482.52	434.32	-1385.91	1		238.73
206	137.83	54	243	300.83	48.2	2783.76	2481	102.83	206	0.06	0	1	300.83	48.2	1.12	1	-3.94		539.463	238.633	410.876	362.676	-1385.91	1		199.35
207	66.89	40	106	22.77	49.26	675.46	602	31.89	207	0	0	0	22.77	49.26	0	0	-4		538.765	515.995	833.474	784.214	-1386.61	1		431.055
208	172.67	132	250	110.69	49.26	1743.64	1554	137.67	208	0	0	0	110.69	49.26	0	0	-4		538.765	428.075	699.853	650.593	-1386.61	1		357.608
209	255	255	255	9	50.31	2575.06	2295	220	209	11.44	2	22	9	50.31	115.57	103	7.44		538.074	529.074	854.402	804.092	-1387.3	1		441.981
210	105.33	47	147	157.3	50.31	1063.69	948	70.33	210	0	0	0	157.3	50.31	0	0	-4		538.074	380.774	629.014	578.704	-1387.3	1		318.093
211	80.33	66	93	371.27	50.31	811.23	723	45.33	211	0	0	0	371.27	50.31	0	0	-4		538.074	166.804	303.821	253.511	-1387.3	1		139.346
212	47	31	59	507.91	50.31	474.62	423	12	212	0	0	0	507.91	50.31	0	0	-4		538.074	30.1642	96.1538	45.8438	-1387.3	1		25.1987
213	119.67	36	212	144.59	51.37	1208.43	1077	84.67	213	0	0	0	144.59	51.37	0	0	-4		537.377	392.787	648.331	596.961	-1388	1		328.128
214	126.33	76	168	265.34	51.37	1275.75	1137	91.33	214	0.11	0	1	265.34	51.37	1.12	1	-3.89		537.377	272.037	464.814	413.444	-1388	1		227.256
215	205	153	255	380.8	51.37	2070.15	1845	170	215	0	0	0	380.8	51.37	0	0	-4		537.377	156.577	289.337	237.967	-1388	1		130.802
216	110.65	21	213	429.89	58.4	12290.7	10954	75.65	216	56.61	0	226	429.89	58.4	6287.86	5604	52.61		532.751	102.861	214.729	156.329	-1392.62	1		85.9287
217	69.67	52	86	454.95	51.37	703.51	627	34.67	217	0	0	0	454.95	51.37	0	0	-4		537.377	82.4267	176.643	125.273	-1388	1		68.8581
218	43.33	27	67	475.08	51.37	437.59	390	8.33	218	1.11	0	4	475.08	51.37	11.22	10	-2.89		537.377	62.2967	146.049	94.6792	-1388	1		52.0418
219	183.89	79	255	136.11	52.43	1856.96	1655	148.89	219	0.78	0	7	136.11	52.43	7.85	7	-3.22		536.679	400.569	661.219	608.789	-1388.69	1		334.63
220	65.67	37	99	117.05	53.49	663.12	591	30.67	220	0	0	0	117.05	53.49	0	0	-4		535.982	418.932	690.187	636.697	-1389.39	1		349.97
221	75.44	45	96	339.49	53.49	761.86	679	40.44	221	0.44	0	4	339.49	53.49	4.49	4	-3.56		535.982	196.492	352.12	298.63	-1389.39	1		164.146
222	39.22	30	60	350.09	53.49	396.08	353	4.22	222	1.22	0	7	350.09	53.49	12.34	11	-2.78		535.982	185.892	336.01	282.52	-1389.39	1		155.291
223	18.33	12	34	541.28	53.49	123.42	110	-16.67	223	0	0	0	541.28	53.49	0	0	-4		535.982	5.29819	45.4378	8.05225	-1389.39	0		4.42603
224	139.47	67	212	153.06	55.61	2660.33	2371	104.47	224	0.06	0	1	153.06	55.61	1.12	1	-3.94		534.587	381.527	635.458	579.848	-1390.79	1		318.722
225	147.89	100	188	303.48	54.55	1493.42	1331	112.89	225	0.11	0	1	303.48	54.55	1.12	1	-3.89		535.284	231.804	406.849	352.299	-1390.09	1		193.646
226	166.28	67	254	274.06	58.45	9888.46	8813	131.28	226	0.19	0	7	274.06	58.45	11.22	10	-3.81		532.718	258.658	451.561	393.111	-1392.65	1		216.079
227	188.44	118	255	139.29	56.67	1902.96	1696	153.44	227	0	0	0	139.29	56.67	0	0	-4		533.889	394.599	656.386	599.716	-1391.48	1		329.643
228	46.78	32	68	328.37	58.26	944.75	842	11.78	228	0	0	0	328.37	58.26	0	0	-4		532.843	204.473	369.02	310.76	-1392.53	1		170.814
229	59.71	40	93	464.49	57.73	1138.86	1015	24.71	229	0	0	0	464.49	57.73	0	0	-4		533.192	68.702	162.144	104.414	-1392.18	1		57.3926
230	91.67	43	143	25.95	57.73	925.68	825	56.67	230	0	0	0	25.95	57.73	0	0	-4		533.192	507.242	828.641	770.911	-1392.18	1		423.743
231	197	125	255	381.86	58.79	1989.36	1773	162	231	0	0	0	381.86	58.79	0	0	-4		532.495	150.635	287.726	228.936	-1392.88	1		125.838
232	30.67	27	47	502.62	58.79	309.68	276	-4.33	232	0	0	0	502.62	58.79	0	0	-4		532.495	29.8745	104.194	45.4036	-1392.88	1		24.9567
233	27	20	41	535.46	58.79	272.65	243	-8	233	0	0	0	535.46	58.79	0	0	-4		532.495	2.96547	54.283	4.50695	-1392.88	0		2.47731
234	205.78	124	255	146.71	59.85	2078	1852	170.78	234	0.22	0	2	146.71	59.85	2.24	2	-3.78		531.797	385.087	645.109	585.259	-1393.58	1		321.696
235	42.78	31	58	351.14	59.85	431.98	385	7.78	235	0.11	0	1	351.14	59.85	1.12	1	-3.89		531.797	180.657	334.414	274.564	-1393.58	1		150.918
236	160.67	52	255	367.03	59.85	1622.46	1446	125.67	236	0.11	0	1	367.03	59.85	1.12	1	-3.89		531.797	164.767	310.265	250.415	-1393.58	1		137.644
237	101.44	81	117	519.57	59.85	1024.41	913	66.44	237	0	0	0	519.57	59.85	0	0	-4		531.797	12.2271	78.4328	18.5828	-1393.58	1		10.2143
238	173.33	148	226	152	60.91	1750.37	1560	138.33	238	0	0	0	152	60.91	0	0	-4		531.1	379.1	637.069	576.159	-1394.27	1		316.694
239	33.67	18	49	177.43	60.91	339.98	303	-1.33	239	0	0	0	177.43	60.91	0	0	-4		531.1	353.67	598.421	537.511	-1394.27	1		295.45
240	39.44	24	57	446.48	60.91	398.32	355	4.44	240	0	0	0	446.48	60.91	0	0	-4		531.1	84.6196	189.516	128.606	-1394.27	1		70.69
241	59.56	41	91	11.12	61.97	601.41	536	24.56	241	0	0	0	11.12	61.97	0	0	-4		530.402	519.282	851.18	789.21	-1394.97	1		433.801
242	31.33	21	50	245.22	61.97	316.41	282	-3.67	242	0	0	0	245.22	61.97	0	0	-4		530.402	285.182	495.393	433.423	-1394.97	1		238.237
243	33.11	20	62	387.16	61.97	334.37	298	-1.89	243	0.44	0	4	387.16	61.97	4.49	4	-3.56		530.402	143.242	279.671	217.701	-1394.97	1		119.662
244	164.76	79	255	287.57	65.7	9243.29	8238	129.76	244	0.24	0	5	287.57	65.7	13.46	12	-3.76		527.948	240.378	431.029	365.329	-1397.42	1		200.808
245	176.22	103	247	380.8	63.03	1779.54	1586	141.22	245	66.22	0	158	380.8	63.03	668.73	596	62.22		529.705	148.905	289.337	226.307	-1395.67	1		124.393
246	172.42	52	255	300.71	66.17	5997.25	5345	137.42	246	0.23	0	7	300.71	66.17	7.85	7	-3.77		527.639	226.929	411.058	344.888	-1397.73	1		189.573
247	96.89	71	121	484.61	64.09	978.41	872	61.89	247	0.67	0	6	484.61	64.09	6.73	6	-3.33		529.007	44.3972	131.565	67.4754	-1396.37	1		37.0888
248	30.33	20	49	166.83	65.14	306.31	273	-4.67	248	0	0	0	166.83	65.14	0	0	-4		528.316	361.486	614.531	549.391	-1397.06	1		301.98
249	31.22	14	67	196.49	65.14	315.29	281	-3.78	249	0	0	0	196.49	65.14	0	0	-4		528.316	331.826	569.453	504.313	-1397.06	1		277.203
250	174.89	42	255	369.15	65.14	1766.08	1574	139.89	250	0.33	0	2	369.15	65.14	3.37	3	-3.67		528.316	159.166	307.043	241.903	-1397.06	1		132.965
251	103.54	39	191	423.53	71.24	9642.73	8594	68.54	251	52.61	0	182	423.53	71.24	4899.91	4367	48.61		524.303	100.773	224.395	153.155	-1401.07	1		84.1841
252	70.22	56	85	506.86	65.14	709.12	632	35.22	252	0.33	0	3	506.86	65.14	3.37	3	-3.67		528.316	21.4564	97.7496	32.6096	-1397.06	1		17.9243
253	38.44	27	53	225.09	66.2	388.22	346	3.44	253	0.22	0	2	225.09	66.2	2.24	2	-3.78		527.619	302.529	525.986	459.786	-1397.75	1		252.728
254	35	22	52	355.38	66.2	353.44	315	0	254	0.67	0	3	355.38	66.2	6.73	6	-3.33		527.619	172.239	327.97	261.77	-1397.75	1		143.886
255	105.11	80	137	489.91	66.2	1061.44	946	70.11	255	0	0	0	489.91	66.2	0	0	-4		527.619	37.7089	123.51	57.3104	-1397.75	1		31.5015
256	189.33	137	234	308.77	67.26	1911.94	1704	154.33	256	0	0	0	308.77	67.26	0	0	-4		526.921	218.151	398.809	331.549	-1398.45	1		182.241
257	139.33	79	218	314.07	67.26	1407.03	1254	104.33	257	0	0	0	314.07	67.26	0	0	-4		526.921	212.851	390.754	323.494	-1398.45	1		177.813
258	34.67	21	59	345.85	67.26	350.07	312	-0.33	258	1.56	0	7	345.85	67.26	15.71	14	-2.44		526.921	181.071	342.454	275.194	-1398.45	1		151.264
259	113.11	66	173	379.74	67.26	1142.23	1018	78.11	259	68.22	17	103	379.74	67.26	688.93	614	64.22		526.921	147.181	290.948	223.688	-1398.45	1		122.953
260	109.56	13	255	47.14	68.32	1106.32	986	74.56	260	0	0	0	47.14	68.32	0	0	-4		526.224	479.084	796.437	728.117	-1399.15	1		400.22
261	158.67	115	203	319.37	68.32	1602.26	1428	123.67	261	0.33	0	3	319.37	68.32	3.37	3	-3.67		526.224	206.854	382.699	314.379	-1399.15	1		172.803
262	200.44	118	255	445.42	68.32	2024.14	1804	165.44	262	0	0	0	445.42	68.32	0	0	-4		526.224	80.804	191.127	122.807	-1399.15	1		67.5025
263	253.33	240	255	18.54	69.38	2558.23	2280	218.33	263	0	0	0	18.54	69.38	0	0	-4		525.527	506.987	839.903	770.523	-1399.85	1		423.529
264	211.78	172	255	24.89	69.38	2138.59	1906	176.78	264	0	0	0	24.89	69.38	0	0	-4		525.527	500.637	830.252	760.872	-1399.85	1		418.225
265	39.11	33	55	121.29	69.38	394.95	352	4.11	265	0.22	0	2	121.29	69.38	2.24	2	-3.78		525.527	404.237	683.743	614.363	-1399.85	1		337.693
266	250.22	233	255	11.12	70.44	2526.81	2252	215.22	266	0	0	0	11.12	70.44	0	0	-4		524.829	513.709	851.18	780.74	-1400.54	1		429.145
267	36.65	25	56	101.16	71.5	699.03	623	1.65	267	0	0	0	101.16	71.5	0	0	-4		524.132	422.972	714.336	642.836	-1401.24	1		353.344
268	107.44	49	153	209.2	70.44	1085	967	72.44	268	0.89	0	8	209.2	70.44	8.98	8	-3.11		524.829	315.629	550.136	479.696	-1400.54	1		263.672
269	32.33	22	42	541.28	70.44	217.67	194	-2.67	269	0	0	0	541.28	70.44	0	0	-4		524.829	16.4509	45.4378	25.0022	-1400.54	0		13.7428
270	45.56	34	65	139.29	71.5	460.03	410	10.56	270	0.33	0	2	139.29	71.5	3.37	3	-3.67		524.132	384.842	656.386	584.886	-1401.24	1		321.491
271	130.22	87	163	315.13	71.5	1315.02	1172	95.22	271	0	0	0	315.13	71.5	0	0	-4		524.132	209.002	389.143	317.643	-1401.24	1		174.597
272	55	16	111	394.57	71.5	555.41	495	20	272	46.11	0	192	394.57	71.5	465.64	415	42.11		524.132	129.562	268.409	196.909	-1401.24	1		108.234
273	45.56	26	64	531.22	71.5	460.03	410	10.56	273	0	0	0	531.22	71.5	0	0	-4		524.132	7.08836	60.727	10.773	-1401.24	0		5.92151
274	154.68	101	247	322.67	74.93	5900.76	5259	119.68	274	0	0	0	322.67	74.93	0	0	-4		521.875	199.205	377.683	302.753	-1403.5	1		166.413
275	146.11	91	192	339.49	72.56	1475.47	1315	111.11	275	0.33	0	2	339.49	72.56	3.37	3	-3.67		523.434	183.944	352.12	279.56	-1401.94	1		153.664
276	200.11	101	255	374.45	72.56	2020.78	1801	165.11	276	0.11	0	1	374.45	72.56	1.12	1	-3.89		523.434	148.984	298.988	226.428	-1401.94	1		124.459
277	109	28	255	433.77	72.56	1100.71	981	74	277	4.67	0	19	433.77	72.56	47.13	42	0.67		523.434	89.6642	208.833	136.273	-1401.94	1		74.9042
278	124.29	26	246	24.84	78.27	5717.87	5096	89.29	278	1.24	0	39	24.84	78.27	57.22	51	-2.76		519.677	494.837	830.328	752.058	-1405.7	1		413.38
279	113.89	67	152	450.71	73.62	1150.08	1025	78.89	279	9.11	0	30	450.71	73.62	92.01	82	5.11		522.737	72.0267	183.087	109.467	-1402.64	1		60.1701
280	121.12	72	174	220.86	75.21	2174.5	1938	86.12	280	0.19	0	2	220.86	75.21	3.37	3	-3.81		521.691	300.831	532.415	457.205	-1403.68	1		251.309
281	114.22	89	148	226.15	74.68	1153.45	1028	79.22	281	0	0	0	226.15	74.68	0	0	-4		522.039	295.889	524.375	449.695	-1403.33	1		247.182
282	39.22	27	61	298.18	74.68	396.08	353	4.22	282	0.44	0	4	298.18	74.68	4.49	4	-3.56		522.039	223.859	414.904	340.224	-1403.33	1		187.009
283	53.78	29	71	347.97	74.68	543.06	484	18.78	283	0.33	0	2	347.97	74.68	3.37	3	-3.67		522.039	174.069	339.232	264.552	-1403.33	1		145.415
284	51.56	40	70	483.55	74.68	520.62	464	16.56	284	1.11	0	10	483.55	74.68	11.22	10	-2.89		522.039	38.4893	133.176	58.4964	-1403.33	1		32.1534
285	39.11	28	60	106.46	75.74	394.95	352	4.11	285	0	0	0	106.46	75.74	0	0	-4		521.342	414.882	706.281	630.541	-1404.03	1		346.586
286	106.85	48	177	202.5	78.56	3237.06	2885	71.85	286	0.15	0	4	202.5	78.56	4.49	4	-3.85		519.486	316.986	560.319	481.759	-1405.89	1		264.806
287	85.89	62	108	232.51	75.74	867.33	773	50.89	287	0	0	0	232.51	75.74	0	0	-4		521.342	288.832	514.709	438.969	-1404.03	1		241.286
288	39.22	34	56	286.53	75.74	396.08	353	4.22	288	0.11	0	1	286.53	75.74	1.12	1	-3.89		521.342	234.812	432.609	356.869	-1404.03	1		196.158
289	168.38	88	216	365.97	76.27	3022.75	2694	133.38	289	0.12	0	1	365.97	76.27	2.24	2	-3.88		520.993	155.023	311.876	235.606	-1404.38	1		129.504
290	60.67	31	101	388.22	75.74	612.63	546	25.67	290	38.22	0	124	388.22	75.74	385.98	344	34.22		521.342	133.122	278.06	202.32	-1404.03	1		111.208
291	137	112	149	35.49	76.8	1383.46	1233	102	291	0	0	0	35.49	76.8	0	0	-4		520.644	485.154	814.142	737.342	-1404.73	1		405.291
292	201.33	58	255	130.13	78.35	12198.7	10872	166.33	292	0	0	0	130.13	78.35	0	0	-4		519.624	389.494	670.308	591.958	-1405.75	1		325.378
293	194.56	103	255	209.73	77.86	3492.88	3113	159.56	293	0	0	0	209.73	77.86	0	0	-4		519.947	310.217	549.331	471.471	-1405.43	1		259.151
294	196.78	153	255	215.56	76.8	1987.12	1771	161.78	294	0.44	0	2	215.56	76.8	4.49	4	-3.56		520.644	305.084	540.47	463.67	-1404.73	1		254.863
295	192.61	95	255	374.98	77.86	3890.08	3467	157.61	295	87.61	5	234	374.98	77.86	1769.44	1577	83.61		519.947	144.967	298.182	220.322	-1405.43	1		121.103
296	214.12	126	255	118.11	78.91	4084.19	3640	179.12	296	0	0	0	118.11	78.91	0	0	-4		519.256	401.146	688.576	609.666	-1406.12	1		335.112
297	127.56	109	169	496.26	77.86	1288.09	1148	92.56	297	0	0	0	496.26	77.86	0	0	-4		519.947	23.6869	113.86	35.9996	-1405.43	1		19.7877
298	190.47	137	255	2.65	78.91	3205.64	2857	155.47	298	0	0	0	2.65	78.91	0	0	-4		519.256	516.606	864.053	785.143	-1406.12	1		431.565
299	58.22	44	94	444.36	78.91	587.94	524	23.22	299	0	0	0	444.36	78.91	0	0	-4		519.256	74.896	192.738	113.828	-1406.12	1		62.5671
300	176	109	255	329.96	79.97	1777.3	1584	141	300	0.33	0	2	329.96	79.97	3.37	3	-3.67		518.559	188.599	366.604	286.634	-1406.81	1		157.553
301	149.22	60	223	356.95	85.21	11385.2	10147	114.22	301	0.49	0	9	356.95	85.21	37.03	33	-3.51		515.111	158.161	325.584	240.374	-1410.26	1		132.125
302	207.89	113	255	109.63	81.03	2099.32	1871	172.89	302	0	0	0	109.63	81.03	0	0	-4		517.861	408.231	701.464	620.434	-1407.51	1		341.03
303	114.43	50	207	423.68	85.32	8088.72	7209	79.43	303	33.84	0	94	423.68	85.32	2392.17	2132	29.84		515.038	91.3584	224.167	138.847	-1410.33	1		76.3195
304	46.56	33	71	438	81.03	470.13	419	11.56	304	0	0	0	438	81.03	0	0	-4		517.861	79.8611	202.404	121.374	-1407.51	1		66.7148
305	159.09	55	255	104.53	84.02	5890.66	5250	124.09	305	0	0	0	104.53	84.02	0	0	-4		515.894	411.364	709.215	625.195	-1409.48	1		343.647
306	152.22	86	202	214.5	82.09	1537.18	1370	117.22	306	0	0	0	214.5	82.09	0	0	-4		517.164	302.664	542.081	459.991	-1408.21	1		252.841
307	162.78	131	209	229.33	82.09	1643.78	1465	127.78	307	0	0	0	229.33	82.09	0	0	-4		517.164	287.834	519.542	437.452	-1408.21	1		240.452
308	109.22	94	129	233.57	82.09	1102.96	983	74.22	308	0	0	0	233.57	82.09	0	0	-4		517.164	283.594	513.098	431.008	-1408.21	1		236.91
309	188	122	243	334.2	82.09	1898.48	1692	153	309	0	0	0	334.2	82.09	0	0	-4		517.164	182.964	360.16	278.07	-1408.21	1		152.845
310	24.22	17	41	433.77	82.09	244.6	218	-10.78	310	0	0	0	433.77	82.09	0	0	-4		517.164	83.3937	208.833	126.743	-1408.21	1		69.6659
311	138.83	109	185	497.32	83.68	2803.95	2499	103.83	311	0.06	0	1	497.32	83.68	1.12	1	-3.94		516.117	18.7975	112.249	28.5686	-1409.26	1		15.7031
312	101.33	80	138	531.22	82.09	1023.29	912	66.33	312	0	0	0	531.22	82.09	0	0	-4		517.164	14.0563	60.727	21.363	-1408.21	0		11.7425
313	164.11	121	219	29.13	83.15	1657.24	1477	129.11	313	0	0	0	29.13	83.15	0	0	-4		516.466	487.336	823.808	740.658	-1408.91	1		407.114
314	36.78	24	53	77.86	83.15	371.39	331	1.78	314	0	0	0	77.86	83.15	0	0	-4		516.466	438.606	749.748	666.598	-1408.91	1		366.405
315	134.22	80	186	220.86	83.15	1355.41	1208	99.22	315	0	0	0	220.86	83.15	0	0	-4		516.466	295.606	532.415	449.265	-1408.91	1		246.945
316	69.44	52	94	469.78	83.15	701.27	625	34.44	316	11.56	0	22	469.78	83.15	116.69	104	7.56		516.466	46.6862	154.104	70.9542	-1408.91	1		39.001
317	203.33	99	255	15.36	84.21	2053.32	1830	168.33	317	0	0	0	15.36	84.21	0	0	-4		515.769	500.409	844.736	760.526	-1409.6	1		418.034
318	206.15	107	255	140.6	85.83	7864.31	7009	171.15	318	0	0	0	140.6	85.83	0	0	-4		514.703	374.103	654.395	568.565	-1410.67	1		312.52
319	42.11	30	63	153.06	84.21	425.25	379	7.11	319	0	0	0	153.06	84.21	0	0	-4		515.769	362.709	635.458	551.248	-1409.6	1		303.002
320	105.22	90	134	237.8	84.21	1062.56	947	70.22	320	0.33	0	3	237.8	84.21	3.37	3	-3.67		515.769	277.969	506.67	422.46	-1409.6	1		232.211
321	96	75	118	242.04	84.21	969.43	864	61	321	0	0	0	242.04	84.21	0	0	-4		515.769	273.729	500.226	416.016	-1409.6	1		228.669
322	146.67	110	185	329.96	84.21	1481.08	1320	111.67	322	0.22	0	2	329.96	84.21	2.24	2	-3.78		515.769	185.809	366.604	282.394	-1409.6	1		155.222
323	98.44	39	141	442.24	84.21	994.12	886	63.44	323	0	0	0	442.24	84.21	0	0	-4		515.769	73.5288	195.96	111.75	-1409.6	1		61.4249
324	202	75	255	96.46	91.71	16545.5	14746	167	324	0.03	0	2	96.46	91.71	2.24	2	-3.97		510.834	414.374	721.48	629.77	-1414.54	1		346.162
325	211.56	105	255	454.95	85.27	2136.35	1904	176.56	325	0	0	0	454.95	85.27	0	0	-4		515.071	60.1213	176.643	91.3729	-1410.3	1		50.2245
326	54.67	47	78	127.64	86.33	552.04	492	19.67	326	0.67	0	5	127.64	86.33	6.73	6	-3.33		514.374	386.734	674.092	587.762	-1411	1		323.072
327	149.33	53	220	333.67	87.92	3016.02	2688	114.33	327	0.06	0	1	333.67	87.92	1.12	1	-3.94		513.328	179.658	360.965	273.045	-1412.05	1		150.083
328	33.22	11	51	387.69	87.92	670.97	598	-1.78	328	21.72	0	94	387.69	87.92	438.71	391	17.72		513.328	125.638	278.865	190.945	-1412.05	1		104.956
329	153.22	67	230	26.3	88.45	4641.84	4137	118.22	329	0.11	0	3	26.3	88.45	3.37	3	-3.89		512.979	486.679	828.109	739.659	-1412.39	1		406.565
330	130.78	82	188	228.27	87.39	1320.63	1177	95.78	330	0	0	0	228.27	87.39	0	0	-4		513.676	285.406	521.153	433.763	-1411.7	1		238.424
331	75.11	24	118	438	87.39	758.49	676	40.11	331	25.56	0	59	438	87.39	258.07	230	21.56		513.676	75.6764	202.404	115.014	-1411.7	1		63.219
332	255	255	255	448.6	87.39	2575.06	2295	220	332	255	255	255	448.6	87.39	2575.06	2295	251		513.676	65.0764	186.294	98.9037	-1411.7	1		54.3639
333	98.22	49	157	480.37	87.39	991.88	884	63.22	333	0	0	0	480.37	87.39	0	0	-4		513.676	33.3064	138.009	50.6194	-1411.7	1		27.8237
334	68.56	52	91	486.73	87.39	692.29	617	33.56	334	4.78	0	10	486.73	87.39	48.25	43	0.78		513.676	26.9464	128.343	40.9534	-1411.7	1		22.5106
335	152	80	249	1.06	88.45	1023.29	912	117	335	0	0	0	1.06	88.45	0	0	-4		512.979	511.919	866.469	778.019	-1412.39	1		427.65
336	64.22	56	85	114.93	88.45	648.53	578	29.22	336	0	0	0	114.93	88.45	0	0	-4		512.979	398.049	693.409	604.959	-1412.39	1		332.524
337	100.38	56	144	247.87	89.51	1801.98	1606	65.38	337	0.06	0	1	247.87	89.51	1.12	1	-3.94		512.281	264.411	491.365	401.855	-1413.09	1		220.886
338	136.83	80	215	347.03	94.57	12435.5	11083	101.83	338	0.27	0	5	347.03	94.57	24.68	22	-3.73		508.952	161.922	340.661	246.091	-1416.42	1		135.267
339	97.44	33	157	417.35	88.98	1968.04	1754	62.44	339	29.06	0	118	417.35	88.98	586.82	523	25.06		512.63	95.2802	233.788	144.808	-1412.74	1		79.5957
340	163.78	97	232	7.94	89.51	1653.87	1474	128.78	340	0	0	0	7.94	89.51	0	0	-4		512.281	504.341	856.013	766.503	-1413.09	1		421.32
341	58.78	34	92	364.91	89.51	593.55	529	23.78	341	0	0	0	364.91	89.51	0	0	-4		512.281	147.371	313.487	223.977	-1413.09	1		123.112
342	118.56	58	176	432.71	90.57	1197.21	1067	83.56	342	10.56	0	31	432.71	90.57	106.59	95	6.56		511.584	78.874	210.444	119.874	-1413.79	1		65.8902
343	147	80	211	463.43	90.57	1484.45	1323	112	343	2.11	0	8	463.43	90.57	21.32	19	-1.89		511.584	48.154	163.755	73.1849	-1413.79	1		40.2272
344	110	81	166	501.56	90.57	1110.81	990	75	344	0	0	0	501.56	90.57	0	0	-4		511.584	10.024	105.805	15.2346	-1413.79	1		8.37392
345	73.89	42	109	264.29	91.63	746.15	665	38.89	345	0	0	0	264.29	91.63	0	0	-4		510.887	246.597	466.41	374.78	-1414.49	1		206.003
346	232.89	143	255	452.83	91.63	2351.78	2096	197.89	346	28.89	6	52	452.83	91.63	291.73	260	24.89		510.887	58.0566	179.865	88.2349	-1414.49	1		48.4996
347	252.78	237	255	467.66	91.63	2552.62	2275	217.78	347	0	0	0	467.66	91.63	0	0	-4		510.887	43.2266	157.326	65.6962	-1414.49	1		36.1108
348	135.57	30	255	474.1	97.79	7757.72	6914	100.57	348	1.47	0	15	474.1	97.79	84.15	75	-2.53		506.833	32.7334	147.539	49.7486	-1418.54	1		27.345
349	97.11	71	128	497.32	91.63	980.65	874	62.11	349	0	0	0	497.32	91.63	0	0	-4		510.887	13.5666	112.249	20.6186	-1414.49	1		11.3333
350	147.73	52	223	20.66	93.74	2486.42	2216	112.73	350	0	0	0	20.66	93.74	0	0	-4		509.498	488.838	836.681	742.941	-1415.87	1		408.368
351	189.5	86	249	141.41	93.21	3402	3032	154.5	351	0	0	0	141.41	93.21	0	0	-4		509.847	368.437	653.164	559.954	-1415.53	1		307.787
352	82.33	62	103	272.76	92.69	831.42	741	47.33	352	0.11	0	1	272.76	92.69	1.12	1	-3.89		510.189	237.429	453.537	360.847	-1415.18	1		198.345
353	226	96	255	401.99	92.69	2282.21	2034	191	353	221.56	148	255	401.99	92.69	2237.33	1994	217.56		510.189	108.199	257.132	164.442	-1415.18	1		90.388
354	41.11	29	69	168.95	93.74	415.15	370	6.11	354	0.33	0	2	168.95	93.74	3.37	3	-3.67		509.498	340.548	611.309	517.569	-1415.87	1		284.489
355	89.67	74	114	251.57	93.74	905.48	807	54.67	355	0	0	0	251.57	93.74	0	0	-4		509.498	257.928	485.742	392.002	-1415.87	1		215.47
356	161.08	59	255	290.03	96.27	4699.06	4188	126.08	356	0.42	0	6	290.03	96.27	12.34	11	-3.58		507.834	217.804	427.29	331.02	-1417.54	1		181.95
357	254.56	251	255	68.32	94.8	2570.57	2291	219.56	357	0	0	0	68.32	94.8	0	0	-4		508.801	440.481	764.247	669.447	-1416.57	1		367.971
358	43.22	29	68	164.71	94.8	436.47	389	8.22	358	0.67	0	5	164.71	94.8	6.73	6	-3.33		508.801	344.091	617.753	522.953	-1416.57	1		287.448
359	104.89	80	127	245.22	94.8	1059.2	944	69.89	359	0	0	0	245.22	94.8	0	0	-4		508.801	263.581	495.393	400.593	-1416.57	1		220.192
360	154	44	247	298.71	95.33	3110.27	2772	119	360	0.28	0	3	298.71	95.33	5.61	5	-3.72		508.452	209.742	414.098	318.768	-1416.92	1		175.215
361	209.5	139	255	457.6	96.39	4231.18	3771	174.5	361	18.39	0	85	457.6	96.39	371.39	331	14.39		507.755	50.1546	172.615	76.2254	-1417.62	1		41.8984
362	112.89	56	154	7.94	95.86	1139.98	1016	77.89	362	0	0	0	7.94	95.86	0	0	-4		508.103	500.163	856.013	760.153	-1417.27	1		417.829
363	127.95	74	222	283.65	96.62	3014.9	2687	92.95	363	0.05	0	1	283.65	96.62	1.12	1	-3.95		507.603	223.953	436.986	340.366	-1417.77	1		187.087
364	108.89	79	130	430.59	95.86	1099.59	980	73.89	364	0	0	0	430.59	95.86	0	0	-4		508.103	77.5133	213.666	117.806	-1417.27	1		64.7535
365	85	31	198	440.65	96.39	1716.71	1530	50	365	0.06	0	1	440.65	96.39	1.12	1	-3.94		507.755	67.1046	198.376	101.986	-1417.62	1		56.0582
366	128.4	62	211	450.71	95.86	2161.03	1926	93.4	366	92.8	0	255	450.71	95.86	1561.87	1392	88.8		508.103	57.3933	183.087	87.2269	-1417.27	1		47.9455
367	67.11	46	92	239.92	96.92	677.71	604	32.11	367	0.22	0	1	239.92	96.92	2.24	2	-3.78		507.406	267.486	503.448	406.528	-1417.97	1		223.454
368	110.11	69	161	263.23	96.92	1111.93	991	75.11	368	0.33	0	3	263.23	96.92	3.37	3	-3.67		507.406	244.176	468.021	371.101	-1417.97	1		203.981
369	103.92	49	209	275.64	98.79	2915.04	2598	68.92	369	0.08	0	1	275.64	98.79	2.24	2	-3.92		506.175	230.535	449.16	350.37	-1419.2	1		192.586
370	173	66	255	480.37	96.92	1747	1557	138	370	6.67	1	15	480.37	96.92	67.32	60	2.67		507.406	27.0359	138.009	41.0894	-1417.97	1		22.5854
371	70.67	48	93	1.06	97.98	475.74	424	35.67	371	0	0	0	1.06	97.98	0	0	-4		506.708	505.648	866.469	768.489	-1418.66	1		422.411
372	44.33	35	66	156.24	97.98	447.69	399	9.33	372	0.56	0	3	156.24	97.98	5.61	5	-3.44		506.708	350.468	630.625	532.645	-1418.66	1		292.776
373	96.56	67	138	256.87	97.98	975.04	869	61.56	373	0	0	0	256.87	97.98	0	0	-4		506.708	249.838	477.687	379.707	-1418.66	1		208.711
374	37.89	24	58	327.84	97.98	382.61	341	2.89	374	0.33	0	3	327.84	97.98	3.37	3	-3.67		506.708	178.868	369.826	271.846	-1418.66	1		149.424
375	43.89	28	61	82.09	99.04	443.2	395	8.89	375	0	0	0	82.09	99.04	0	0	-4		506.011	423.921	743.319	644.279	-1419.36	1		354.137
376	153.22	83	230	269.58	99.04	1547.28	1379	118.22	376	0	0	0	269.58	99.04	0	0	-4		506.011	236.431	458.37	359.33	-1419.36	1		197.511
377	148.89	100	198	407.29	99.04	1503.52	1340	113.89	377	72.67	24	127	407.29	99.04	733.81	654	68.67		506.011	98.721	249.077	150.037	-1419.36	1		82.4701
378	61.44	43	92	412.58	99.04	620.48	553	26.44	378	3.11	0	14	412.58	99.04	31.42	28	-0.89		506.011	93.431	241.037	141.997	-1419.36	1		78.0509
379	66.11	32	88	426.35	99.04	667.61	595	31.11	379	0	0	0	426.35	99.04	0	0	-4		506.011	79.661	220.109	121.069	-1419.36	1		66.5476
380	219.44	135	255	486.2	99.57	4432.02	3950	184.44	380	1.11	0	9	486.2	99.57	22.44	20	-2.89		505.662	19.4622	129.149	29.5789	-1419.71	1		16.2585
381	100	65	120	515.33	99.04	1009.83	900	65	381	0	0	0	515.33	99.04	0	0	-4		506.011	9.31905	84.8768	14.1632	-1419.36	0		7.785
382	110.22	86	168	525.92	99.04	1113.05	992	75.22	382	0.44	0	4	525.92	99.04	4.49	4	-3.56		506.011	19.909	68.782	30.258	-1419.36	0		16.6317
383	233	149	255	16.42	100.1	2352.9	2097	198	383	0	0	0	16.42	100.1	0	0	-4		505.313	488.893	843.125	743.025	-1420.06	1		408.415
384	148	52	248	162.6	100.1	1494.55	1332	113	384	0	0	0	162.6	100.1	0	0	-4		505.313	342.713	620.959	520.859	-1420.06	1		286.298
385	39.89	27	60	176.37	100.1	402.81	359	4.89	385	0.56	0	2	176.37	100.1	5.61	5	-3.44		505.313	328.943	600.032	499.932	-1420.06	1		274.795
386	168.67	84	255	293.24	102.57	5109.73	4554	133.67	386	0.04	0	1	293.24	102.57	1.12	1	-3.96		503.688	210.448	422.411	319.841	-1421.68	1		175.805
387	160	87	255	299.24	100.1	1615.72	1440	125	387	0	0	0	299.24	100.1	0	0	-4		505.313	206.073	413.293	313.193	-1420.06	1		172.151
388	165.56	106	244	305.6	100.1	1671.83	1490	130.56	388	0	0	0	305.6	100.1	0	0	-4		505.313	199.713	403.627	303.527	-1420.06	1		166.838
389	127.59	58	255	416.21	103.45	8016.91	7145	92.59	389	63.09	0	255	416.21	103.45	3964.13	3533	59.09		503.109	86.8993	235.52	132.07	-1422.26	1		72.5944
390	76.89	55	102	263.23	101.16	776.45	692	41.89	390	0.22	0	2	263.23	101.16	2.24	2	-3.78		504.616	241.386	468.021	366.861	-1420.76	1		201.65
391	71.22	57	93	340.55	101.16	719.22	641	36.22	391	0.78	0	5	340.55	101.16	7.85	7	-3.22		504.616	164.066	350.509	249.349	-1420.76	1		137.058
392	184.67	127	255	401.46	101.69	3729.63	3324	149.67	392	175.06	79	255	401.46	101.69	3535.52	3151	171.06		504.267	102.807	257.938	156.248	-1421.11	1		85.8837
393	48.67	36	67	22.77	102.22	491.45	438	13.67	393	0	0	0	22.77	102.22	0	0	-4		503.919	481.149	833.474	731.254	-1421.45	1		401.945
394	251.11	229	255	69.38	102.22	2535.79	2260	216.11	394	0	0	0	69.38	102.22	0	0	-4		503.919	434.539	762.636	660.416	-1421.45	1		363.007
395	123.11	77	160	145.65	102.22	1243.21	1108	88.11	395	0	0	0	145.65	102.22	0	0	-4		503.919	358.269	646.72	544.5	-1421.45	1		299.292
396	227.11	150	255	167.89	102.22	2293.43	2044	192.11	396	0	0	0	167.89	102.22	0	0	-4		503.919	336.029	612.92	510.7	-1421.45	1		280.713
397	84.22	52	112	432.71	102.22	850.5	758	49.22	397	0	0	0	432.71	102.22	0	0	-4		503.919	71.2086	210.444	108.224	-1421.45	1		59.4866
398	32.11	26	49	31.25	103.28	324.27	289	-2.89	398	0	0	0	31.25	103.28	0	0	-4		503.221	471.971	820.586	717.306	-1422.15	1		394.278
399	121.89	100	152	272.76	103.28	1230.87	1097	86.89	399	0	0	0	272.76	103.28	0	0	-4		503.221	230.461	453.537	350.257	-1422.15	1		192.524
400	120.78	70	181	284.41	103.28	1219.65	1087	85.78	400	0.11	0	1	284.41	103.28	1.12	1	-3.89		503.221	218.811	435.831	332.551	-1422.15	1		182.792
401	25.78	18	47	388.22	103.28	260.31	232	-9.22	401	2.89	0	14	388.22	103.28	29.17	26	-1.11		503.221	115.001	278.06	174.78	-1422.15	1		96.0703
402	71.5	55	83	541.28	103.28	481.35	429	36.5	402	0	0	0	541.28	103.28	0	0	-4		503.221	38.0589	45.4378	57.8422	-1422.15	0		31.7938
403	236.22	194	255	150.94	104.34	2385.44	2126	201.22	403	0	0	0	150.94	104.34	0	0	-4		502.524	351.584	638.68	534.34	-1422.85	1		293.708
404	156.11	82	220	157.3	104.34	1576.45	1405	121.11	404	0	0	0	157.3	104.34	0	0	-4		502.524	345.224	629.014	524.674	-1422.85	1		288.395
405	162.83	48	255	310.05	106.38	5298.23	4722	127.83	405	0.03	0	1	310.05	106.38	1.12	1	-3.97		501.181	191.131	396.863	290.483	-1424.19	1		159.668
406	56	36	79	1.06	105.4	377	336	21	406	0	0	0	1.06	105.4	0	0	-4		501.826	500.766	866.469	761.069	-1423.55	1		418.333
407	131.78	70	189	9.53	106.46	2661.46	2372	96.78	407	0	0	0	9.53	106.46	0	0	-4		501.129	491.599	853.597	747.137	-1424.24	1		410.674
408	108.89	52	159	141.41	105.4	1099.59	980	73.89	408	0	0	0	141.41	105.4	0	0	-4		501.826	360.416	653.164	547.764	-1423.55	1		301.086
409	114.22	62	218	403.58	106.99	2306.9	2056	79.22	409	111.06	30	250	403.58	106.99	2242.94	1999	107.06		500.78	97.2	254.716	147.726	-1424.59	1		81.1995
410	153.06	47	254	76.4	108.81	5495.71	4898	118.06	410	0	0	0	76.4	108.81	0	0	-4		499.583	423.183	751.967	643.157	-1425.79	1		353.521
411	80.67	34	136	108.57	106.46	814.59	726	45.67	411	0	0	0	108.57	106.46	0	0	-4		501.129	392.559	703.075	596.615	-1424.24	1		327.938
412	208.17	138	255	174.78	107.51	4204.25	3747	173.17	412	0	0	0	174.78	107.51	0	0	-4		500.438	325.658	602.448	494.938	-1424.93	1		272.05
413	44.11	33	59	197.55	106.46	445.45	397	9.11	413	0.22	0	2	197.55	106.46	2.24	2	-3.78		501.129	303.579	567.842	461.382	-1424.24	1		253.605
414	35	20	74	317.25	106.46	353.44	315	0	414	0.11	0	1	317.25	106.46	1.12	1	-3.89		501.129	183.879	385.921	279.461	-1424.24	1		153.61
415	145.33	44	231	480.37	106.46	1467.62	1308	110.33	415	1.22	0	7	480.37	106.46	12.34	11	-2.78		501.129	20.7588	138.009	31.5494	-1424.24	1		17.3416
416	252.11	241	255	69.38	107.51	2545.89	2269	217.11	416	0	0	0	69.38	107.51	0	0	-4		500.438	431.058	762.636	655.126	-1424.93	1		360.1
417	169.89	28	255	86.86	107.51	3431.17	3058	134.89	417	0	0	0	86.86	107.51	0	0	-4		500.438	413.578	736.07	628.56	-1424.93	1		345.497
418	39.56	27	63	206.03	107.51	399.44	356	4.56	418	0	0	0	206.03	107.51	0	0	-4		500.438	294.408	554.954	447.444	-1424.93	1		245.944
419	91.43	43	154	397.45	111.93	3590.5	3200	56.43	419	31.77	0	105	397.45	111.93	1247.7	1112	27.77		497.53	100.08	264.032	152.102	-1427.84	1		83.6051
420	82.44	44	121	3.71	109.63	832.55	742	47.44	420	0	0	0	3.71	109.63	0	0	-4		499.043	495.333	862.442	752.812	-1426.33	1		413.794
421	74	35	101	231.45	109.63	747.27	666	39	421	55.67	15	87	231.45	109.63	562.14	501	51.67		499.043	267.593	516.32	406.69	-1426.33	1		223.543
422	104.44	78	132	421.06	109.63	1054.71	940	69.44	422	37.56	18	71	421.06	109.63	379.25	338	33.56		499.043	77.983	228.149	118.519	-1426.33	1		65.1458
423	156.02	31	255	110.59	115.46	9103.04	8113	121.02	423	0	0	0	110.59	115.46	0	0	-4		495.207	384.617	700.005	584.545	-1430.17	1		321.303
424	195.13	116	242	184.84	111.75	3284.18	2927	160.13	424	0.07	0	1	184.84	111.75	1.12	1	-3.93		497.648	312.808	587.159	475.409	-1427.72	1		261.315
425	176.22	121	222	303.48	110.69	1779.54	1586	141.22	425	0	0	0	303.48	110.69	0	0	-4		498.346	194.866	406.849	296.159	-1427.03	1		162.788
426	146.22	97	182	487.79	110.69	1476.59	1316	111.22	426	0.33	0	3	487.79	110.69	3.37	3	-3.67		498.346	10.5555	126.732	16.0424	-1427.03	1		8.81793
427	117.78	67	175	524.86	110.69	1189.35	1060	82.78	427	0	0	0	524.86	110.69	0	0	-4		498.346	26.5145	70.393	40.297	-1427.03	0		22.1498
428	167.11	58	255	160.48	111.75	1687.53	1504	132.11	428	0	0	0	160.48	111.75	0	0	-4		497.648	337.168	624.181	512.431	-1427.72	1		281.665
429	54.89	18	96	250.51	111.75	554.28	494	19.89	429	24.89	0	72	250.51	111.75	251.33	224	20.89		497.648	247.138	487.353	375.603	-1427.72	1		206.456
430	167.89	66	250	407.29	111.75	1695.39	1511	132.89	430	247	183	255	407.29	111.75	2494.27	2223	243		497.648	90.3581	249.077	137.327	-1427.72	1		75.4838
431	238.89	110	255	478.26	111.75	2412.37	2150	203.89	431	0.67	0	3	478.26	111.75	6.73	6	-3.33		497.648	19.3881	141.216	29.4662	-1427.72	1		16.1965
432	63.89	21	119	256.87	112.81	645.17	575	28.89	432	31.78	0	139	256.87	112.81	320.9	286	27.78		496.951	240.081	477.687	364.877	-1428.42	1		200.56
433	210	104	255	308.77	112.81	3534.4	3150	175	433	0	0	0	308.77	112.81	0	0	-4		496.951	188.181	398.809	285.999	-1428.42	1		157.203
434	129.1	31	225	315.56	117.4	5649.43	5035	94.1	434	0.28	0	9	315.56	117.4	12.34	11	-3.72		493.93	178.37	388.489	271.089	-1431.44	1		149.008
435	212.67	127	255	190.14	113.87	2147.57	1914	177.67	435	0	0	0	190.14	113.87	0	0	-4		496.253	306.113	579.104	465.234	-1429.12	1		255.722
436	98.42	46	148	421.63	115.03	3644.36	3248	63.42	436	13.55	0	66	421.63	115.03	501.55	447	9.55		495.49	73.8599	227.283	112.253	-1429.88	1		61.7015
437	160.33	39	251	438.39	116.37	5936.66	5291	125.33	437	0.12	0	2	438.39	116.37	4.49	4	-3.88		494.608	56.2182	201.811	85.441	-1430.76	1		46.9639
438	44.56	26	72	456.01	113.87	449.93	401	9.56	438	0	0	0	456.01	113.87	0	0	-4		496.253	40.2432	175.032	61.1619	-1429.12	1		33.6185
439	99.78	63	137	5.83	114.93	1007.58	898	64.78	439	0	0	0	5.83	114.93	0	0	-4		495.556	489.726	859.22	744.29	-1429.82	1		409.11
440	219	122	255	118.11	114.93	2211.52	1971	184	440	0	0	0	118.11	114.93	0	0	-4		495.556	377.446	688.576	573.646	-1429.82	1		315.313
441	252.11	229	255	142.47	114.93	2545.89	2269	217.11	441	75.56	0	188	142.47	114.93	762.98	680	71.56		495.556	353.086	651.553	536.623	-1429.82	1		294.963
442	131.67	41	216	152.53	116.52	2659.21	2370	96.67	442	0	0	0	152.53	116.52	0	0	-4		494.51	341.98	636.264	519.744	-1430.86	1		285.685
443	23	15	45	295	114.93	232.26	207	-12	443	0	0	0	295	114.93	0	0	-4		495.556	200.556	419.737	304.807	-1429.82	1		167.541
444	172.36	64	255	468.99	116.78	6962.2	6205	137.36	444	0.44	0	6	468.99	116.78	17.95	16	-3.56		494.338	25.3484	155.305	38.5248	-1431.03	1		21.1757
445	240.22	190	255	75.74	115.99	2425.83	2162	205.22	445	0	0	0	75.74	115.99	0	0	-4		494.858	419.118	752.97	636.98	-1430.51	1		350.125
446	163.71	86	245	101.82	118.64	4408.46	3929	128.71	446	0	0	0	101.82	118.64	0	0	-4		493.115	391.295	713.333	594.693	-1432.26	1		326.882
447	190.89	66	255	127.64	119.17	5782.95	5154	155.89	447	0	0	0	127.64	119.17	0	0	-4		492.766	365.126	674.092	554.922	-1432.61	1		305.021
448	214.78	112	255	194.37	115.99	2168.89	1933	179.78	448	0	0	0	194.37	115.99	0	0	-4		494.858	300.488	572.675	456.685	-1430.51	1		251.024
449	229	177	255	83.15	117.05	2312.51	2061	194	449	0	0	0	83.15	117.05	0	0	-4		494.161	411.011	741.708	624.658	-1431.21	1		343.352
450	245.78	195	255	89.51	117.05	2481.93	2212	210.78	450	0	0	0	89.51	117.05	0	0	-4		494.161	404.651	732.042	614.992	-1431.21	1		338.039
451	34.56	24	47	236.74	117.05	348.95	311	-0.44	451	0	0	0	236.74	117.05	0	0	-4		494.161	257.421	508.281	391.231	-1431.21	1		215.046
452	180.67	91	249	199.67	118.11	1824.42	1626	145.67	452	0.11	0	1	199.67	118.11	1.12	1	-3.89		493.463	293.793	564.62	446.51	-1431.91	1		245.431
453	137.61	74	242	390.43	120.48	5095.14	4541	102.61	453	23	0	119	390.43	120.48	851.62	759	19		491.904	101.474	274.701	154.221	-1433.47	1		84.7698
454	182.78	119	234	141.41	119.17	1845.74	1645	147.78	454	0	0	0	141.41	119.17	0	0	-4		492.766	351.356	653.164	533.994	-1432.61	1		293.518
455	110.78	78	150	160.48	119.17	1118.66	997	75.78	455	0	0	0	160.48	119.17	0	0	-4		492.766	332.286	624.181	505.011	-1432.61	1		277.587
456	58.33	40	78	206.03	119.17	589.07	525	23.33	456	0	0	0	206.03	119.17	0	0	-4		492.766	286.736	554.954	435.784	-1432.61	1		239.535
457	21.89	14	40	274.88	119.17	221.04	197	-13.11	457	0	0	0	274.88	119.17	0	0	-4		492.766	217.886	450.315	331.145	-1432.61	1		182.019
458	164.16	36	255	450.64	121.86	8104.43	7223	129.16	458	19.95	0	92	450.64	121.86	985.14	878	15.95		490.996	40.3559	183.193	61.3333	-1434.38	1		33.7127
459	246.89	182	255	486.73	119.17	2493.15	2222	211.89	459	0	0	0	486.73	119.17	0	0	-4		492.766	6.03587	128.343	9.17338	-1432.61	1		5.04228
460	81	19	126	520.63	119.17	817.96	729	46	460	0	0	0	520.63	119.17	0	0	-4		492.766	27.8641	76.8218	42.3482	-1432.61	0		23.2773
461	227.56	183	255	94.8	120.23	2297.92	2048	192.56	461	0	0	0	94.8	120.23	0	0	-4		492.068	397.268	724.002	603.772	-1433.3	1		331.872
462	143.38	78	216	166.3	122.34	5469.9	4875	108.38	462	6.29	0	60	166.3	122.34	240.11	214	2.29		490.68	324.38	615.336	492.996	-1434.69	1		270.982
463	123	100	174	396.69	120.23	1242.09	1107	88	463	0.33	0	3	396.69	120.23	3.37	3	-3.67		492.068	95.3784	265.187	144.957	-1433.3	1		79.6777
464	142.61	38	255	431.65	121.81	2880.25	2567	107.61	464	3.39	0	25	431.65	121.81	68.44	61	-0.61		491.029	59.3788	212.055	90.2445	-1434.34	1		49.6042
465	64.67	56	75	538.63	120.23	653.02	582	29.67	465	0	0	0	538.63	120.23	0	0	-4		492.068	46.5616	49.4652	70.7648	-1433.3	0		38.8969
466	144.25	72	239	2.12	122.34	2589.65	2308	109.25	466	0	0	0	2.12	122.34	0	0	-4		490.68	488.56	864.858	742.518	-1434.69	1		408.136
467	135.44	114	175	82.09	121.29	1367.76	1219	100.44	467	0	0	0	82.09	121.29	0	0	-4		491.371	409.281	743.319	622.029	-1434	1		341.907
468	115.33	83	164	436.94	121.29	1164.67	1038	80.33	468	0.78	0	4	436.94	121.29	7.85	7	-3.22		491.371	54.431	204.015	82.7247	-1434	1		45.4708
469	74.56	42	106	426.35	122.34	752.88	671	39.56	469	0	0	0	426.35	122.34	0	0	-4		490.68	64.3301	220.109	97.7695	-1434.69	1		53.7404
470	243	202	255	462.37	122.34	2453.88	2187	208	470	0	0	0	462.37	122.34	0	0	-4		490.68	28.3101	165.366	43.0259	-1434.69	1		23.6498
471	90.11	52	151	149.89	124.99	1819.93	1622	55.11	471	0	0	0	149.89	124.99	0	0	-4		488.936	339.046	640.276	515.286	-1436.44	1		283.234
472	122.83	39	214	203.25	124.86	3307.75	2948	87.83	472	0.17	0	3	203.25	124.86	4.49	4	-3.83		489.022	285.772	559.179	434.319	-1436.35	1		238.73
473	36.22	27	53	219.8	123.4	365.78	326	1.22	473	0	0	0	219.8	123.4	0	0	-4		489.983	270.183	534.026	410.626	-1435.39	1		225.707
474	158	111	197	444.36	123.4	1595.53	1422	123	474	1.22	0	3	444.36	123.4	12.34	11	-2.78		489.983	45.6226	192.738	69.3377	-1435.39	1		38.1125
475	181.44	97	255	211.32	124.46	1832.28	1633	146.44	475	0	0	0	211.32	124.46	0	0	-4		489.285	277.965	546.914	422.454	-1436.09	1		232.208
476	36.11	26	54	251.57	124.46	364.66	325	1.11	476	0	0	0	251.57	124.46	0	0	-4		489.285	237.715	485.742	361.282	-1436.09	1		198.584
477	114.94	61	168	381.86	125.52	2192.45	1954	79.94	477	30.18	0	79	381.86	125.52	575.6	513	26.18		488.588	106.728	287.726	162.206	-1436.79	1		89.1588
478	53.22	35	91	400.93	124.46	537.45	479	18.22	478	0	0	0	400.93	124.46	0	0	-4		489.285	88.3552	258.743	134.283	-1436.09	1		73.8106
479	159.78	83	245	485.67	124.46	1613.48	1438	124.78	479	0	0	0	485.67	124.46	0	0	-4		489.285	3.61517	129.954	5.49438	-1436.09	1		3.02006
480	125.76	53	190	158.8	128.61	4797.8	4276	90.76	480	0.53	0	11	158.8	128.61	20.2	18	-3.47		486.555	327.755	626.735	498.125	-1438.82	1		273.801
481	185.22	135	229	179.54	125.52	1870.43	1667	150.22	481	0	0	0	179.54	125.52	0	0	-4		488.588	309.048	595.214	469.694	-1436.79	1		258.174
482	132.22	66	197	394.57	125.52	1335.22	1190	97.22	482	0.56	0	3	394.57	125.52	5.61	5	-3.44		488.588	94.0177	268.409	142.889	-1436.79	1		78.541
483	212.89	143	255	131.88	126.58	2149.81	1916	177.89	483	0	0	0	131.88	126.58	0	0	-4		487.89	356.01	667.648	541.068	-1437.48	1		297.406
484	183.67	130	226	136.11	126.58	1854.72	1653	148.67	484	0	0	0	136.11	126.58	0	0	-4		487.89	351.78	661.219	534.639	-1437.48	1		293.872
485	141.33	90	178	140.35	126.58	1427.22	1272	106.33	485	0	0	0	140.35	126.58	0	0	-4		487.89	347.54	654.775	528.195	-1437.48	1		290.33
486	134.04	43	255	423.43	127.26	3759.93	3351	99.04	486	0	0	0	423.43	127.26	0	0	-4		487.443	64.0128	224.547	97.2873	-1437.93	1		53.4754
487	40.33	23	74	466.6	128.17	814.59	726	5.33	487	0.17	0	3	466.6	128.17	3.37	3	-3.83		486.844	20.2441	158.937	30.7672	-1438.53	1		16.9116
488	160.89	75	230	514.27	126.58	1624.7	1448	125.89	488	0	0	0	514.27	126.58	0	0	-4		487.89	26.3797	86.4878	40.0922	-1437.48	0		22.0372
489	36.67	25	55	103.28	127.64	370.27	330	1.67	489	0	0	0	103.28	127.64	0	0	-4		487.193	383.913	711.114	583.474	-1438.18	1		320.715
490	155	111	218	170.01	127.64	1565.23	1395	120	490	9.56	0	37	170.01	127.64	96.49	86	5.56		487.193	317.183	609.698	482.058	-1438.18	1		264.97
491	176.33	112	226	174.25	127.64	1780.66	1587	141.33	491	19.11	0	68	174.25	127.64	192.99	172	15.11		487.193	312.943	603.254	475.614	-1438.18	1		261.428
492	32.78	18	55	263.23	127.64	331	295	-2.22	492	0	0	0	263.23	127.64	0	0	-4		487.193	223.963	468.021	340.381	-1438.18	1		187.095
493	148.22	100	255	376.21	130.82	4490.37	4002	113.22	493	81.48	1	210	376.21	130.82	2468.47	2200	77.48		485.1	108.89	296.313	165.493	-1440.27	1		90.9655
494	40.11	29	65	85.27	128.7	405.05	361	5.11	494	0	0	0	85.27	128.7	0	0	-4		486.495	401.225	738.486	609.786	-1438.88	1		335.178
495	143	113	182	195.43	128.7	1444.05	1287	108	495	0.11	0	1	195.43	128.7	1.12	1	-3.89		486.495	291.065	571.064	442.364	-1438.88	1		243.152
496	152.88	65	222	215.92	130.26	5488.97	4892	117.88	496	0	0	0	215.92	130.26	0	0	-4		485.469	269.549	539.923	409.663	-1439.9	1		225.177
497	150.85	40	254	240.24	131.15	9140.06	8146	115.85	497	0.02	0	1	240.24	131.15	1.12	1	-3.98		484.883	244.643	502.961	371.811	-1440.49	1		204.371
498	137.67	92	218	388.22	128.7	1390.2	1239	102.67	498	12.22	0	40	388.22	128.7	123.42	110	8.22		486.495	98.2754	278.06	149.36	-1438.88	1		82.0978
499	39.11	24	57	474.02	128.7	394.95	352	4.11	499	0	0	0	474.02	128.7	0	0	-4		486.495	12.4754	147.66	18.9602	-1438.88	1		10.4217
500	190.44	123	255	521.69	128.7	1923.16	1714	155.44	500	0	0	0	521.69	128.7	0	0	-4		486.495	35.1946	75.2108	53.4892	-1438.88	0		29.4011
501	160.12	98	241	180.65	130.86	4311.96	3843	125.12	501	6.88	0	79	180.65	130.86	185.14	165	2.88		485.074	304.424	593.527	462.667	-1440.3	1		254.311
502	33.33	27	49	268.52	129.76	336.61	300	-1.67	502	0.11	0	1	268.52	129.76	1.12	1	-3.89		485.798	217.278	459.981	330.221	-1439.57	1		181.511
503	29.11	15	64	531.22	129.76	293.97	262	-5.89	503	0	0	0	531.22	129.76	0	0	-4		485.798	45.4221	60.727	69.033	-1439.57	0		37.945
504	148.2	84	218	187.5	134.72	5819.97	5187	113.2	504	75.74	0	255	187.5	134.72	2974.5	2651	71.74		482.534	295.034	583.116	448.396	-1442.84	1		246.467
505	187.94	122	249	230.92	131.88	3373.95	3007	152.94	505	0	0	0	230.92	131.88	0	0	-4		484.403	253.483	517.126	385.246	-1440.97	1		211.756
506	96.44	60	131	393.51	130.82	973.92	868	61.44	506	4.56	0	16	393.51	130.82	46	41	0.56		485.1	91.5904	270.02	139.2	-1440.27	1		76.5133
507	77.78	54	117	397.75	130.82	785.42	700	42.78	507	1.11	0	7	397.75	130.82	11.22	10	-2.89		485.1	87.3504	263.576	132.756	-1440.27	1		72.9713
508	163.72	93	255	418.41	131.88	3306.62	2947	128.72	508	0.28	0	3	418.41	131.88	5.61	5	-3.72		484.403	65.993	232.177	100.297	-1440.97	1		55.1296
509	120.22	73	178	457.07	130.82	1214.04	1082	85.22	509	0	0	0	457.07	130.82	0	0	-4		485.1	28.0304	173.421	42.6009	-1440.27	1		23.4162
510	92.56	28	178	138.23	131.88	934.65	833	57.56	510	0	0	0	138.23	131.88	0	0	-4		484.403	346.173	657.997	526.117	-1440.97	1		289.188
511	78.89	43	118	208.14	131.88	796.64	710	43.89	511	0	0	0	208.14	131.88	0	0	-4		484.403	276.263	551.747	419.867	-1440.97	1		230.786
512	172.11	123	228	225.09	131.88	1738.03	1549	137.11	512	0	0	0	225.09	131.88	0	0	-4		484.403	259.313	525.986	394.106	-1440.97	1		216.626
513	138.89	97	178	249.46	131.88	1402.54	1250	103.89	513	0	0	0	249.46	131.88	0	0	-4		484.403	234.943	488.949	357.069	-1440.97	1		196.268
514	115.92	30	255	371.46	142.59	16909	15070	80.92	514	32.27	0	241	371.46	142.59	4706.92	4195	28.27		477.356	105.896	303.532	160.942	-1448.02	1		88.464
515	245.44	210	255	143.53	132.94	2478.57	2209	210.44	515	0	0	0	143.53	132.94	0	0	-4		483.706	340.176	649.942	517.002	-1441.67	1		284.178
516	165.22	69	245	148.83	132.94	1668.46	1487	130.22	516	0	0	0	148.83	132.94	0	0	-4		483.706	334.876	641.887	508.947	-1441.67	1		279.75
517	165.4	64	255	173.19	134	2783.76	2481	130.4	517	34.33	0	123	173.19	134	577.85	515	30.33		483.008	309.818	604.865	470.865	-1442.36	1		258.818
518	133	57	204	197.55	132.94	1343.07	1197	98	518	0	0	0	197.55	132.94	0	0	-4		483.706	286.156	567.842	434.902	-1441.67	1		239.05
519	91.8	39	147	384.79	134.38	2575.06	2295	56.8	519	0.16	0	3	384.79	134.38	4.49	4	-3.84		482.758	97.968	283.273	148.893	-1442.61	1		81.8411
520	132.73	59	212	427.37	134.73	3872.13	3451	97.73	520	7.73	0	94	427.37	134.73	225.53	201	3.73		482.528	55.1578	218.559	83.8293	-1442.84	1		46.078
521	67.16	31	146	526.64	135.65	1883.89	1679	32.16	521	0.04	0	1	526.64	135.65	1.12	1	-3.96		481.922	44.7176	67.6878	67.9622	-1443.45	0		37.3564
522	128.22	74	196	412.58	134	1294.82	1154	93.22	522	0	0	0	412.58	134	0	0	-4		483.008	70.4281	241.037	107.037	-1442.36	1		58.8346
523	167.17	61	255	440.65	135.06	3376.19	3009	132.17	523	19.22	0	70	440.65	135.06	388.22	346	15.22		482.311	41.6606	198.376	63.3162	-1443.06	1		34.8027
524	100.44	67	170	160.48	135.06	1014.32	904	65.44	524	0	0	0	160.48	135.06	0	0	-4		482.311	321.831	624.181	489.121	-1443.06	1		268.853
525	28.89	19	44	468.72	135.06	291.73	260	-6.11	525	0	0	0	468.72	135.06	0	0	-4		482.311	13.5906	155.715	20.6552	-1443.06	1		11.3534
526	244	158	255	476.14	135.06	2463.98	2196	209	526	0	0	0	476.14	135.06	0	0	-4		482.311	6.17062	144.438	9.37817	-1443.06	1		5.15484
527	161.27	90	231	206.03	136.11	2714.19	2419	126.27	527	8.27	0	64	206.03	136.11	139.13	124	4.27		481.62	275.59	554.954	418.844	-1443.75	1		230.224
528	163	105	230	250.51	136.11	1646.02	1467	128	528	0	0	0	250.51	136.11	0	0	-4		481.62	231.11	487.353	351.243	-1443.75	1		193.066
529	150.26	88	255	257.93	139.29	4552.08	4057	115.26	529	0	0	0	257.93	139.29	0	0	-4		479.527	221.597	476.076	336.786	-1445.85	1		185.119
530	65.22	23	100	406.23	136.11	658.63	587	30.22	530	0.11	0	1	406.23	136.11	1.12	1	-3.89		481.62	75.3897	250.688	114.578	-1443.75	1		62.9795
531	201.22	138	255	448.6	136.11	2032	1811	166.22	531	0.44	0	4	448.6	136.11	4.49	4	-3.56		481.62	33.0197	186.294	50.1837	-1443.75	1		27.5842
532	165.67	72	255	153.59	138.23	3345.9	2982	130.67	532	0.06	0	1	153.59	138.23	1.12	1	-3.94		480.225	326.635	634.653	496.423	-1445.15	1		272.866
533	110.64	28	252	201.33	141.56	5462.05	4868	75.64	533	0.16	0	3	201.33	141.56	7.85	7	-3.84		478.034	276.704	562.097	420.537	-1447.34	1		231.154
534	43.44	29	74	392.46	137.17	438.71	391	8.44	534	0	0	0	392.46	137.17	0	0	-4		480.922	88.4623	271.616	134.446	-1444.45	1		73.9001
535	139.78	93	186	518.51	137.17	1411.51	1258	104.78	535	0	0	0	518.51	137.17	0	0	-4		480.922	37.5877	80.0438	57.1262	-1444.45	0		31.4002
536	161.62	114	243	211.85	139.29	2901.57	2586	126.62	536	2.19	0	11	211.85	139.29	39.27	35	-1.81		479.527	267.677	546.109	406.819	-1445.85	1		223.614
537	170.67	38	253	219.8	138.23	1723.44	1536	135.67	537	0.33	0	3	219.8	138.23	3.37	3	-3.67		480.225	260.425	534.026	395.796	-1445.15	1		217.555
538	189.88	41	255	454.63	139.62	5539.47	4937	154.88	538	0.08	0	1	454.63	139.62	2.24	2	-3.92		479.31	24.6802	177.129	37.5093	-1446.06	1		20.6175
539	137.65	44	255	265.62	142.63	5251.1	4680	102.65	539	0	0	0	265.62	142.63	0	0	-4		477.33	211.71	464.389	321.759	-1448.04	1		176.859
540	169.94	88	255	361.74	140.35	3241.55	2889	134.94	540	0	0	0	361.74	140.35	0	0	-4		478.83	117.09	318.304	177.954	-1446.54	1		97.8152
541	81.76	27	125	398.81	140.35	1559.62	1390	46.76	541	0	0	0	398.81	140.35	0	0	-4		478.83	80.0199	261.965	121.615	-1446.54	1		66.8475
542	196.56	108	255	421.06	139.29	1984.87	1769	161.56	542	67.78	6	132	421.06	139.29	684.44	610	63.78		479.527	58.4674	228.149	88.8593	-1445.85	1		48.8428
543	215.44	179	248	161.54	140.35	2175.62	1939	180.44	543	0	0	0	161.54	140.35	0	0	-4		478.83	317.29	622.57	482.22	-1446.54	1		265.059
544	184.67	144	255	413.64	140.35	1864.82	1662	149.67	544	56.33	27	109	413.64	140.35	568.87	507	52.33		478.83	65.1899	239.426	99.0763	-1446.54	1		54.4587
545	42	30	56	140.35	141.41	424.13	378	7	545	0	0	0	140.35	141.41	0	0	-4		478.132	337.782	654.775	513.365	-1447.24	1		282.179
546	68.89	49	103	243.1	141.41	695.66	620	33.89	546	0	0	0	243.1	141.41	0	0	-4		478.132	235.032	498.615	357.205	-1447.24	1		196.343
547	59	43	103	391.4	141.41	595.8	531	24	547	0	0	0	391.4	141.41	0	0	-4		478.132	86.7325	273.227	131.817	-1447.24	1		72.455
548	181.67	77	246	433.77	141.41	1834.52	1635	146.67	548	6.67	0	18	433.77	141.41	67.32	60	2.67		478.132	44.3625	208.833	67.4225	-1447.24	1		37.0598
549	132.56	107	187	520.63	141.41	1338.58	1193	97.56	549	0	0	0	520.63	141.41	0	0	-4		478.132	42.4975	76.8218	64.5882	-1447.24	0		35.5018
550	173.11	69	255	171.25	143.5	6798.38	6059	138.11	550	0	0	0	171.25	143.5	0	0	-4		476.757	305.507	607.813	464.313	-1448.62	1		255.216
551	128.22	92	183	194.37	142.47	1294.82	1154	93.22	551	0	0	0	194.37	142.47	0	0	-4		477.435	283.065	572.675	430.205	-1447.94	1		236.468
552	155.68	100	244	406.19	145.21	5938.91	5293	120.68	552	14.29	0	41	406.19	145.21	545.31	486	10.29		475.632	69.4422	250.749	105.539	-1449.74	1		58.011
553	210.33	93	255	442.24	142.47	2124	1893	175.33	553	3.89	0	15	442.24	142.47	39.27	35	-0.11		477.435	35.195	195.96	53.4897	-1447.94	1		29.4014
554	107.91	30	191	230.6	145.01	5448.58	4856	72.91	554	0	0	0	230.6	145.01	0	0	-4		475.764	245.164	517.612	372.602	-1449.61	1		204.806
555	141.32	61	214	281.88	146.64	4915.62	4381	106.32	555	0.26	0	8	281.88	146.64	8.98	8	-3.74		474.691	192.811	439.676	293.036	-1450.68	1		161.072
556	182.28	97	255	182.13	146.45	5113.09	4557	147.28	556	0.08	0	2	182.13	146.45	2.24	2	-3.92		474.816	292.686	591.277	444.827	-1450.56	1		244.506
557	159.33	96	255	217.23	146.93	5899.64	5258	124.33	557	1.27	0	29	217.23	146.93	47.13	42	-2.73		474.5	257.27	537.932	391.002	-1450.87	1		214.92
558	89.56	33	124	251.57	144.59	904.36	806	54.56	558	0	0	0	251.57	144.59	0	0	-4		476.04	224.47	485.742	341.152	-1449.33	1		187.519
559	145.71	107	234	274.88	145.65	2779.27	2477	110.71	559	0	0	0	274.88	145.65	0	0	-4		475.343	200.463	450.315	304.665	-1450.03	1		167.464
560	238.11	195	255	414.7	144.59	2404.51	2143	203.11	560	195.78	168	225	414.7	144.59	1977.02	1762	191.78		476.04	61.3401	237.815	93.2253	-1449.33	1		51.2426
561	37.67	22	51	535.46	144.59	380.37	339	2.67	561	0	0	0	535.46	144.59	0	0	-4		476.04	59.4199	54.283	90.307	-1449.33	0		49.6385
562	31.11	24	48	45.02	145.65	314.17	280	-3.89	562	0	0	0	45.02	145.65	0	0	-4		475.343	430.323	799.659	654.009	-1450.03	1		359.485
563	71.11	56	102	363.86	145.65	718.1	640	36.11	563	82.67	34	137	363.86	145.65	834.79	744	78.67		475.343	111.483	315.082	169.432	-1450.03	1		93.131
564	31.22	22	53	389.28	145.65	315.29	281	-3.78	564	0	0	0	389.28	145.65	0	0	-4		475.343	86.0626	276.449	130.799	-1450.03	1		71.8955
565	164.56	71	255	62.5	147.77	2954.31	2633	129.56	565	0	0	0	62.5	147.77	0	0	-4		473.948	411.448	773.092	625.322	-1451.43	1		343.717
566	190.56	67	255	76.27	148.83	3848.57	3430	155.56	566	0	0	0	76.27	148.83	0	0	-4		473.25	396.98	752.165	603.335	-1452.12	1		331.632
567	52.44	24	74	239.92	148.83	529.6	472	17.44	567	0	0	0	239.92	148.83	0	0	-4		473.25	233.33	503.448	354.618	-1452.12	1		194.921
568	66.78	47	101	249.46	148.83	674.34	601	31.78	568	0	0	0	249.46	148.83	0	0	-4		473.25	223.79	488.949	340.119	-1452.12	1		186.951
569	121.78	86	157	459.19	148.83	1229.75	1096	86.78	569	0.33	0	3	459.19	148.83	3.37	3	-3.67		473.25	14.0603	170.199	21.3689	-1452.12	1		11.7457
570	199.91	68	255	63.24	152.22	10093.8	8996	164.91	570	0	0	0	63.24	152.22	0	0	-4		471.02	407.78	771.968	619.748	-1454.35	1		340.653
571	141.06	54	239	291.3	151.47	2848.84	2539	106.06	571	0	0	0	291.3	151.47	0	0	-4		471.513	180.213	425.36	273.89	-1453.86	1		150.548
572	169.75	63	255	90.3	151.74	6094.87	5432	134.75	572	0.03	0	1	90.3	151.74	1.12	1	-3.97		471.336	381.036	730.842	579.102	-1454.04	1		318.312
573	113.5	51	189	229.33	152.53	2292.31	2043	78.5	573	0	0	0	229.33	152.53	0	0	-4		470.816	241.486	519.542	367.012	-1454.56	1		201.734
574	118.56	53	186	254.75	150.94	1197.21	1067	83.56	574	0	0	0	254.75	150.94	0	0	-4		471.862	217.112	480.909	329.969	-1453.51	1		181.372
575	171.11	123	211	79.97	152	1727.93	1540	136.11	575	0	0	0	79.97	152	0	0	-4		471.164	391.194	746.541	594.541	-1454.21	1		326.798
576	46.67	30	68	531.22	152	471.25	420	11.67	576	0.11	0	1	531.22	152	1.12	1	-3.89		471.164	60.0555	60.727	91.273	-1454.21	0		50.1695
577	214	104	255	99.04	153.06	2161.03	1926	179	577	0	0	0	99.04	153.06	0	0	-4		470.467	371.427	717.558	564.498	-1454.91	1		310.285
578	159.44	101	209	186.96	153.06	1610.11	1435	124.44	578	0	0	0	186.96	153.06	0	0	-4		470.467	283.507	583.937	430.877	-1454.91	1		236.838
579	183.44	139	239	191.2	153.06	1852.47	1651	148.44	579	0	0	0	191.2	153.06	0	0	-4		470.467	279.267	577.493	424.433	-1454.91	1		233.296
580	142.12	28	255	205.78	158.94	14829.9	13217	107.12	580	0	0	0	205.78	158.94	0	0	-4		466.598	260.818	555.334	396.394	-1458.77	1		217.884
581	171.22	103	251	301.36	153.06	1729.05	1541	136.22	581	0	0	0	301.36	153.06	0	0	-4		470.467	169.107	410.071	257.011	-1454.91	1		141.27
582	150.22	81	229	305.6	153.06	1516.99	1352	115.22	582	0	0	0	305.6	153.06	0	0	-4		470.467	164.867	403.627	250.567	-1454.91	1		137.728
583	129.57	36	241	358.69	162.4	15992.3	14253	94.57	583	121.65	0	255	358.69	162.4	15013.9	13381	117.65		464.322	105.632	322.94	160.54	-1461.05	1		88.243
584	105.22	53	200	49.26	154.12	1062.56	947	70.22	584	0	0	0	49.26	154.12	0	0	-4		469.77	420.51	793.215	639.095	-1455.6	1		351.288
585	96.56	61	165	239.92	154.12	975.04	869	61.56	585	0	0	0	239.92	154.12	0	0	-4		469.77	229.85	503.448	349.328	-1455.6	1		192.013
586	170.22	91	255	263.23	154.12	1718.95	1532	135.22	586	0	0	0	263.23	154.12	0	0	-4		469.77	206.54	468.021	313.901	-1455.6	1		172.54
587	168.56	117	249	297.12	154.12	1702.12	1517	133.56	587	0	0	0	297.12	154.12	0	0	-4		469.77	172.65	416.515	262.395	-1455.6	1		144.229
588	34.06	18	51	320.96	155.71	687.8	613	-0.94	588	0.11	0	2	320.96	155.71	2.24	2	-3.89		468.723	147.763	380.282	224.572	-1456.65	1		123.439
589	97.22	61	128	244.16	156.77	1963.55	1750	62.22	589	0	0	0	244.16	156.77	0	0	-4		468.026	223.866	497.004	340.234	-1457.35	1		187.014
590	108.83	71	161	271.17	156.24	2198.06	1959	73.83	590	0	0	0	271.17	156.24	0	0	-4		468.375	197.205	455.954	299.714	-1457	1		164.742
591	213.56	179	243	403.05	155.18	2156.54	1922	178.56	591	0	0	0	403.05	155.18	0	0	-4		469.072	66.0221	255.521	100.341	-1456.3	1		55.1539
592	55.83	28	119	447.01	156.24	1127.64	1005	20.83	592	26.11	0	214	447.01	156.24	527.35	470	22.11		468.375	21.3647	188.71	32.4702	-1457	1		17.8477
593	255	255	255	54.55	156.24	2575.06	2295	220	593	0	0	0	54.55	156.24	0	0	-4		468.375	413.825	785.175	628.935	-1457	1		345.703
594	137.33	100	178	72.56	156.24	1386.83	1236	102.33	594	0	0	0	72.56	156.24	0	0	-4		468.375	395.815	757.803	601.563	-1457	1		330.658
595	125.78	74	148	77.86	157.3	1270.14	1132	90.78	595	0.11	0	1	77.86	157.3	1.12	1	-3.89		467.677	389.817	749.748	592.448	-1457.7	1		325.648
596	241.56	211	255	107.51	157.3	2439.29	2174	206.56	596	0	0	0	107.51	157.3	0	0	-4		467.677	360.167	704.686	547.386	-1457.7	1		300.878
597	144.78	80	213	304.54	157.3	1462.01	1303	109.78	597	0	0	0	304.54	157.3	0	0	-4		467.677	163.137	405.238	247.938	-1457.7	1		136.282
598	94.08	35	138	374.85	159.46	2533.55	2258	59.08	598	31.83	0	111	374.85	159.46	857.23	764	27.83		466.256	91.406	298.38	138.92	-1459.12	1		76.3592
599	148.74	55	237	409.63	160.68	7844.12	6991	113.74	599	0.36	0	6	409.63	160.68	19.07	17	-3.64		465.453	55.8232	245.521	84.8407	-1459.92	1		46.6339
600	36.89	29	52	436.94	157.3	372.51	332	1.89	600	1.11	0	4	436.94	157.3	11.22	10	-2.89		467.677	30.7372	204.015	46.7147	-1457.7	1		25.6774
601	175.03	47	255	64.99	160.1	6677.21	5951	140.03	601	0	0	0	64.99	160.1	0	0	-4		465.835	400.845	769.308	609.208	-1459.54	1		334.86
602	101.56	56	135	86.33	158.36	1025.54	914	66.56	602	0	0	0	86.33	158.36	0	0	-4		466.98	380.65	736.875	578.515	-1458.39	1		317.989
603	130	82	200	97.45	158.36	2625.55	2340	95	603	0	0	0	97.45	158.36	0	0	-4		466.98	369.53	719.975	561.615	-1458.39	1		308.7
604	160.56	122	246	227.21	158.36	1621.33	1445	125.56	604	0	0	0	227.21	158.36	0	0	-4		466.98	239.77	522.764	364.404	-1458.39	1		200.3
605	140	117	169	458.13	158.36	1413.76	1260	105	605	0.44	0	3	458.13	158.36	4.49	4	-3.56		466.98	8.84975	171.81	13.4499	-1458.39	1		7.39295
606	228.33	145	255	115.99	159.42	2305.77	2055	193.33	606	0	0	0	115.99	159.42	0	0	-4		466.282	350.292	691.798	532.378	-1459.09	1		292.629
607	184.67	92	255	72.56	160.48	1864.82	1662	149.67	607	0.22	0	2	72.56	160.48	2.24	2	-3.78		465.585	393.025	757.803	597.323	-1459.79	1		328.327
608	198.44	87	255	122.87	161.01	4007.89	3572	163.44	608	0	0	0	122.87	161.01	0	0	-4		465.236	342.366	681.341	520.331	-1460.14	1		286.008
609	122.44	33	207	504.74	160.48	1236.48	1102	87.44	609	0.22	0	2	504.74	160.48	2.24	2	-3.78		465.585	39.1552	100.972	59.5084	-1459.79	0		32.7097
610	195.33	77	255	81.03	163.13	3945.06	3516	160.33	610	0	0	0	81.03	163.13	0	0	-4		463.841	382.811	744.93	581.8	-1461.53	1		319.795
611	140.74	37	250	254.31	163.43	6790.53	6052	105.74	611	0.58	0	11	254.31	163.43	28.05	25	-3.42		463.644	209.334	481.578	318.148	-1461.73	1		174.874
612	128.59	53	215	277.53	163.66	4617.16	4115	93.59	612	0	0	0	277.53	163.66	0	0	-4		463.492	185.962	446.288	282.628	-1461.88	1		155.35
613	167.82	89	220	310.99	163.17	6213.81	5538	132.82	613	0.09	0	2	310.99	163.17	3.37	3	-3.91		463.815	152.825	395.435	232.265	-1461.56	1		127.668
614	162.62	119	208	221.91	163.13	2919.52	2602	127.62	614	0	0	0	221.91	163.13	0	0	-4		463.841	241.931	530.819	367.689	-1461.53	1		202.106
615	121.89	44	205	266.93	163.13	2461.74	2194	86.89	615	0	0	0	266.93	163.13	0	0	-4		463.841	196.911	462.398	299.268	-1461.53	1		164.497
616	180.33	121	255	351.14	162.6	1821.06	1623	145.33	616	235.11	163	255	351.14	162.6	2374.22	2116	231.11		464.19	113.05	334.414	171.814	-1461.18	1		94.4403
617	230	195	255	129.76	163.66	2322.6	2070	195	617	0	0	0	129.76	163.66	0	0	-4		463.492	333.732	670.87	507.21	-1461.88	1		278.795
618	17.67	11	31	30.19	164.71	178.4	159	-17.33	618	0	0	0	30.19	164.71	0	0	-4		462.802	432.612	822.197	657.487	-1462.57	1		361.397
619	173	62	234	70.44	164.71	1747	1557	138	619	0	0	0	70.44	164.71	0	0	-4		462.802	392.362	761.025	596.315	-1462.57	1		327.773
620	97.56	74	114	106.46	164.71	985.14	878	62.56	620	0.22	0	2	106.46	164.71	2.24	2	-3.78		462.802	356.342	706.281	541.571	-1462.57	1		297.683
621	168.5	114	255	228.8	165.77	3024.99	2696	133.5	621	0	0	0	228.8	165.77	0	0	-4		462.104	233.304	520.348	354.578	-1463.27	1		194.899
622	181.02	101	255	426.78	167.05	9140.06	8146	146.02	622	70.24	0	255	426.78	167.05	3546.74	3161	66.24		461.262	34.4819	219.456	52.406	-1464.11	1		28.8057
623	103.67	27	167	461.31	164.71	1046.85	933	68.67	623	0	0	0	461.31	164.71	0	0	-4		462.802	1.4916	166.977	2.26695	-1462.57	1		1.24606
624	31.33	21	50	52.43	165.77	316.41	282	-3.67	624	0	0	0	52.43	165.77	0	0	-4		462.104	409.674	788.397	622.627	-1463.27	1		342.236
625	152.44	64	218	86.33	165.77	1539.43	1372	117.44	625	0	0	0	86.33	165.77	0	0	-4		462.104	375.774	736.875	571.105	-1463.27	1		313.916
626	187.67	74	255	95.86	165.77	1895.11	1689	152.67	626	0	0	0	95.86	165.77	0	0	-4		462.104	366.244	722.391	556.621	-1463.27	1		305.955
627	42	14	68	327.84	165.77	424.13	378	7	627	49.89	0	175	327.84	165.77	503.79	449	45.89		462.104	134.264	369.826	204.056	-1463.27	1		112.162
628	122.56	28	222	337.9	173.31	11689.3	10418	87.56	628	25.2	0	212	337.9	173.31	2403.39	2142	21.2		457.143	119.243	354.537	181.227	-1468.23	1		99.6139
629	187.33	36	255	414.73	166.83	8197.56	7306	152.33	629	16.23	0	53	414.73	166.83	710.25	633	12.23		461.407	46.6767	237.77	70.9397	-1463.97	1		38.993
630	187.44	91	255	102.22	166.83	1892.87	1687	152.44	630	0	0	0	102.22	166.83	0	0	-4		461.407	359.187	712.725	545.895	-1463.97	1		300.059
631	129.43	37	255	236.96	168.17	5082.8	4530	94.43	631	0.09	0	3	236.96	168.17	3.37	3	-3.91		460.525	223.565	507.946	339.776	-1464.85	1		186.763
632	156	51	255	264.81	167.89	2800.59	2496	121	632	0	0	0	264.81	167.89	0	0	-4		460.709	195.899	465.62	297.73	-1464.66	1		163.651
633	158.04	32	250	294.68	168.63	4610.42	4109	123.04	633	0.81	0	16	294.68	168.63	23.56	21	-3.19		460.222	165.542	420.223	251.593	-1465.15	1		138.292
634	236	134	255	136.11	167.89	2383.19	2124	201	634	0.44	0	4	136.11	167.89	4.49	4	-3.56		460.709	324.599	661.219	493.329	-1464.66	1		271.165
635	26.56	14	55	374.45	167.89	268.17	239	-8.44	635	0	0	0	374.45	167.89	0	0	-4		460.709	86.2592	298.988	131.098	-1464.66	1		72.0597
636	25.22	20	40	382.92	167.89	254.7	227	-9.78	636	0	0	0	382.92	167.89	0	0	-4		460.709	77.7892	286.115	118.225	-1464.66	1		64.984
637	174.93	77	255	441.18	170.36	5299.35	4723	139.93	637	0	0	0	441.18	170.36	0	0	-4		459.084	17.904	197.571	27.2107	-1466.29	1		14.9568
638	176.44	55	255	450.71	168.42	3167.49	2823	141.44	638	0.62	0	6	450.71	168.42	11.22	10	-3.38		460.361	9.6505	183.087	14.6669	-1465.01	1		8.06189
639	168.33	55	255	146.71	168.95	1699.88	1515	133.33	639	0	0	0	146.71	168.95	0	0	-4		460.012	313.302	645.109	476.159	-1465.36	1		261.728
640	98.78	60	135	288.65	168.95	997.49	889	63.78	640	0	0	0	288.65	168.95	0	0	-4		460.012	171.362	429.387	260.437	-1465.36	1		143.153
641	199.33	145	255	108.57	170.01	2012.92	1794	164.33	641	0	0	0	108.57	170.01	0	0	-4		459.314	350.744	703.075	533.065	-1466.06	1		293.007
642	218.33	133	255	113.87	170.01	2204.79	1965	183.33	642	0	0	0	113.87	170.01	0	0	-4		459.314	345.444	695.02	525.01	-1466.06	1		288.579
643	149.8	51	255	248.98	172.98	10084.8	8988	114.8	643	0.02	0	1	248.98	172.98	1.12	1	-3.98		457.36	208.38	489.678	316.698	-1468.01	1		174.078
644	57.5	27	85	271.7	170.54	1032.27	920	22.5	644	0	0	0	271.7	170.54	0	0	-4		458.966	187.266	455.148	284.608	-1466.41	1		156.439
645	144.12	71	212	317.25	171.07	2748.98	2450	109.12	645	1.35	0	12	317.25	171.07	25.81	23	-2.65		458.617	141.367	385.921	214.851	-1466.76	1		118.096
646	234.78	165	255	514.27	170.01	2370.85	2113	199.78	646	0	0	0	514.27	170.01	0	0	-4		459.314	54.9557	86.4878	83.5222	-1466.06	0		45.9092
647	81.78	18	237	21.71	171.07	825.81	736	46.78	647	0	0	0	21.71	171.07	0	0	-4		458.617	436.907	835.085	664.015	-1466.76	1		364.986
648	141.56	91	192	141.41	171.07	1429.47	1274	106.56	648	0	0	0	141.41	171.07	0	0	-4		458.617	317.207	653.164	482.094	-1466.76	1		264.99
649	34.33	24	46	396.69	171.07	346.71	309	-0.67	649	0	0	0	396.69	171.07	0	0	-4		458.617	61.9269	265.187	94.1171	-1466.76	1		51.7328
650	147.78	83	215	345.85	172.13	1492.3	1330	112.78	650	218.56	118	255	345.85	172.13	2207.03	1967	214.56		457.919	112.069	342.454	170.324	-1467.45	1		93.6212
651	182.38	80	255	433.46	173.19	4297.38	3830	147.38	651	0.05	0	1	433.46	173.19	1.12	1	-3.95		457.222	23.762	209.304	36.1136	-1468.15	1		19.8504
652	45.67	37	62	100.1	173.19	461.15	411	10.67	652	0	0	0	100.1	173.19	0	0	-4		457.222	357.122	715.947	542.757	-1468.15	1		298.335
653	42.78	25	62	104.34	173.19	431.98	385	7.78	653	0	0	0	104.34	173.19	0	0	-4		457.222	352.882	709.503	536.313	-1468.15	1		294.792
654	122.44	81	193	125.52	173.19	1236.48	1102	87.44	654	0	0	0	125.52	173.19	0	0	-4		457.222	331.702	677.314	504.124	-1468.15	1		277.099
655	131.83	55	244	280.48	174.89	6064.58	5405	96.83	655	0.05	0	2	280.48	174.89	2.24	2	-3.95		456.103	175.623	441.804	266.914	-1469.27	1		146.713
656	123.44	84	191	322.54	174.25	1246.58	1111	88.44	656	30	0	132	322.54	174.25	302.95	270	26		456.524	133.984	377.881	203.631	-1468.85	1		111.929
657	28.22	18	44	367.03	174.25	285	254	-6.78	657	0	0	0	367.03	174.25	0	0	-4		456.524	89.4945	310.265	136.015	-1468.85	1		74.7624
658	37.56	17	70	21.71	175.31	379.25	338	2.56	658	0	0	0	21.71	175.31	0	0	-4		455.827	434.117	835.085	659.775	-1469.55	1		362.655
659	127.33	56	198	142.47	175.31	1285.85	1146	92.33	659	0	0	0	142.47	175.31	0	0	-4		455.827	313.357	651.553	476.243	-1469.55	1		261.774
660	189.11	128	245	150.94	175.31	1909.7	1702	154.11	660	0	0	0	150.94	175.31	0	0	-4		455.827	304.887	638.68	463.37	-1469.55	1		254.698
661	33.11	24	50	228.27	175.31	334.37	298	-1.89	661	0	0	0	228.27	175.31	0	0	-4		455.827	227.557	521.153	345.843	-1469.55	1		190.098
662	203.44	101	255	492.03	175.31	2054.44	1831	168.44	662	0	0	0	492.03	175.31	0	0	-4		455.827	36.203	120.288	55.0216	-1469.55	0		30.2434
663	28	7	67	33.37	176.37	282.75	252	-7	663	0	0	0	33.37	176.37	0	0	-4		455.13	421.76	817.364	640.994	-1470.24	1		352.332
664	153.38	101	222	259.52	177.43	2753.46	2454	118.38	664	0	0	0	259.52	177.43	0	0	-4		454.432	194.912	473.659	296.229	-1470.94	1		162.827
665	113.11	21	217	315.13	178.84	3426.68	3054	78.11	665	0.33	0	8	315.13	178.84	10.1	9	-3.67		453.504	138.374	389.143	210.303	-1471.87	1		115.596
666	145	116	180	448.6	176.37	1464.25	1305	110	666	0	0	0	448.6	176.37	0	0	-4		455.13	6.52959	186.294	9.92373	-1470.24	1		5.45472
667	44.22	29	63	114.93	177.43	446.57	398	9.22	667	0	0	0	114.93	177.43	0	0	-4		454.432	339.502	693.409	515.979	-1470.94	1		283.615
668	159.62	41	255	155.71	178.49	2865.67	2554	124.62	668	0	0	0	155.71	178.49	0	0	-4		453.735	298.025	631.431	452.941	-1471.64	1		248.965
669	107	29	200	328.37	181.29	4081.95	3638	72	669	39.35	0	255	328.37	181.29	1501.28	1338	35.35		451.892	123.522	369.02	187.73	-1473.48	1		103.189
670	175.67	55	255	130.82	179.54	1773.93	1581	140.67	670	0	0	0	130.82	179.54	0	0	-4		453.044	322.224	669.259	489.719	-1472.33	1		269.181
671	185.22	115	228	265.34	179.54	1870.43	1667	150.22	671	0	0	0	265.34	179.54	0	0	-4		453.044	187.704	464.814	285.274	-1472.33	1		156.805
672	123.59	56	230	284.41	180.6	2357.39	2101	88.59	672	0	0	0	284.41	180.6	0	0	-4		452.346	167.936	435.831	255.231	-1473.03	1		140.292
673	107.44	54	145	289.71	179.54	1085	967	72.44	673	0	0	0	289.71	179.54	0	0	-4		453.044	163.334	427.776	248.236	-1472.33	1		136.447
674	98.22	62	166	302.42	179.54	991.88	884	63.22	674	0	0	0	302.42	179.54	0	0	-4		453.044	150.624	408.46	228.92	-1472.33	1		125.829
675	180.22	117	252	136.11	180.6	1819.93	1622	145.22	675	0.33	0	3	136.11	180.6	3.37	3	-3.67		452.346	316.236	661.219	480.619	-1473.03	1		264.179
676	126.83	40	206	299.45	183.99	4980.69	4439	91.83	676	0	0	0	299.45	183.99	0	0	-4		450.116	150.666	412.973	228.983	-1475.26	1		125.864
677	65.89	50	80	454.95	180.6	665.36	593	30.89	677	0	0	0	454.95	180.6	0	0	-4		452.346	2.60366	176.643	3.95706	-1473.03	0		2.17506
678	220.33	171	255	504.74	180.6	2224.99	1983	185.33	678	0	0	0	504.74	180.6	0	0	-4		452.346	52.3937	100.972	79.6284	-1473.03	0		43.7689
679	174.78	135	214	269.58	181.66	1764.95	1573	139.78	679	0	0	0	269.58	181.66	0	0	-4		451.649	182.069	458.37	276.71	-1473.72	1		152.098
680	98.44	64	148	310.89	181.66	994.12	886	63.44	680	0	0	0	310.89	181.66	0	0	-4		451.649	140.759	395.587	213.927	-1473.72	1		117.588
681	42.89	24	68	431.65	181.66	433.1	386	7.89	681	0	0	0	431.65	181.66	0	0	-4		451.649	19.9989	212.055	30.3945	-1473.72	1		16.7068
682	213.78	120	255	162.6	182.72	2158.79	1924	178.78	682	0	0	0	162.6	182.72	0	0	-4		450.951	288.351	620.959	438.239	-1474.42	1		240.885
683	228.22	157	255	143.53	183.78	2304.65	2054	193.22	683	0	0	0	143.53	183.78	0	0	-4		450.254	306.724	649.942	466.162	-1475.12	1		256.233
684	147.11	69	209	158.36	183.78	1485.57	1324	112.11	684	0	0	0	158.36	183.78	0	0	-4		450.254	291.894	627.403	443.623	-1475.12	1		243.844
685	181.89	64	255	171.6	185.37	3673.53	3274	146.89	685	0.06	0	1	171.6	185.37	1.12	1	-3.94		449.208	277.608	607.281	421.911	-1476.16	1		231.91
686	104.89	62	138	320.43	183.78	1059.2	944	69.89	686	0	0	0	320.43	183.78	0	0	-4		450.254	129.824	381.088	197.308	-1475.12	1		108.453
687	153.8	69	243	276.15	187.38	5177.05	4614	118.8	687	0.03	0	1	276.15	187.38	1.12	1	-3.97		447.885	171.735	448.385	261.005	-1477.49	1		143.465
688	209.89	104	255	445.42	184.84	2119.52	1889	174.89	688	0	0	0	445.42	184.84	0	0	-4		449.557	4.13652	191.127	6.28672	-1475.82	1		3.45559
689	47.67	32	72	452.83	184.84	481.35	429	12.67	689	0	0	0	452.83	184.84	0	0	-4		449.557	3.27348	179.865	4.97507	-1475.82	0		2.73462
690	154	113	204	270.64	185.9	1555.13	1386	119	690	0	0	0	270.64	185.9	0	0	-4		448.859	178.219	456.759	270.859	-1476.51	1		148.882
691	51	22	75	352.2	185.9	515.01	459	16	691	0	0	0	352.2	185.9	0	0	-4		448.859	96.6591	332.803	146.903	-1476.51	1		80.7476
692	30.67	23	47	415.76	185.9	309.68	276	-4.33	692	0	0	0	415.76	185.9	0	0	-4		448.859	33.0991	236.204	50.3043	-1476.51	1		27.6505
693	194.11	132	223	496.26	185.9	1960.19	1747	159.11	693	0	0	0	496.26	185.9	0	0	-4		448.859	47.4009	113.86	72.0404	-1476.51	0		39.5981
694	41.56	33	58	186.96	186.96	419.64	374	6.56	694	0	0	0	186.96	186.96	0	0	-4		448.162	261.202	583.937	396.977	-1477.21	1		218.204
695	37.22	27	52	483.55	186.96	375.88	335	2.22	695	0	0	0	483.55	186.96	0	0	-4		448.162	35.3884	133.176	53.7836	-1477.21	0		29.5629
696	27.56	19	43	488.85	186.96	278.26	248	-7.44	696	0	0	0	488.85	186.96	0	0	-4		448.162	40.6884	125.121	61.8386	-1477.21	0		33.9905
697	96.11	69	120	500.5	186.96	970.56	865	61.11	697	0.11	0	1	500.5	186.96	1.12	1	-3.89		448.162	52.3384	107.416	79.5444	-1477.21	0		43.7227
698	39.33	25	63	42.9	188.02	397.2	354	4.33	698	0	0	0	42.9	188.02	0	0	-4		447.464	404.564	802.881	614.861	-1477.91	1		337.967
699	170.92	66	255	150.68	189.21	4602.57	4102	135.92	699	0	0	0	150.68	189.21	0	0	-4		446.681	296.001	639.075	449.865	-1478.69	1		247.275
700	159.22	90	246	307.71	188.02	1607.87	1433	124.22	700	0	0	0	307.71	188.02	0	0	-4		447.464	139.754	400.42	212.4	-1477.91	1		116.749
701	95.67	35	197	345.85	188.02	966.07	861	60.67	701	0	0	0	345.85	188.02	0	0	-4		447.464	101.614	342.454	154.434	-1477.91	1		84.887
702	52.11	38	72	406.23	188.02	526.23	469	17.11	702	0	0	0	406.23	188.02	0	0	-4		447.464	41.2342	250.688	62.6681	-1477.91	1		34.4464
703	159.56	62	211	324.66	189.08	1611.24	1436	124.56	703	0	0	0	324.66	189.08	0	0	-4		446.767	122.107	374.659	185.579	-1478.61	1		102.006
704	130.94	53	255	331.9	190.89	5142.27	4583	95.94	704	0.06	0	2	331.9	190.89	2.24	2	-3.94		445.576	113.676	363.656	172.766	-1479.8	1		94.9631
705	105.78	78	154	441.18	189.08	1068.17	952	70.78	705	0.78	0	5	441.18	189.08	7.85	7	-3.22		446.767	5.5867	197.571	8.49072	-1478.61	1		4.66705
706	228.33	123	255	34.43	190.14	2305.77	2055	193.33	706	0	0	0	34.43	190.14	0	0	-4		446.069	411.639	815.753	625.613	-1479.3	1		343.877
707	35.11	28	52	50.31	190.14	354.56	316	0.11	707	0	0	0	50.31	190.14	0	0	-4		446.069	395.759	791.619	601.479	-1479.3	1		330.612
708	227.22	128	255	157.3	190.14	2294.55	2045	192.22	708	0	0	0	157.3	190.14	0	0	-4		446.069	288.769	629.014	438.874	-1479.3	1		241.234
709	36.83	20	59	359.09	191.73	743.91	663	1.83	709	0	0	0	359.09	191.73	0	0	-4		445.023	85.9331	322.332	130.602	-1480.35	1		71.7872
710	101.67	62	129	506.86	190.14	1026.66	915	66.67	710	0.33	0	3	506.86	190.14	3.37	3	-3.67		446.069	60.7908	97.7496	92.3904	-1479.3	0		50.7837
711	189.78	75	255	178.49	191.2	1916.43	1708	154.78	711	0	0	0	178.49	191.2	0	0	-4		445.372	266.882	596.81	405.61	-1480	1		222.949
712	160.16	43	254	290.01	196.94	13657.4	12172	125.16	712	24.62	0	213	290.01	196.94	2099.32	1871	20.62		441.595	151.585	427.32	230.38	-1483.78	1		126.632
713	240.89	186	255	511.09	191.2	2432.56	2168	205.89	713	0	0	0	511.09	191.2	0	0	-4		445.372	65.7182	91.3208	99.8792	-1480	0		54.9
714	33.78	14	52	390.34	192.26	341.1	304	-1.22	714	0	0	0	390.34	192.26	0	0	-4		444.674	54.3343	274.838	82.5778	-1480.7	1		45.3901
715	227.56	142	255	166.83	193.31	2297.92	2048	192.56	715	0.11	0	1	166.83	193.31	1.12	1	-3.89		443.983	277.153	614.531	421.221	-1481.39	1		231.53
716	197.89	99	255	185.9	193.31	1998.34	1781	162.89	716	0.44	0	3	185.9	193.31	4.49	4	-3.56		443.983	258.083	585.548	392.238	-1481.39	1		215.599
717	183.44	68	255	193.31	194.37	1852.47	1651	148.44	717	0	0	0	193.31	194.37	0	0	-4		443.286	249.976	574.286	379.916	-1482.09	1		208.826
718	85.56	38	140	303.48	194.37	863.96	770	50.56	718	0	0	0	303.48	194.37	0	0	-4		443.286	139.806	406.849	212.479	-1482.09	1		116.792
719	124.44	30	220	314.07	194.37	1256.67	1120	89.44	719	0	0	0	314.07	194.37	0	0	-4		443.286	129.216	390.754	196.384	-1482.09	1		107.945
720	115.11	53	167	433.24	196.76	4649.7	4144	80.11	720	8.06	0	35	433.24	196.76	325.39	290	4.06		441.713	8.47343	209.638	12.878	-1483.66	1		7.07858
721	253.22	244	255	448.6	194.37	2557.11	2279	218.22	721	0	0	0	448.6	194.37	0	0	-4		443.286	5.314	186.294	8.07627	-1482.09	0		4.43924
722	25.56	11	34	17.48	195.43	258.07	230	-9.44	722	0	0	0	17.48	195.43	0	0	-4		442.589	425.109	841.514	646.084	-1482.78	1		355.13
723	42.11	26	54	101.16	195.43	425.25	379	7.11	723	0	0	0	101.16	195.43	0	0	-4		442.589	341.429	714.336	518.906	-1482.78	1		285.224
724	108	28	208	319.9	195.96	2181.23	1944	73	724	0	0	0	319.9	195.96	0	0	-4		442.24	122.34	381.893	185.933	-1483.13	1		102.201
725	120.25	29	174	333.67	196.49	2158.79	1924	85.25	725	0	0	0	333.67	196.49	0	0	-4		441.891	108.221	360.965	164.475	-1483.48	1		90.4063
726	86.63	24	177	338.68	200.85	4179.56	3725	51.63	726	0	0	0	338.68	200.85	0	0	-4		439.022	100.342	353.351	152.501	-1486.35	1		83.8245
727	133.58	43	252	44.49	198.61	5395.85	4809	98.58	727	0	0	0	44.49	198.61	0	0	-4		440.496	396.006	800.464	601.854	-1484.88	1		330.818
728	191.78	111	255	200.2	198.08	3873.25	3452	156.78	728	0.06	0	1	200.2	198.08	1.12	1	-3.94		440.845	240.645	563.814	365.734	-1484.53	1		201.031
729	146.56	90	194	351.14	196.49	1479.96	1319	111.56	729	0	0	0	351.14	196.49	0	0	-4		441.891	90.7511	334.414	137.924	-1483.48	1		75.8121
730	127.33	64	213	483.55	196.49	1285.85	1146	92.33	730	0	0	0	483.55	196.49	0	0	-4		441.891	41.6589	133.176	63.3136	-1483.48	0		34.8013
731	38.56	21	61	499.44	196.49	389.34	347	3.56	731	0	0	0	499.44	196.49	0	0	-4		441.891	57.5489	109.027	87.4634	-1483.48	0		48.0755
732	229.22	164	255	50.31	197.55	2314.75	2063	194.22	732	0	0	0	50.31	197.55	0	0	-4		441.194	390.884	791.619	594.069	-1484.18	1		326.539
733	65.44	51	94	427.41	197.55	660.88	589	30.44	733	0	0	0	427.41	197.55	0	0	-4		441.194	13.7836	218.498	20.9485	-1484.18	1		11.5146
734	167.11	120	242	493.09	197.55	1687.53	1504	132.11	734	0	0	0	493.09	197.55	0	0	-4		441.194	51.8964	118.677	78.8726	-1484.18	0		43.3535
735	160.67	59	255	175.31	198.61	1622.46	1446	125.67	735	0	0	0	175.31	198.61	0	0	-4		440.496	265.186	601.643	403.033	-1484.88	1		221.533
736	139.89	68	205	303.48	198.61	1412.64	1259	104.89	736	107.89	21	209	303.48	198.61	1089.49	971	103.89		440.496	137.016	406.849	208.239	-1484.88	1		114.461
737	91.75	33	135	344.26	199.67	1647.14	1468	56.75	737	1.88	0	14	344.26	199.67	33.66	30	-2.12		439.799	95.5387	344.871	145.201	-1485.57	1		79.8117
738	109	45	160	359.62	198.61	1100.71	981	74	738	0	0	0	359.62	198.61	0	0	-4		440.496	80.8762	321.526	122.916	-1484.88	1		67.5628
739	202.89	138	255	383.98	198.61	2048.83	1826	167.89	739	0	0	0	383.98	198.61	0	0	-4		440.496	56.5162	284.504	85.8938	-1484.88	1		47.2128
740	142.44	88	189	181.66	199.67	1438.44	1282	107.44	740	0	0	0	181.66	199.67	0	0	-4		439.799	258.139	591.992	392.322	-1485.57	1		215.645
741	59.11	35	84	395.63	199.67	596.92	532	24.11	741	0	0	0	395.63	199.67	0	0	-4		439.799	44.1687	266.798	67.1281	-1485.57	1		36.8979
742	148.22	108	188	440.12	199.67	1496.79	1334	113.22	742	1.33	0	3	440.12	199.67	13.46	12	-2.67		439.799	0.32128	199.182	0.488285	-1485.57	0		0.268393
743	175.22	99	252	39.72	200.73	1769.44	1577	140.22	743	0	0	0	39.72	200.73	0	0	-4		439.101	399.381	807.714	606.984	-1486.27	1		333.637
744	216	193	255	209.2	200.73	2181.23	1944	181	744	0	0	0	209.2	200.73	0	0	-4		439.101	229.901	550.136	349.406	-1486.27	1		192.056
745	134.67	82	179	66.2	201.79	1359.9	1212	99.67	745	0	0	0	66.2	201.79	0	0	-4		438.404	372.204	767.469	565.679	-1486.97	1		310.934
746	179.67	94	254	194.9	203.91	7257.3	6468	144.67	746	0	0	0	194.9	203.91	0	0	-4		437.009	242.109	571.869	367.959	-1488.36	1		202.254
747	162.53	94	255	58.79	203.91	3100.17	2763	127.53	747	0	0	0	58.79	203.91	0	0	-4		437.009	378.219	778.731	574.821	-1488.36	1		315.959
748	159.89	103	194	215.56	202.85	1614.6	1439	124.89	748	0	0	0	215.56	202.85	0	0	-4		437.706	222.146	540.47	337.62	-1487.67	1		185.578
749	128.3	35	255	349.75	207.33	8637.39	7698	93.3	749	1.58	0	18	349.75	207.33	106.59	95	-2.42		434.759	85.0086	336.527	129.197	-1490.61	1		71.015
750	107.33	93	131	369.15	202.85	1083.88	966	72.33	750	0	0	0	369.15	202.85	0	0	-4		437.706	68.5564	307.043	104.193	-1487.67	1		57.271
751	136.51	35	252	75.53	206.24	5361.06	4778	101.51	751	0.11	0	4	75.53	206.24	4.49	4	-3.89		435.476	359.946	753.289	547.049	-1489.9	1		300.694
752	155.94	105	212	85.27	204.97	2974.5	2651	120.94	752	0	0	0	85.27	204.97	0	0	-4		436.311	351.041	738.486	533.516	-1489.06	1		293.255
753	137.33	88	232	387.16	203.91	1386.83	1236	102.33	753	0	0	0	387.16	203.91	0	0	-4		437.009	49.8489	279.671	75.7608	-1488.36	1		41.643
754	191.56	96	255	40.78	204.97	1934.38	1724	156.56	754	0	0	0	40.78	204.97	0	0	-4		436.311	395.531	806.103	601.133	-1489.06	1		330.421
755	109.73	38	172	315.7	211.98	8987.47	8010	74.73	755	43.05	0	180	315.7	211.98	3526.54	3143	39.05		431.699	115.999	388.276	176.296	-1493.67	1		96.9039
756	111.89	93	142	439.06	204.97	1129.89	1007	76.89	756	0	0	0	439.06	204.97	0	0	-4		436.311	2.74856	200.793	4.17729	-1489.06	0		2.29611
757	124.11	97	150	67.26	206.03	1253.31	1117	89.11	757	0	0	0	67.26	206.03	0	0	-4		435.614	368.354	765.858	559.828	-1489.76	1		307.718
758	41.89	25	73	108.57	206.03	423.01	377	6.89	758	0	0	0	108.57	206.03	0	0	-4		435.614	327.044	703.075	497.045	-1489.76	1		273.208
759	30.44	14	59	125.52	206.03	307.44	274	-4.56	759	0	0	0	125.52	206.03	0	0	-4		435.614	310.094	677.314	471.284	-1489.76	1		259.048
760	33.67	23	56	177.43	206.03	339.98	303	-1.33	760	0	0	0	177.43	206.03	0	0	-4		435.614	258.184	598.421	392.391	-1489.76	1		215.683
761	161.75	102	254	209.73	207.09	2903.82	2588	126.75	761	0	0	0	209.73	207.09	0	0	-4		434.917	225.187	549.331	342.241	-1490.46	1		188.118
762	191.11	122	255	219.27	207.09	3859.79	3440	156.11	762	0	0	0	219.27	207.09	0	0	-4		434.917	215.647	534.832	327.742	-1490.46	1		180.148
763	197.67	152	255	304.54	207.09	1996.09	1779	162.67	763	209.89	121	255	304.54	207.09	2119.52	1889	205.89		434.917	130.377	405.238	198.148	-1490.46	1		108.915
764	156.78	64	252	79.97	208.14	1583.19	1411	121.78	764	0	0	0	79.97	208.14	0	0	-4		434.226	354.256	746.541	538.401	-1491.15	1		295.94
765	41.33	22	63	120.23	208.14	417.4	372	6.33	765	0	0	0	120.23	208.14	0	0	-4		434.226	313.996	685.354	477.214	-1491.15	1		262.307
766	96.22	37	173	297.12	208.14	971.68	866	61.22	766	0.44	0	4	297.12	208.14	4.49	4	-3.56		434.226	137.106	416.515	208.375	-1491.15	1		114.536
767	196.78	104	255	383.98	208.14	1987.12	1771	161.78	767	0	0	0	383.98	208.14	0	0	-4		434.226	50.2457	284.504	76.3638	-1491.15	1		41.9745
768	59.22	41	86	395.63	208.14	598.04	533	24.22	768	0	0	0	395.63	208.14	0	0	-4		434.226	38.5957	266.798	58.6581	-1491.15	1		32.2423
769	97	50	151	497.32	208.14	979.53	873	62	769	0	0	0	497.32	208.14	0	0	-4		434.226	63.0943	112.249	95.8914	-1491.15	0		52.7081
770	105.33	61	146	90.57	209.2	1063.69	948	70.33	770	0	0	0	90.57	209.2	0	0	-4		433.528	342.958	730.431	521.231	-1491.84	1		286.502
771	221.89	179	252	95.86	209.2	2240.7	1997	186.89	771	0	0	0	95.86	209.2	0	0	-4		433.528	337.668	722.391	513.191	-1491.84	1		282.083
772	162.44	85	255	374.45	209.2	1640.41	1462	127.44	772	0	0	0	374.45	209.2	0	0	-4		433.528	59.0782	298.988	89.7876	-1491.84	1		49.3531
773	117.12	78	172	311.3	212.06	3416.58	3045	82.12	773	97.19	33	206	311.3	212.06	2835.37	2527	93.19		431.646	120.346	394.964	182.904	-1493.73	1		100.536
774	48.22	25	87	341.61	210.26	486.96	434	13.22	774	0	0	0	341.61	210.26	0	0	-4		432.831	91.2207	348.898	138.638	-1492.54	1		76.2045
775	122.44	99	162	390.34	210.26	1236.48	1102	87.44	775	126.44	16	208	390.34	210.26	1276.87	1138	122.44		432.831	42.4907	274.838	64.5778	-1492.54	1		35.4962
776	180.11	71	255	39.72	211.32	1818.81	1621	145.11	776	0	0	0	39.72	211.32	0	0	-4		432.133	392.413	807.714	596.394	-1493.24	1		327.816
777	166.67	144	199	102.22	211.32	1683.05	1500	131.67	777	0	0	0	102.22	211.32	0	0	-4		432.133	329.913	712.725	501.405	-1493.24	1		275.605
778	144.56	85	184	225.09	211.32	1459.76	1301	109.56	778	0	0	0	225.09	211.32	0	0	-4		432.133	207.043	525.986	314.666	-1493.24	1		172.961
779	142.5	66	202	361.21	212.38	2558.23	2280	107.5	779	0	0	0	361.21	212.38	0	0	-4		431.436	70.2258	319.11	106.73	-1493.94	1		58.6656
780	138.44	92	209	107.51	213.97	2796.1	2492	103.44	780	0	0	0	107.51	213.97	0	0	-4		430.39	322.88	704.686	490.716	-1494.98	1		269.729
781	37.67	18	98	475.08	212.38	380.37	339	2.67	781	0	0	0	475.08	212.38	0	0	-4		431.436	43.6442	146.049	66.3308	-1493.94	0		36.4597
782	249.67	215	255	483.55	212.38	2521.2	2247	214.67	782	0	0	0	483.55	212.38	0	0	-4		431.436	52.1142	133.176	79.2036	-1493.94	0		43.5354
783	217.89	160	255	45.02	213.44	2200.3	1961	182.89	783	0	0	0	45.02	213.44	0	0	-4		430.738	385.718	799.659	586.219	-1494.63	1		322.224
784	144.78	118	206	328.9	213.44	1462.01	1303	109.78	784	0	0	0	328.9	213.44	0	0	-4		430.738	101.838	368.215	154.775	-1494.63	1		85.0743
785	162.74	63	255	492.03	215.56	4199.76	3743	127.74	785	0	0	0	492.03	215.56	0	0	-4		429.343	62.6865	120.288	95.2716	-1496.03	0		52.3674
786	46.22	27	70	235.69	214.5	466.76	416	11.22	786	0.11	0	1	235.69	214.5	1.12	1	-3.89		430.041	194.351	509.876	295.376	-1495.33	1		162.358
787	128.67	93	180	323.6	214.5	1299.31	1158	93.67	787	4.33	0	24	323.6	214.5	43.76	39	0.33		430.041	106.441	376.27	161.77	-1495.33	1		88.9192
788	155.44	62	248	354.32	214.5	1569.72	1399	120.44	788	18.33	0	72	354.32	214.5	185.14	165	14.33		430.041	75.7209	329.581	115.081	-1495.33	1		63.2562
789	237.44	108	255	438	214.5	2397.78	2137	202.44	789	0	0	0	438	214.5	0	0	-4		430.041	7.95908	202.404	12.0963	-1495.33	0		6.6489
790	33.44	24	40	27.01	215.56	337.73	301	-1.56	790	0	0	0	27.01	215.56	0	0	-4		429.343	402.333	827.03	611.47	-1496.03	1		336.104
791	91.11	39	190	82.09	215.56	920.07	820	56.11	791	0	0	0	82.09	215.56	0	0	-4		429.343	347.253	743.319	527.759	-1496.03	1		290.091
792	139.56	69	192	337.37	215.56	1409.27	1256	104.56	792	55.89	0	205	337.37	215.56	564.38	503	51.89		429.343	91.9735	355.342	139.782	-1496.03	1		76.8333
793	106.03	24	249	384.59	220.84	7257.3	6468	71.03	793	7.61	0	65	384.59	220.84	520.62	464	3.61		425.869	41.2793	283.577	62.7368	-1499.5	1		34.4842
794	141.27	55	231	403.34	216.96	3487.27	3108	106.27	794	0	0	0	403.34	216.96	0	0	-4		428.422	25.0823	255.08	38.1203	-1496.95	1		20.9534
795	216.78	126	255	432.71	215.56	2189.08	1951	181.78	795	0	0	0	432.71	215.56	0	0	-4		429.343	3.36654	210.444	5.11649	-1496.03	0		2.81236
796	149.5	102	212	114.4	217.68	2683.9	2392	114.5	796	0	0	0	114.4	217.68	0	0	-4		427.949	313.549	694.214	476.534	-1497.42	1		261.934
797	67.83	26	114	416.29	217.68	1370	1221	32.83	797	0	0	0	416.29	217.68	0	0	-4		427.949	11.6586	235.399	17.7188	-1497.42	1		9.73939
798	133.11	39	255	466.6	216.62	1344.19	1198	98.11	798	0	0	0	466.6	216.62	0	0	-4		428.646	37.954	158.937	57.6828	-1496.73	0		31.7062
799	36.33	20	61	220.86	217.68	366.9	327	1.33	799	0	0	0	220.86	217.68	0	0	-4		427.949	207.089	532.415	314.735	-1497.42	1		172.999
800	126.31	34	219	345.13	221.76	6944.25	6189	91.31	800	8.27	0	112	345.13	221.76	454.42	405	4.27		425.264	80.134	343.548	121.788	-1500.11	1		66.9428
801	198	87	255	475.08	217.68	1999.46	1782	163	801	0	0	0	475.08	217.68	0	0	-4		427.949	47.1314	146.049	71.6308	-1497.42	0		39.3729
802	58.56	26	107	351.14	218.74	591.31	527	23.56	802	0	0	0	351.14	218.74	0	0	-4		427.251	76.1111	334.414	115.674	-1498.12	1		63.5821
803	142.39	39	255	372.86	218.74	2875.76	2563	107.39	803	0	0	0	372.86	218.74	0	0	-4		427.251	54.3911	301.404	82.6641	-1498.12	1		45.4375
804	113.44	75	173	409.4	218.74	1145.59	1021	78.44	804	0	0	0	409.4	218.74	0	0	-4		427.251	17.8511	245.87	27.1303	-1498.12	1		14.9125
805	174.11	131	217	50.31	219.8	1758.22	1567	139.11	805	0	0	0	50.31	219.8	0	0	-4		426.554	376.244	791.619	571.819	-1498.82	1		314.308
806	108.32	40	151	85.55	222.2	4982.94	4441	73.32	806	0	0	0	85.55	222.2	0	0	-4		424.974	339.424	738.061	515.861	-1500.4	1		283.55
807	92.56	73	118	426.35	219.8	934.65	833	57.56	807	0	0	0	426.35	219.8	0	0	-4		426.554	0.203642	220.109	0.309497	-1498.82	1		0.170119
808	139.67	69	201	77.86	220.86	1410.39	1257	104.67	808	0	0	0	77.86	220.86	0	0	-4		425.856	347.996	749.748	528.888	-1499.52	1		290.711
809	91.56	65	128	109.63	220.86	924.55	824	56.56	809	0	0	0	109.63	220.86	0	0	-4		425.856	316.226	701.464	480.604	-1499.52	1		264.171
810	142.33	112	179	118.11	220.86	1437.32	1281	107.33	810	0	0	0	118.11	220.86	0	0	-4		425.856	307.746	688.576	467.716	-1499.52	1		257.087
811	130.2	65	212	125.06	222.55	3652.21	3255	95.2	811	0	0	0	125.06	222.55	0	0	-4		424.744	299.684	678.013	455.463	-1500.63	1		250.352
812	120.94	71	173	363.86	222.44	2442.66	2177	85.94	812	0	0	0	363.86	222.44	0	0	-4		424.817	60.9566	315.082	92.6424	-1500.56	1		50.9222
813	180.78	128	255	399.87	220.86	1825.54	1627	145.78	813	1.67	0	11	399.87	220.86	16.83	15	-2.33		425.856	25.9862	260.354	39.4941	-1499.52	1		21.7085
814	41.06	32	57	144.06	222.97	737.17	657	6.06	814	0.19	0	3	144.06	222.97	3.37	3	-3.81		424.468	280.408	649.137	426.167	-1500.9	1		234.249
815	147.12	57	255	393.71	224.56	5282.52	4708	112.12	815	2.97	0	37	393.71	224.56	106.59	95	-1.03		423.422	29.7117	269.716	45.1561	-1501.95	1		24.8207
816	84.88	49	127	421.06	222.97	1619.09	1443	49.88	816	0	0	0	421.06	222.97	0	0	-4		424.468	3.40785	228.149	5.17929	-1500.9	1		2.84687
817	157.81	112	195	55.08	224.03	2833.13	2525	122.81	817	0	0	0	55.08	224.03	0	0	-4		423.77	368.69	784.369	560.339	-1501.6	1		307.999
818	105.25	64	189	354.85	224.03	1889.5	1684	70.25	818	16.19	0	46	354.85	224.03	290.61	259	12.19		423.77	68.9204	328.776	104.746	-1501.6	1		57.5751
819	111.39	36	196	368.09	224.56	2249.67	2005	76.39	819	0	0	0	368.09	224.56	0	0	-4		423.422	55.3317	308.654	84.0936	-1501.95	1		46.2233
820	95.22	52	150	99.04	225.62	1923.16	1714	60.22	820	0	0	0	99.04	225.62	0	0	-4		422.724	323.684	717.558	491.938	-1502.65	1		270.401
821	153.25	103	198	412.05	226.15	2751.22	2452	118.25	821	0.12	0	2	412.05	226.15	2.24	2	-3.88		422.375	10.3255	241.843	15.6928	-1503	1		8.62576
822	119.11	47	202	399.87	226.15	1202.82	1072	84.11	822	7.33	0	42	399.87	226.15	74.05	66	3.33		422.375	22.5055	260.354	34.2041	-1503	1		18.8008
823	31.56	19	45	328.9	227.21	318.66	284	-3.44	823	0.11	0	1	328.9	227.21	1.12	1	-3.89		421.678	92.778	368.215	141.005	-1503.69	1		77.5054
824	219.89	137	255	426.35	227.21	2220.5	1979	184.89	824	0	0	0	426.35	227.21	0	0	-4		421.678	4.67197	220.109	7.1005	-1503.69	0		3.90289
825	159.17	36	255	60.25	229.99	4286.16	3820	124.17	825	0	0	0	60.25	229.99	0	0	-4		419.849	359.599	776.512	546.522	-1505.52	1		300.404
826	89.56	53	118	107.51	228.27	904.36	806	54.56	826	0	0	0	107.51	228.27	0	0	-4		420.981	313.471	704.686	476.416	-1504.39	1		261.869
827	112.74	27	214	375.26	230.83	4300.74	3833	77.74	827	0.06	0	2	375.26	230.83	2.24	2	-3.94		419.296	44.0362	297.757	66.9266	-1506.08	1		36.7872
828	41	25	64	462.37	228.27	414.03	369	6	828	0	0	0	462.37	228.27	0	0	-4		420.981	41.3894	165.366	62.9041	-1504.39	0		34.5761
829	115.33	72	164	128.7	229.33	1164.67	1038	80.33	829	0	0	0	128.7	229.33	0	0	-4		420.283	291.583	672.481	443.151	-1505.09	1		243.584
830	66.67	39	107	345.85	229.33	673.22	600	31.67	830	5.11	0	21	345.85	229.33	51.61	46	1.11		420.283	74.4331	342.454	113.124	-1505.09	1		62.1803
831	69.17	36	96	84.74	231.98	1396.93	1245	34.17	831	0	0	0	84.74	231.98	0	0	-4		418.539	333.799	739.292	507.312	-1506.83	1		278.851
832	109.2	40	168	121.29	231.45	1837.89	1638	74.2	832	0	0	0	121.29	231.45	0	0	-4		418.888	297.598	683.743	452.293	-1506.48	1		248.609
833	139.1	89	211	137.31	231.99	4838.2	4312	104.1	833	0	0	0	137.31	231.99	0	0	-4		418.533	281.223	659.395	427.405	-1506.84	1		234.93
834	111.67	72	152	359.62	231.45	1127.64	1005	76.67	834	0	0	0	359.62	231.45	0	0	-4		418.888	59.2682	321.526	90.0764	-1506.48	1		49.5118
835	153.67	62	245	385.04	232.51	2586.28	2305	118.67	835	0	0	0	385.04	232.51	0	0	-4		418.191	33.1508	282.893	50.3828	-1507.18	1		27.6937
836	35.67	24	53	53.49	232.51	360.17	321	0.67	836	0	0	0	53.49	232.51	0	0	-4		418.191	364.701	786.786	554.276	-1507.18	1		304.666
837	62.11	37	99	110.69	232.51	627.22	559	27.11	837	0	0	0	110.69	232.51	0	0	-4		418.191	307.501	699.853	467.343	-1507.18	1		256.882
838	33	21	55	157.3	232.51	333.24	297	-2	838	0	0	0	157.3	232.51	0	0	-4		418.191	260.891	629.014	396.504	-1507.18	1		217.944
839	143.78	100	190	399.87	232.51	1451.91	1294	108.78	839	35.33	22	57	399.87	232.51	356.81	318	31.33		418.191	18.3208	260.354	27.8441	-1507.18	1		15.3049
840	241.56	163	255	412.58	232.51	2439.29	2174	206.56	840	0.78	0	7	412.58	232.51	7.85	7	-3.22		418.191	5.61075	241.037	8.52728	-1507.18	1		4.68714
841	152.44	104	210	418.41	234.1	3078.85	2744	117.44	841	0	0	0	418.41	234.1	0	0	-4		417.145	1.26543	232.177	1.92321	-1508.23	0		1.05712
842	166.61	60	230	67.79	233.57	3364.97	2999	131.61	842	0	0	0	67.79	233.57	0	0	-4		417.493	349.703	765.053	531.483	-1507.88	1		292.137
843	105.78	61	159	91.63	234.63	1068.17	952	70.78	843	0	0	0	91.63	234.63	0	0	-4		416.796	325.166	728.82	494.19	-1508.58	1		271.639
844	120.22	49	191	144.59	236.21	2428.07	2164	85.22	844	0	0	0	144.59	236.21	0	0	-4		415.756	271.166	648.331	412.121	-1509.62	1		226.528
845	103.78	69	175	150.09	237.49	4308.6	3840	68.78	845	0	0	0	150.09	237.49	0	0	-4		414.914	264.824	639.972	402.482	-1510.46	1		221.23
846	48.22	30	67	305.6	234.63	486.96	434	13.22	846	22.67	0	72	305.6	234.63	228.89	204	18.67		416.796	111.196	403.627	168.997	-1508.58	1		92.8914
847	124.31	76	179	482.49	235.16	2231.72	1989	89.31	847	0	0	0	482.49	235.16	0	0	-4		416.447	66.0429	134.787	100.373	-1508.93	0		55.1713
848	44.12	30	66	491.5	235.69	792.15	706	9.12	848	0	0	0	491.5	235.69	0	0	-4		416.098	75.4016	121.094	114.596	-1509.27	0		62.9894
849	131.44	81	181	75.74	235.69	1327.36	1183	96.44	849	0	0	0	75.74	235.69	0	0	-4		416.098	340.358	752.97	517.28	-1509.27	1		284.33
850	53	35	76	394.57	235.69	535.21	477	18	850	1	0	6	394.57	235.69	10.1	9	-3		416.098	21.5284	268.409	32.7191	-1509.27	1		17.9845
851	76.54	36	123	115.04	241.03	5840.17	5205	41.54	851	0	0	0	115.04	241.03	0	0	-4		412.585	297.545	693.241	452.211	-1512.79	1		248.565
852	38.56	27	60	166.83	236.74	389.34	347	3.56	852	0	0	0	166.83	236.74	0	0	-4		415.408	248.578	614.531	377.791	-1509.97	1		207.658
853	95.47	53	147	97.98	237.8	1606.75	1432	60.47	853	0	0	0	97.98	237.8	0	0	-4		414.71	316.73	719.169	481.369	-1510.66	1		264.592
854	68.67	37	103	121.29	237.8	693.42	618	33.67	854	0	0	0	121.29	237.8	0	0	-4		414.71	293.42	683.743	445.943	-1510.66	1		245.119
855	54.67	45	63	380.8	238.86	552.04	492	19.67	855	3	0	27	380.8	238.86	30.29	27	-1		414.013	33.2126	289.337	50.4768	-1511.36	1		27.7453
856	136.88	42	246	81.03	240.45	2457.25	2190	101.88	856	0	0	0	81.03	240.45	0	0	-4		412.966	331.936	744.93	504.48	-1512.41	1		277.295
857	177.22	104	255	460.25	239.92	1789.64	1595	142.22	857	0	0	0	460.25	239.92	0	0	-4		413.315	46.9349	168.588	71.3321	-1512.06	0		39.2087
858	145	104	222	157.6	241.74	3416.58	3045	110	858	0	0	0	157.6	241.74	0	0	-4		412.118	254.518	628.558	386.818	-1513.26	1		212.62
859	148.44	101	200	88.45	242.04	1499.03	1336	113.44	859	0	0	0	88.45	242.04	0	0	-4		411.92	323.47	733.653	491.613	-1513.45	1		270.222
860	88.67	52	135	126.05	243.63	1790.76	1596	53.67	860	0	0	0	126.05	243.63	0	0	-4		410.874	284.824	676.508	432.878	-1514.5	1		237.938
861	169.56	71	222	358.56	242.04	1712.22	1526	134.56	861	0	0	0	358.56	242.04	0	0	-4		411.92	53.3602	323.137	81.0974	-1513.45	1		44.5764
862	180.33	91	245	389.28	243.63	3642.11	3246	145.33	862	73.22	3	134	389.28	243.63	1478.84	1318	69.22		410.874	21.594	276.449	32.8188	-1514.5	1		18.0394
863	184.23	52	255	398.63	244.38	10749	9580	149.23	863	119.9	12	232	398.63	244.38	6995.86	6235	115.9		410.381	11.7506	262.239	17.8586	-1514.99	1		9.81625
864	206.43	144	255	416.91	243.38	5327.4	4748	171.43	864	0.09	0	2	416.91	243.38	2.24	2	-3.91		411.039	5.87146	234.457	8.9235	-1514.33	0		4.90493
865	104.89	70	147	342.67	244.69	2118.39	1888	69.89	865	86.17	14	156	342.67	244.69	1740.27	1551	82.17		410.177	67.5066	347.287	102.597	-1515.2	1		56.394
866	77.22	51	118	140.35	244.16	779.81	695	42.22	866	0	0	0	140.35	244.16	0	0	-4		410.525	270.175	654.775	410.615	-1514.85	1		225.701
867	114.17	40	230	194.74	250.88	8839.36	7878	79.17	867	0	0	0	194.74	250.88	0	0	-4		406.104	211.364	572.113	321.233	-1519.27	1		176.57
868	100.47	56	161	333.14	245.48	4058.39	3617	65.47	868	132.64	41	255	333.14	245.48	5357.7	4775	128.64		409.657	76.5168	361.771	116.291	-1515.72	1		63.921
869	100.91	43	192	164.35	246.65	2604.23	2321	65.91	869	0	0	0	164.35	246.65	0	0	-4		408.887	244.537	618.3	371.65	-1516.49	1		204.283
870	137.52	78	211	181.44	247.64	6480.85	5776	102.52	870	0	0	0	181.44	247.64	0	0	-4		408.236	226.796	592.326	344.686	-1517.14	1		189.462
871	155.44	75	235	347.97	246.81	3139.44	2798	120.44	871	32.67	0	160	347.97	246.81	659.75	588	28.67		408.782	60.8117	339.232	92.4222	-1516.59	1		50.8012
872	123.11	72	186	96.92	246.28	1243.21	1108	88.11	872	0	0	0	96.92	246.28	0	0	-4		409.13	312.21	720.78	474.5	-1516.24	1		260.816
873	91.33	49	118	106.46	246.28	922.31	822	56.33	873	0	0	0	106.46	246.28	0	0	-4		409.13	302.67	706.281	460.001	-1516.24	1		252.846
874	238.78	109	255	423.17	246.28	2411.24	2149	203.78	874	0	0	0	423.17	246.28	0	0	-4		409.13	14.0396	224.942	21.3375	-1516.24	0		11.7285
875	101.11	30	205	467.66	246.28	1021.05	910	66.11	875	0	0	0	467.66	246.28	0	0	-4		409.13	58.5296	157.326	88.9538	-1516.24	0		48.8948
876	230.11	172	255	472.96	246.28	2323.73	2071	195.11	876	0	0	0	472.96	246.28	0	0	-4		409.13	63.8296	149.271	97.0088	-1516.24	0		53.3223
877	131	78	226	1.06	247.34	881.92	786	96	877	0	0	0	1.06	247.34	0	0	-4		408.433	407.373	866.469	619.129	-1516.94	1		340.313
878	101.85	20	186	7.21	250.47	2971.14	2648	66.85	878	0	0	0	7.21	250.47	0	0	-4		406.373	399.163	857.123	606.653	-1519	1		333.455
879	99.56	48	192	145.12	249.46	1787.4	1593	64.56	879	0	0	0	145.12	249.46	0	0	-4		407.038	261.918	647.526	398.066	-1518.33	1		218.803
880	149.22	98	188	173.19	248.4	1506.89	1343	114.22	880	0	0	0	173.19	248.4	0	0	-4		407.735	234.545	604.865	356.465	-1517.64	1		195.936
881	152.44	96	215	360.68	248.93	2736.63	2439	117.44	881	66.94	34	94	360.68	248.93	1201.69	1071	62.94		407.387	46.7068	319.915	70.9854	-1517.99	1		39.0182
882	112.78	85	132	101.16	249.46	1138.86	1015	77.78	882	0	0	0	101.16	249.46	0	0	-4		407.038	305.878	714.336	464.876	-1518.33	1		255.526
883	88.22	63	124	130.82	249.46	890.89	794	53.22	883	0	0	0	130.82	249.46	0	0	-4		407.038	276.218	669.259	419.799	-1518.33	1		230.749
884	69.17	36	102	323.07	251.04	1396.93	1245	34.17	884	86.39	19	180	323.07	251.04	1744.76	1555	82.39		405.998	82.9284	377.075	126.035	-1519.37	1		69.2772
885	112.89	53	184	370.42	252.85	4433.14	3951	77.89	885	0	0	0	370.42	252.85	0	0	-4		404.807	34.3875	305.112	52.2625	-1520.57	1		28.7268
886	135.06	86	178	378.69	249.99	2424.71	2161	100.06	886	74.5	45	141	378.69	249.99	1337.46	1192	70.5		406.689	27.9993	292.544	42.5536	-1518.68	1		23.3902
887	250.33	224	255	412.58	249.46	2527.94	2253	215.33	887	0	0	0	412.58	249.46	0	0	-4		407.038	5.54196	241.037	8.42272	-1518.33	0		4.62967
888	140.89	28	255	461.84	250.51	2845.47	2536	105.89	888	0	0	0	461.84	250.51	0	0	-4		406.347	55.4928	166.171	84.3386	-1519.03	0		46.3579
889	94.12	36	202	16.42	251.04	1689.78	1506	59.12	889	0	0	0	16.42	251.04	0	0	-4		405.998	389.578	843.125	592.085	-1519.37	1		325.448
890	117.58	83	174	107.65	253.16	3166.37	2822	82.58	890	0	0	0	107.65	253.16	0	0	-4		404.604	296.954	704.473	451.313	-1520.77	1		248.071
891	91.44	59	120	137.17	250.51	923.43	823	56.44	891	0	0	0	137.17	250.51	0	0	-4		406.347	269.177	659.608	409.098	-1519.03	1		224.867
892	181.54	92	255	388.75	251.31	4888.69	4357	146.54	892	73.12	1	202	388.75	251.31	1969.16	1755	69.12		405.821	17.0708	277.254	25.9443	-1519.55	1		14.2607
893	26.89	11	48	454.95	250.51	271.53	242	-8.11	893	0	0	0	454.95	250.51	0	0	-4		406.347	48.6028	176.643	73.8671	-1519.03	0		40.6021
894	132.13	71	194	211.32	252.63	2223.87	1982	97.13	894	0	0	0	211.32	252.63	0	0	-4		404.952	193.632	546.914	294.284	-1520.42	1		161.758
895	165.56	114	228	216.62	251.57	1671.83	1490	130.56	895	0	0	0	216.62	251.57	0	0	-4		405.65	189.03	538.859	287.289	-1519.72	1		157.913
896	247.78	231	255	401.99	251.57	2502.13	2230	212.78	896	41.11	3	91	401.99	251.57	415.15	370	37.11		405.65	3.65971	257.132	5.56206	-1519.72	1		3.05727
897	224.11	114	255	468.72	251.57	2263.14	2017	189.11	897	0	0	0	468.72	251.57	0	0	-4		405.65	63.0703	155.715	95.8548	-1519.72	0		52.688
898	122.89	84	182	224.03	252.63	1240.97	1106	87.89	898	0	0	0	224.03	252.63	0	0	-4		404.952	180.922	527.597	274.967	-1520.42	1		151.14
899	22.11	8	39	285.47	252.63	223.28	199	-12.89	899	0	0	0	285.47	252.63	0	0	-4		404.952	119.482	434.22	181.59	-1520.42	1		99.8137
900	57	25	99	318.31	252.63	575.6	513	22	900	54.33	0	183	318.31	252.63	548.67	489	50.33		404.952	86.6423	384.31	131.68	-1520.42	1		72.3797
901	224.56	177	250	395.63	252.63	2267.62	2021	189.56	901	5	0	15	395.63	252.63	50.49	45	1		404.952	9.32225	266.798	14.1681	-1520.42	1		7.78768
902	49.11	39	73	166.83	253.69	495.94	442	14.11	902	0	0	0	166.83	253.69	0	0	-4		404.255	237.425	614.531	360.841	-1521.12	1		198.341
903	112.89	41	170	189.08	253.69	1139.98	1016	77.89	903	0	0	0	189.08	253.69	0	0	-4		404.255	215.175	580.715	327.025	-1521.12	1		179.754
904	54.22	33	86	334.2	253.69	547.55	488	19.22	904	1.89	0	6	334.2	253.69	19.07	17	-2.11		404.255	70.0548	360.16	106.47	-1521.12	1		58.5228
905	137.89	113	173	115.99	254.75	1392.44	1241	102.89	905	0	0	0	115.99	254.75	0	0	-4		403.557	287.567	691.798	437.048	-1521.82	1		240.23
906	147	104	212	121.29	254.75	1484.45	1323	112	906	0	0	0	121.29	254.75	0	0	-4		403.557	282.267	683.743	428.993	-1521.82	1		235.802
907	77.48	33	137	129	255.51	1825.54	1627	42.48	907	0	0	0	129	255.51	0	0	-4		403.057	274.057	672.025	416.515	-1522.32	1		228.943
908	106.22	71	169	148.83	254.75	1072.66	956	71.22	908	0	0	0	148.83	254.75	0	0	-4		403.557	254.727	641.887	387.137	-1521.82	1		212.796
909	96.48	25	154	352.2	257.22	2922.89	2605	61.48	909	22.7	0	255	352.2	257.22	687.8	613	18.7		401.932	49.7321	332.803	75.5834	-1523.44	1		41.5455
910	39.22	33	47	440.12	254.75	396.08	353	4.22	910	0	0	0	440.12	254.75	0	0	-4		403.557	36.5627	199.182	55.5683	-1521.82	0		30.5439
911	96	46	167	15.36	255.81	969.43	864	61	911	0	0	0	15.36	255.81	0	0	-4		402.86	387.5	844.736	588.926	-1522.51	1		323.712
912	130	85	179	206.03	255.81	1312.78	1170	95	912	0	0	0	206.03	255.81	0	0	-4		402.86	196.83	554.954	299.144	-1522.51	1		164.429
913	125.86	64	189	361.91	258.64	5083.92	4531	90.86	913	0	0	0	361.91	258.64	0	0	-4		400.998	39.0878	318.046	59.406	-1524.37	1		32.6534
914	172.78	124	255	454.95	255.81	1744.76	1555	137.78	914	0	0	0	454.95	255.81	0	0	-4		402.86	52.0901	176.643	79.1671	-1522.51	0		43.5153
915	123.03	69	225	155.5	259.62	5521.51	4921	88.03	915	35.55	0	143	155.5	259.62	1595.53	1422	31.55		400.353	244.853	631.75	372.13	-1525.02	1		204.547
916	81.39	38	153	217.15	257.4	1643.78	1465	46.39	916	0	0	0	217.15	257.4	0	0	-4		401.814	184.664	538.054	280.654	-1523.56	1		154.265
917	73.94	44	138	323.6	258.46	1493.42	1331	38.94	917	15.28	0	60	323.6	258.46	308.56	275	11.28		401.116	77.5162	376.27	117.81	-1524.26	1		64.756
918	107.59	48	143	344.79	257.93	2052.19	1829	72.59	918	0.06	0	1	344.79	257.93	1.12	1	-3.94		401.465	56.675	344.065	86.1352	-1523.91	1		47.3455
919	174.52	35	255	391.4	259.34	5287.01	4712	139.52	919	13.26	0	53	391.4	259.34	401.69	358	9.26		400.537	9.13723	273.227	13.8869	-1524.84	1		7.63311
920	189.61	92	255	414.17	258.46	3829.49	3413	154.61	920	0	0	0	414.17	258.46	0	0	-4		401.116	13.0538	238.621	19.8392	-1524.26	0		10.9049
921	68.78	60	91	423.17	256.87	694.54	619	33.78	921	0	0	0	423.17	256.87	0	0	-4		402.162	21.0076	224.942	31.9275	-1523.21	0		17.5494
922	30.22	19	49	38.66	257.93	305.19	272	-4.78	922	0	0	0	38.66	257.93	0	0	-4		401.465	362.805	809.325	551.395	-1523.91	1		303.082
923	75.11	49	97	135.06	257.93	758.49	676	40.11	923	0	0	0	135.06	257.93	0	0	-4		401.465	266.405	662.815	404.885	-1523.91	1		222.551
924	40.11	28	56	180.6	257.93	405.05	361	5.11	924	0	0	0	180.6	257.93	0	0	-4		401.465	220.865	593.603	335.673	-1523.91	1		184.507
925	121.47	97	168	227.21	257.93	2044.34	1822	86.47	925	0	0	0	227.21	257.93	0	0	-4		401.465	174.255	522.764	264.834	-1523.91	1		145.57
926	251	219	255	407.29	257.93	2534.67	2259	216	926	0	0	0	407.29	257.93	0	0	-4		401.465	5.82502	249.077	8.85293	-1523.91	0		4.86614
927	108.44	68	155	145.65	258.99	1095.1	976	73.44	927	34	0	216	145.65	258.99	343.34	306	30		400.768	255.118	646.72	387.73	-1524.61	1		213.121
928	123.88	62	242	164.71	259.52	2223.87	1982	88.88	928	10.88	0	82	164.71	259.52	195.23	174	6.88		400.419	235.709	617.753	358.233	-1524.95	1		196.908
929	81.56	42	136	314.07	258.99	823.57	734	46.56	929	79.33	21	141	314.07	258.99	801.13	714	75.33		400.768	86.6975	390.754	131.764	-1524.61	1		72.4259
930	172.44	73	255	383.98	258.99	1741.39	1552	137.44	930	0	0	0	383.98	258.99	0	0	-4		400.768	16.7875	284.504	25.5138	-1524.61	1		14.0241
931	99.2	49	156	15.36	260.05	1669.58	1488	64.2	931	0	0	0	15.36	260.05	0	0	-4		400.07	384.71	844.736	584.686	-1525.3	1		321.381
932	95.32	34	183	238.1	263.23	8021.4	7149	60.32	932	0	0	0	238.1	263.23	0	0	-4		397.978	159.878	506.214	242.984	-1527.4	1		133.56
933	60.11	35	88	210.26	261.11	607.02	541	25.11	933	0	0	0	210.26	261.11	0	0	-4		399.373	189.113	548.525	287.415	-1526	1		157.982
934	93.27	41	164	320.81	263.42	3453.61	3078	58.27	934	59.06	0	167	320.81	263.42	2186.84	1949	55.06		397.853	77.0427	380.51	117.09	-1527.52	1		64.3603
935	112.69	34	175	336.84	262.17	2023.02	1803	77.69	935	2.81	0	12	336.84	262.17	50.49	45	-1.19		398.675	61.8352	356.148	93.9777	-1526.7	1		51.6562
936	29.78	21	46	78.91	262.17	300.7	268	-5.22	936	0	0	0	78.91	262.17	0	0	-4		398.675	319.765	748.152	485.982	-1526.7	1		267.127
937	41.44	22	58	114.93	262.17	418.52	373	6.44	937	0	0	0	114.93	262.17	0	0	-4		398.675	283.745	693.409	431.239	-1526.7	1		237.037
938	104.28	32	177	367.03	265.87	3744.22	3337	69.28	938	103.72	0	255	367.03	265.87	3724.02	3319	99.72		396.241	29.2106	310.265	44.3946	-1529.13	1		24.4021
939	140.06	65	201	55.08	264.29	2514.47	2241	105.06	939	0	0	0	55.08	264.29	0	0	-4		397.28	342.2	784.369	520.079	-1528.09	1		285.869
940	41	20	75	264.29	263.23	414.03	369	6	940	0	0	0	264.29	263.23	0	0	-4		397.978	133.688	466.41	203.18	-1527.4	1		111.681
941	74.22	33	111	355.38	263.23	749.52	668	39.22	941	0.11	0	1	355.38	263.23	1.12	1	-3.89		397.978	42.5977	327.97	64.7404	-1527.4	1		35.5855
942	144.08	71	242	378.16	266.4	5819.97	5187	109.08	942	26.53	0	65	378.16	266.4	1071.54	955	22.53		395.892	17.7319	293.349	26.9491	-1529.48	1		14.813
943	244.44	160	255	407.29	263.23	2468.47	2200	209.44	943	133	45	230	407.29	263.23	1343.07	1197	129		397.978	9.3123	249.077	14.1529	-1527.4	0		7.77936
944	127.22	79	179	49.26	264.29	1284.73	1145	92.22	944	0	0	0	49.26	264.29	0	0	-4		397.28	348.02	793.215	528.925	-1528.09	1		290.731
945	116.04	60	164	61.33	266.11	3255.01	2901	81.04	945	0	0	0	61.33	266.11	0	0	-4		396.083	334.753	774.87	508.76	-1529.29	1		279.648
946	27.89	18	44	88.45	264.29	281.63	251	-7.11	946	0	0	0	88.45	264.29	0	0	-4		397.28	308.83	733.653	469.363	-1528.09	1		257.992
947	80.21	18	133	188.15	265.74	2159.91	1925	45.21	947	0	0	0	188.15	265.74	0	0	-4		396.326	208.176	582.128	316.388	-1529.05	1		173.907
948	75.22	19	114	202.85	264.29	759.61	677	40.22	948	0	0	0	202.85	264.29	0	0	-4		397.28	194.43	559.787	295.497	-1528.09	1		162.424
949	112.85	64	199	249.36	266.09	4305.23	3837	77.85	949	0	0	0	249.36	266.09	0	0	-4		396.096	146.736	489.101	223.011	-1529.28	1		122.581
950	104.06	29	180	311.77	269.04	6188	5515	69.06	950	52.06	0	159	311.77	269.04	3095.68	2759	48.06		394.155	82.3849	394.249	125.209	-1531.22	1		68.8231
951	53.33	30	75	18.54	265.34	538.57	480	18.33	951	0	0	0	18.54	265.34	0	0	-4		396.589	378.049	839.903	574.563	-1528.78	1		315.817
952	152	118	216	41.84	265.34	1534.94	1368	117	952	0	0	0	41.84	265.34	0	0	-4		396.589	354.749	804.492	539.152	-1528.78	1		296.352
953	102.44	38	174	68.85	265.34	2069.02	1844	67.44	953	0	0	0	68.85	265.34	0	0	-4		396.589	327.739	763.442	498.102	-1528.78	1		273.789
954	91.56	66	159	174.25	265.34	924.55	824	56.56	954	0.33	0	3	174.25	265.34	3.37	3	-3.67		396.589	222.339	603.254	337.914	-1528.78	1		185.739
955	23	18	38	469.78	265.34	232.26	207	-12	955	0	0	0	469.78	265.34	0	0	-4		396.589	73.1906	154.104	111.236	-1528.78	0		61.1424
956	122.57	32	229	30.19	267.14	3163	2819	87.57	956	0	0	0	30.19	267.14	0	0	-4		395.405	365.215	822.197	555.057	-1529.97	1		305.095
957	89	58	138	277	266.4	898.75	801	54	957	2.56	0	11	277	266.4	25.81	23	-1.44		395.892	118.892	447.093	180.693	-1529.48	1		99.3206
958	146.78	46	255	386.63	267.99	2964.41	2642	111.78	958	32.89	0	158	386.63	267.99	664.24	592	28.89		394.846	8.21573	280.476	12.4863	-1530.53	1		6.8633
959	234	179	255	394.57	266.4	2363	2106	199	959	49.44	12	124	394.57	266.4	499.3	445	45.44		395.892	1.32191	268.409	2.00905	-1529.48	1		1.10431
960	156.78	112	248	132.94	267.46	1583.19	1411	121.78	960	0	0	0	132.94	267.46	0	0	-4		395.194	262.254	666.037	398.577	-1530.18	1		219.084
961	113.13	47	181	137.17	268.52	1904.09	1697	78.13	961	0	0	0	137.17	268.52	0	0	-4		394.497	257.327	659.608	391.088	-1530.88	1		214.967
962	70.11	45	124	180.6	267.46	708	631	35.11	962	0	0	0	180.6	267.46	0	0	-4		395.194	214.594	593.603	326.143	-1530.18	1		179.269
963	78.83	26	152	224.56	267.99	1592.16	1419	43.83	963	0	0	0	224.56	267.99	0	0	-4		394.846	170.286	526.792	258.802	-1530.53	1		142.254
964	101.57	30	188	262.17	268.82	2393.29	2133	66.57	964	0	0	0	262.17	268.82	0	0	-4		394.3	132.13	469.632	200.812	-1531.07	1		110.379
965	108.94	67	184	336.84	267.99	2200.3	1961	73.94	965	1.56	0	12	336.84	267.99	31.42	28	-2.44		394.846	58.0057	356.148	88.1577	-1530.53	1		48.4571
966	108.56	90	144	415.76	267.46	1096.22	977	73.56	966	0	0	0	415.76	267.46	0	0	-4		395.194	20.5655	236.204	31.2557	-1530.18	0		17.1802
967	81.5	64	107	1.06	268.52	548.67	489	46.5	967	0	0	0	1.06	268.52	0	0	-4		394.497	393.437	866.469	597.949	-1530.88	1		328.672
968	70.35	53	94	11.12	269.58	1341.95	1196	35.35	968	0	0	0	11.12	269.58	0	0	-4		393.8	382.68	851.18	581.6	-1531.57	1		319.685
969	133.56	86	154	318.31	268.52	1348.68	1202	98.56	969	98.89	48	139	318.31	268.52	998.61	890	94.89		394.497	76.187	384.31	115.79	-1530.88	1		63.6455
970	218.22	130	255	373.39	268.52	2203.67	1964	183.22	970	254.78	253	255	373.39	268.52	2572.82	2293	250.78		394.497	21.107	300.599	32.0786	-1530.88	1		17.6325
971	37.67	17	118	457.07	268.52	380.37	339	2.67	971	0	0	0	457.07	268.52	0	0	-4		394.497	62.573	173.421	95.0991	-1530.88	0		52.2726
972	76	23	153	19.8	271.77	2643.5	2356	41	972	0	0	0	19.8	271.77	0	0	-4		392.359	372.559	837.988	566.218	-1533.01	1		311.23
973	80.61	51	139	71.5	271.17	1628.07	1451	45.61	973	0	0	0	71.5	271.17	0	0	-4		392.753	321.253	759.414	488.244	-1532.62	1		268.37
974	72.33	40	119	164.71	269.58	730.44	651	37.33	974	0	0	0	164.71	269.58	0	0	-4		393.8	229.09	617.753	348.173	-1531.57	1		191.378
975	126.56	73	177	170.54	270.64	2555.99	2278	91.56	975	0	0	0	170.54	270.64	0	0	-4		393.102	222.562	608.892	338.252	-1532.27	1		185.925
976	110.97	46	205	270.26	272.66	4108.88	3662	75.97	976	0	0	0	270.26	272.66	0	0	-4		391.773	121.513	457.337	184.677	-1533.6	1		101.51
977	88.11	34	165	78.39	271.17	1779.54	1586	53.11	977	0	0	0	78.39	271.17	0	0	-4		392.753	314.363	748.943	477.773	-1532.62	1		262.615
978	136.12	33	203	144.67	272.12	3818.27	3403	101.12	978	0	0	0	144.67	272.12	0	0	-4		392.128	247.458	648.21	376.09	-1533.24	1		206.723
979	78.22	60	104	5.83	271.7	789.91	704	43.22	979	0	0	0	5.83	271.7	0	0	-4		392.405	386.575	859.22	587.52	-1532.97	1		322.939
980	86.22	47	123	190.14	271.7	870.7	776	51.22	980	0	0	0	190.14	271.7	0	0	-4		392.405	202.265	579.104	307.404	-1532.97	1		168.969
981	88.78	54	117	211.32	271.7	896.5	799	53.78	981	0	0	0	211.32	271.7	0	0	-4		392.405	181.085	546.914	275.214	-1532.97	1		151.275
982	59.22	31	96	255.81	271.7	598.04	533	24.22	982	0	0	0	255.81	271.7	0	0	-4		392.405	136.595	479.298	207.598	-1532.97	1		114.109
983	127.72	82	191	280.44	276.47	5159.1	4598	92.72	983	90.78	0	181	280.44	276.47	3666.8	3268	86.78		389.266	108.826	441.865	165.395	-1536.11	1		90.9117
984	122.56	82	161	64.09	272.76	1237.6	1103	87.56	984	0	0	0	64.09	272.76	0	0	-4		391.707	327.617	770.676	497.916	-1533.67	1		273.687
985	71.89	53	98	201.79	272.76	725.95	647	36.89	985	0	0	0	201.79	272.76	0	0	-4		391.707	189.917	561.398	288.638	-1533.67	1		158.654
986	76.78	49	130	371.8	273.82	1550.65	1382	41.78	986	13.83	0	39	371.8	273.82	279.39	249	9.83		391.01	19.2097	303.015	29.1951	-1534.36	1		16.0475
987	232.22	174	255	460.25	272.76	2345.04	2090	197.22	987	0	0	0	460.25	272.76	0	0	-4		391.707	68.5428	168.588	104.172	-1533.67	0		57.2597
988	128.04	52	186	154.78	274.48	3448	3073	93.04	988	0	0	0	154.78	274.48	0	0	-4		390.575	235.795	632.844	358.364	-1534.8	1		196.98
989	71.33	41	103	219.8	273.82	720.34	642	36.33	989	0	0	0	219.8	273.82	0	0	-4		391.01	171.21	534.026	260.206	-1534.36	1		143.026
990	76.79	38	134	232.23	277.34	2929.62	2611	41.79	990	0	0	0	232.23	277.34	0	0	-4		388.694	156.464	515.135	237.795	-1536.68	1		130.707
991	53.78	32	89	296.06	273.82	543.06	484	18.78	991	0	0	0	296.06	273.82	0	0	-4		391.01	94.9497	418.126	144.306	-1534.36	1		79.3196
992	36.33	25	50	407.29	273.82	366.9	327	1.33	992	0	0	0	407.29	273.82	0	0	-4		391.01	16.2803	249.077	24.7429	-1534.36	0		13.6003
993	56.67	39	83	1.06	274.88	381.49	340	21.67	993	0	0	0	1.06	274.88	0	0	-4		390.312	389.252	866.469	591.589	-1535.06	1		325.176
994	105.67	63	139	10.06	274.88	1067.05	951	70.67	994	0	0	0	10.06	274.88	0	0	-4		390.312	380.252	852.791	577.911	-1535.06	1		317.657
995	41.22	22	63	182.72	274.88	416.27	371	6.22	995	0	0	0	182.72	274.88	0	0	-4		390.312	207.592	590.381	315.501	-1535.06	1		173.42
996	63.11	48	90	215.56	274.88	637.31	568	28.11	996	0	0	0	215.56	274.88	0	0	-4		390.312	174.752	540.47	265.59	-1535.06	1		145.986
997	114.5	77	178	307.19	274.88	2312.51	2061	79.5	997	42.5	0	146	307.19	274.88	858.35	765	38.5		390.312	83.1223	401.21	126.33	-1535.06	1		69.4391
998	108.57	25	237	345.45	280.55	11938.4	10640	73.57	998	0	0	0	345.45	280.55	0	0	-4		386.582	41.1315	343.062	62.5121	-1538.79	1		34.3607
999	105.44	40	172	365.97	274.88	1064.81	949	70.44	999	48.89	0	108	365.97	274.88	493.69	440	44.89		390.312	24.3423	311.876	36.9956	-1535.06	1		20.3352
1000	79.5	49	136	27.54	277.53	1605.63	1431	44.5	1000	0	0	0	27.54	277.53	0	0	-4		388.569	361.029	826.225	548.695	-1536.8	1		301.598
1001	76.83	33	135	188.55	276.47	1551.77	1383	41.83	1001	0	0	0	188.55	276.47	0	0	-4		389.266	200.716	581.52	305.05	-1536.11	1		167.675
1002	223.33	155	255	381.86	275.94	2255.28	2010	188.33	1002	106.89	39	179	381.86	275.94	1079.39	962	102.89		389.615	7.75481	287.726	11.7858	-1535.76	1		6.47826
1003	206.11	88	255	448.6	275.94	2081.37	1855	171.11	1003	0	0	0	448.6	275.94	0	0	-4		389.615	58.9852	186.294	89.6463	-1535.76	0		49.2754
1004	75.11	31	129	165.77	277	758.49	676	40.11	1004	0	0	0	165.77	277	0	0	-4		388.917	223.147	616.142	339.142	-1536.46	1		186.414
1005	150	86	247	301.36	277	1514.74	1350	115	1005	0	0	0	301.36	277	0	0	-4		388.917	87.5574	410.071	133.071	-1536.46	1		73.1441
1006	186.67	133	255	442.24	277	1885.01	1680	151.67	1006	0	0	0	442.24	277	0	0	-4		388.917	53.3226	195.96	81.0403	-1536.46	0		44.545
1007	75.62	24	130	45.02	280.14	2884.74	2571	40.62	1007	0	0	0	45.02	280.14	0	0	-4		386.851	341.831	799.659	519.519	-1538.52	1		285.561
1008	88.67	67	133	74.68	278.06	895.38	798	53.67	1008	0	0	0	74.68	278.06	0	0	-4		388.22	313.54	754.581	476.521	-1537.15	1		261.927
1009	66.56	25	101	91.63	278.06	672.1	599	31.56	1009	0	0	0	91.63	278.06	0	0	-4		388.22	296.59	728.82	450.76	-1537.15	1		247.767
1010	79.67	39	123	196.63	279.91	2145.32	1912	44.67	1010	0	0	0	196.63	279.91	0	0	-4		387.003	190.373	569.24	289.33	-1538.37	1		159.035
1011	93.31	43	160	206.56	279.11	1675.19	1493	58.31	1011	0	0	0	206.56	279.11	0	0	-4		387.529	180.969	554.148	275.038	-1537.84	1		151.179
1012	91.94	65	124	238.86	279.64	1856.96	1655	56.94	1012	0	0	0	238.86	279.64	0	0	-4		387.18	148.32	505.059	225.419	-1538.19	1		123.905
1013	79.67	55	111	250.51	278.06	804.5	717	44.67	1013	0	0	0	250.51	278.06	0	0	-4		388.22	137.71	487.353	209.293	-1537.15	1		115.041
1014	111.94	72	165	296.06	279.64	2260.89	2015	76.94	1014	0	0	0	296.06	279.64	0	0	-4		387.18	91.1203	418.126	138.486	-1538.19	1		76.1206
1015	103.11	48	155	359.62	278.06	1041.24	928	68.11	1015	0	0	0	359.62	278.06	0	0	-4		388.22	28.5999	321.526	43.4664	-1537.15	1		23.8919
1016	249.56	216	255	400.93	278.06	2520.08	2246	214.56	1016	0	0	0	400.93	278.06	0	0	-4		388.22	12.7101	258.743	19.3169	-1537.15	0		10.6178
1017	146.78	104	249	86.33	279.11	1482.2	1321	111.78	1017	0	0	0	86.33	279.11	0	0	-4		387.529	301.199	736.875	457.765	-1537.84	1		251.617
1018	20.78	15	36	324.66	279.11	209.82	187	-14.22	1018	0	0	0	324.66	279.11	0	0	-4		387.529	62.869	374.659	95.549	-1537.84	1		52.5199
1019	67.06	40	134	225.62	281.76	1354.29	1207	32.06	1019	0	0	0	225.62	281.76	0	0	-4		385.785	160.165	525.181	243.421	-1539.59	1		133.8
1020	243	195	255	373.39	280.17	2453.88	2187	208	1020	96.56	39	134	373.39	280.17	975.04	869	92.56		386.832	13.4416	300.599	20.4286	-1538.54	1		11.2289
1021	152.67	34	255	393.51	280.17	1541.67	1374	117.67	1021	0	0	0	393.51	280.17	0	0	-4		386.832	6.67843	270.02	10.1499	-1538.54	0		5.57907
1022	89.59	64	136	246.28	282.29	1708.85	1523	54.59	1022	0	0	0	246.28	282.29	0	0	-4		385.437	139.157	493.782	211.492	-1539.94	1		116.249
1023	242	167	255	378.69	281.23	2443.78	2178	207	1023	114.33	39	219	378.69	281.23	1154.57	1029	110.33		386.134	7.44411	292.544	11.3136	-1539.24	1		6.2187
1024	72	58	94	12.18	282.29	727.08	648	37	1024	3.11	0	13	12.18	282.29	31.42	28	-0.89		385.437	373.257	849.569	567.279	-1539.94	1		311.813
1025	74.78	58	93	32.31	282.29	755.13	673	39.78	1025	0.89	0	5	32.31	282.29	8.98	8	-3.11		385.437	353.127	818.975	536.685	-1539.94	1		294.997
1026	78.39	32	134	91.13	286.35	5629.23	5017	43.39	1026	0.17	0	11	91.13	286.35	12.34	11	-3.83		382.765	291.635	729.58	443.23	-1542.61	1		243.628
1027	51.89	37	74	386.1	282.29	523.99	467	16.89	1027	21	13	30	386.1	282.29	212.06	189	17		385.437	0.663345	281.282	1.00816	-1539.94	0		0.554149
1028	91	72	116	442.24	282.29	918.94	819	56	1028	0	0	0	442.24	282.29	0	0	-4		385.437	56.8033	195.96	86.3303	-1539.94	0		47.4527
1029	70.78	41	89	22.77	283.35	714.73	637	35.78	1029	0	0	0	22.77	283.35	0	0	-4		384.739	361.969	833.474	550.124	-1540.63	1		302.384
1030	100.93	48	142	59.85	283.35	1698.75	1514	65.93	1030	0.4	0	6	59.85	283.35	6.73	6	-3.6		384.739	324.889	777.12	493.77	-1540.63	1		271.408
1031	126.67	61	180	172.13	283.35	1279.12	1140	91.67	1031	0	0	0	172.13	283.35	0	0	-4		384.739	212.609	606.476	323.126	-1540.63	1		177.611
1032	82.44	38	115	288.65	283.35	832.55	742	47.44	1032	0	0	0	288.65	283.35	0	0	-4		384.739	96.0892	429.387	146.037	-1540.63	1		80.2715
1033	111.87	35	181	305.6	283.67	2886.99	2573	76.87	1033	0.65	0	5	305.6	283.67	16.83	15	-3.35		384.529	78.9286	403.627	119.957	-1540.84	1		65.9358
1034	120.33	82	174	365.97	283.35	1215.16	1083	85.33	1034	44	2	78	365.97	283.35	444.32	396	40		384.739	18.7692	311.876	28.5256	-1540.63	1		15.6795
1035	107.56	48	153	183.78	284.41	1086.13	968	72.56	1035	0	0	0	183.78	284.41	0	0	-4		384.042	200.262	588.77	304.36	-1541.33	1		167.296
1036	122.78	87	173	214.5	284.41	1239.84	1105	87.78	1036	21.11	0	83	214.5	284.41	213.19	190	17.11		384.042	169.542	542.081	257.671	-1541.33	1		141.633
1037	135.89	98	166	102.22	285.47	1372.24	1223	100.89	1037	0	0	0	102.22	285.47	0	0	-4		383.344	281.124	712.725	427.255	-1542.03	1		234.847
1038	121.22	86	209	178.49	285.47	1224.14	1091	86.22	1038	0	0	0	178.49	285.47	0	0	-4		383.344	204.854	596.81	311.34	-1542.03	1		171.132
1039	83.33	52	125	188.02	285.47	841.52	750	48.33	1039	0	0	0	188.02	285.47	0	0	-4		383.344	195.324	582.326	296.856	-1542.03	1		163.171
1040	76.71	25	162	259.78	289.71	3012.65	2685	41.71	1040	0	0	0	259.78	289.71	0	0	-4		380.554	120.774	473.264	183.554	-1544.82	1		100.893
1041	93.67	63	171	356.44	285.47	945.87	843	58.67	1041	20.44	0	67	356.44	285.47	206.45	184	16.44		383.344	26.9043	326.359	40.8894	-1542.03	1		22.4755
1042	67.89	53	98	50.31	286.53	685.56	611	32.89	1042	0	0	0	50.31	286.53	0	0	-4		382.647	332.337	791.619	505.089	-1542.73	1		277.629
1043	62	37	82	272.76	286.53	626.09	558	27	1043	0	0	0	272.76	286.53	0	0	-4		382.647	109.887	453.537	167.007	-1542.73	1		91.7979
1044	86.05	26	137	6.16	288.36	2124	1893	51.05	1044	0	0	0	6.16	288.36	0	0	-4		381.443	375.283	858.718	570.358	-1543.93	1		313.506
1045	87.33	69	110	220.86	287.59	881.92	786	52.33	1045	0	0	0	220.86	287.59	0	0	-4		381.949	161.089	532.415	244.825	-1543.42	1		134.572
1046	34.78	24	50	320.43	287.59	351.2	313	-0.22	1046	0	0	0	320.43	287.59	0	0	-4		381.949	61.5194	381.088	93.4978	-1543.42	1		51.3924
1047	136.81	20	255	371.84	291.31	6600.91	5883	101.81	1047	16.77	0	157	371.84	291.31	808.98	721	12.77		379.502	7.6617	302.954	11.6443	-1545.87	1		6.40047
1048	59.89	33	96	34.43	288.65	604.77	539	24.89	1048	0	0	0	34.43	288.65	0	0	-4		381.252	346.822	815.753	527.103	-1544.12	1		289.73
1049	55.94	31	83	307.71	289.18	1004.22	895	20.94	1049	0	0	0	307.71	289.18	0	0	-4		380.903	73.1932	400.42	111.24	-1544.47	1		61.1445
1050	96.44	56	195	376.57	288.65	973.92	868	61.44	1050	17.56	0	62	376.57	288.65	177.28	158	13.56		381.252	4.68192	295.766	7.11563	-1544.12	1		3.91121
1051	73.04	46	108	54.09	290.43	2048.83	1826	38.04	1051	0	0	0	54.09	290.43	0	0	-4		380.081	325.991	785.874	495.444	-1545.29	1		272.328
1052	118.11	91	146	191.2	289.71	1192.72	1063	83.11	1052	0	0	0	191.2	289.71	0	0	-4		380.554	189.354	577.493	287.783	-1544.82	1		158.184
1053	67.67	32	100	332.08	289.71	683.32	609	32.67	1053	0	0	0	332.08	289.71	0	0	-4		380.554	48.4745	363.382	73.672	-1544.82	1		40.4949
1054	97.67	78	145	354.32	289.71	986.27	879	62.67	1054	23	0	124	354.32	289.71	232.26	207	19		380.554	26.2345	329.581	39.8714	-1544.82	1		21.9159
1055	173.22	72	255	363.51	293.53	8940.34	7968	138.22	1055	2.11	0	25	363.51	293.53	108.84	97	-1.89		378.041	14.531	315.614	22.0843	-1547.33	1		12.139
1056	243.22	199	255	395.63	289.71	2456.13	2189	208.22	1056	0	0	0	395.63	289.71	0	0	-4		380.554	15.0755	266.798	22.9119	-1544.82	0		12.5939
1057	48.67	27	75	429.53	289.71	491.45	438	13.67	1057	0	0	0	429.53	289.71	0	0	-4		380.554	48.9755	215.277	74.4335	-1544.82	0		40.9135
1058	97.78	74	139	434.83	289.71	987.39	880	62.78	1058	0	0	0	434.83	289.71	0	0	-4		380.554	54.2755	207.222	82.4885	-1544.82	0		45.341
1059	239.11	112	255	442.24	289.71	2414.61	2152	204.11	1059	0	0	0	442.24	289.71	0	0	-4		380.554	61.6855	195.96	93.7503	-1544.82	0		51.5312
1060	90.11	54	142	17.48	290.77	909.97	811	55.11	1060	0	0	0	17.48	290.77	0	0	-4		379.857	362.377	841.514	550.744	-1545.52	1		302.725
1061	85.22	55	118	113.87	290.77	860.6	767	50.22	1061	0	0	0	113.87	290.77	0	0	-4		379.857	265.987	695.02	404.25	-1545.52	1		222.202
1062	101	43	163	229.33	291.83	1926.53	1717	66	1062	54.35	0	144	229.33	291.83	1036.76	924	50.35		379.16	149.83	519.542	227.712	-1546.21	1		125.165
1063	77.85	39	135	250.29	295.36	5241.01	4671	42.85	1063	0	0	0	250.29	295.36	0	0	-4		376.837	126.547	487.687	192.327	-1548.54	1		105.715
1064	98.39	48	141	267.99	290.77	1987.12	1771	63.39	1064	0	0	0	267.99	290.77	0	0	-4		379.857	111.867	460.787	170.017	-1545.52	1		93.4521
1065	112.41	32	176	288.65	291.83	2144.2	1911	77.41	1065	0	0	0	288.65	291.83	0	0	-4		379.16	90.5096	429.387	137.557	-1546.21	1		75.6104
1066	86.46	42	155	26	293.28	2328.21	2075	51.46	1066	0	0	0	26	293.28	0	0	-4		378.205	352.205	828.565	535.285	-1547.17	1		294.227
1067	90.56	30	195	38.66	291.83	914.46	815	55.56	1067	0	0	0	38.66	291.83	0	0	-4		379.16	340.5	809.325	517.495	-1546.21	1		284.448
1068	115.33	60	143	70.44	291.83	1164.67	1038	80.33	1068	0	0	0	70.44	291.83	0	0	-4		379.16	308.72	761.025	469.195	-1546.21	1		257.9
1069	54.44	38	76	96.92	291.83	549.8	490	19.44	1069	0	0	0	96.92	291.83	0	0	-4		379.16	282.24	720.78	428.95	-1546.21	1		235.779
1070	90.47	42	138	210.26	295.22	4973.96	4433	55.47	1070	0	0	0	210.26	295.22	0	0	-4		376.929	166.669	548.525	253.305	-1548.44	1		139.233
1071	83.89	25	133	239.39	293.41	1694.27	1510	48.89	1071	0	0	0	239.39	293.41	0	0	-4		378.12	138.73	504.253	210.843	-1547.25	1		115.893
1072	98.29	27	177	279.11	292.89	1874.91	1671	63.29	1072	0	0	0	279.11	292.89	0	0	-4		378.462	99.3521	443.886	150.996	-1546.91	1		82.9973
1073	99.22	26	164	340.55	291.83	1001.97	893	64.22	1073	0	0	0	340.55	291.83	0	0	-4		379.16	38.6096	350.509	58.6792	-1546.21	1		32.2539
1074	113.89	75	146	199.67	292.89	1150.08	1025	78.89	1074	0	0	0	199.67	292.89	0	0	-4		378.462	178.792	564.62	271.73	-1546.91	1		149.36
1075	65.74	16	134	302.07	294.3	1991.6	1775	30.74	1075	0	0	0	302.07	294.3	0	0	-4		377.534	75.4644	408.991	114.691	-1547.84	1		63.0418
1076	121.44	83	149	12.18	293.94	1226.38	1093	86.44	1076	0	0	0	12.18	293.94	0	0	-4		377.771	365.591	849.569	555.629	-1547.6	1		305.41
1077	114	71	148	81.03	293.94	1151.2	1026	79	1077	0	0	0	81.03	293.94	0	0	-4		377.771	296.741	744.93	450.99	-1547.6	1		247.893
1078	107.07	75	150	112.81	296.06	1801.98	1606	72.07	1078	0	0	0	112.81	296.06	0	0	-4		376.376	263.566	696.631	400.571	-1549	1		220.179
1079	56	27	93	123.4	295	565.5	504	21	1079	0	0	0	123.4	295	0	0	-4		377.074	253.674	680.536	385.536	-1548.3	1		211.915
1080	84.89	48	100	273.82	295	857.23	764	49.89	1080	0	0	0	273.82	295	0	0	-4		377.074	103.254	451.926	156.926	-1548.3	1		86.2567
1081	87.44	67	119	242.04	296.06	883.04	787	52.44	1081	0	0	0	242.04	296.06	0	0	-4		376.376	134.336	500.226	204.166	-1549	1		112.223
1082	186	53	255	395.63	296.06	1878.28	1674	151	1082	0	0	0	395.63	296.06	0	0	-4		376.376	19.2537	266.798	29.2619	-1549	0		16.0843
1083	83.11	59	101	60.91	297.12	839.28	748	48.11	1083	0	0	0	60.91	297.12	0	0	-4		375.679	314.769	775.509	478.389	-1549.69	1		262.953
1084	116.78	47	229	295	297.12	1179.25	1051	81.78	1084	0	0	0	295	297.12	0	0	-4		375.679	80.6789	419.737	122.617	-1549.69	1		67.3979
1085	109.56	44	250	343.11	299.51	4425.29	3944	74.56	1085	13.67	0	96	343.11	299.51	552.04	492	9.67		374.106	30.9963	346.618	47.1085	-1551.27	1		25.8939
1086	206.89	137	255	370.21	297.12	2089.22	1862	171.89	1086	0	0	0	370.21	297.12	0	0	-4		375.679	5.46886	305.432	8.31162	-1549.69	1		4.5686
1087	90.25	41	157	40.12	300.17	2430.32	2166	55.25	1087	0	0	0	40.12	300.17	0	0	-4		373.672	333.552	807.106	506.936	-1551.7	1		278.645
1088	80.44	61	109	87.39	299.77	1624.7	1448	45.44	1088	0	0	0	87.39	299.77	0	0	-4		373.935	286.545	735.264	435.494	-1551.44	1		239.376
1089	90.09	33	145	120.23	301.65	3335.8	2973	55.09	1089	0	0	0	120.23	301.65	0	0	-4		372.698	252.468	685.354	383.704	-1552.67	1		210.908
1090	92.33	70	117	220.86	298.18	932.41	831	57.33	1090	0	0	0	220.86	298.18	0	0	-4		374.981	154.121	532.415	234.235	-1550.39	1		128.751
1091	183.78	58	255	335.26	298.18	1855.84	1654	148.78	1091	210.22	27	255	335.26	298.18	2122.88	1892	206.22		374.981	39.7214	358.549	60.369	-1550.39	1		33.1827
1092	50.78	32	74	400.93	298.18	512.77	457	15.78	1092	0	0	0	400.93	298.18	0	0	-4		374.981	25.9486	258.743	39.4369	-1550.39	0		21.6771
1093	76.67	47	126	83.15	299.24	774.2	690	41.67	1093	0.11	0	1	83.15	299.24	1.12	1	-3.89		374.284	291.134	741.708	442.468	-1551.09	1		243.209
1094	88.23	24	154	126.62	301.03	2573.94	2294	53.23	1094	0	0	0	126.62	301.03	0	0	-4		373.106	246.486	675.642	374.612	-1552.27	1		205.911
1095	72.11	42	109	268.52	299.24	728.2	649	37.11	1095	0	0	0	268.52	299.24	0	0	-4		374.284	105.764	459.981	160.741	-1551.09	1		88.3537
1096	250	220	255	388.22	299.24	2524.57	2250	215	1096	0	0	0	388.22	299.24	0	0	-4		374.284	13.9361	278.06	21.1802	-1551.09	0		11.642
1097	40	28	51	412.58	299.24	403.93	360	5	1097	0	0	0	412.58	299.24	0	0	-4		374.284	38.2961	241.037	58.2027	-1551.09	0		31.992
1098	70.33	35	107	428.47	299.24	710.25	633	35.33	1098	0	0	0	428.47	299.24	0	0	-4		374.284	54.1861	216.887	82.3525	-1551.09	0		45.2662
1099	65.33	31	99	95.86	300.3	659.75	588	30.33	1099	0	0	0	95.86	300.3	0	0	-4		373.586	277.726	722.391	422.091	-1551.79	1		232.009
1100	27.11	19	43	162.6	300.3	273.78	244	-7.89	1100	0	0	0	162.6	300.3	0	0	-4		373.586	210.986	620.959	320.659	-1551.79	1		176.255
1101	68.22	43	94	57.73	301.36	688.93	614	33.22	1101	0	0	0	57.73	301.36	0	0	-4		372.889	315.159	780.342	478.982	-1552.48	1		263.279
1102	109.81	69	193	231.1	304.54	3326.82	2965	74.81	1102	0	0	0	231.1	304.54	0	0	-4		370.797	139.697	516.852	212.312	-1554.58	1		116.701
1103	91.75	28	190	375.51	301.89	1647.14	1468	56.75	1103	0	0	0	375.51	301.89	0	0	-4		372.54	2.9697	297.377	4.51337	-1552.83	0		2.48084
1104	85.26	34	148	48.03	307.32	5453.07	4860	50.26	1104	0	0	0	48.03	307.32	0	0	-4		368.967	320.937	795.084	487.764	-1556.41	1		268.107
1105	80	46	102	301.36	302.42	807.86	720	45	1105	0	0	0	301.36	302.42	0	0	-4		372.192	70.8316	410.071	107.651	-1553.18	1		59.1717
1106	58.44	41	82	65.14	303.48	590.19	526	23.44	1106	0	0	0	65.14	303.48	0	0	-4		371.494	306.354	769.08	465.6	-1553.88	1		255.924
1107	105.89	71	134	225.09	303.48	1069.3	953	70.89	1107	0	0	0	225.09	303.48	0	0	-4		371.494	146.404	525.986	222.506	-1553.88	1		122.304
1108	61	34	110	270.64	303.48	615.99	549	26	1108	0	0	0	270.64	303.48	0	0	-4		371.494	100.854	456.759	153.279	-1553.88	1		84.2521
1109	26.89	12	49	287.59	303.48	271.53	242	-8.11	1109	0	0	0	287.59	303.48	0	0	-4		371.494	83.9041	430.998	127.518	-1553.88	1		70.0923
1110	41.78	16	77	417.88	303.48	421.88	376	6.78	1110	0	0	0	417.88	303.48	0	0	-4		371.494	46.3859	232.982	70.4977	-1553.88	0		38.7501
1111	80.56	43	121	134	304.54	813.47	725	45.56	1111	0	0	0	134	304.54	0	0	-4		370.797	236.797	664.426	359.886	-1554.58	1		197.817
1112	103.71	44	192	246.1	306.84	4770.87	4252	68.71	1112	0	0	0	246.1	306.84	0	0	-4		369.283	123.183	494.055	187.215	-1556.09	1		102.906
1113	65.33	43	84	325.72	304.54	659.75	588	30.33	1113	0	0	0	325.72	304.54	0	0	-4		370.797	45.0767	373.048	68.508	-1554.58	1		37.6564
1114	62.56	46	77	381.86	304.54	631.7	563	27.56	1114	0	0	0	381.86	304.54	0	0	-4		370.797	11.0633	287.726	16.8142	-1554.58	0		9.24215
1115	141.67	72	198	453.89	304.54	1430.59	1275	106.67	1115	0	0	0	453.89	304.54	0	0	-4		370.797	83.0933	178.254	126.286	-1554.58	0		69.415
1116	52.78	29	80	139.29	305.6	532.96	475	17.78	1116	0	0	0	139.29	305.6	0	0	-4		370.099	230.809	656.386	350.786	-1555.27	1		192.815
1117	102.44	53	180	335.26	305.6	1034.51	922	67.44	1117	10.33	0	31	335.26	305.6	104.35	93	6.33		370.099	34.8392	358.549	52.949	-1555.27	1		29.1042
1118	120.22	84	166	342.67	305.6	1214.04	1082	85.22	1118	15.44	0	51	342.67	305.6	155.96	139	11.44		370.099	27.4292	347.287	41.6872	-1555.27	1		22.914
1119	107.47	59	169	94.8	307.71	2049.95	1827	72.47	1119	0	0	0	94.8	307.71	0	0	-4		368.711	273.911	724.002	416.292	-1556.66	1		228.821
1120	69.56	35	100	112.81	306.66	702.39	626	34.56	1120	0	0	0	112.81	306.66	0	0	-4		369.402	256.592	696.631	389.971	-1555.97	1		214.353
1121	23.78	18	42	183.78	306.66	240.11	214	-11.22	1121	0	0	0	183.78	306.66	0	0	-4		369.402	185.622	588.77	282.11	-1555.97	1		155.066
1122	104.33	75	137	283.35	306.66	1053.59	939	69.33	1122	4.56	0	28	283.35	306.66	46	41	0.56		369.402	86.0518	437.442	130.782	-1555.97	1		71.8864
1123	71.54	48	128	318.96	309.18	2086.98	1860	36.54	1123	0.08	0	2	318.96	309.18	2.24	2	-3.92		367.744	48.7837	383.322	74.1419	-1557.63	1		40.7532
1124	98	57	129	346.91	306.66	989.63	882	63	1124	31.67	8	98	346.91	306.66	319.78	285	27.67		369.402	22.4918	340.843	34.1832	-1555.97	1		18.7893
1125	79.11	63	125	238.86	307.71	798.89	712	44.11	1125	0	0	0	238.86	307.71	0	0	-4		368.711	129.851	505.059	197.349	-1556.66	1		108.476
1126	86.67	70	106	128.7	308.77	875.18	780	51.67	1126	0	0	0	128.7	308.77	0	0	-4		368.013	239.313	672.481	363.711	-1557.36	1		199.919
1127	82.78	34	129	144.59	308.77	835.91	745	47.78	1127	0	0	0	144.59	308.77	0	0	-4		368.013	223.423	648.331	339.561	-1557.36	1		186.645
1128	118.15	63	166	265.44	311.57	4374.8	3899	83.15	1128	131.94	0	255	265.44	311.57	4885.32	4354	127.94		366.171	100.731	464.662	153.092	-1559.2	1		84.1493
1129	97.33	73	134	89.51	309.83	982.9	876	62.33	1129	0	0	0	89.51	309.83	0	0	-4		367.316	277.806	732.042	422.212	-1558.06	1		232.075
1130	90.89	34	145	61.44	310.89	1835.64	1636	55.89	1130	0	0	0	61.44	310.89	0	0	-4		366.619	305.179	774.703	463.813	-1558.75	1		254.942
1131	54.78	35	84	82.09	310.89	553.16	493	19.78	1131	0	0	0	82.09	310.89	0	0	-4		366.619	284.529	743.319	432.429	-1558.75	1		237.691
1132	65.56	25	118	115.26	314.59	2869.03	2557	30.56	1132	0	0	0	115.26	314.59	0	0	-4		364.184	248.924	692.907	378.317	-1561.19	1		207.947
1133	91.75	60	145	150.15	315.66	3706.07	3303	56.75	1133	0	0	0	150.15	315.66	0	0	-4		363.48	213.33	639.881	324.221	-1561.89	1		178.213
1134	78.67	54	119	255.81	310.89	794.4	708	43.67	1134	0	0	0	255.81	310.89	0	0	-4		366.619	110.809	479.298	168.408	-1558.75	1		92.5678
1135	48.89	31	63	301.36	310.89	493.69	440	13.89	1135	0	0	0	301.36	310.89	0	0	-4		366.619	65.2585	410.071	99.1805	-1558.75	1		54.516
1136	237.78	100	255	426.35	310.89	2401.15	2140	202.78	1136	0	0	0	426.35	310.89	0	0	-4		366.619	59.7315	220.109	90.7805	-1558.75	0		49.8988
1137	112.44	49	174	447.54	310.89	1135.5	1012	77.44	1137	0	0	0	447.54	310.89	0	0	-4		366.619	80.9215	187.905	122.985	-1558.75	0		67.6006
1138	96.42	57	141	140.09	313.14	2596.38	2314	61.42	1138	0	0	0	140.09	313.14	0	0	-4		365.138	225.048	655.17	342.03	-1560.23	1		188.002
1139	227.22	159	255	417.88	311.95	2294.55	2045	192.22	1139	0	0	0	417.88	311.95	0	0	-4		365.921	51.9589	232.982	78.9677	-1559.45	0		43.4057
1140	75.78	48	115	134	313.01	765.22	682	40.78	1140	0	0	0	134	313.01	0	0	-4		365.224	231.224	664.426	351.416	-1560.15	1		193.161
1141	55	43	73	158.36	313.01	555.41	495	20	1141	0	0	0	158.36	313.01	0	0	-4		365.224	206.864	627.403	314.393	-1560.15	1		172.811
1142	74.93	46	106	168.95	315.13	1261.16	1124	39.93	1142	0	0	0	168.95	315.13	0	0	-4		363.829	194.879	611.309	296.179	-1561.54	1		162.799
1143	81.44	37	137	180.6	314.07	822.45	733	46.44	1143	0	0	0	180.6	314.07	0	0	-4		364.526	183.926	593.603	279.533	-1560.85	1		153.649
1144	97.67	56	131	270.64	314.07	986.27	879	62.67	1144	139.22	72	219	270.64	314.07	1405.9	1253	135.22		364.526	93.8861	456.759	142.689	-1560.85	1		78.4311
1145	98.78	57	126	66.2	315.13	997.49	889	63.78	1145	0	0	0	66.2	315.13	0	0	-4		363.829	297.629	767.469	452.339	-1561.54	1		248.635
1146	65.44	32	99	162.6	315.13	660.88	589	30.44	1146	0	0	0	162.6	315.13	0	0	-4		363.829	201.229	620.959	305.829	-1561.54	1		168.104
1147	106.67	70	147	277	315.13	1077.15	960	71.67	1147	44.67	0	102	277	315.13	451.06	402	40.67		363.829	86.8287	447.093	131.963	-1561.54	1		72.5354
1148	85.33	62	114	345.85	315.13	861.72	768	50.33	1148	230.11	144	255	345.85	315.13	2323.73	2071	226.11		363.829	17.9787	342.454	27.3242	-1561.54	1		15.0191
1149	106.67	66	137	350.09	315.13	1077.15	960	71.67	1149	1.78	0	6	350.09	315.13	17.95	16	-2.22		363.829	13.7387	336.01	20.8802	-1561.54	1		11.4771
1150	121.78	70	170	356.44	315.13	1229.75	1096	86.78	1150	54.78	3	106	356.44	315.13	553.16	493	50.78		363.829	7.38869	326.359	11.2294	-1561.54	1		6.1724
1151	119.22	97	152	375.51	316.19	1203.94	1073	84.22	1151	0	0	0	375.51	316.19	0	0	-4		363.131	12.3788	297.377	18.8134	-1562.24	0		10.341
1152	88.83	52	132	156.77	318.84	1794.13	1599	53.83	1152	0	0	0	156.77	318.84	0	0	-4		361.388	204.618	629.82	310.98	-1563.99	1		170.935
1153	109.89	65	140	174.25	317.25	1109.69	989	74.89	1153	0	0	0	174.25	317.25	0	0	-4		362.434	188.184	603.254	286.004	-1562.94	1		157.206
1154	85.67	47	131	281.23	317.25	865.09	771	50.67	1154	0	0	0	281.23	317.25	0	0	-4		362.434	81.2038	440.664	123.414	-1562.94	1		67.8365
1155	91.61	26	255	438	318.84	1850.23	1649	56.61	1155	0	0	0	438	318.84	0	0	-4		361.388	76.6124	202.404	116.436	-1563.99	0		64.0009
1156	115	59	165	71.5	318.31	1161.3	1035	80	1156	0	0	0	71.5	318.31	0	0	-4		361.736	290.236	759.414	441.104	-1563.64	1		242.459
1157	116.53	35	237	321.39	319.55	4445.49	3962	81.53	1157	0	0	0	321.39	319.55	0	0	-4		360.92	39.5304	379.629	60.0787	-1564.45	1		33.0231
1158	84.22	67	108	162.6	319.37	850.5	758	49.22	1158	0	0	0	162.6	319.37	0	0	-4		361.039	198.439	620.959	301.589	-1564.33	1		165.773
1159	86	46	123	194.37	319.37	868.45	774	51	1159	0	0	0	194.37	319.37	0	0	-4		361.039	166.669	572.675	253.305	-1564.33	1		139.233
1160	65.78	34	106	199.67	319.37	664.24	592	30.78	1160	0	0	0	199.67	319.37	0	0	-4		361.039	161.369	564.62	245.25	-1564.33	1		134.805
1161	85.75	14	197	336.84	320.43	1539.43	1372	50.75	1161	0	0	0	336.84	320.43	0	0	-4		360.341	23.5014	356.148	35.7177	-1565.03	1		19.6327
1162	69.4	23	107	106.07	322.8	1946.72	1735	34.4	1162	0	0	0	106.07	322.8	0	0	-4		358.782	252.712	706.874	384.074	-1566.59	1		211.112
1163	84.11	51	131	109.63	320.43	849.38	757	49.11	1163	0	0	0	109.63	320.43	0	0	-4		360.341	250.711	701.464	381.034	-1565.03	1		209.441
1164	68.67	43	106	114.93	320.43	693.42	618	33.67	1164	0	0	0	114.93	320.43	0	0	-4		360.341	245.411	693.409	372.979	-1565.03	1		205.013
1165	100.67	75	144	189.08	320.43	1016.56	906	65.67	1165	0	0	0	189.08	320.43	0	0	-4		360.341	171.261	580.715	260.285	-1565.03	1		143.069
1166	102	72	154	313.01	320.43	1030.02	918	67	1166	0	0	0	313.01	320.43	0	0	-4		360.341	47.3314	392.365	71.9347	-1565.03	1		39.54
1167	171.07	96	249	348.06	322.36	8829.26	7869	136.07	1167	43.35	0	126	348.06	322.36	2237.33	1994	39.35		359.072	11.0115	339.095	16.7354	-1566.3	1		9.19886
1168	100.33	15	255	360.15	321.49	2026.39	1806	65.33	1168	0	0	0	360.15	321.49	0	0	-4		359.644	0.506045	320.721	0.769093	-1565.73	0		0.422743
1169	103	48	146	77.86	321.49	1040.12	927	68	1169	0	0	0	77.86	321.49	0	0	-4		359.644	281.784	749.748	428.258	-1565.73	1		235.398
1170	96.78	42	152	88.45	321.49	977.29	871	61.78	1170	0	0	0	88.45	321.49	0	0	-4		359.644	271.194	733.653	412.163	-1565.73	1		226.551
1171	87.08	47	139	172.17	323.17	4787.71	4267	52.08	1171	0	0	0	172.17	323.17	0	0	-4		358.539	186.369	606.415	283.245	-1566.83	1		155.69
1172	105.59	55	183	280.21	325.82	4028.09	3590	70.59	1172	3.26	0	26	280.21	325.82	124.55	111	-0.74		356.795	76.5849	442.215	116.395	-1568.58	1		63.9779
1173	222.11	151	255	371.27	321.49	2242.94	1999	187.11	1173	0.11	0	1	371.27	321.49	1.12	1	-3.89		359.644	11.626	303.821	17.6694	-1565.73	0		9.71223
1174	76.42	23	138	130.41	324.34	2229.48	1987	41.42	1174	0	0	0	130.41	324.34	0	0	-4		357.769	227.359	669.882	345.542	-1567.6	1		189.932
1175	70.28	49	120	308.24	324.13	1419.37	1265	35.28	1175	0	0	0	308.24	324.13	0	0	-4		357.907	49.6669	399.614	75.4842	-1567.47	1		41.491
1176	145.78	121	183	378.69	322.54	1472.1	1312	110.78	1176	0	0	0	378.69	322.54	0	0	-4		358.953	19.7369	292.544	29.9964	-1566.42	0		16.4879
1177	85.11	43	126	141.41	323.6	859.48	766	50.11	1177	0	0	0	141.41	323.6	0	0	-4		358.256	216.846	653.164	329.564	-1567.12	1		181.15
1178	66.74	33	108	198.26	325.02	2021.9	1802	31.74	1178	0	0	0	198.26	325.02	0	0	-4		357.321	159.061	566.763	241.743	-1568.05	1		132.878
1179	102.28	64	131	117.58	325.72	2065.66	1841	67.28	1179	1.33	0	12	117.58	325.72	26.93	24	-2.67		356.861	239.281	689.381	363.661	-1568.51	1		199.892
1180	28.33	18	49	221.91	324.66	286.12	255	-6.67	1180	0	0	0	221.91	324.66	0	0	-4		357.558	135.648	530.819	206.159	-1567.81	1		113.319
1181	107.67	46	143	2.65	325.72	1087.25	969	72.67	1181	0	0	0	2.65	325.72	0	0	-4		356.861	354.211	864.053	538.333	-1568.51	1		295.902
1182	86.38	64	116	183.25	326.78	1550.65	1382	51.38	1182	8.94	0	45	183.25	326.78	160.45	143	4.94		356.163	172.913	589.575	262.795	-1569.21	1		144.449
1183	205.78	99	255	440.12	325.72	2078	1852	170.78	1183	0	0	0	440.12	325.72	0	0	-4		356.861	83.2593	199.182	126.538	-1568.51	0		69.5536
1184	75.06	24	120	313.22	329.48	2610.97	2327	40.06	1184	0	0	0	313.22	329.48	0	0	-4		354.387	41.1667	392.046	62.5656	-1570.99	1		34.3901
1185	153.44	104	214	336.84	327.84	2754.59	2455	118.44	1185	19.19	2	61	336.84	327.84	344.46	307	15.19		355.466	18.6258	356.148	28.3077	-1569.91	1		15.5597
1186	159.89	73	255	369.15	326.78	1614.6	1439	124.89	1186	0	0	0	369.15	326.78	0	0	-4		356.163	12.9867	307.043	19.7374	-1569.21	0		10.8489
1187	96.31	49	180	90.89	329.23	2809.57	2504	61.31	1187	0	0	0	90.89	329.23	0	0	-4		354.551	263.661	729.945	400.715	-1570.82	1		220.259
1188	69.67	36	100	139.29	327.84	703.51	627	34.67	1188	0	0	0	139.29	327.84	0	0	-4		355.466	216.176	656.386	328.546	-1569.91	1		180.59
1189	109.11	66	156	326.25	328.37	2203.67	1964	74.11	1189	0.17	0	3	326.25	328.37	3.37	3	-3.83		355.117	28.8671	372.242	43.8725	-1570.26	1		24.1151
1190	79.89	66	103	191.2	328.9	806.74	719	44.89	1190	89.67	62	135	191.2	328.9	905.48	807	85.67		354.768	163.568	577.493	248.593	-1570.6	1		136.643
1191	77.44	61	100	206.03	328.9	782.06	697	42.44	1191	0	0	0	206.03	328.9	0	0	-4		354.768	148.738	554.954	226.054	-1570.6	1		124.254
1192	74.88	34	135	284.94	329.96	1344.19	1198	39.88	1192	9	0	37	284.94	329.96	161.57	144	5		354.071	69.1309	435.026	105.066	-1571.3	1		57.7509
1193	160.33	98	255	362.8	328.9	1619.09	1443	125.33	1193	0	0	0	362.8	328.9	0	0	-4		354.768	8.03166	316.693	12.2066	-1570.6	0		6.70953
1194	202.33	111	255	376.57	328.9	2043.22	1821	167.33	1194	0	0	0	376.57	328.9	0	0	-4		354.768	21.8017	295.766	33.1344	-1570.6	0		18.2128
1195	63.33	48	94	177.43	329.96	639.56	570	28.33	1195	0	0	0	177.43	329.96	0	0	-4		354.071	176.641	598.421	268.461	-1571.3	1		147.563
1196	166.78	45	255	441.18	329.96	1684.17	1501	131.78	1196	0	0	0	441.18	329.96	0	0	-4		354.071	87.1091	197.571	132.389	-1571.3	0		72.7697
1197	102	51	153	97.98	332.61	2060.05	1836	67	1197	0	0	0	97.98	332.61	0	0	-4		352.327	254.347	719.169	386.559	-1573.05	1		212.478
1198	81.33	63	95	111.75	331.02	821.33	732	46.33	1198	0	0	0	111.75	331.02	0	0	-4		353.373	241.623	698.242	367.222	-1572	1		201.849
1199	73	49	107	123.4	331.02	737.17	657	38	1199	0	0	0	123.4	331.02	0	0	-4		353.373	229.973	680.536	349.516	-1572	1		192.116
1200	50.78	31	76	211.32	331.02	512.77	457	15.78	1200	0	0	0	211.32	331.02	0	0	-4		353.373	142.053	546.914	215.894	-1572	1		118.669
1201	112.5	45	193	10.59	335.26	4039.31	3600	77.5	1201	0	0	0	10.59	335.26	0	0	-4		350.584	339.994	851.986	516.726	-1574.79	1		284.026
1202	76.64	18	151	150.94	334.73	3095.68	2759	41.64	1202	0	0	0	150.94	334.73	0	0	-4		350.932	199.992	638.68	303.95	-1574.44	1		167.071
1203	138.67	58	224	295	332.08	1400.29	1248	103.67	1203	0	0	0	295	332.08	0	0	-4		352.676	57.676	419.737	87.6565	-1572.7	1		48.1817
1204	240.11	121	255	429.53	332.08	2424.71	2161	205.11	1204	0	0	0	429.53	332.08	0	0	-4		352.676	76.854	215.277	116.803	-1572.7	0		64.2027
1205	44.78	27	72	162.6	333.14	452.18	403	9.78	1205	0	0	0	162.6	333.14	0	0	-4		351.979	189.379	620.959	287.819	-1573.39	1		158.204
1206	83.44	57	124	203.91	333.14	842.65	751	48.44	1206	0	0	0	203.91	333.14	0	0	-4		351.979	148.069	558.176	225.036	-1573.39	1		123.694
1207	63.11	28	87	305.6	333.14	637.31	568	28.11	1207	0	0	0	305.6	333.14	0	0	-4		351.979	46.3785	403.627	70.4865	-1573.39	1		38.7439
1208	36.67	18	57	414.7	333.14	370.27	330	1.67	1208	0	0	0	414.7	333.14	0	0	-4		351.979	62.7215	237.815	95.3247	-1573.39	0		52.3966
1209	81.26	47	146	167.94	335.62	2097.08	1869	46.26	1209	0	0	0	167.94	335.62	0	0	-4		350.347	182.407	612.844	277.224	-1575.03	1		152.38
1210	38.33	30	59	193.31	334.2	387.1	345	3.33	1210	0.67	0	4	193.31	334.2	6.73	6	-3.33		351.281	157.971	574.286	240.086	-1574.09	1		131.967
1211	64.56	43	95	197.55	334.2	651.9	581	29.56	1211	0	0	0	197.55	334.2	0	0	-4		351.281	153.731	567.842	233.642	-1574.09	1		128.425
1212	117.67	86	137	280.17	334.2	1188.23	1059	82.67	1212	39.89	0	78	280.17	334.2	402.81	359	35.89		351.281	71.1111	442.275	108.075	-1574.09	1		59.4052
1213	72.33	26	143	325.72	334.2	730.44	651	37.33	1213	0	0	0	325.72	334.2	0	0	-4		351.281	25.5611	373.048	38.848	-1574.09	1		21.3533
1214	161.78	44	255	354.32	335.79	3267.35	2912	126.78	1214	0.61	0	10	354.32	335.79	12.34	11	-3.39		350.235	4.08512	329.581	6.2086	-1575.14	0		3.41265
1215	96.78	43	196	136.11	336.84	1954.58	1742	61.78	1215	0	0	0	136.11	336.84	0	0	-4		349.544	213.434	661.219	324.379	-1575.83	1		178.3
1216	82.28	21	131	120.76	336.31	1661.73	1481	47.28	1216	0	0	0	120.76	336.31	0	0	-4		349.893	229.133	684.548	348.238	-1575.48	1		191.414
1217	100.11	69	136	285.47	336.31	1010.95	901	65.11	1217	54.44	20	111	285.47	336.31	549.8	490	50.44		349.893	64.4227	434.22	97.9103	-1575.48	1		53.8178
1218	200.22	119	251	343.73	336.31	2021.9	1802	165.22	1218	0	0	0	343.73	336.31	0	0	-4		349.893	6.16273	345.676	9.36618	-1575.48	1		5.14826
1219	254.78	253	255	365.97	336.31	2572.82	2293	219.78	1219	0	0	0	365.97	336.31	0	0	-4		349.893	16.0773	311.876	24.4344	-1575.48	0		13.4307
1220	99.36	41	168	104.34	338.7	4013.5	3577	64.36	1220	0	0	0	104.34	338.7	0	0	-4		348.32	243.98	709.503	370.803	-1577.05	1		203.817
1221	92.89	54	144	160.48	337.37	938.02	836	57.89	1221	0	0	0	160.48	337.37	0	0	-4		349.195	188.715	624.181	286.811	-1576.18	1		157.65
1222	162.11	34	255	428.47	338.96	3274.09	2918	127.11	1222	0	0	0	428.47	338.96	0	0	-4		348.149	80.3209	216.887	122.073	-1577.22	0		67.0989
1223	92	64	138	278.06	338.43	929.04	828	57	1223	61.89	14	147	278.06	338.43	624.97	557	57.89		348.498	70.4378	445.482	107.052	-1576.87	1		58.8427
1224	96.47	41	186	265.22	342.33	3680.26	3280	61.47	1224	25.97	0	108	265.22	342.33	990.75	883	21.97		345.932	80.7117	464.996	122.666	-1579.44	1		67.4254
1225	71.48	33	226	324.47	342.96	2646.87	2359	36.48	1225	0	0	0	324.47	342.96	0	0	-4		345.517	21.0472	374.948	31.9877	-1579.86	1		17.5825
1226	68.78	38	104	7.94	340.55	694.54	619	33.78	1226	0	0	0	7.94	340.55	0	0	-4		347.103	339.163	856.013	515.463	-1578.27	1		283.332
1227	72.44	32	121	218.74	340.55	731.56	652	37.44	1227	112.22	0	255	218.74	340.55	1133.25	1010	108.22		347.103	128.363	535.637	195.087	-1578.27	1		107.233
1228	151	88	204	418.94	340.55	1524.84	1359	116	1228	0	0	0	418.94	340.55	0	0	-4		347.103	71.8371	231.371	109.179	-1578.27	0		60.0117
1229	78.5	26	129	151.35	342.3	2290.06	2041	43.5	1229	0	0	0	151.35	342.3	0	0	-4		345.951	194.601	638.057	295.757	-1579.42	1		162.567
1230	73	54	99	201.79	341.61	737.17	657	38	1230	71.67	43	99	201.79	341.61	723.71	645	67.67		346.405	144.615	561.398	219.788	-1578.97	1		120.81
1231	54.22	31	83	287.59	341.61	547.55	488	19.22	1231	29.56	0	77	287.59	341.61	298.46	266	25.56		346.405	58.8155	430.998	89.3883	-1578.97	1		49.1336
1232	103.17	46	212	315.66	342.67	2083.61	1857	68.17	1232	0	0	0	315.66	342.67	0	0	-4		345.708	30.048	388.337	45.6672	-1579.66	1		25.1017
1233	110.63	31	217	334.69	343.6	5089.53	4536	75.63	1233	2.46	0	27	334.69	343.6	113.33	101	-1.54		345.096	10.4061	359.415	15.8153	-1580.28	1		8.69309
1234	129.82	66	255	345.85	342.67	2476.32	2207	94.82	1234	0	0	0	345.85	342.67	0	0	-4		345.708	0.141999	342.454	0.215812	-1579.66	0		0.118624
1235	166.44	48	244	370.21	341.61	1680.8	1498	131.44	1235	0	0	0	370.21	341.61	0	0	-4		346.405	23.8045	305.432	36.1784	-1578.97	0		19.886
1236	11.11	7	28	495.2	341.61	112.2	100	-23.89	1236	0	0	0	495.2	341.61	0	0	-4		346.405	148.795	115.471	226.139	-1578.97	0		124.301
1237	129.33	111	157	1.06	342.67	870.7	776	94.33	1237	0	0	0	1.06	342.67	0	0	-4		345.708	344.648	866.469	523.799	-1579.66	1		287.914
1238	120.33	68	174	359.62	342.67	1215.16	1083	85.33	1238	0.11	0	1	359.62	342.67	1.12	1	-3.89		345.708	13.912	321.526	21.1436	-1579.66	0		11.6219
1239	105.33	66	172	19.6	343.73	1063.69	948	70.33	1239	0	0	0	19.6	343.73	0	0	-4		345.011	325.411	838.292	494.562	-1580.36	1		271.843
1240	120.67	94	152	111.75	343.73	1218.53	1086	85.67	1240	0	0	0	111.75	343.73	0	0	-4		345.011	233.261	698.242	354.512	-1580.36	1		194.862
1241	68.89	46	95	210.26	343.73	695.66	620	33.89	1241	28.56	2	54	210.26	343.73	288.36	257	24.56		345.011	134.751	548.525	204.795	-1580.36	1		112.569
1242	81	53	113	274.88	345.32	1635.92	1458	46	1242	41.06	0	88	274.88	345.32	829.18	739	37.06		343.964	69.0844	450.315	104.995	-1581.41	1		57.7121
1243	93.56	48	135	300.3	343.73	944.75	842	58.56	1243	0.67	0	5	300.3	343.73	6.73	6	-3.33		345.011	44.7105	411.682	67.9515	-1580.36	1		37.3505
1244	86.52	50	149	219.65	349.17	5048.02	4499	51.52	1244	47.6	0	255	219.65	349.17	2777.03	2475	43.6		341.431	121.781	534.254	185.084	-1583.94	1		101.734
1245	101.4	30	165	255.79	349.25	5460.92	4867	66.4	1245	93.06	0	243	255.79	349.25	5012.11	4467	89.06		341.379	85.5885	479.328	130.078	-1583.99	1		71.4994
1246	119.14	28	186	309.15	348.57	5614.64	5004	84.14	1246	40.24	0	143	309.15	348.57	1896.23	1690	36.24		341.826	32.6759	398.231	49.6612	-1583.55	1		27.297
1247	110.22	66	167	160.48	345.85	1113.05	992	75.22	1247	0	0	0	160.48	345.85	0	0	-4		343.616	183.136	624.181	278.331	-1581.76	1		152.989
1248	90.22	48	138	176.37	345.85	911.09	812	55.22	1248	0	0	0	176.37	345.85	0	0	-4		343.616	167.246	600.032	254.182	-1581.76	1		139.715
1249	89.38	50	142	184.31	346.91	1604.5	1430	54.38	1249	0	0	0	184.31	346.91	0	0	-4		342.918	158.608	587.964	241.054	-1582.45	1		132.499
1250	57.06	41	88	203.38	345.85	1152.33	1027	22.06	1250	44.44	15	68	203.38	345.85	897.62	800	40.44		343.616	140.236	558.981	213.131	-1581.76	1		117.151
1251	111.88	64	149	293.41	346.91	2008.44	1790	76.88	1251	47.06	11	96	293.41	346.91	844.89	753	43.06		342.918	49.5082	422.153	75.243	-1582.45	1		41.3584
1252	148.78	71	213	414.7	345.85	1502.4	1339	113.78	1252	0	0	0	414.7	345.85	0	0	-4		343.616	71.0844	237.815	108.035	-1581.76	0		59.3828
1253	107.61	69	159	28.6	347.44	2173.37	1937	72.61	1253	0	0	0	28.6	347.44	0	0	-4		342.569	313.969	824.614	477.174	-1582.8	1		262.286
1254	241.22	191	255	353.26	346.91	2435.93	2171	206.22	1254	6.11	0	16	353.26	346.91	61.71	55	2.11		342.918	10.3418	331.192	15.7176	-1582.45	0		8.63941
1255	101.22	48	165	10.42	350.44	3066.51	2733	66.22	1255	0	0	0	10.42	350.44	0	0	-4		340.596	330.176	852.244	501.804	-1584.78	1		275.824
1256	125.78	78	164	115.99	347.97	1270.14	1132	90.78	1256	0	0	0	115.99	347.97	0	0	-4		342.221	226.231	691.798	343.828	-1583.15	1		188.99
1257	103	86	132	301.36	347.97	1040.12	927	68	1257	40.22	0	88	301.36	347.97	406.18	362	36.22		342.221	40.8607	410.071	62.1005	-1583.15	1		34.1345
1258	99.33	73	155	398.81	347.97	1003.1	894	64.33	1258	0	0	0	398.81	347.97	0	0	-4		342.221	56.5893	261.965	86.0049	-1583.15	0		47.2739
1259	80.89	39	119	130.82	349.03	816.84	728	45.89	1259	0	0	0	130.82	349.03	0	0	-4		341.523	210.703	669.259	320.229	-1583.85	1		176.018
1260	88.38	36	136	287.63	350.48	2379.83	2121	53.38	1260	24.42	0	76	287.63	350.48	657.51	586	20.42		340.569	52.9392	430.938	80.4575	-1584.8	1		44.2246
1261	48.56	35	69	381.86	349.03	490.33	437	13.56	1261	0	0	0	381.86	349.03	0	0	-4		341.523	40.3367	287.726	61.3042	-1583.85	0		33.6967
1262	102.56	44	132	36.01	350.61	2071.27	1846	67.56	1262	0	0	0	36.01	350.61	0	0	-4		340.484	304.474	813.352	462.742	-1584.89	1		254.353
1263	25.11	10	41	51.37	350.09	253.58	226	-9.89	1263	0	0	0	51.37	350.09	0	0	-4		340.826	289.456	790.008	439.918	-1584.55	1		241.807
1264	23.22	10	45	79.97	350.09	234.5	209	-11.78	1264	0	0	0	79.97	350.09	0	0	-4		340.826	260.856	746.541	396.451	-1584.55	1		217.915
1265	104.79	66	160	121.95	351.54	2821.91	2515	69.79	1265	0	0	0	121.95	351.54	0	0	-4		339.872	217.922	682.74	331.2	-1585.5	1		182.049
1266	134.44	90	168	161.54	350.09	1357.66	1210	99.44	1266	0	0	0	161.54	350.09	0	0	-4		340.826	179.286	622.57	272.48	-1584.55	1		149.773
1267	122.56	51	186	319.37	350.09	1237.6	1103	87.56	1267	0	0	0	319.37	350.09	0	0	-4		340.826	21.4558	382.699	32.6088	-1584.55	1		17.9239
1268	45.56	28	69	22.77	351.14	460.03	410	10.56	1268	0	0	0	22.77	351.14	0	0	-4		340.135	317.365	833.474	482.334	-1585.24	1		265.122
1269	71.67	41	103	228.27	351.14	723.71	645	36.67	1269	102.67	37	255	228.27	351.14	1036.76	924	98.67		340.135	111.865	521.153	170.013	-1585.24	1		93.4503
1270	88.44	65	142	268.52	351.14	893.14	796	53.44	1270	64.67	20	106	268.52	351.14	653.02	582	60.67		340.135	71.6149	459.981	108.841	-1585.24	1		59.8261
1271	173.06	40	255	341.61	352.2	3301.01	2942	138.06	1271	2.47	0	16	341.61	352.2	47.13	42	-1.53		339.437	2.17252	348.898	3.30182	-1585.94	0		1.81489
1272	154.22	23	255	418.94	351.14	1557.38	1388	119.22	1272	0	0	0	418.94	351.14	0	0	-4		340.135	78.8051	231.371	119.769	-1585.24	0		65.8326
1273	56.9	15	93	182.49	354.24	3256.13	2902	21.9	1273	0	0	0	182.49	354.24	0	0	-4		338.095	155.605	590.73	236.49	-1587.28	1		129.99
1274	83.94	55	112	274.35	352.73	1695.39	1511	48.94	1274	72.56	31	121	274.35	352.73	1465.37	1306	68.56		339.089	64.7388	451.121	98.3906	-1586.28	1		54.0818
1275	255	255	255	357.5	352.2	2575.06	2295	220	1275	0	0	0	357.5	352.2	0	0	-4		339.437	18.0625	324.748	27.4516	-1585.94	0		15.0892
1276	255	255	255	367.03	352.2	2575.06	2295	220	1276	0	0	0	367.03	352.2	0	0	-4		339.437	27.5925	310.265	41.9354	-1585.94	0		23.0504
1277	105.89	76	137	127.64	353.26	1069.3	953	70.89	1277	0	0	0	127.64	353.26	0	0	-4		338.74	211.1	674.092	320.832	-1586.63	1		176.35
1278	82.33	64	108	280.17	353.26	831.42	741	47.33	1278	53.11	2	114	280.17	353.26	536.33	478	49.11		338.74	58.57	442.275	89.0153	-1586.63	1		48.9285
1279	133.24	37	209	327.87	355.44	5082.8	4530	98.24	1279	0.24	0	6	327.87	355.44	8.98	8	-3.76		337.306	9.43563	369.78	14.3404	-1588.07	1		7.88239
1280	84.04	46	130	17.9	356.14	2357.39	2101	49.04	1280	0	0	0	17.9	356.14	0	0	-4		336.845	318.945	840.876	484.736	-1588.53	1		266.442
1281	134.71	97	212	319.37	355.38	2569.45	2290	99.71	1281	0	0	0	319.37	355.38	0	0	-4		337.345	17.9751	382.699	27.3188	-1588.03	1		15.0161
1282	96.81	29	177	48.27	358.39	4671.01	4163	61.81	1282	0	0	0	48.27	358.39	0	0	-4		335.365	287.095	794.719	436.329	-1590.01	1		239.835
1283	59.19	26	112	205.5	356.44	1062.56	947	24.19	1283	0	0	0	205.5	356.44	0	0	-4		336.648	131.148	555.759	199.319	-1588.73	1		109.559
1284	177.22	58	254	347.97	355.38	1789.64	1595	142.22	1284	0.22	0	2	347.97	355.38	2.24	2	-3.78		337.345	10.6249	339.232	16.1478	-1588.03	0		8.87588
1285	215.56	87	255	399.87	355.38	2176.74	1940	180.56	1285	0	0	0	399.87	355.38	0	0	-4		337.345	62.5249	260.354	95.0259	-1588.03	0		52.2324
1286	213.22	85	255	370.74	356.44	4306.35	3838	178.22	1286	0	0	0	370.74	356.44	0	0	-4		336.648	34.0923	304.626	51.8139	-1588.73	0		28.4802
1287	83.33	38	114	409.4	356.44	841.52	750	48.33	1287	0	0	0	409.4	356.44	0	0	-4		336.648	72.7523	245.87	110.57	-1588.73	0		60.7763
1288	81.11	37	124	29.13	357.5	819.08	730	46.11	1288	0	0	0	29.13	357.5	0	0	-4		335.95	306.82	823.808	466.308	-1589.42	1		256.313
1289	81.5	19	147	146.18	358.56	1463.13	1304	46.5	1289	0	0	0	146.18	358.56	0	0	-4		335.253	189.073	645.915	287.355	-1590.12	1		157.949
1290	106	52	166	129.76	358.56	1070.42	954	71	1290	0	0	0	129.76	358.56	0	0	-4		335.253	205.493	670.87	312.31	-1590.12	1		171.666
1291	68.88	27	104	221.91	359.62	1313.9	1171	33.88	1291	90	10	255	221.91	359.62	1716.71	1530	86		334.555	112.645	530.819	171.199	-1590.82	1		94.1022
1292	105.89	69	143	249.46	358.56	1069.3	953	70.89	1292	70.56	46	111	249.46	358.56	712.49	635	66.56		335.253	85.7927	488.949	130.389	-1590.12	1		71.67
1293	86.21	59	123	278.06	361.54	3192.18	2845	51.21	1293	66.55	9	121	278.06	361.54	2463.98	2196	62.55		333.292	55.232	445.482	83.9421	-1592.08	1		46.14
1294	163.53	46	255	336.28	363.46	16696.9	14881	128.53	1294	5.68	0	168	336.28	363.46	580.09	517	1.68		332.029	4.25134	356.999	6.46123	-1593.34	0		3.55151
1295	38.89	21	78	386.1	358.56	392.71	350	3.89	1295	0	0	0	386.1	358.56	0	0	-4		335.253	50.8473	281.282	77.2782	-1590.12	0		42.4771
1296	99.78	52	143	135.06	361.21	2015.17	1796	64.78	1296	0	0	0	135.06	361.21	0	0	-4		333.509	198.449	662.815	301.605	-1591.86	1		165.782
1297	68.44	38	102	192.26	359.62	691.17	616	33.44	1297	0	0	0	192.26	359.62	0	0	-4		334.555	142.295	575.882	216.262	-1590.82	1		118.871
1298	95.89	44	134	153.06	360.68	968.31	863	60.89	1298	0	0	0	153.06	360.68	0	0	-4		333.858	180.798	635.458	274.778	-1591.51	1		151.036
1299	90.27	55	149	234.77	362.99	4456.71	3972	55.27	1299	80.82	0	255	234.77	362.99	3989.94	3556	76.82		332.338	97.5679	511.275	148.285	-1593.03	1		81.5068
1300	113.56	42	159	306.66	360.68	1146.72	1022	78.56	1300	0	0	0	306.66	360.68	0	0	-4		333.858	27.1978	402.016	41.3355	-1591.51	1		22.7207
1301	202.22	92	255	314.07	360.68	2042.1	1820	167.22	1301	212.44	70	255	314.07	360.68	2145.32	1912	208.44		333.858	19.7878	390.754	30.0737	-1591.51	1		16.5305
1302	254.56	251	255	345.85	360.68	2570.57	2291	219.56	1302	0	0	0	345.85	360.68	0	0	-4		333.858	11.9922	342.454	18.2258	-1591.51	0		10.0181
1303	93.33	40	160	405.17	360.68	942.51	840	58.33	1303	0	0	0	405.17	360.68	0	0	-4		333.858	71.3122	252.299	108.381	-1591.51	0		59.5732
1304	92.89	70	124	390.34	361.74	938.02	836	57.89	1304	0	0	0	390.34	361.74	0	0	-4		333.16	57.1796	274.838	86.9022	-1592.21	0		47.767
1305	64.22	22	107	19.6	362.8	648.53	578	29.22	1305	0	0	0	19.6	362.8	0	0	-4		332.463	312.863	838.292	475.492	-1592.91	1		261.361
1306	90.22	26	127	179.54	362.8	911.09	812	55.22	1306	0	0	0	179.54	362.8	0	0	-4		332.463	152.923	595.214	232.414	-1592.91	1		127.75
1307	40.11	31	59	299.24	362.8	405.05	361	5.11	1307	0	0	0	299.24	362.8	0	0	-4		332.463	33.2229	413.293	50.4925	-1592.91	1		27.7539
1308	82.11	53	122	321.49	362.8	829.18	739	47.11	1308	0	0	0	321.49	362.8	0	0	-4		332.463	10.9729	379.477	16.6768	-1592.91	1		9.16662
1309	237.33	192	255	355.38	362.8	2396.66	2136	202.33	1309	0	0	0	355.38	362.8	0	0	-4		332.463	22.9171	327.97	34.8296	-1592.91	0		19.1446
1310	29.22	22	52	34.43	363.86	295.09	263	-5.78	1310	0	0	0	34.43	363.86	0	0	-4		331.765	297.335	815.753	451.893	-1593.61	1		248.39
1311	62.11	31	115	247.34	364.91	627.22	559	27.11	1311	4	0	21	247.34	364.91	40.39	36	0		331.075	83.7346	492.171	127.261	-1594.3	1		69.9507
1312	139.33	51	195	305.6	364.91	1407.03	1254	104.33	1312	0	0	0	305.6	364.91	0	0	-4		331.075	25.4746	403.627	38.7165	-1594.3	1		21.2811
1313	109	34	166	324.66	365.97	2079.12	1853	74	1313	27.29	0	120	324.66	365.97	520.62	464	23.29		330.377	5.71714	374.659	8.68896	-1595	1		4.77601
1314	102.06	41	174	60.04	369.63	3779	3368	67.06	1314	0	0	0	60.04	369.63	0	0	-4		327.969	267.929	776.831	407.201	-1597.4	1		223.824
1315	88.11	75	110	150.94	365.97	889.77	793	53.11	1315	55.11	6	107	150.94	365.97	556.53	496	51.11		330.377	179.437	638.68	272.71	-1595	1		149.899
1316	91.12	50	142	160.21	368.62	2453.88	2187	56.12	1316	74.58	0	255	160.21	368.62	2008.44	1790	70.58		328.633	168.423	624.592	255.972	-1596.74	1		140.699
1317	75.67	44	106	192.26	365.97	764.1	681	40.67	1317	0	0	0	192.26	365.97	0	0	-4		330.377	138.117	575.882	209.912	-1595	1		115.381
1318	79.67	58	108	196.49	365.97	804.5	717	44.67	1318	8.44	0	18	196.49	365.97	85.27	76	4.44		330.377	133.887	569.453	203.483	-1595	1		111.847
1319	65.44	51	93	283.35	365.97	660.88	589	30.44	1319	3.78	0	29	283.35	365.97	38.15	34	-0.22		330.377	47.0271	437.442	71.4723	-1595	1		39.2858
1320	71.78	10	116	371.27	365.97	724.83	646	36.78	1320	0	0	0	371.27	365.97	0	0	-4		330.377	40.8929	303.821	62.1494	-1595	0		34.1613
1321	117	94	151	145.65	367.03	1181.5	1053	82	1321	77.22	30	121	145.65	367.03	779.81	695	73.22		329.68	184.03	646.72	279.69	-1595.69	1		153.736
1322	94.67	59	137	209.2	367.03	955.97	852	59.67	1322	0	0	0	209.2	367.03	0	0	-4		329.68	120.48	550.136	183.106	-1595.69	1		100.647
1323	88.11	57	134	28.07	368.09	889.77	793	53.11	1323	0	0	0	28.07	368.09	0	0	-4		328.982	300.912	825.419	457.329	-1596.39	1		251.378
1324	86.42	47	135	202.05	370.08	2327.09	2074	51.42	1324	0.21	0	4	202.05	370.08	5.61	5	-3.79		327.673	125.623	561.003	190.923	-1597.7	1		104.944
1325	68.22	33	110	267.46	368.09	688.93	614	33.22	1325	0.56	0	5	267.46	368.09	5.61	5	-3.44		328.982	61.5222	461.592	93.5021	-1596.39	1		51.3948
1326	58.44	41	73	48.2	369.15	590.19	526	23.44	1326	0	0	0	48.2	369.15	0	0	-4		328.285	280.085	794.826	425.676	-1597.09	1		233.979
1327	84.33	54	150	214.5	369.15	851.62	759	49.33	1327	0	0	0	214.5	369.15	0	0	-4		328.285	113.785	542.081	172.931	-1597.09	1		95.0541
1328	97.89	71	120	277	369.15	988.51	881	62.89	1328	55	0	119	277	369.15	555.41	495	51		328.285	51.2848	447.093	77.9431	-1597.09	1		42.8426
1329	69.67	50	100	36.54	370.21	703.51	627	34.67	1329	0	0	0	36.54	370.21	0	0	-4		327.587	291.047	812.547	442.337	-1597.79	1		243.137
1330	92.33	64	149	228.27	370.21	932.41	831	57.33	1330	0	0	0	228.27	370.21	0	0	-4		327.587	99.3173	521.153	150.943	-1597.79	1		82.9682
1331	94.88	62	125	332.61	371.27	1703.24	1518	59.88	1331	1.62	0	17	332.61	371.27	29.17	26	-2.38		326.89	5.72014	362.576	8.69353	-1598.48	0		4.77852
1332	92.89	41	160	153.59	371.8	1876.04	1672	57.89	1332	4.94	0	26	153.59	371.8	99.86	89	0.94		326.541	172.951	634.653	262.853	-1598.83	1		144.481
1333	114.56	60	214	245.22	371.27	1156.81	1031	79.56	1333	0	0	0	245.22	371.27	0	0	-4		326.89	81.6699	495.393	124.123	-1598.48	1		68.2258
1334	127.22	66	187	326.78	371.27	1284.73	1145	92.22	1334	0	0	0	326.78	371.27	0	0	-4		326.89	0.109857	371.437	0.166961	-1598.48	1		0.0917727
1335	228.78	106	255	341.61	371.27	2310.26	2059	193.78	1335	0	0	0	341.61	371.27	0	0	-4		326.89	14.7201	348.898	22.3718	-1598.48	0		12.297
1336	49.22	41	67	361.74	371.27	497.06	443	14.22	1336	0	0	0	361.74	371.27	0	0	-4		326.89	34.8501	318.304	52.9656	-1598.48	0		29.1133
1337	74.54	25	116	34.08	378.16	4348.99	3876	39.54	1337	0	0	0	34.08	378.16	0	0	-4		322.356	288.276	816.285	438.125	-1603.02	1		240.822
1338	86.22	57	116	172.13	372.33	870.7	776	51.22	1338	71.78	29	119	172.13	372.33	724.83	646	67.78		326.192	154.062	606.476	234.146	-1599.18	1		128.701
1339	63.33	45	85	219.8	372.33	639.56	570	28.33	1339	0	0	0	219.8	372.33	0	0	-4		326.192	106.392	534.026	161.696	-1599.18	1		88.8787
1340	90.33	36	142	69.38	373.39	1520.35	1355	55.33	1340	0	0	0	69.38	373.39	0	0	-4		325.495	256.115	762.636	389.246	-1599.88	1		213.955
1341	53.56	22	79	42.9	374.45	540.82	482	18.56	1341	0	0	0	42.9	374.45	0	0	-4		324.797	281.897	802.881	428.431	-1600.58	1		235.493
1342	122.67	60	200	166.83	376.57	3716.17	3312	87.67	1342	95.93	0	255	166.83	376.57	2906.06	2590	91.93		323.403	156.573	614.531	237.961	-1601.97	1		130.798
1343	97.15	48	151	177.43	375.86	2943.09	2623	62.15	1343	51.11	0	161	177.43	375.86	1548.4	1380	47.11		323.87	146.44	598.421	222.561	-1601.5	1		122.334
1344	112.89	64	151	191.2	375.51	1139.98	1016	77.89	1344	0	0	0	191.2	375.51	0	0	-4		324.1	132.9	577.493	201.983	-1601.27	1		111.023
1345	83.89	39	128	207.09	375.51	847.13	755	48.89	1345	0	0	0	207.09	375.51	0	0	-4		324.1	117.01	553.343	177.833	-1601.27	1		97.7485
1346	72.56	39	116	322.54	376.57	732.69	653	37.56	1346	0.33	0	3	322.54	376.57	3.37	3	-3.67		323.403	0.862578	377.881	1.31095	-1601.97	1		0.720585
1347	153.11	100	196	326.78	376.57	1546.16	1378	118.11	1347	0.11	0	1	326.78	376.57	1.12	1	-3.89		323.403	3.37742	371.437	5.13304	-1601.97	0		2.82145
1348	176.78	116	255	332.08	376.57	1785.15	1591	141.78	1348	0	0	0	332.08	376.57	0	0	-4		323.403	8.67742	363.382	13.188	-1601.97	0		7.24899
1349	103.88	30	162	74.94	378.42	3729.63	3324	68.88	1349	0	0	0	74.94	378.42	0	0	-4		322.185	247.245	754.186	375.766	-1603.19	1		206.545
1350	66.78	33	136	222.44	379.21	1348.68	1202	31.78	1350	0	0	0	222.44	379.21	0	0	-4		321.666	99.2255	530.014	150.804	-1603.71	1		82.8916
1351	81.11	51	114	271.7	377.63	819.08	730	46.11	1351	0	0	0	271.7	377.63	0	0	-4		322.705	51.0051	455.148	77.5181	-1602.67	1		42.6089
1352	25.44	16	42	146.71	378.69	256.95	229	-9.56	1352	0	0	0	146.71	378.69	0	0	-4		322.008	175.298	645.109	266.419	-1603.37	1		146.441
1353	73.67	40	109	317.25	378.69	743.91	663	38.67	1353	84.11	32	162	317.25	378.69	849.38	757	80.11		322.008	4.75767	385.921	7.23075	-1603.37	1		3.97449
1354	230.33	184	255	336.31	378.69	2325.97	2073	195.33	1354	0	0	0	336.31	378.69	0	0	-4		322.008	14.3023	356.953	21.7368	-1603.37	0		11.948
1355	229.67	122	255	342.67	378.69	2319.24	2067	194.67	1355	0	0	0	342.67	378.69	0	0	-4		322.008	20.6623	347.287	31.4028	-1603.37	0		17.261
1356	236.11	85	255	381.86	378.69	2384.32	2125	201.11	1356	0	0	0	381.86	378.69	0	0	-4		322.008	59.8523	287.726	90.9642	-1603.37	0		49.9998
1357	103.94	38	159	181.13	382.39	4198.64	3742	68.94	1357	31.58	0	107	181.13	382.39	1275.75	1137	27.58		319.573	138.443	592.797	210.407	-1605.8	1		115.653
1358	110.44	79	170	282.82	380.27	2230.6	1988	75.44	1358	0	0	0	282.82	380.27	0	0	-4		320.968	38.1481	438.248	57.9778	-1604.4	1		31.8683
1359	35.44	17	80	369.15	379.74	357.93	319	0.44	1359	0	0	0	369.15	379.74	0	0	-4		321.317	47.8332	307.043	72.6974	-1604.06	0		39.9592
1360	71.78	37	106	216.62	380.8	724.83	646	36.78	1360	0	0	0	216.62	380.8	0	0	-4		320.619	103.999	538.859	158.059	-1604.75	1		86.8795
1361	66	36	103	1.06	381.86	444.32	396	31	1361	0	0	0	1.06	381.86	0	0	-4		319.922	318.862	866.469	484.609	-1605.45	1		266.373
1362	80.78	38	149	81.56	383.45	1631.43	1454	45.78	1362	0	0	0	81.56	383.45	0	0	-4		318.876	237.316	744.125	360.675	-1606.5	1		198.25
1363	155	76	243	387.16	381.86	1565.23	1395	120	1363	0	0	0	387.16	381.86	0	0	-4		319.922	67.2381	279.671	102.189	-1605.45	0		56.1698
1364	82.94	45	137	48.2	383.45	1488.93	1327	47.94	1364	0	0	0	48.2	383.45	0	0	-4		318.876	270.676	794.826	411.376	-1606.5	1		226.119
1365	74.82	41	127	226.15	383.98	1427.22	1272	39.82	1365	0	0	0	226.15	383.98	0	0	-4		318.527	92.377	524.375	140.395	-1606.85	1		77.1704
1366	46.44	25	63	237.8	382.92	469.01	418	11.44	1366	0	0	0	237.8	382.92	0	0	-4		319.224	81.4244	506.67	123.75	-1606.15	1		68.0208
1367	110.67	67	151	317.25	382.92	1117.54	996	75.67	1367	90.44	0	255	317.25	382.92	913.33	814	86.44		319.224	1.97442	385.921	3.00075	-1606.15	1		1.64941
1368	255	255	255	328.9	382.92	2575.06	2295	220	1368	0	0	0	328.9	382.92	0	0	-4		319.224	9.67558	368.215	14.705	-1606.15	0		8.08284
1369	186.83	113	255	374.98	384.51	3773.39	3363	151.83	1369	0	0	0	374.98	384.51	0	0	-4		318.178	56.8018	298.182	86.3279	-1607.19	0		47.4514
1370	68.33	21	135	269.05	385.04	1380.1	1230	33.33	1370	0	0	0	269.05	385.04	0	0	-4		317.83	48.7795	459.176	74.1356	-1607.54	1		40.7497
1371	11.78	3	28	504.74	383.98	118.94	106	-23.22	1371	0	0	0	504.74	383.98	0	0	-4		318.527	186.213	100.972	283.008	-1606.85	0		155.56
1372	104.11	84	143	188.02	385.04	1051.34	937	69.11	1372	93.22	27	118	188.02	385.04	941.38	839	89.22		317.83	129.81	582.326	197.286	-1607.54	1		108.441
1373	97.56	72	152	196.49	385.04	985.14	878	62.56	1373	194.78	156	252	196.49	385.04	1966.92	1753	190.78		317.83	121.34	569.453	184.413	-1607.54	1		101.365
1374	80.07	38	133	204.97	386.1	1347.56	1201	45.07	1374	102.2	0	163	204.97	386.1	1720.07	1533	98.2		317.132	112.162	556.565	170.465	-1608.24	1		93.6986
1375	47.33	22	75	262.17	386.1	477.99	426	12.33	1375	0	0	0	262.17	386.1	0	0	-4		317.132	54.9621	469.632	83.5319	-1608.24	1		45.9145
1376	81.33	39	117	306.66	386.1	821.33	732	46.33	1376	12.89	0	35	306.66	386.1	130.16	116	8.89		317.132	10.4721	402.016	15.9155	-1608.24	1		8.7482
1377	93.56	61	149	84.21	387.16	944.75	842	58.56	1377	0	0	0	84.21	387.16	0	0	-4		316.435	232.225	740.097	352.937	-1608.94	1		193.997
1378	61	38	96	192.26	387.16	615.99	549	26	1378	91.11	33	123	192.26	387.16	920.07	820	87.11		316.435	124.175	575.882	188.722	-1608.94	1		103.734
1379	77.78	31	118	297.12	387.16	785.42	700	42.78	1379	16.44	0	55	297.12	387.16	166.06	148	12.44		316.435	19.3146	416.515	29.3545	-1608.94	1		16.1351
1380	66.3	25	105	41.84	389.28	2008.44	1790	31.3	1380	0	0	0	41.84	389.28	0	0	-4		315.04	273.2	804.492	415.212	-1610.33	1		228.227
1381	35.22	18	65	235.69	388.22	355.68	317	0.22	1381	0	0	0	235.69	388.22	0	0	-4		315.737	80.0471	509.876	121.656	-1609.64	1		66.8702
1382	129.48	57	196	289.11	389.32	3632.01	3237	94.48	1382	0	0	0	289.11	389.32	0	0	-4		315.013	25.9034	428.688	39.3682	-1610.36	1		21.6393
1383	109.22	30	162	360.68	388.22	1102.96	983	74.22	1383	0	0	0	360.68	388.22	0	0	-4		315.737	44.9429	319.915	68.3046	-1609.64	0		37.5446
1384	73	32	190	272.83	392.08	3440.15	3066	38	1384	0	0	0	272.83	392.08	0	0	-4		313.197	40.3674	453.431	61.3507	-1612.18	1		33.7223
1385	84	64	108	212.38	390.34	848.26	756	49	1385	151.78	119	229	212.38	390.34	1532.69	1366	147.78		314.342	101.962	545.303	154.963	-1611.03	1		85.1778
1386	161.56	83	253	301.53	394.69	10332.8	9209	126.56	1386	21.32	0	97	301.53	394.69	1363.27	1215	17.32		311.48	9.95003	409.812	15.1222	-1613.89	1		8.31211
1387	92.78	34	159	4.77	391.4	936.9	835	57.78	1387	0	0	0	4.77	391.4	0	0	-4		313.645	308.875	860.831	469.431	-1611.73	1		258.03
1388	128.33	93	166	92.69	391.4	1295.95	1155	93.33	1388	0	0	0	92.69	391.4	0	0	-4		313.645	220.955	727.209	335.809	-1611.73	1		184.582
1389	86.67	15	150	194.37	391.4	875.18	780	51.67	1389	99.33	0	179	194.37	391.4	1003.1	894	95.33		313.645	119.275	572.675	181.275	-1611.73	1		99.6404
1390	69.11	40	93	200.73	391.4	697.9	622	34.11	1390	35.33	0	74	200.73	391.4	356.81	318	31.33		313.645	112.915	563.009	171.609	-1611.73	1		94.3274
1391	171	92	255	316.49	393.26	4796.68	4275	136	1391	4.64	0	25	316.49	393.26	130.16	116	0.64		312.421	4.06906	387.076	6.1842	-1612.95	0		3.39923
1392	80.56	36	131	51.9	394.04	1626.94	1450	45.56	1392	0	0	0	51.9	394.04	0	0	-4		311.908	260.008	789.202	395.162	-1613.47	1		217.207
1393	26.56	20	38	176.37	392.46	268.17	239	-8.44	1393	0	0	0	176.37	392.46	0	0	-4		312.947	136.577	600.032	207.572	-1612.43	1		114.095
1394	58.39	33	84	216.09	394.04	1179.25	1051	23.39	1394	90.61	0	209	216.09	394.04	1830.03	1631	86.61		311.908	95.8177	539.665	145.625	-1613.47	1		80.0447
1395	69.33	44	86	221.91	392.46	700.15	624	34.33	1395	93.78	55	128	221.91	392.46	946.99	844	89.78		312.947	91.0373	530.819	138.359	-1612.43	1		76.0513
1396	36.33	21	54	243.1	392.46	366.9	327	1.33	1396	0	0	0	243.1	392.46	0	0	-4		312.947	69.8473	498.615	106.155	-1612.43	1		58.3494
1397	55.33	30	88	262.17	392.46	558.77	498	20.33	1397	0	0	0	262.17	392.46	0	0	-4		312.947	50.7773	469.632	77.1719	-1612.43	1		42.4186
1398	41.78	17	74	279.11	392.46	421.88	376	6.78	1398	0	0	0	279.11	392.46	0	0	-4		312.947	33.8373	443.886	51.4263	-1612.43	1		28.2672
1399	227.22	136	255	325.72	392.46	2294.55	2045	192.22	1399	0	0	0	325.72	392.46	0	0	-4		312.947	12.7727	373.048	19.412	-1612.43	0		10.6701
1400	106.11	71	139	96.92	393.51	1071.54	955	71.11	1400	0	0	0	96.92	393.51	0	0	-4		312.256	215.336	720.78	327.27	-1613.12	1		179.889
1401	96.11	77	132	233.57	393.51	970.56	865	61.11	1401	0	0	0	233.57	393.51	0	0	-4		312.256	78.6864	513.098	119.588	-1613.12	1		65.7335
1402	33.67	21	51	77.86	394.57	339.98	303	-1.33	1402	0	0	0	77.86	394.57	0	0	-4		311.559	233.699	749.748	355.178	-1613.81	1		195.229
1403	85.33	50	132	201.79	396.69	861.72	768	50.33	1403	87.56	17	139	201.79	396.69	884.16	788	83.56		310.164	108.374	561.398	164.708	-1615.21	1		90.5341
1404	59.78	31	87	253.69	396.69	603.65	538	24.78	1404	0	0	0	253.69	396.69	0	0	-4		310.164	56.4741	482.52	85.8299	-1615.21	1		47.1776
1405	193.67	158	255	309.83	396.69	1955.7	1743	158.67	1405	0	0	0	309.83	396.69	0	0	-4		310.164	0.33408	397.198	0.507738	-1615.21	1		0.279085
1406	215.89	135	255	372.33	396.69	2180.11	1943	180.89	1406	0	0	0	372.33	396.69	0	0	-4		310.164	62.1659	302.21	94.4804	-1615.21	0		51.9325
1407	99.89	56	144	102.22	399.34	2017.41	1798	64.89	1407	0	0	0	102.22	399.34	0	0	-4		308.42	206.2	712.725	313.385	-1616.95	1		172.257
1408	66.33	37	96	193.31	397.75	669.85	597	31.33	1408	57.89	26	117	193.31	397.75	584.58	521	53.89		309.467	116.157	574.286	176.536	-1615.91	1		97.0356
1409	64.78	49	84	226.15	397.75	654.14	583	29.78	1409	116.33	68	224	226.15	397.75	1174.77	1047	112.33		309.467	83.3166	524.375	126.625	-1615.91	1		69.6015
1410	49.89	30	80	209.2	401.46	1007.58	898	14.89	1410	13.33	0	66	209.2	401.46	269.29	240	9.33		307.026	97.8255	550.136	148.676	-1618.35	1		81.722
1411	167.61	61	255	296.06	401.46	3385.17	3017	132.61	1411	0	0	0	296.06	401.46	0	0	-4		307.026	10.9655	418.126	16.6655	-1618.35	1		9.16044
1412	87.22	54	114	55.61	400.93	880.79	785	52.22	1412	0	0	0	55.61	400.93	0	0	-4		307.374	251.764	783.564	382.634	-1618	1		210.32
1413	131	75	193	107.51	400.93	1322.87	1179	96	1413	0	0	0	107.51	400.93	0	0	-4		307.374	199.864	704.686	303.756	-1618	1		166.964
1414	115.78	76	146	114.93	400.93	1169.16	1042	80.78	1414	0	0	0	114.93	400.93	0	0	-4		307.374	192.444	693.409	292.479	-1618	1		160.765
1415	60.67	48	74	15.36	401.99	612.63	546	25.67	1415	0	0	0	15.36	401.99	0	0	-4		306.677	291.317	844.736	442.746	-1618.7	1		243.362
1416	53.11	37	72	65.14	401.99	536.33	478	18.11	1416	0	0	0	65.14	401.99	0	0	-4		306.677	241.537	769.08	367.09	-1618.7	1		201.776
1417	77.67	57	105	21.71	403.05	784.3	699	42.67	1417	0	0	0	21.71	403.05	0	0	-4		305.979	284.269	835.085	432.035	-1619.39	1		237.474
1418	88.56	68	104	245.22	403.05	894.26	797	53.56	1418	19.11	5	37	245.22	403.05	192.99	172	15.11		305.979	60.7593	495.393	92.3427	-1619.39	1		50.7575
1419	60.27	36	104	1.38	405.38	1014.32	904	25.27	1419	0	0	0	1.38	405.38	0	0	-4		304.446	303.066	865.983	460.603	-1620.93	1		253.177
1420	108.56	39	178	121.03	405.17	3045.19	2714	73.56	1420	0	0	0	121.03	405.17	0	0	-4		304.584	183.554	684.138	278.968	-1620.79	1		153.339
1421	92.22	82	105	201.79	404.11	931.29	830	57.22	1421	36.11	2	64	201.79	404.11	364.66	325	32.11		305.282	103.492	561.398	157.288	-1620.09	1		86.4556
1422	52.33	30	82	221.91	404.11	528.48	471	17.33	1422	0	0	0	221.91	404.11	0	0	-4		305.282	83.3719	530.819	126.709	-1620.09	1		69.6477
1423	40.56	27	63	10.06	405.17	409.54	365	5.56	1423	0	0	0	10.06	405.17	0	0	-4		304.584	294.524	852.791	447.621	-1620.79	1		246.041
1424	84.33	36	128	256.34	405.17	1703.24	1518	49.33	1424	0	0	0	256.34	405.17	0	0	-4		304.584	48.2444	478.492	73.3224	-1620.79	1		40.3027
1425	119.11	94	152	314.07	405.17	1202.82	1072	84.11	1425	0	0	0	314.07	405.17	0	0	-4		304.584	9.48557	390.754	14.4163	-1620.79	0		7.9241
1426	18.78	9	40	345.85	405.17	189.62	169	-16.22	1426	0	0	0	345.85	405.17	0	0	-4		304.584	41.2656	342.454	62.7158	-1620.79	0		34.4727
1427	89.38	47	126	128.17	407.29	1604.5	1430	54.38	1427	0	0	0	128.17	407.29	0	0	-4		303.19	175.02	673.286	265.996	-1622.18	1		146.209
1428	125.96	61	191	291.47	407.99	3816.03	3401	90.96	1428	8	0	41	291.47	407.99	242.36	216	4		302.729	11.2589	425.101	17.1114	-1622.64	1		9.40555
1429	52.44	33	79	17.48	407.29	529.6	472	17.44	1429	0	0	0	17.48	407.29	0	0	-4		303.19	285.71	841.514	434.224	-1622.18	1		238.678
1430	90.41	43	136	59.85	408.34	1724.56	1537	55.41	1430	0	0	0	59.85	408.34	0	0	-4		302.499	242.649	777.12	368.78	-1622.87	1		202.705
1431	73	60	96	195.43	407.29	737.17	657	38	1431	25.78	12	36	195.43	407.29	260.31	232	21.78		303.19	107.76	571.064	163.774	-1622.18	1		90.0207
1432	155.17	59	255	300.83	409.4	3133.83	2793	120.17	1432	0	0	0	300.83	409.4	0	0	-4		301.801	0.971191	410.876	1.47603	-1623.57	1		0.811319
1433	218.11	68	255	367.03	408.34	2202.55	1963	183.11	1433	0	0	0	367.03	408.34	0	0	-4		302.499	64.5314	310.265	98.0754	-1622.87	0		53.9086
1434	53.22	35	67	11.12	409.4	537.45	479	18.22	1434	0	0	0	11.12	409.4	0	0	-4		301.801	290.681	851.18	441.78	-1623.57	1		242.831
1435	80.67	47	126	259.52	410.46	1629.19	1452	45.67	1435	0	0	0	259.52	410.46	0	0	-4		301.104	41.5837	473.659	63.1994	-1624.27	1		34.7385
1436	92.5	58	134	278.59	410.99	1868.18	1665	57.5	1436	6.72	0	34	278.59	410.99	135.77	121	2.72		300.755	22.165	444.677	33.6866	-1624.62	1		18.5163
1437	79.03	48	120	199.29	413.64	2926.26	2608	44.03	1437	0	0	0	199.29	413.64	0	0	-4		299.011	99.7214	565.198	151.558	-1626.36	1		83.3058
1438	69.67	57	89	219.8	410.46	703.51	627	34.67	1438	8.33	0	73	219.8	410.46	84.15	75	4.33		301.104	81.3037	534.026	123.566	-1624.27	1		67.92
1439	90.98	54	156	69	415.38	5410.43	4822	55.98	1439	0	0	0	69	415.38	0	0	-4		297.866	228.866	763.214	347.834	-1627.51	1		191.192
1440	102.36	60	153	134.38	413.45	3790.22	3378	67.36	1440	0	0	0	134.38	413.45	0	0	-4		299.136	164.756	663.848	250.398	-1626.24	1		137.635
1441	64.33	44	101	222.44	414.17	1299.31	1158	29.33	1441	16.22	0	85	222.44	414.17	327.63	292	12.22		298.663	76.2226	530.014	115.844	-1626.71	1		63.6753
1442	63.78	39	78	229.33	412.58	644.05	574	28.78	1442	89.22	14	208	229.33	412.58	900.99	803	85.22		299.709	70.3788	519.542	106.962	-1625.66	1		58.7934
1443	88.44	63	126	249.46	413.64	893.14	796	53.44	1443	174.89	88	248	249.46	413.64	1766.08	1574	170.89		299.011	49.5514	488.949	75.3087	-1626.36	1		41.3945
1444	96.65	34	163	270.73	416.66	3686.99	3286	61.65	1444	0	0	0	270.73	416.66	0	0	-4		297.024	26.2943	456.622	39.9623	-1628.35	1		21.9659
1445	132.89	92	196	284.41	413.64	1341.95	1196	97.89	1445	0	0	0	284.41	413.64	0	0	-4		299.011	14.6014	435.831	22.1913	-1626.36	1		12.1978
1446	47.67	29	68	12.18	414.7	481.35	429	12.67	1446	0	0	0	12.18	414.7	0	0	-4		298.314	286.134	849.569	434.869	-1627.06	1		239.032
1447	71.33	40	111	27.01	414.7	720.34	642	36.33	1447	0	0	0	27.01	414.7	0	0	-4		298.314	271.304	827.03	412.33	-1627.06	1		226.643
1448	87.89	35	133	113.87	414.7	887.53	791	52.89	1448	0	0	0	113.87	414.7	0	0	-4		298.314	184.444	695.02	280.32	-1627.06	1		154.082
1449	56.89	39	78	235.69	414.7	574.48	512	21.89	1449	4.22	0	16	235.69	414.7	42.64	38	0.22		298.314	62.6239	509.876	95.1764	-1627.06	1		52.3151
1450	123.22	102	152	341.61	414.7	1244.33	1109	88.22	1450	0	0	0	341.61	414.7	0	0	-4		298.314	43.2961	348.898	65.8018	-1627.06	0		36.1689
1451	247.44	216	255	350.09	414.7	2498.76	2227	212.44	1451	0	0	0	350.09	414.7	0	0	-4		298.314	51.7761	336.01	78.6898	-1627.06	0		43.253
1452	87.74	55	128	260.05	416.82	2658.09	2369	52.74	1452	86.44	0	255	260.05	416.82	2618.82	2334	82.44		296.919	36.869	472.854	56.0339	-1628.45	1		30.7998
1453	74.89	57	90	89.51	417.88	756.25	674	39.89	1453	0	0	0	89.51	417.88	0	0	-4		296.222	206.712	732.042	314.162	-1629.15	1		172.684
1454	38.56	19	55	29.13	420	389.34	347	3.56	1454	0	0	0	29.13	420	0	0	-4		294.827	265.697	823.808	403.808	-1630.55	1		221.959
1455	105.88	74	157	78.39	421.06	1900.72	1694	70.88	1455	0	0	0	78.39	421.06	0	0	-4		294.129	215.739	748.943	327.883	-1631.24	1		180.225
1456	48.67	16	93	194.37	420	491.45	438	13.67	1456	0	0	0	194.37	420	0	0	-4		294.827	100.457	572.675	152.675	-1630.55	1		83.92
1457	78.33	61	105	206.03	420	791.03	705	43.33	1457	11.44	0	29	206.03	420	115.57	103	7.44		294.827	88.7966	554.954	134.954	-1630.55	1		74.1794
1458	87.22	63	107	224.03	420	880.79	785	52.22	1458	58.33	3	249	224.03	420	589.07	525	54.33		294.827	70.7966	527.597	107.597	-1630.55	1		59.1425
1459	147.75	26	255	331.55	421.06	2652.48	2364	112.75	1459	0	0	0	331.55	421.06	0	0	-4		294.129	37.4208	364.187	56.8725	-1631.24	0		31.2608
1460	86.33	45	145	136.11	421.06	871.82	777	51.33	1460	0	0	0	136.11	421.06	0	0	-4		294.129	158.019	661.219	240.159	-1631.24	1		132.007
1461	97.78	76	122	243.1	421.06	987.39	880	62.78	1461	0.67	0	6	243.1	421.06	6.73	6	-3.33		294.129	51.0292	498.615	77.5546	-1631.24	1		42.629
1462	94	55	139	261.11	421.06	949.24	846	59	1462	120.11	43	207	261.11	421.06	1212.92	1081	116.11		294.129	33.0192	471.243	50.1829	-1631.24	1		27.5837
1463	154.08	46	255	300.33	422.39	6569.49	5855	119.08	1463	0	0	0	300.33	422.39	0	0	-4		293.254	7.07593	411.636	10.7541	-1632.12	0		5.91113
1464	61.33	47	81	33.37	422.11	619.36	552	26.33	1464	0	0	0	33.37	422.11	0	0	-4		293.438	260.068	817.364	395.254	-1631.93	1		217.257
1465	62.56	48	93	199.67	422.11	631.7	563	27.56	1465	0	0	0	199.67	422.11	0	0	-4		293.438	93.7683	564.62	142.51	-1631.93	1		78.3327
1466	103.56	80	130	265.34	422.11	1045.73	932	68.56	1466	0	0	0	265.34	422.11	0	0	-4		293.438	28.0983	464.814	42.7041	-1631.93	1		23.4729
1467	100.04	44	187	275.54	424.9	2694	2401	65.04	1467	0.17	0	4	275.54	424.9	4.49	4	-3.83		291.603	16.0625	449.312	24.412	-1633.77	1		13.4184
1468	101.47	54	152	85.27	425.29	1707.73	1522	66.47	1468	0	0	0	85.27	425.29	0	0	-4		291.346	206.076	738.486	313.196	-1634.03	1		172.153
1469	107.44	55	190	101.16	425.29	1085	967	72.44	1469	0	0	0	101.16	425.29	0	0	-4		291.346	190.186	714.336	289.046	-1634.03	1		158.879
1470	72.11	39	99	225.09	425.29	728.2	649	37.11	1470	25.56	0	87	225.09	425.29	258.07	230	21.56		291.346	66.2559	525.986	100.696	-1634.03	1		55.3492
1471	82.62	53	107	231.45	425.82	1483.32	1322	47.62	1471	72.81	26	111	231.45	425.82	1307.17	1165	68.81		290.997	59.5472	516.32	90.5004	-1634.38	1		49.7449
1472	129.33	96	170	282.29	425.29	1306.04	1164	94.33	1472	0	0	0	282.29	425.29	0	0	-4		291.346	9.05594	439.053	13.7633	-1634.03	1		7.5652
1473	88.11	68	114	244.16	426.35	889.77	793	53.11	1473	135.33	76	197	244.16	426.35	1366.63	1218	131.33		290.648	46.4885	497.004	70.6536	-1634.72	1		38.8358
1474	238	113	255	342.67	426.35	2403.39	2142	203	1474	0	0	0	342.67	426.35	0	0	-4		290.648	52.0215	347.287	79.0628	-1634.72	0		43.458
1475	40	25	63	22.77	427.41	403.93	360	5	1475	0	0	0	22.77	427.41	0	0	-4		289.951	267.181	833.474	406.064	-1635.42	1		223.199
1476	50	38	73	29.13	427.41	504.91	450	15	1476	0	0	0	29.13	427.41	0	0	-4		289.951	260.821	823.808	396.398	-1635.42	1		217.886
1477	39.67	27	57	36.54	428.47	400.56	357	4.67	1477	0	0	0	36.54	428.47	0	0	-4		289.254	252.714	812.547	384.077	-1636.12	1		211.113
1478	69.72	37	150	136.84	431.76	3676.89	3277	34.72	1478	0	0	0	136.84	431.76	0	0	-4		287.089	150.249	660.11	228.35	-1638.28	1		125.516
1479	82.1	44	121	198.98	434.55	8566.71	7635	47.1	1479	90.52	0	210	198.98	434.55	9445.26	8418	86.52		285.253	86.2731	565.669	131.119	-1640.12	1		72.0713
1480	143.44	101	180	263.23	428.47	1448.54	1291	108.44	1480	57.44	19	112	263.23	428.47	580.09	517	53.44		289.254	26.0236	468.021	39.5509	-1636.12	1		21.7397
1481	89.44	62	151	90.57	429.53	903.23	805	54.44	1481	0	0	0	90.57	429.53	0	0	-4		288.556	197.986	730.431	300.901	-1636.82	1		165.395
1482	73.22	34	122	101.16	429.53	739.42	659	38.22	1482	0	0	0	101.16	429.53	0	0	-4		288.556	187.396	714.336	284.806	-1636.82	1		156.548
1483	101.67	25	156	269.58	429.53	1026.66	915	66.67	1483	46.56	0	165	269.58	429.53	470.13	419	42.56		288.556	18.9761	458.37	28.8401	-1636.82	1		15.8524
1484	106.11	82	123	244.16	430.59	1071.54	955	71.11	1484	117.11	59	170	244.16	430.59	1182.62	1054	113.11		287.859	43.6987	497.004	66.4136	-1637.51	1		36.5052
1485	133.44	115	161	315.13	430.59	1347.56	1201	98.44	1485	0	0	0	315.13	430.59	0	0	-4		287.859	27.2713	389.143	41.4473	-1637.51	0		22.7821
1486	230.11	176	255	319.37	430.59	2323.73	2071	195.11	1486	0	0	0	319.37	430.59	0	0	-4		287.859	31.5113	382.699	47.8912	-1637.51	0		26.3241
1487	205.33	99	255	325.72	430.59	2073.51	1848	170.33	1487	0	0	0	325.72	430.59	0	0	-4		287.859	37.8613	373.048	57.542	-1637.51	0		31.6288
1488	68.11	42	94	359.62	430.59	687.8	613	33.11	1488	0	0	0	359.62	430.59	0	0	-4		287.859	71.7613	321.526	109.064	-1637.51	0		59.9484
1489	38.89	19	60	105.4	431.65	392.71	350	3.89	1489	0	0	0	105.4	431.65	0	0	-4		287.161	181.761	707.892	276.242	-1638.21	1		151.841
1490	114.11	80	151	233.57	431.65	1152.33	1027	79.11	1490	171.89	84	223	233.57	431.65	1735.78	1547	167.89		287.161	53.5912	513.098	81.4484	-1638.21	1		44.7693
1491	83.56	41	121	275.94	433.24	1687.53	1504	48.56	1491	0.11	0	2	275.94	433.24	2.24	2	-3.89		286.115	10.175	448.704	15.4641	-1639.26	1		8.50006
1492	40.22	27	61	286.53	431.65	406.18	362	5.22	1492	0	0	0	286.53	431.65	0	0	-4		287.161	0.631202	432.609	0.959307	-1638.21	1		0.527297
1493	30	21	46	77.86	432.71	302.95	270	-5	1493	0	0	0	77.86	432.71	0	0	-4		286.464	208.604	749.748	317.038	-1638.91	1		174.265
1494	54.89	30	98	226.15	432.71	554.28	494	19.89	1494	0	0	0	226.15	432.71	0	0	-4		286.464	60.3137	524.375	91.6654	-1638.91	1		50.3852
1495	102.67	68	127	91.63	433.77	1036.76	924	67.67	1495	0	0	0	91.63	433.77	0	0	-4		285.766	194.136	728.82	295.05	-1639.61	1		162.179
1496	118.69	19	200	251.54	437.16	11186.6	9970	83.69	1496	94.7	0	255	251.54	437.16	8925.75	7955	90.7		283.536	31.9957	485.787	48.6275	-1641.84	1		26.7288
1497	121.6	66	221	267.72	435.21	3410.97	3040	86.6	1497	17.12	0	56	267.72	435.21	480.23	428	13.12		284.819	17.0988	461.197	25.9869	-1640.55	1		14.2841
1498	33.33	26	54	343.73	433.77	336.61	300	-1.67	1498	0	0	0	343.73	433.77	0	0	-4		285.766	57.9637	345.676	88.0938	-1639.61	0		48.422
1499	73.33	29	104	355.38	433.77	740.54	660	38.33	1499	0	0	0	355.38	433.77	0	0	-4		285.766	69.6137	327.97	105.8	-1639.61	0		58.1543
1500	75	59	97	290.77	434.83	757.37	675	40	1500	0	0	0	290.77	434.83	0	0	-4		285.069	5.70117	426.165	8.66469	-1640.3	0		4.76267
1501	240	191	255	318.31	434.83	2423.59	2160	205	1501	0	0	0	318.31	434.83	0	0	-4		285.069	33.2412	384.31	50.5202	-1640.3	0		27.7692
1502	97.56	53	143	347.97	434.83	985.14	878	62.56	1502	0	0	0	347.97	434.83	0	0	-4		285.069	62.9012	339.232	95.5978	-1640.3	0		52.5467
1503	93.33	71	123	219.8	435.89	942.51	840	58.33	1503	6.89	0	37	219.8	435.89	69.57	62	2.89		284.371	64.5714	534.026	98.1362	-1641	1		53.942
1504	102.22	57	164	336.31	436.94	1032.27	920	67.22	1504	0	0	0	336.31	436.94	0	0	-4		283.681	52.6295	356.953	79.9868	-1641.69	0		43.9659
1505	48.78	33	82	108.57	438	492.57	439	13.78	1505	0	0	0	108.57	438	0	0	-4		282.983	174.413	703.075	265.075	-1642.39	1		145.702
1506	61.56	34	83	131.88	438	621.61	554	26.56	1506	0	0	0	131.88	438	0	0	-4		282.983	151.103	667.648	229.648	-1642.39	1		126.229
1507	49.56	32	65	227.21	438	500.43	446	14.56	1507	0	0	0	227.21	438	0	0	-4		282.983	55.773	522.764	84.7644	-1642.39	1		46.592
1508	38.67	31	46	48.2	439.06	390.47	348	3.67	1508	0	0	0	48.2	439.06	0	0	-4		282.286	234.086	794.826	355.766	-1643.09	1		195.552
1509	87	33	163	321.49	439.06	878.55	783	52	1509	0	0	0	321.49	439.06	0	0	-4		282.286	39.2044	379.477	59.5832	-1643.09	0		32.7508
1510	47.33	26	74	329.96	439.06	477.99	426	12.33	1510	0	0	0	329.96	439.06	0	0	-4		282.286	47.6744	366.604	72.456	-1643.09	0		39.8265
1511	101.11	62	143	97.98	440.12	1021.05	910	66.11	1511	0	0	0	97.98	440.12	0	0	-4		281.588	183.608	719.169	279.049	-1643.78	1		153.384
1512	61.04	29	116	216.62	442.59	1849.11	1648	26.04	1512	0	0	0	216.62	442.59	0	0	-4		279.963	63.3429	538.859	96.2692	-1645.41	1		52.9158
1513	49.33	25	77	123.4	441.18	498.18	444	14.33	1513	0	0	0	123.4	441.18	0	0	-4		280.891	157.491	680.536	239.356	-1644.48	1		131.565
1514	68.73	27	181	167.57	444.3	6554.9	5842	33.73	1514	20.66	0	255	167.57	444.3	1970.29	1756	16.66		278.838	111.268	613.406	169.106	-1646.53	1		92.9515
1515	62.11	23	94	177.43	441.18	627.22	559	27.11	1515	45	0	77	177.43	441.18	454.42	405	41		280.891	103.461	598.421	157.241	-1644.48	1		86.4296
1516	97.82	66	161	102.22	443.3	1865.94	1663	62.82	1516	0	0	0	102.22	443.3	0	0	-4		279.496	177.276	712.725	269.425	-1645.88	1		148.094
1517	56.11	25	84	139.29	442.24	566.63	505	21.11	1517	0	0	0	139.29	442.24	0	0	-4		280.193	140.903	656.386	214.146	-1645.18	1		117.709
1518	39.22	9	79	310.89	442.24	396.08	353	4.22	1518	0	0	0	310.89	442.24	0	0	-4		280.193	30.6968	395.587	46.6533	-1645.18	0		25.6436
1519	251.56	224	255	344.79	442.24	2540.28	2264	216.56	1519	0	0	0	344.79	442.24	0	0	-4		280.193	64.5968	344.065	98.1748	-1645.18	0		53.9632
1520	67	41	98	150.41	444.89	1353.17	1206	32	1520	87.39	1	181	150.41	444.89	1764.95	1573	83.39		278.45	128.04	639.486	194.596	-1646.92	1		106.962
1521	132.56	91	229	244.16	443.3	1338.58	1193	97.56	1521	0	0	0	244.16	443.3	0	0	-4		279.496	35.3358	497.004	53.7036	-1645.88	1		29.519
1522	70.11	47	89	277	443.3	708	631	35.11	1522	0	0	0	277	443.3	0	0	-4		279.496	2.49577	447.093	3.79309	-1645.88	1		2.08493
1523	232.44	198	255	318.31	443.3	2347.29	2092	197.44	1523	0	0	0	318.31	443.3	0	0	-4		279.496	38.8142	384.31	58.9902	-1645.88	0		32.4248
1524	65.67	42	85	334.2	443.3	663.12	591	30.67	1524	0	0	0	334.2	443.3	0	0	-4		279.496	54.7042	360.16	83.14	-1645.88	0		45.6991
1525	38.78	25	56	63.03	444.36	391.59	349	3.78	1525	0	0	0	63.03	444.36	0	0	-4		278.798	215.768	772.287	327.927	-1646.57	1		180.25
1526	65.33	52	78	129.76	444.36	659.75	588	30.33	1526	0	0	0	129.76	444.36	0	0	-4		278.798	149.038	670.87	226.51	-1646.57	1		124.504
1527	44.56	17	74	144.59	444.36	449.93	401	9.56	1527	0	0	0	144.59	444.36	0	0	-4		278.798	134.208	648.331	203.971	-1646.57	1		112.116
1528	84.44	50	124	180.07	445.42	1705.49	1520	49.44	1528	53.06	0	185	180.07	445.42	1071.54	955	49.06		278.101	98.0309	594.408	148.988	-1647.27	1		81.8936
1529	83.56	53	101	230.39	444.36	843.77	752	48.56	1529	0	0	0	230.39	444.36	0	0	-4		278.798	48.4083	517.931	73.5714	-1646.57	1		40.4396
1530	81.67	29	211	251.04	445.95	1649.39	1470	46.67	1530	0	0	0	251.04	445.95	0	0	-4		277.752	26.7121	486.547	40.5974	-1647.62	1		22.3149
1531	198.33	125	255	283.35	444.36	2002.82	1785	163.33	1531	0	0	0	283.35	444.36	0	0	-4		278.798	4.55169	437.442	6.9177	-1646.57	0		3.80241
1532	116.78	96	135	107.51	445.42	1179.25	1051	81.78	1532	0	0	0	107.51	445.42	0	0	-4		278.101	170.591	704.686	259.266	-1647.27	1		142.509
1533	180.39	49	255	314.07	448.07	3643.23	3247	145.39	1533	0	0	0	314.07	448.07	0	0	-4		276.357	37.7128	390.754	57.3163	-1649.02	0		31.5047
1534	94.22	59	130	206.03	447.54	951.48	848	59.22	1534	0	0	0	206.03	447.54	0	0	-4		276.706	70.6759	554.954	107.414	-1648.67	1		59.0417
1535	61.94	43	87	73.62	449.66	1181.5	1053	26.94	1535	0	0	0	73.62	449.66	0	0	-4		275.311	201.691	756.192	306.532	-1650.06	1		168.49
1536	69.11	33	116	143.53	448.6	697.9	622	34.11	1536	62.33	26	105	143.53	448.6	629.46	561	58.33		276.008	132.478	649.942	201.342	-1649.36	1		110.671
1537	35.44	23	55	236.74	448.6	357.93	319	0.44	1537	0	0	0	236.74	448.6	0	0	-4		276.008	39.2685	508.281	59.6806	-1649.36	1		32.8043
1538	91.12	56	124	117.46	451.81	2658.09	2369	56.12	1538	0	0	0	117.46	451.81	0	0	-4		273.896	156.436	689.564	237.754	-1651.48	1		130.685
1539	71.78	17	111	195.43	449.66	724.83	646	36.78	1539	0	0	0	195.43	449.66	0	0	-4		275.311	79.881	571.064	121.404	-1650.06	1		66.7315
1540	32.78	20	56	220.86	449.66	331	295	-2.22	1540	0	0	0	220.86	449.66	0	0	-4		275.311	54.451	532.415	82.7552	-1650.06	1		45.4876
1541	102.44	71	150	331.02	449.66	1034.51	922	67.44	1541	0	0	0	331.02	449.66	0	0	-4		275.311	55.709	364.993	84.667	-1650.06	0		46.5385
1542	54.67	40	80	132.94	450.71	552.04	492	19.67	1542	0	0	0	132.94	450.71	0	0	-4		274.62	141.68	666.037	215.327	-1650.75	1		118.358
1543	60.56	41	97	152	450.71	611.51	545	25.56	1543	130.11	93	218	152	450.71	1313.9	1171	126.11		274.62	122.62	637.069	186.359	-1650.75	1		102.435
1544	81.33	52	108	157.3	450.71	821.33	732	46.33	1544	120.78	70	174	157.3	450.71	1219.65	1087	116.78		274.62	117.32	629.014	178.304	-1650.75	1		98.0076
1545	53.33	26	80	182.72	450.71	538.57	480	18.33	1545	0	0	0	182.72	450.71	0	0	-4		274.62	91.9002	590.381	139.671	-1650.75	1		76.7721
1546	91.59	47	180	198.61	453.89	2774.78	2473	56.59	1546	20.81	0	180	198.61	453.89	630.58	562	16.81		272.528	73.9178	566.231	112.341	-1652.84	1		61.7499
1547	81.89	35	145	210.79	451.24	1653.87	1474	46.89	1547	0	0	0	210.79	451.24	0	0	-4		274.271	63.4814	547.72	96.4797	-1651.1	1		53.0315
1548	142.67	117	195	289.71	452.83	1440.69	1284	107.67	1548	0	0	0	289.71	452.83	0	0	-4		273.225	16.4848	427.776	25.0537	-1652.15	0		13.7711
1549	83.78	64	111	125.52	453.89	846.01	754	48.78	1549	0	0	0	125.52	453.89	0	0	-4		272.528	147.008	677.314	223.424	-1652.84	1		122.808
1550	63.09	24	125	141.1	457.79	2406.76	2145	28.09	1550	11.12	0	102	141.1	457.79	424.13	378	7.12		269.962	128.862	653.635	195.845	-1655.41	1		107.649
1551	64.48	28	111	148.12	458.13	1953.46	1741	29.48	1551	37.44	0	175	148.12	458.13	1134.37	1011	33.44		269.738	121.618	642.966	184.836	-1655.63	1		101.598
1552	37.22	11	64	181.66	454.95	375.88	335	2.22	1552	0	0	0	181.66	454.95	0	0	-4		271.83	90.1703	591.992	137.042	-1653.54	1		75.327
1553	86.39	31	152	203.38	456.54	1744.76	1555	51.39	1553	0	0	0	203.38	456.54	0	0	-4		270.784	67.4042	558.981	102.441	-1654.59	1		56.3085
1554	94.77	26	150	225.55	457.07	3189.93	2843	59.77	1554	0.87	0	12	225.55	457.07	29.17	26	-3.13		270.435	44.8854	525.287	68.2173	-1654.94	1		37.4966
1555	254.33	249	255	280.17	454.95	2568.33	2289	219.33	1555	0	0	0	280.17	454.95	0	0	-4		271.83	8.33966	442.275	12.6747	-1653.54	0		6.96683
1556	69.56	29	110	236.74	456.01	702.39	626	34.56	1556	0	0	0	236.74	456.01	0	0	-4		271.133	34.3929	508.281	52.2706	-1654.24	1		28.7313
1557	188.56	126	255	250.51	456.01	1904.09	1697	153.56	1557	0	0	0	250.51	456.01	0	0	-4		271.133	20.6229	487.353	31.3429	-1654.24	1		17.2281
1558	176.44	107	255	311.95	456.01	1781.78	1588	141.44	1558	0	0	0	311.95	456.01	0	0	-4		271.133	40.8171	393.976	62.0343	-1654.24	0		34.098
1559	43.78	33	66	132.94	457.07	442.08	394	8.78	1559	0	0	0	132.94	457.07	0	0	-4		270.435	137.495	666.037	208.967	-1654.94	1		114.862
1560	62	35	99	158.06	460.97	2434.81	2170	27	1560	14.66	0	77	158.06	460.97	575.6	513	10.66		267.869	109.809	627.859	166.889	-1657.5	1		91.7331
1561	108.11	64	134	344.79	457.07	1091.74	973	73.11	1561	0	0	0	344.79	457.07	0	0	-4		270.435	74.3546	344.065	113.005	-1654.94	0		62.1147
1562	72.89	34	107	190.14	458.13	736.05	656	37.89	1562	0	0	0	190.14	458.13	0	0	-4		269.738	79.598	579.104	120.974	-1655.63	1		66.495
1563	67.19	30	102	166.17	464.02	3241.55	2889	32.19	1563	3.19	0	26	166.17	464.02	153.72	137	-0.81		265.862	99.6925	615.534	151.514	-1659.51	1		83.2817
1564	173.56	91	236	278.06	459.19	1752.61	1562	138.56	1564	0	0	0	278.06	459.19	0	0	-4		269.041	9.01949	445.482	13.7079	-1656.33	0		7.53475
1565	58	36	83	304.54	459.19	585.7	522	23	1565	0	0	0	304.54	459.19	0	0	-4		269.041	35.4995	405.238	53.9525	-1656.33	0		29.6558
1566	46.89	23	67	182.72	460.25	473.5	422	11.89	1566	0	0	0	182.72	460.25	0	0	-4		268.343	85.6231	590.381	130.131	-1657.03	1		71.5283
1567	106.44	79	146	232.51	460.25	1074.91	958	71.44	1567	3	0	27	232.51	460.25	30.29	27	-1		268.343	35.8331	514.709	54.4594	-1657.03	1		29.9344
1568	135.4	37	254	243.74	462.07	3798.07	3385	100.4	1568	0	0	0	243.74	462.07	0	0	-4		267.146	23.4055	497.642	35.572	-1658.23	1		19.5526
1569	255	255	255	328.9	460.25	2575.06	2295	220	1569	0	0	0	328.9	460.25	0	0	-4		268.343	60.5569	368.215	92.035	-1657.03	0		50.5884
1570	30.78	18	51	129.76	461.31	310.8	277	-4.22	1570	0	0	0	129.76	461.31	0	0	-4		267.646	137.886	670.87	209.56	-1657.73	1		115.188
1571	93.78	73	122	212.38	461.31	946.99	844	58.78	1571	0	0	0	212.38	461.31	0	0	-4		267.646	55.2656	545.303	83.9932	-1657.73	1		46.1681
1572	92.33	69	115	228.27	462.37	932.41	831	57.33	1572	0.33	0	3	228.27	462.37	3.37	3	-3.67		266.948	38.6781	521.153	58.7834	-1658.42	1		32.3112
1573	220.33	106	255	313.01	463.43	2224.99	1983	185.33	1573	0	0	0	313.01	463.43	0	0	-4		266.251	46.7593	392.365	71.0653	-1659.12	0		39.062
1574	64.89	34	96	154.12	464.49	655.27	584	29.89	1574	24.33	0	87	154.12	464.49	245.72	219	20.33		265.553	111.433	633.847	169.357	-1659.82	1		93.0897
1575	130	75	180	269.58	465.54	1312.78	1170	95	1575	0	0	0	269.58	465.54	0	0	-4		264.862	4.71764	458.37	7.16992	-1660.51	0		3.94105
1576	226.11	96	255	308.77	465.54	2283.33	2035	191.11	1576	0	0	0	308.77	465.54	0	0	-4		264.862	43.9076	398.809	66.7313	-1660.51	0		36.6798
1577	246.22	176	255	324.66	465.54	2486.42	2216	211.22	1577	0	0	0	324.66	465.54	0	0	-4		264.862	59.7976	374.659	90.881	-1660.51	0		49.9541
1578	22.44	14	43	254.75	466.6	226.65	202	-12.56	1578	0	0	0	254.75	466.6	0	0	-4		264.165	9.4149	480.909	14.3089	-1661.21	1		7.86507
1579	59.44	32	109	1.59	467.66	600.29	535	24.44	1579	0	0	0	1.59	467.66	0	0	-4		263.467	261.877	865.664	398.004	-1661.91	1		218.769
1580	87.67	70	118	184.84	467.66	885.28	789	52.67	1580	0	0	0	184.84	467.66	0	0	-4		263.467	78.6274	587.159	119.499	-1661.91	1		65.6842
1581	225.22	163	255	296.06	467.66	2274.36	2027	190.22	1581	0	0	0	296.06	467.66	0	0	-4		263.467	32.5926	418.126	49.5345	-1661.91	0		27.2273
1582	70.89	45	111	7.94	468.72	715.86	638	35.89	1582	0	0	0	7.94	468.72	0	0	-4		262.77	254.83	856.013	387.293	-1662.6	1		212.881
1583	90.11	69	130	203.91	468.72	909.97	811	55.11	1583	0	0	0	203.91	468.72	0	0	-4		262.77	58.86	558.176	89.456	-1662.6	1		49.1708
1584	75.11	45	92	14.3	469.78	758.49	676	40.11	1584	0	0	0	14.3	469.78	0	0	-4		262.073	247.773	846.347	376.567	-1663.3	1		206.986
1585	100.5	31	167	229.86	470.97	2706.34	2412	65.5	1585	0	0	0	229.86	470.97	0	0	-4		261.29	31.4295	518.737	47.7669	-1664.08	1		26.2558
1586	143.67	67	185	246.28	469.78	1450.79	1293	108.67	1586	0	0	0	246.28	469.78	0	0	-4		262.073	15.7925	493.782	24.0017	-1663.3	1		13.1929
1587	240.67	138	255	317.25	470.84	2430.32	2166	205.67	1587	0	0	0	317.25	470.84	0	0	-4		261.375	55.8749	385.921	84.9193	-1664	0		46.6771
1588	8.67	2	24	442.24	470.84	87.52	78	-26.33	1588	0	0	0	442.24	470.84	0	0	-4		261.375	180.865	195.96	274.88	-1664	0		151.092
1589	31.78	19	48	334.2	472.96	320.9	286	-3.22	1589	0	0	0	334.2	472.96	0	0	-4		259.98	74.2198	360.16	112.8	-1665.39	0		62.0022
1590	82.22	45	126	19.6	474.02	830.3	740	47.22	1590	0	0	0	19.6	474.02	0	0	-4		259.283	239.683	838.292	364.272	-1666.09	1		200.227
1591	113.44	66	158	180.6	474.02	1145.59	1021	78.44	1591	33.56	0	77	180.6	474.02	338.85	302	29.56		259.283	78.6827	593.603	119.583	-1666.09	1		65.7304
1592	80.89	47	118	198.61	474.02	816.84	728	45.89	1592	0	0	0	198.61	474.02	0	0	-4		259.283	60.6727	566.231	92.211	-1666.09	1		50.6851
1593	195.15	91	255	243.1	476.14	5911.98	5269	160.15	1593	0.37	0	5	243.1	476.14	11.22	10	-3.63		257.888	14.7878	498.615	22.4746	-1667.48	1		12.3535
1594	85.92	41	159	161.27	477.73	2313.63	2062	50.92	1594	77.38	0	243	161.27	477.73	2083.61	1857	73.38		256.842	95.5716	622.981	145.251	-1668.53	1		79.8391
1595	112.33	100	130	209.2	475.08	1134.37	1011	77.33	1595	0	0	0	209.2	475.08	0	0	-4		258.585	49.3853	550.136	75.0562	-1666.79	1		41.2557
1596	74.11	26	195	253.69	475.08	748.39	667	39.11	1596	0	0	0	253.69	475.08	0	0	-4		258.585	4.89526	482.52	7.43986	-1666.79	1		4.08943
1597	85.22	63	106	296.06	477.2	860.6	767	50.22	1597	0	0	0	296.06	477.2	0	0	-4		257.19	38.8697	418.126	59.0745	-1668.18	0		32.4711
1598	173.44	67	255	324.66	477.2	1751.49	1561	138.44	1598	0	0	0	324.66	477.2	0	0	-4		257.19	67.4697	374.659	102.541	-1668.18	0		56.3632
1599	74.11	33	101	25.95	478.26	748.39	667	39.11	1599	0	0	0	25.95	478.26	0	0	-4		256.493	230.543	828.641	350.381	-1668.88	1		192.592
1600	87.44	66	114	191.73	480.37	1569.72	1399	52.44	1600	0	0	0	191.73	480.37	0	0	-4		255.105	63.3746	576.687	96.3173	-1670.27	1		52.9422
1601	234.56	85	255	315.13	479.31	2368.61	2111	199.56	1601	0	0	0	315.13	479.31	0	0	-4		255.802	59.328	389.143	90.1673	-1669.57	0		49.5617
1602	98.78	71	121	202.85	480.37	997.49	889	63.78	1602	0	0	0	202.85	480.37	0	0	-4		255.105	52.2546	559.787	79.417	-1670.27	1		43.6527
1603	122.22	98	155	180.6	482.49	1234.23	1100	87.22	1603	2.78	0	21	180.6	482.49	28.05	25	-1.22		253.71	73.1096	593.603	111.113	-1671.66	1		61.0747
1604	100.89	32	146	231.45	482.49	1018.8	908	65.89	1604	3.67	0	14	231.45	482.49	37.03	33	-0.33		253.71	22.2596	516.32	33.8304	-1671.66	1		18.5954
1605	171.05	84	255	239.95	485.03	7293.2	6500	136.05	1605	0	0	0	239.95	485.03	0	0	-4		252.038	12.0884	503.402	18.372	-1673.33	1		10.0985
1606	72	16	138	27.54	484.61	1292.58	1152	37	1606	0	0	0	27.54	484.61	0	0	-4		252.315	224.775	826.225	341.615	-1673.06	1		187.774
1607	101.56	54	180	34.43	483.55	1025.54	914	66.56	1607	0	0	0	34.43	483.55	0	0	-4		253.012	218.582	815.753	332.203	-1672.36	1		182.6
1608	64.44	42	94	186.96	483.55	650.78	580	29.44	1608	2.89	0	12	186.96	483.55	29.17	26	-1.11		253.012	66.0522	583.937	100.387	-1672.36	1		55.179
1609	88.18	52	137	42.9	485.67	1681.92	1499	53.18	1609	0	0	0	42.9	485.67	0	0	-4		251.617	208.717	802.881	317.211	-1673.76	1		174.359
1610	96.11	61	167	157.3	484.61	970.56	865	61.11	1610	149.78	76	255	157.3	484.61	1512.5	1348	145.78		252.315	95.0147	629.014	144.404	-1673.06	1		79.3739
1611	72	40	101	167.89	484.61	727.08	648	37	1611	3.67	0	16	167.89	484.61	37.03	33	-0.33		252.315	84.4247	612.92	128.31	-1673.06	1		70.5272
1612	231.22	84	255	314.07	485.67	2334.95	2081	196.22	1612	0	0	0	314.07	485.67	0	0	-4		251.617	62.4527	390.754	94.9163	-1673.76	0		52.1721
1613	59	40	99	2.65	487.79	595.8	531	24	1613	0	0	0	2.65	487.79	0	0	-4		250.222	247.572	864.053	376.263	-1675.15	1		206.818
1614	75.89	34	105	178.49	487.79	766.35	683	40.89	1614	0	0	0	178.49	487.79	0	0	-4		250.222	71.7324	596.81	109.02	-1675.15	1		59.9242
1615	91.8	65	125	188.02	488.85	1545.04	1377	56.8	1615	7.93	0	18	188.02	488.85	133.52	119	3.93		249.525	61.5049	582.326	93.4758	-1675.85	1		51.3803
1616	68.89	31	99	206.03	487.79	695.66	620	33.89	1616	0	0	0	206.03	487.79	0	0	-4		250.222	44.1924	554.954	67.164	-1675.15	1		36.9177
1617	90.22	65	128	298.18	487.79	911.09	812	55.22	1617	0	0	0	298.18	487.79	0	0	-4		250.222	47.9576	414.904	72.8865	-1675.15	0		40.0631
1618	195.06	92	255	246.28	489.91	3720.65	3316	160.06	1618	0	0	0	246.28	489.91	0	0	-4		248.827	2.54746	493.782	3.87165	-1676.55	1		2.12811
1619	73	26	111	51.37	489.91	737.17	657	38	1619	0	0	0	51.37	489.91	0	0	-4		248.827	197.457	790.008	300.098	-1676.55	1		164.953
1620	91.78	65	117	158.36	489.91	926.8	826	56.78	1620	24.56	2	41	158.36	489.91	247.97	221	20.56		248.827	90.4675	627.403	137.493	-1676.55	1		75.5752
1621	77	64	104	165.77	490.97	777.57	693	42	1621	48.33	4	72	165.77	490.97	488.08	435	44.33		248.13	82.36	616.142	125.172	-1677.24	1		68.8024
1622	153.94	119	234	233.57	492.56	3109.15	2771	118.94	1622	0	0	0	233.57	492.56	0	0	-4		247.084	13.5138	513.098	20.5384	-1678.29	1		11.2892
1623	66.56	50	116	192.26	492.03	672.1	599	31.56	1623	0	0	0	192.26	492.03	0	0	-4		247.433	55.1725	575.882	83.8518	-1677.94	1		46.0903
1624	73.33	55	106	196.49	492.03	740.54	660	38.33	1624	0	0	0	196.49	492.03	0	0	-4		247.433	50.9425	569.453	77.423	-1677.94	1		42.5567
1625	70.15	31	107	214.13	494.55	2046.58	1824	35.15	1625	0.12	0	3	214.13	494.55	3.37	3	-3.88		245.774	31.6444	542.644	48.0935	-1679.6	1		26.4353
1626	217.78	160	255	307.71	493.09	2199.18	1960	182.78	1626	0	0	0	307.71	493.09	0	0	-4		246.735	60.9749	400.42	92.6703	-1678.64	0		50.9376
1627	59.67	20	107	6.89	494.14	602.53	537	24.67	1627	0	0	0	6.89	494.14	0	0	-4		246.044	239.154	857.609	363.469	-1679.33	1		199.786
1628	73.44	44	119	202.85	494.14	741.66	661	38.44	1628	0	0	0	202.85	494.14	0	0	-4		246.044	43.1942	559.787	65.647	-1679.33	1		36.0838
1629	254.67	252	255	303.48	494.14	2571.69	2292	219.67	1629	0	0	0	303.48	494.14	0	0	-4		246.044	57.4358	406.849	87.2915	-1679.33	0		47.981
1630	87	58	114	15.36	495.2	878.55	783	52	1630	0	0	0	15.36	495.2	0	0	-4		245.347	229.987	844.736	349.536	-1680.03	1		192.128
1631	77.82	59	111	165.77	496.26	1484.45	1323	42.82	1631	5.29	0	24	165.77	496.26	100.98	90	1.29		244.649	78.8793	616.142	119.882	-1680.72	1		65.8946
1632	98.5	30	153	222.44	498.12	3978.72	3546	63.5	1632	0.83	0	19	222.44	498.12	33.66	30	-3.17		243.425	20.9855	530.014	31.8939	-1681.95	1		17.531
1633	101.56	75	126	246.28	496.26	1025.54	914	66.56	1633	0	0	0	246.28	496.26	0	0	-4		244.649	1.6307	493.782	2.47835	-1680.72	0		1.36226
1634	47	20	89	45.02	497.32	474.62	423	12	1634	0	0	0	45.02	497.32	0	0	-4		243.952	198.932	799.659	302.339	-1681.42	1		166.185
1635	59.78	22	119	50.31	497.32	603.65	538	24.78	1635	0	0	0	50.31	497.32	0	0	-4		243.952	193.642	791.619	294.299	-1681.42	1		161.766
1636	65.56	37	103	56.67	497.32	662	590	30.56	1636	0	0	0	56.67	497.32	0	0	-4		243.952	187.282	781.953	284.633	-1681.42	1		156.453
1637	73.11	50	112	183.78	497.32	738.3	658	38.11	1637	0	0	0	183.78	497.32	0	0	-4		243.952	60.1718	588.77	91.4498	-1681.42	1		50.2667
1638	226	159	255	252.63	497.32	2282.21	2034	191	1638	0	0	0	252.63	497.32	0	0	-4		243.952	8.67815	484.131	13.1891	-1681.42	0		7.2496
1639	68.11	48	107	19.6	498.38	687.8	613	33.11	1639	0	0	0	19.6	498.38	0	0	-4		243.254	223.654	838.292	339.912	-1682.12	1		186.838
1640	80.22	43	129	61.97	498.38	810.11	722	45.22	1640	0	0	0	61.97	498.38	0	0	-4		243.254	181.284	773.898	275.518	-1682.12	1		151.442
1641	84.67	68	112	152	498.38	854.99	762	49.67	1641	57.44	15	127	152	498.38	580.09	517	53.44		243.254	91.2544	637.069	138.689	-1682.12	1		76.2326
1642	70.65	27	124	195.03	500.46	2061.17	1837	35.65	1642	12	0	49	195.03	500.46	350.07	312	8		241.886	46.8558	571.672	71.2119	-1683.49	1		39.1427
1643	47.44	26	80	72.56	499.44	479.11	427	12.44	1643	0	0	0	72.56	499.44	0	0	-4		242.557	169.997	757.803	258.363	-1682.82	1		142.013
1644	89.46	42	135	209.34	501.29	2409	2147	54.46	1644	0	0	0	209.34	501.29	0	0	-4		241.34	31.9997	549.923	48.6334	-1684.03	1		26.7321
1645	76	55	96	21.71	502.62	767.47	684	41	1645	0	0	0	21.71	502.62	0	0	-4		240.465	218.755	835.085	332.465	-1684.91	1		182.744
1646	53.11	30	78	68.32	502.62	536.33	478	18.11	1646	0	0	0	68.32	502.62	0	0	-4		240.465	172.145	764.247	261.627	-1684.91	1		143.807
1647	108.89	44	139	201.79	502.62	1099.59	980	73.89	1647	0	0	0	201.79	502.62	0	0	-4		240.465	38.6746	561.398	58.778	-1684.91	1		32.3082
1648	219.89	127	255	242.04	502.62	2220.5	1979	184.89	1648	0	0	0	242.04	502.62	0	0	-4		240.465	1.57543	500.226	2.39435	-1684.91	0		1.31609
1649	46.78	33	70	81.03	503.68	472.37	421	11.78	1649	0	0	0	81.03	503.68	0	0	-4		239.767	158.737	744.93	241.25	-1685.61	1		132.607
1650	79.22	62	104	155.18	503.68	800.01	713	44.22	1650	14	0	45	155.18	503.68	141.38	126	10		239.767	84.5871	632.236	128.556	-1685.61	1		70.6628
1651	100.06	44	151	218.21	505.8	2020.78	1801	65.06	1651	1.06	0	13	218.21	505.8	21.32	19	-2.94		238.372	20.1622	536.443	30.6427	-1687	1		16.8432
1652	119.44	62	170	302.42	504.74	1206.18	1075	84.44	1652	0	0	0	302.42	504.74	0	0	-4		239.07	63.3503	408.46	96.2805	-1686.3	0		52.922
1653	82.56	69	100	27.01	505.8	833.67	743	47.56	1653	0	0	0	27.01	505.8	0	0	-4		238.372	211.362	827.03	321.23	-1687	1		176.569
1654	56.94	20	93	87.39	507.39	1022.17	911	21.94	1654	0	0	0	87.39	507.39	0	0	-4		237.326	149.936	735.264	227.874	-1688.05	1		125.254
1655	82.17	22	123	210.79	507.91	1659.48	1479	47.17	1655	1.61	0	13	210.79	507.91	32.54	29	-2.39		236.984	26.1939	547.72	39.8097	-1688.39	1		21.882
1656	168.48	23	255	229.4	512.34	16068.6	14321	133.48	1656	2.55	0	36	229.4	512.34	243.48	217	-1.45		234.069	4.66903	519.436	7.09604	-1691.3	1		3.90044
1657	53.56	25	81	22.77	507.91	540.82	482	18.56	1657	0	0	0	22.77	507.91	0	0	-4		236.984	214.214	833.474	325.564	-1688.39	1		178.951
1658	63.67	39	105	30.72	508.97	1285.85	1146	28.67	1658	0	0	0	30.72	508.97	0	0	-4		236.286	205.566	821.392	312.422	-1689.09	1		171.727
1659	71.12	33	124	194.72	509.47	2713.07	2418	36.12	1659	0	0	0	194.72	509.47	0	0	-4		235.957	41.2374	572.143	62.673	-1689.42	1		34.4491
1660	231.56	173	255	237.8	507.91	2338.31	2084	196.56	1660	0	0	0	237.8	507.91	0	0	-4		236.984	0.816129	506.67	1.24036	-1688.39	0		0.681782
1661	230.78	179	255	246.28	507.91	2330.46	2077	195.78	1661	0	0	0	246.28	507.91	0	0	-4		236.984	9.29613	493.782	14.1283	-1688.39	0		7.76585
1662	50.6	22	81	64.09	508.97	851.62	759	15.6	1662	0	0	0	64.09	508.97	0	0	-4		236.286	172.196	770.676	261.706	-1689.09	1		143.85
1663	61.78	36	114	175.84	510.56	1247.7	1112	26.78	1663	0	0	0	175.84	510.56	0	0	-4		235.24	59.4002	600.837	90.2771	-1690.13	1		49.6221
1664	35.67	20	61	202.85	508.97	360.17	321	0.67	1664	0	0	0	202.85	508.97	0	0	-4		236.286	33.4364	559.787	50.817	-1689.09	1		27.9323
1665	59.56	39	84	73.62	510.03	601.41	536	24.56	1665	0	0	0	73.62	510.03	0	0	-4		235.589	161.969	756.192	246.162	-1689.78	1		135.307
1666	81.72	49	125	154.84	512.62	2292.31	2043	46.72	1666	124.2	58	190	154.84	512.62	3483.91	3105	120.2		233.885	79.0448	632.753	120.133	-1691.49	1		66.0329
1667	85.11	55	114	297.12	510.03	859.48	766	50.11	1667	0	0	0	297.12	510.03	0	0	-4		235.589	61.531	416.515	93.5155	-1689.78	0		51.4021
1668	57.67	36	90	90.57	512.15	582.33	519	22.67	1668	0	0	0	90.57	512.15	0	0	-4		234.194	143.624	730.431	218.281	-1691.18	1		119.981
1669	80.46	32	173	208.86	516.47	4694.58	4184	45.46	1669	0.85	0	14	208.86	516.47	49.37	44	-3.15		231.352	22.4916	550.653	34.1829	-1694.02	1		18.7891
1670	34.28	9	112	261.11	515.86	692.29	617	-0.72	1670	0	0	0	261.11	515.86	0	0	-4		231.753	29.357	471.243	44.6171	-1693.62	0		24.5245
1671	56.33	20	92	293.94	514.27	568.87	507	21.33	1671	0	0	0	293.94	514.27	0	0	-4		232.799	61.1409	421.348	92.9225	-1692.57	0		51.0762
1672	230.44	145	255	249.46	515.33	2327.09	2074	195.44	1672	0	0	0	249.46	515.33	0	0	-4		232.102	17.3583	488.949	26.3813	-1693.27	0		14.5009
1673	115.78	43	164	284.41	515.33	1169.16	1042	80.78	1673	0	0	0	284.41	515.33	0	0	-4		232.102	52.3083	435.831	79.4987	-1693.27	0		43.6976
1674	55.12	21	83	182.19	517.45	989.63	882	20.12	1674	0	0	0	182.19	517.45	0	0	-4		230.707	48.5168	591.186	73.7363	-1694.67	1		40.5302
1675	67.89	24	117	195.43	516.39	685.56	611	32.89	1675	0	0	0	195.43	516.39	0	0	-4		231.404	35.9742	571.064	54.674	-1693.97	1		30.0523
1676	46.22	22	67	55.61	517.45	466.76	416	11.22	1676	0	0	0	55.61	517.45	0	0	-4		230.707	175.097	783.564	266.114	-1694.67	1		146.273
1677	65.22	47	100	87.39	517.45	658.63	587	30.22	1677	0	0	0	87.39	517.45	0	0	-4		230.707	143.317	735.264	217.814	-1694.67	1		119.725
1678	103.11	56	158	176.37	517.45	1041.24	928	68.11	1678	0	0	0	176.37	517.45	0	0	-4		230.707	54.3368	600.032	82.5816	-1694.67	1		45.3922
1679	79.56	65	111	38.66	518.51	803.37	716	44.56	1679	0	0	0	38.66	518.51	0	0	-4		230.009	191.349	809.325	290.815	-1695.36	1		159.85
1680	29.22	22	50	220.86	518.51	295.09	263	-5.78	1680	4.11	0	19	220.86	518.51	41.52	37	0.11		230.009	9.14931	532.415	13.9052	-1695.36	1		7.6432
1681	117.44	47	160	273.82	518.51	1185.99	1057	82.44	1681	0	0	0	273.82	518.51	0	0	-4		230.009	43.8107	451.926	66.5839	-1695.36	0		36.5988
1682	8.56	3	25	350.09	518.51	86.4	77	-26.44	1682	0	0	0	350.09	518.51	0	0	-4		230.009	120.081	336.01	182.5	-1695.36	0		100.314
1683	97.78	69	119	163.66	519.57	987.39	880	62.78	1683	136.56	21	173	163.66	519.57	1378.98	1229	132.56		229.312	65.6519	619.348	99.7783	-1696.06	1		54.8446
1684	114.89	70	159	196.49	520.63	1160.18	1034	79.89	1684	0	0	0	196.49	520.63	0	0	-4		228.614	32.1244	569.453	48.823	-1696.76	1		26.8363
1685	69.44	39	98	192.26	521.69	701.27	625	34.44	1685	0	0	0	192.26	521.69	0	0	-4		227.917	35.6569	575.882	54.1918	-1697.46	1		29.7873
1686	71.44	45	103	43.96	522.74	721.47	643	36.44	1686	0	0	0	43.96	522.74	0	0	-4		227.226	183.266	801.27	278.53	-1698.15	1		153.098
1687	56.22	15	117	263.23	522.74	567.75	506	21.22	1687	0	0	0	263.23	522.74	0	0	-4		227.226	36.0039	468.021	54.7191	-1698.15	0		30.0772
1688	249.44	235	255	247.34	523.8	2518.96	2245	214.44	1688	0	0	0	247.34	523.8	0	0	-4		226.529	20.8114	492.171	31.6293	-1698.84	0		17.3855
1689	37.67	20	67	90.57	524.86	380.37	339	2.67	1689	3.78	0	16	90.57	524.86	38.15	34	-0.22		225.831	135.261	730.431	205.571	-1699.54	1		112.995
1690	33.44	20	49	55.61	525.92	337.73	301	-1.56	1690	0	0	0	55.61	525.92	0	0	-4		225.134	169.524	783.564	257.644	-1700.24	1		141.618
1691	92.42	53	149	192.09	532.11	5184.9	4621	57.42	1691	0	0	0	192.09	532.11	0	0	-4		221.061	28.9708	576.14	44.0301	-1704.31	1		24.2018
1692	69.89	34	104	159.42	526.98	705.76	629	34.89	1692	56.44	0	141	159.42	526.98	569.99	508	52.44		224.436	65.0162	625.792	98.8123	-1700.94	1		54.3136
1693	247.11	198	255	232.51	528.04	2495.4	2224	212.11	1693	0	0	0	232.51	528.04	0	0	-4		223.739	8.77121	514.709	13.3306	-1701.63	0		7.32734
1694	84.89	22	143	293.94	528.04	857.23	764	49.89	1694	0	0	0	293.94	528.04	0	0	-4		223.739	70.2012	421.348	106.692	-1701.63	0		58.6451
1695	35.19	16	57	66.73	530.16	631.7	563	0.19	1695	0	0	0	66.73	530.16	0	0	-4		222.344	155.614	766.664	236.504	-1703.03	1		129.998
1696	35.94	10	75	98.51	530.69	725.95	647	0.94	1696	0	0	0	98.51	530.69	0	0	-4		221.995	123.485	718.364	187.674	-1703.38	1		103.158
1697	51.56	20	70	59.85	530.16	520.62	464	16.56	1697	0	0	0	59.85	530.16	0	0	-4		222.344	162.494	777.12	246.96	-1703.03	1		135.745
1698	60.89	43	90	148.83	530.16	614.87	548	25.89	1698	0	0	0	148.83	530.16	0	0	-4		222.344	73.5139	641.887	111.727	-1703.03	1		61.4124
1699	210.89	112	255	228.27	531.75	4259.23	3796	175.89	1699	0	0	0	228.27	531.75	0	0	-4		221.298	6.9723	521.153	10.5966	-1704.08	0		5.82456
1700	29.33	19	41	179.54	531.22	296.22	264	-5.67	1700	0	0	0	179.54	531.22	0	0	-4		221.646	42.1064	595.214	63.9938	-1703.73	1		35.1751
1701	24.67	12	46	218.74	531.22	249.09	222	-10.33	1701	0.11	0	1	218.74	531.22	1.12	1	-3.89		221.646	2.90643	535.637	4.41722	-1703.73	1		2.42799
1702	74.78	23	159	253.69	531.22	755.13	673	39.78	1702	0	0	0	253.69	531.22	0	0	-4		221.646	32.0436	482.52	48.7001	-1703.73	0		26.7687
1703	134.89	26	235	278.06	531.22	1362.15	1214	99.89	1703	0	0	0	278.06	531.22	0	0	-4		221.646	56.4136	445.482	85.7379	-1703.73	0		47.1271
1704	51.89	23	104	87.92	532.28	1047.98	934	16.89	1704	115.67	21	255	87.92	532.28	2336.07	2082	111.67		220.949	133.029	734.459	202.179	-1704.42	1		111.13
1705	54.44	38	94	245.22	532.28	549.8	490	19.44	1705	0	0	0	245.22	532.28	0	0	-4		220.949	24.271	495.393	36.8873	-1704.42	0		20.2757
1706	231.89	130	255	265.34	532.28	2341.68	2087	196.89	1706	0	0	0	265.34	532.28	0	0	-4		220.949	44.391	464.814	67.4659	-1704.42	0		37.0836
1707	69.33	35	112	152.31	534.7	1633.68	1456	34.33	1707	3	0	63	152.31	534.7	70.69	63	-1		219.357	67.0467	636.598	101.898	-1706.02	1		56.0098
1708	247.33	206	255	273.82	534.4	2497.64	2226	212.33	1708	0	0	0	273.82	534.4	0	0	-4		219.554	54.2659	451.926	82.4739	-1705.82	0		45.333
1709	59.56	47	81	50.31	535.46	601.41	536	24.56	1709	0	0	0	50.31	535.46	0	0	-4		218.857	168.547	791.619	256.159	-1706.52	1		140.801
1710	42.44	32	63	79.97	535.46	428.62	382	7.44	1710	0	0	0	79.97	535.46	0	0	-4		218.857	138.887	746.541	211.081	-1706.52	1		116.024
1711	81.78	51	113	127.73	536.24	2110.54	1881	46.78	1711	27.87	0	109	127.73	536.24	719.22	641	23.87		218.343	90.6134	673.955	137.715	-1707.03	1		75.6971
1712	58.56	22	111	142.47	535.46	591.31	527	23.56	1712	0	0	0	142.47	535.46	0	0	-4		218.857	76.3866	651.553	116.093	-1706.52	1		63.8123
1713	76.83	46	117	135.06	538.1	1551.77	1383	41.83	1713	59.28	0	152	135.06	538.1	1197.21	1067	55.28		217.12	82.0595	662.815	124.715	-1708.25	1		68.5514
1714	153	136	184	207.09	536.51	1545.04	1377	118	1714	0	0	0	207.09	536.51	0	0	-4		218.166	11.0757	553.343	16.833	-1707.21	1		9.2525
1715	91.06	65	123	170.01	538.1	1634.8	1457	56.06	1715	0	0	0	170.01	538.1	0	0	-4		217.12	47.1095	609.698	71.5975	-1708.25	1		39.3546
1716	82.78	46	116	179.54	537.57	835.91	745	47.78	1716	0	0	0	179.54	537.57	0	0	-4		217.468	37.9283	595.214	57.6438	-1707.9	1		31.6847
1717	174.56	59	240	230.39	537.57	1762.71	1571	139.56	1717	0	0	0	230.39	537.57	0	0	-4		217.468	12.9217	517.931	19.6386	-1707.9	0		10.7946
1718	35.73	23	63	99.04	539.69	601.41	536	0.73	1718	0	0	0	99.04	539.69	0	0	-4		216.073	117.033	717.558	177.868	-1709.3	1		97.768
1719	71.44	43	95	109.63	538.63	721.47	643	36.44	1719	150.78	47	255	109.63	538.63	1522.6	1357	146.78		216.771	107.141	701.464	162.834	-1708.6	1		89.5039
1720	161.47	115	228	220.86	539.69	3079.97	2745	126.47	1720	0	0	0	220.86	539.69	0	0	-4		216.073	4.78664	532.415	7.27478	-1709.3	0		3.99869
1721	79.11	33	134	257.93	538.63	798.89	712	44.11	1721	0	0	0	257.93	538.63	0	0	-4		216.771	41.1592	476.076	62.5541	-1708.6	0		34.3838
1722	66.11	36	88	53.49	539.69	667.61	595	31.11	1722	0	0	0	53.49	539.69	0	0	-4		216.073	162.583	786.786	247.096	-1709.3	1		135.82
1723	45.44	27	83	89.51	539.69	458.91	409	10.44	1723	0	0	0	89.51	539.69	0	0	-4		216.073	126.563	732.042	192.352	-1709.3	1		105.729
1724	66.67	42	97	117.05	539.69	673.22	600	31.67	1724	3.56	0	21	117.05	539.69	35.9	32	-0.44		216.073	99.0234	690.187	150.497	-1709.3	1		82.7227
1725	49.22	26	65	160.48	539.69	497.06	443	14.22	1725	0	0	0	160.48	539.69	0	0	-4		216.073	55.5934	624.181	84.4913	-1709.3	1		46.4419
1726	54.67	36	70	5.83	540.75	552.04	492	19.67	1726	20.33	0	57	5.83	540.75	205.33	183	16.33		215.376	209.546	859.22	318.47	-1710	1		175.052
1727	45.31	28	72	83.97	540.91	660.88	589	10.31	1727	0	0	0	83.97	540.91	0	0	-4		215.271	131.301	740.462	199.552	-1710.1	1		109.687
1728	94.44	56	131	195.43	540.75	953.73	850	59.44	1728	0	0	0	195.43	540.75	0	0	-4		215.376	19.9459	571.064	30.314	-1710	1		16.6625
1729	33.17	24	46	66.2	541.28	223.28	199	-1.83	1729	0	0	0	66.2	541.28	0	0	-4		215.027	148.827	767.469	226.189	-1710.35	1		124.328
1730	102	57	155	180.6	541.28	686.68	612	67	1730	0	0	0	180.6	541.28	0	0	-4		215.027	34.4272	593.603	52.3228	-1710.35	1		28.76
1731	38.17	23	64	213.44	541.28	256.95	229	3.17	1731	0	0	0	213.44	541.28	0	0	-4		215.027	1.58718	543.692	2.41221	-1710.35	1		1.3259
1732	161.83	61	255	271.7	541.28	1089.49	971	126.83	1732	0	0	0	271.7	541.28	0	0	-4		215.027	56.6728	455.148	86.1319	-1710.35	0		47.3437
1733	44.33	16	74	278.06	541.28	298.46	266	9.33	1733	0	0	0	278.06	541.28	0	0	-4		215.027	63.0328	445.482	95.7979	-1710.35	0		52.6567

## Sheet: example file .czi_crypts
	Mean	X	Y
1	64	483.02	110.16
2	27	462.9	157.83
3	255	415.23	248.93
4	255	397.22	290.24
5	32	330.49	387.69
6	106	269.05	434.3
7	22	246.81	479.84
8	226	236.21	517.98

## Sheet: example file .czi_EdU
	Mean	Min	Max	X	Y	IntDen	RawIntDen
1	0	0	0	19.6	3.07	0	0
2	0	0	0	23.83	1.06	0	0
3	0	0	0	33	2.68	0	0
4	0	0	0	46.08	1.06	0	0
5	0	0	0	54.9	2.97	0	0
6	0.17	0	2	62.5	3.18	3.37	3
7	0	0	0	78.91	1.59	0	0
8	0	0	0	85.54	5.03	0	0
9	0	0	0	91.63	1.06	0	0
10	0.33	0	2	167.89	1.06	2.24	2
11	0	0	0	174.25	1.59	0	0
12	0	0	0	206.49	2.44	0	0
13	0	0	0	238.86	1.06	0	0
14	0	0	0	340.55	1.06	0	0
15	0.05	0	1	367.64	2.19	1.12	1
16	0	0	0	380.8	1.06	0	0
17	0.11	0	3	389.51	2.88	4.49	4
18	0.11	0	1	398.81	1.59	1.12	1
19	78.72	1	174	438.53	1.59	1589.92	1417
20	63.45	0	149	454.66	2.07	2349.53	2094
21	16	3	35	465.54	1.06	107.71	96
22	2	0	11	474.02	1.06	13.46	12
23	0	0	0	479.71	3.84	0	0
24	4.17	0	17	484.61	1.06	28.05	25
25	0	0	0	1.06	2.65	0	0
26	0	0	0	10.06	2.65	0	0
27	0	0	0	183.25	4.24	0	0
28	0.11	0	1	243.1	2.65	1.12	1
29	4.78	0	29	490.97	5.83	144.74	129
30	0	0	0	539.69	2.65	0	0
31	0.33	0	3	194.37	3.71	3.37	3
32	0	0	0	217.15	4.24	0	0
33	0	0	0	231.45	3.71	0	0
34	0.08	0	2	245.75	5.69	2.24	2
35	24.44	0	114	514.27	5.3	493.69	440
36	193.44	73	255	520.63	3.71	1953.46	1741
37	3.11	0	14	531.75	5.3	62.83	56
38	1.33	0	6	467.66	4.77	13.46	12
39	195.33	114	255	510.03	4.77	1972.53	1758
40	4.93	0	29	10.06	7.94	83.03	74
41	0	0	0	76.8	6.89	0	0
42	28.67	0	102	448.6	6.89	289.48	258
43	0.56	0	5	497.32	6.89	5.61	5
44	0	0	0	15.36	7.94	0	0
45	0	0	0	197.42	9.93	0	0
46	0	0	0	270.11	8.47	0	0
47	0.08	0	1	397.16	8.96	2.24	2
48	0	0	0	474.02	7.94	0	0
49	0.33	0	2	503.68	7.94	3.37	3
50	0	0	0	111.75	9	0	0
51	0	0	0	436.94	9	0	0
52	13.88	0	65	517.45	10.06	264.8	236
53	0.88	0	8	27.01	10.59	15.71	14
54	0	0	0	50.31	10.06	0	0
55	0	0	0	55.61	11.12	0	0
56	0.44	0	2	186.96	10.06	4.49	4
57	114.11	11	231	221.39	10.59	2304.65	2054
58	0.06	0	3	230.94	16.42	4.49	4
59	0.12	0	1	257.4	11.12	2.24	2
60	1.11	0	10	522.74	10.06	11.22	10
61	0.33	0	2	3.71	11.12	3.37	3
62	0	0	0	32.31	11.12	0	0
63	0	0	0	71.5	11.12	0	0
64	0.06	0	2	102.44	15.02	2.24	2
65	0	0	0	235.69	11.12	0	0
66	0	0	0	252.63	11.12	0	0
67	0	0	0	21.71	12.18	0	0
68	0	0	0	192.26	12.18	0	0
69	2.11	0	9	280.17	12.18	21.32	19
70	0	0	0	537.57	12.18	0	0
71	0	0	0	38.66	13.24	0	0
72	0	0	0	397.75	14.3	0	0
73	2.1	0	36	405.48	18.29	160.45	143
74	39	0	132	508.44	14.83	787.67	702
75	0	0	0	61.97	14.3	0	0
76	0	0	0	87.92	15.36	0	0
77	0	0	0	436.94	14.3	0	0
78	0	0	0	492.03	14.3	0	0
79	3.11	0	33	30.45	17.48	125.67	112
80	0.56	0	5	46.08	15.36	5.61	5
81	0	0	0	206.03	15.36	0	0
82	0.11	0	1	459.19	15.36	1.12	1
83	0	0	0	68.32	16.42	0	0
84	0	0	0	95.86	16.42	0	0
85	0.06	0	1	211.32	16.95	1.12	1
86	0	0	0	443.3	16.42	0	0
87	0	0	0	528.04	16.42	0	0
88	0	0	0	19.6	19.07	0	0
89	0	0	0	38.66	17.48	0	0
90	0.04	0	2	71.73	22.94	2.24	2
91	0	0	0	78.91	17.48	0	0
92	0	0	0	245.26	20	0	0
93	0	0	0	251.57	17.48	0	0
94	0.11	0	1	266.4	17.48	1.12	1
95	0	0	0	271.7	17.48	0	0
96	0	0	0	475.08	17.48	0	0
97	0.11	0	1	182.72	19.6	1.12	1
98	2.22	0	9	511.09	19.6	22.44	20
99	0	0	0	42.9	21.71	0	0
100	0	0	0	84.21	21.71	0	0
101	0.02	0	2	105.89	29.73	2.24	2
102	0.06	0	1	214.5	22.24	1.12	1
103	0.09	0	1	253.65	23.14	2.24	2
104	0	0	0	278.06	21.71	0	0
105	1.4	0	18	420.25	24.43	39.27	35
106	0.15	0	5	232.28	31.78	16.83	15
107	0.04	0	1	285.09	24.89	1.12	1
108	0	0	0	28.07	23.83	0	0
109	0.78	0	5	119.17	23.83	7.85	7
110	0.06	0	1	292.89	25.42	1.12	1
111	0.22	0	2	307.71	23.83	2.24	2
112	0.44	0	2	316.19	23.83	4.49	4
113	47	41	62	429.53	23.83	474.62	423
114	0.22	0	4	23.83	26.48	4.49	4
115	0	0	0	51.37	24.89	0	0
116	0	0	0	90.57	24.89	0	0
117	0	0	0	242.04	24.89	0	0
118	0	0	0	1.06	25.95	0	0
119	0.56	0	5	78.91	25.95	5.61	5
120	0.33	0	2	124.46	25.95	3.37	3
121	1.18	0	5	335.26	27.01	22.44	20
122	0	0	0	34.96	27.54	0	0
123	1.89	0	8	262.17	27.01	19.07	17
124	11.11	0	36	448.6	27.01	112.2	100
125	0.61	0	6	301.36	29.66	12.34	11
126	0.06	0	1	526.45	29.66	1.12	1
127	0	0	0	251.04	29.66	0	0
128	0	0	0	307.19	30.19	0	0
129	0	0	0	520.63	30.19	0	0
130	0	0	0	3.18	31.25	0	0
131	0	0	0	87.39	31.25	0	0
132	1.41	0	13	264.29	32.66	42.64	38
133	0.21	0	3	313.28	34.73	11.22	10
134	0.11	0	1	64.09	32.31	1.12	1
135	0	0	0	76.8	33.37	0	0
136	0.11	0	1	98.51	33.37	2.24	2
137	0	0	0	128.7	32.31	0	0
138	0.89	0	5	368.09	32.31	8.98	8
139	0	0	0	26.48	33.37	0	0
140	0	0	0	71.5	33.37	0	0
141	0.22	0	2	325.72	33.37	2.24	2
142	10.17	0	27	433.77	34.43	399.44	356
143	0.08	0	2	13.83	35.91	2.24	2
144	0	0	0	32.31	36.01	0	0
145	0	0	0	123.4	34.43	0	0
146	0	0	0	331.02	34.43	0	0
147	0	0	0	451.77	34.43	0	0
148	0	0	0	216.62	35.49	0	0
149	0.06	0	1	251.04	35.49	1.12	1
150	0.56	0	5	338.43	35.49	5.61	5
151	0.78	0	4	344.79	35.49	7.85	7
152	0.11	0	1	129.76	36.54	1.12	1
153	0.89	0	3	318.31	36.54	8.98	8
154	0.22	0	1	351.14	36.54	2.24	2
155	0	0	0	403.05	36.54	0	0
156	0	0	0	443.3	36.54	0	0
157	0	0	0	467.66	36.54	0	0
158	0	0	0	521.69	36.54	0	0
159	0	0	0	355.38	37.6	0	0
160	0	0	0	74.68	38.66	0	0
161	0	0	0	83.15	38.66	0	0
162	0	0	0	95.86	40.25	0	0
163	10.82	0	141	261.57	45.83	667.61	595
164	16.39	0	253	306.53	43.51	1047.98	934
165	0	0	0	1.06	39.72	0	0
166	0.22	0	2	25.95	39.72	2.24	2
167	0	0	0	88.98	41.31	0	0
168	0	0	0	114.4	40.78	0	0
169	0	0	0	135.59	40.78	0	0
170	0	0	0	257.4	40.25	0	0
171	0	0	0	363.86	39.72	0	0
172	0	0	0	438	39.72	0	0
173	0	0	0	525.92	39.72	0	0
174	0.33	0	3	20.66	40.78	3.37	3
175	0	0	0	127.11	41.84	0	0
176	0	0	0	107.51	43.43	0	0
177	0	0	0	183.78	41.84	0	0
178	1	0	5	331.02	41.84	10.1	9
179	1	0	6	369.15	41.84	10.1	9
180	0.22	0	2	141.41	44.49	4.49	4
181	0	0	0	146.71	42.9	0	0
182	0	0	0	163.66	42.9	0	0
183	0	0	0	244.16	42.9	0	0
184	0.06	0	1	281.23	44.49	1.12	1
185	0	0	0	289.31	44.36	0	0
186	0.1	0	2	378.61	44.7	3.37	3
187	0.67	0	6	444.36	42.9	6.73	6
188	0.44	0	3	121.81	45.02	7.85	7
189	0	0	0	295	43.96	0	0
190	0.11	0	1	321.49	43.96	1.12	1
191	12.56	0	40	440.12	43.96	126.79	113
192	0	0	0	520.63	43.96	0	0
193	0	0	0	92.69	45.02	0	0
194	0	0	0	248.4	45.02	0	0
195	0.56	0	3	351.14	46.08	5.61	5
196	36.78	11	80	425.29	46.08	371.39	331
197	6.56	0	14	453.89	46.08	66.2	59
198	0	0	0	102.22	47.14	0	0
199	0	0	0	116.12	48.2	0	0
200	0	0	0	315.13	47.14	0	0
201	0.44	0	2	358.56	47.14	4.49	4
202	0.24	0	5	128.54	50.66	8.98	8
203	0	0	0	136.11	48.2	0	0
204	0	0	0	150.41	49.79	0	0
205	0	0	0	253.69	48.2	0	0
206	0.06	0	1	300.83	48.2	1.12	1
207	0	0	0	22.77	49.26	0	0
208	0	0	0	110.69	49.26	0	0
209	11.44	2	22	9	50.31	115.57	103
210	0	0	0	157.3	50.31	0	0
211	0	0	0	371.27	50.31	0	0
212	0	0	0	507.91	50.31	0	0
213	0	0	0	144.59	51.37	0	0
214	0.11	0	1	265.34	51.37	1.12	1
215	0	0	0	380.8	51.37	0	0
216	56.61	0	226	429.89	58.4	6287.86	5604
217	0	0	0	454.95	51.37	0	0
218	1.11	0	4	475.08	51.37	11.22	10
219	0.78	0	7	136.11	52.43	7.85	7
220	0	0	0	117.05	53.49	0	0
221	0.44	0	4	339.49	53.49	4.49	4
222	1.22	0	7	350.09	53.49	12.34	11
223	0	0	0	541.28	53.49	0	0
224	0.06	0	1	153.06	55.61	1.12	1
225	0.11	0	1	303.48	54.55	1.12	1
226	0.19	0	7	274.06	58.45	11.22	10
227	0	0	0	139.29	56.67	0	0
228	0	0	0	328.37	58.26	0	0
229	0	0	0	464.49	57.73	0	0
230	0	0	0	25.95	57.73	0	0
231	0	0	0	381.86	58.79	0	0
232	0	0	0	502.62	58.79	0	0
233	0	0	0	535.46	58.79	0	0
234	0.22	0	2	146.71	59.85	2.24	2
235	0.11	0	1	351.14	59.85	1.12	1
236	0.11	0	1	367.03	59.85	1.12	1
237	0	0	0	519.57	59.85	0	0
238	0	0	0	152	60.91	0	0
239	0	0	0	177.43	60.91	0	0
240	0	0	0	446.48	60.91	0	0
241	0	0	0	11.12	61.97	0	0
242	0	0	0	245.22	61.97	0	0
243	0.44	0	4	387.16	61.97	4.49	4
244	0.24	0	5	287.57	65.7	13.46	12
245	66.22	0	158	380.8	63.03	668.73	596
246	0.23	0	7	300.71	66.17	7.85	7
247	0.67	0	6	484.61	64.09	6.73	6
248	0	0	0	166.83	65.14	0	0
249	0	0	0	196.49	65.14	0	0
250	0.33	0	2	369.15	65.14	3.37	3
251	52.61	0	182	423.53	71.24	4899.91	4367
252	0.33	0	3	506.86	65.14	3.37	3
253	0.22	0	2	225.09	66.2	2.24	2
254	0.67	0	3	355.38	66.2	6.73	6
255	0	0	0	489.91	66.2	0	0
256	0	0	0	308.77	67.26	0	0
257	0	0	0	314.07	67.26	0	0
258	1.56	0	7	345.85	67.26	15.71	14
259	68.22	17	103	379.74	67.26	688.93	614
260	0	0	0	47.14	68.32	0	0
261	0.33	0	3	319.37	68.32	3.37	3
262	0	0	0	445.42	68.32	0	0
263	0	0	0	18.54	69.38	0	0
264	0	0	0	24.89	69.38	0	0
265	0.22	0	2	121.29	69.38	2.24	2
266	0	0	0	11.12	70.44	0	0
267	0	0	0	101.16	71.5	0	0
268	0.89	0	8	209.2	70.44	8.98	8
269	0	0	0	541.28	70.44	0	0
270	0.33	0	2	139.29	71.5	3.37	3
271	0	0	0	315.13	71.5	0	0
272	46.11	0	192	394.57	71.5	465.64	415
273	0	0	0	531.22	71.5	0	0
274	0	0	0	322.67	74.93	0	0
275	0.33	0	2	339.49	72.56	3.37	3
276	0.11	0	1	374.45	72.56	1.12	1
277	4.67	0	19	433.77	72.56	47.13	42
278	1.24	0	39	24.84	78.27	57.22	51
279	9.11	0	30	450.71	73.62	92.01	82
280	0.19	0	2	220.86	75.21	3.37	3
281	0	0	0	226.15	74.68	0	0
282	0.44	0	4	298.18	74.68	4.49	4
283	0.33	0	2	347.97	74.68	3.37	3
284	1.11	0	10	483.55	74.68	11.22	10
285	0	0	0	106.46	75.74	0	0
286	0.15	0	4	202.5	78.56	4.49	4
287	0	0	0	232.51	75.74	0	0
288	0.11	0	1	286.53	75.74	1.12	1
289	0.12	0	1	365.97	76.27	2.24	2
290	38.22	0	124	388.22	75.74	385.98	344
291	0	0	0	35.49	76.8	0	0
292	0	0	0	130.13	78.35	0	0
293	0	0	0	209.73	77.86	0	0
294	0.44	0	2	215.56	76.8	4.49	4
295	87.61	5	234	374.98	77.86	1769.44	1577
296	0	0	0	118.11	78.91	0	0
297	0	0	0	496.26	77.86	0	0
298	0	0	0	2.65	78.91	0	0
299	0	0	0	444.36	78.91	0	0
300	0.33	0	2	329.96	79.97	3.37	3
301	0.49	0	9	356.95	85.21	37.03	33
302	0	0	0	109.63	81.03	0	0
303	33.84	0	94	423.68	85.32	2392.17	2132
304	0	0	0	438	81.03	0	0
305	0	0	0	104.53	84.02	0	0
306	0	0	0	214.5	82.09	0	0
307	0	0	0	229.33	82.09	0	0
308	0	0	0	233.57	82.09	0	0
309	0	0	0	334.2	82.09	0	0
310	0	0	0	433.77	82.09	0	0
311	0.06	0	1	497.32	83.68	1.12	1
312	0	0	0	531.22	82.09	0	0
313	0	0	0	29.13	83.15	0	0
314	0	0	0	77.86	83.15	0	0
315	0	0	0	220.86	83.15	0	0
316	11.56	0	22	469.78	83.15	116.69	104
317	0	0	0	15.36	84.21	0	0
318	0	0	0	140.6	85.83	0	0
319	0	0	0	153.06	84.21	0	0
320	0.33	0	3	237.8	84.21	3.37	3
321	0	0	0	242.04	84.21	0	0
322	0.22	0	2	329.96	84.21	2.24	2
323	0	0	0	442.24	84.21	0	0
324	0.03	0	2	96.46	91.71	2.24	2
325	0	0	0	454.95	85.27	0	0
326	0.67	0	5	127.64	86.33	6.73	6
327	0.06	0	1	333.67	87.92	1.12	1
328	21.72	0	94	387.69	87.92	438.71	391
329	0.11	0	3	26.3	88.45	3.37	3
330	0	0	0	228.27	87.39	0	0
331	25.56	0	59	438	87.39	258.07	230
332	255	255	255	448.6	87.39	2575.06	2295
333	0	0	0	480.37	87.39	0	0
334	4.78	0	10	486.73	87.39	48.25	43
335	0	0	0	1.06	88.45	0	0
336	0	0	0	114.93	88.45	0	0
337	0.06	0	1	247.87	89.51	1.12	1
338	0.27	0	5	347.03	94.57	24.68	22
339	29.06	0	118	417.35	88.98	586.82	523
340	0	0	0	7.94	89.51	0	0
341	0	0	0	364.91	89.51	0	0
342	10.56	0	31	432.71	90.57	106.59	95
343	2.11	0	8	463.43	90.57	21.32	19
344	0	0	0	501.56	90.57	0	0
345	0	0	0	264.29	91.63	0	0
346	28.89	6	52	452.83	91.63	291.73	260
347	0	0	0	467.66	91.63	0	0
348	1.47	0	15	474.1	97.79	84.15	75
349	0	0	0	497.32	91.63	0	0
350	0	0	0	20.66	93.74	0	0
351	0	0	0	141.41	93.21	0	0
352	0.11	0	1	272.76	92.69	1.12	1
353	221.56	148	255	401.99	92.69	2237.33	1994
354	0.33	0	2	168.95	93.74	3.37	3
355	0	0	0	251.57	93.74	0	0
356	0.42	0	6	290.03	96.27	12.34	11
357	0	0	0	68.32	94.8	0	0
358	0.67	0	5	164.71	94.8	6.73	6
359	0	0	0	245.22	94.8	0	0
360	0.28	0	3	298.71	95.33	5.61	5
361	18.39	0	85	457.6	96.39	371.39	331
362	0	0	0	7.94	95.86	0	0
363	0.05	0	1	283.65	96.62	1.12	1
364	0	0	0	430.59	95.86	0	0
365	0.06	0	1	440.65	96.39	1.12	1
366	92.8	0	255	450.71	95.86	1561.87	1392
367	0.22	0	1	239.92	96.92	2.24	2
368	0.33	0	3	263.23	96.92	3.37	3
369	0.08	0	1	275.64	98.79	2.24	2
370	6.67	1	15	480.37	96.92	67.32	60
371	0	0	0	1.06	97.98	0	0
372	0.56	0	3	156.24	97.98	5.61	5
373	0	0	0	256.87	97.98	0	0
374	0.33	0	3	327.84	97.98	3.37	3
375	0	0	0	82.09	99.04	0	0
376	0	0	0	269.58	99.04	0	0
377	72.67	24	127	407.29	99.04	733.81	654
378	3.11	0	14	412.58	99.04	31.42	28
379	0	0	0	426.35	99.04	0	0
380	1.11	0	9	486.2	99.57	22.44	20
381	0	0	0	515.33	99.04	0	0
382	0.44	0	4	525.92	99.04	4.49	4
383	0	0	0	16.42	100.1	0	0
384	0	0	0	162.6	100.1	0	0
385	0.56	0	2	176.37	100.1	5.61	5
386	0.04	0	1	293.24	102.57	1.12	1
387	0	0	0	299.24	100.1	0	0
388	0	0	0	305.6	100.1	0	0
389	63.09	0	255	416.21	103.45	3964.13	3533
390	0.22	0	2	263.23	101.16	2.24	2
391	0.78	0	5	340.55	101.16	7.85	7
392	175.06	79	255	401.46	101.69	3535.52	3151
393	0	0	0	22.77	102.22	0	0
394	0	0	0	69.38	102.22	0	0
395	0	0	0	145.65	102.22	0	0
396	0	0	0	167.89	102.22	0	0
397	0	0	0	432.71	102.22	0	0
398	0	0	0	31.25	103.28	0	0
399	0	0	0	272.76	103.28	0	0
400	0.11	0	1	284.41	103.28	1.12	1
401	2.89	0	14	388.22	103.28	29.17	26
402	0	0	0	541.28	103.28	0	0
403	0	0	0	150.94	104.34	0	0
404	0	0	0	157.3	104.34	0	0
405	0.03	0	1	310.05	106.38	1.12	1
406	0	0	0	1.06	105.4	0	0
407	0	0	0	9.53	106.46	0	0
408	0	0	0	141.41	105.4	0	0
409	111.06	30	250	403.58	106.99	2242.94	1999
410	0	0	0	76.4	108.81	0	0
411	0	0	0	108.57	106.46	0	0
412	0	0	0	174.78	107.51	0	0
413	0.22	0	2	197.55	106.46	2.24	2
414	0.11	0	1	317.25	106.46	1.12	1
415	1.22	0	7	480.37	106.46	12.34	11
416	0	0	0	69.38	107.51	0	0
417	0	0	0	86.86	107.51	0	0
418	0	0	0	206.03	107.51	0	0
419	31.77	0	105	397.45	111.93	1247.7	1112
420	0	0	0	3.71	109.63	0	0
421	55.67	15	87	231.45	109.63	562.14	501
422	37.56	18	71	421.06	109.63	379.25	338
423	0	0	0	110.59	115.46	0	0
424	0.07	0	1	184.84	111.75	1.12	1
425	0	0	0	303.48	110.69	0	0
426	0.33	0	3	487.79	110.69	3.37	3
427	0	0	0	524.86	110.69	0	0
428	0	0	0	160.48	111.75	0	0
429	24.89	0	72	250.51	111.75	251.33	224
430	247	183	255	407.29	111.75	2494.27	2223
431	0.67	0	3	478.26	111.75	6.73	6
432	31.78	0	139	256.87	112.81	320.9	286
433	0	0	0	308.77	112.81	0	0
434	0.28	0	9	315.56	117.4	12.34	11
435	0	0	0	190.14	113.87	0	0
436	13.55	0	66	421.63	115.03	501.55	447
437	0.12	0	2	438.39	116.37	4.49	4
438	0	0	0	456.01	113.87	0	0
439	0	0	0	5.83	114.93	0	0
440	0	0	0	118.11	114.93	0	0
441	75.56	0	188	142.47	114.93	762.98	680
442	0	0	0	152.53	116.52	0	0
443	0	0	0	295	114.93	0	0
444	0.44	0	6	468.99	116.78	17.95	16
445	0	0	0	75.74	115.99	0	0
446	0	0	0	101.82	118.64	0	0
447	0	0	0	127.64	119.17	0	0
448	0	0	0	194.37	115.99	0	0
449	0	0	0	83.15	117.05	0	0
450	0	0	0	89.51	117.05	0	0
451	0	0	0	236.74	117.05	0	0
452	0.11	0	1	199.67	118.11	1.12	1
453	23	0	119	390.43	120.48	851.62	759
454	0	0	0	141.41	119.17	0	0
455	0	0	0	160.48	119.17	0	0
456	0	0	0	206.03	119.17	0	0
457	0	0	0	274.88	119.17	0	0
458	19.95	0	92	450.64	121.86	985.14	878
459	0	0	0	486.73	119.17	0	0
460	0	0	0	520.63	119.17	0	0
461	0	0	0	94.8	120.23	0	0
462	6.29	0	60	166.3	122.34	240.11	214
463	0.33	0	3	396.69	120.23	3.37	3
464	3.39	0	25	431.65	121.81	68.44	61
465	0	0	0	538.63	120.23	0	0
466	0	0	0	2.12	122.34	0	0
467	0	0	0	82.09	121.29	0	0
468	0.78	0	4	436.94	121.29	7.85	7
469	0	0	0	426.35	122.34	0	0
470	0	0	0	462.37	122.34	0	0
471	0	0	0	149.89	124.99	0	0
472	0.17	0	3	203.25	124.86	4.49	4
473	0	0	0	219.8	123.4	0	0
474	1.22	0	3	444.36	123.4	12.34	11
475	0	0	0	211.32	124.46	0	0
476	0	0	0	251.57	124.46	0	0
477	30.18	0	79	381.86	125.52	575.6	513
478	0	0	0	400.93	124.46	0	0
479	0	0	0	485.67	124.46	0	0
480	0.53	0	11	158.8	128.61	20.2	18
481	0	0	0	179.54	125.52	0	0
482	0.56	0	3	394.57	125.52	5.61	5
483	0	0	0	131.88	126.58	0	0
484	0	0	0	136.11	126.58	0	0
485	0	0	0	140.35	126.58	0	0
486	0	0	0	423.43	127.26	0	0
487	0.17	0	3	466.6	128.17	3.37	3
488	0	0	0	514.27	126.58	0	0
489	0	0	0	103.28	127.64	0	0
490	9.56	0	37	170.01	127.64	96.49	86
491	19.11	0	68	174.25	127.64	192.99	172
492	0	0	0	263.23	127.64	0	0
493	81.48	1	210	376.21	130.82	2468.47	2200
494	0	0	0	85.27	128.7	0	0
495	0.11	0	1	195.43	128.7	1.12	1
496	0	0	0	215.92	130.26	0	0
497	0.02	0	1	240.24	131.15	1.12	1
498	12.22	0	40	388.22	128.7	123.42	110
499	0	0	0	474.02	128.7	0	0
500	0	0	0	521.69	128.7	0	0
501	6.88	0	79	180.65	130.86	185.14	165
502	0.11	0	1	268.52	129.76	1.12	1
503	0	0	0	531.22	129.76	0	0
504	75.74	0	255	187.5	134.72	2974.5	2651
505	0	0	0	230.92	131.88	0	0
506	4.56	0	16	393.51	130.82	46	41
507	1.11	0	7	397.75	130.82	11.22	10
508	0.28	0	3	418.41	131.88	5.61	5
509	0	0	0	457.07	130.82	0	0
510	0	0	0	138.23	131.88	0	0
511	0	0	0	208.14	131.88	0	0
512	0	0	0	225.09	131.88	0	0
513	0	0	0	249.46	131.88	0	0
514	32.27	0	241	371.46	142.59	4706.92	4195
515	0	0	0	143.53	132.94	0	0
516	0	0	0	148.83	132.94	0	0
517	34.33	0	123	173.19	134	577.85	515
518	0	0	0	197.55	132.94	0	0
519	0.16	0	3	384.79	134.38	4.49	4
520	7.73	0	94	427.37	134.73	225.53	201
521	0.04	0	1	526.64	135.65	1.12	1
522	0	0	0	412.58	134	0	0
523	19.22	0	70	440.65	135.06	388.22	346
524	0	0	0	160.48	135.06	0	0
525	0	0	0	468.72	135.06	0	0
526	0	0	0	476.14	135.06	0	0
527	8.27	0	64	206.03	136.11	139.13	124
528	0	0	0	250.51	136.11	0	0
529	0	0	0	257.93	139.29	0	0
530	0.11	0	1	406.23	136.11	1.12	1
531	0.44	0	4	448.6	136.11	4.49	4
532	0.06	0	1	153.59	138.23	1.12	1
533	0.16	0	3	201.33	141.56	7.85	7
534	0	0	0	392.46	137.17	0	0
535	0	0	0	518.51	137.17	0	0
536	2.19	0	11	211.85	139.29	39.27	35
537	0.33	0	3	219.8	138.23	3.37	3
538	0.08	0	1	454.63	139.62	2.24	2
539	0	0	0	265.62	142.63	0	0
540	0	0	0	361.74	140.35	0	0
541	0	0	0	398.81	140.35	0	0
542	67.78	6	132	421.06	139.29	684.44	610
543	0	0	0	161.54	140.35	0	0
544	56.33	27	109	413.64	140.35	568.87	507
545	0	0	0	140.35	141.41	0	0
546	0	0	0	243.1	141.41	0	0
547	0	0	0	391.4	141.41	0	0
548	6.67	0	18	433.77	141.41	67.32	60
549	0	0	0	520.63	141.41	0	0
550	0	0	0	171.25	143.5	0	0
551	0	0	0	194.37	142.47	0	0
552	14.29	0	41	406.19	145.21	545.31	486
553	3.89	0	15	442.24	142.47	39.27	35
554	0	0	0	230.6	145.01	0	0
555	0.26	0	8	281.88	146.64	8.98	8
556	0.08	0	2	182.13	146.45	2.24	2
557	1.27	0	29	217.23	146.93	47.13	42
558	0	0	0	251.57	144.59	0	0
559	0	0	0	274.88	145.65	0	0
560	195.78	168	225	414.7	144.59	1977.02	1762
561	0	0	0	535.46	144.59	0	0
562	0	0	0	45.02	145.65	0	0
563	82.67	34	137	363.86	145.65	834.79	744
564	0	0	0	389.28	145.65	0	0
565	0	0	0	62.5	147.77	0	0
566	0	0	0	76.27	148.83	0	0
567	0	0	0	239.92	148.83	0	0
568	0	0	0	249.46	148.83	0	0
569	0.33	0	3	459.19	148.83	3.37	3
570	0	0	0	63.24	152.22	0	0
571	0	0	0	291.3	151.47	0	0
572	0.03	0	1	90.3	151.74	1.12	1
573	0	0	0	229.33	152.53	0	0
574	0	0	0	254.75	150.94	0	0
575	0	0	0	79.97	152	0	0
576	0.11	0	1	531.22	152	1.12	1
577	0	0	0	99.04	153.06	0	0
578	0	0	0	186.96	153.06	0	0
579	0	0	0	191.2	153.06	0	0
580	0	0	0	205.78	158.94	0	0
581	0	0	0	301.36	153.06	0	0
582	0	0	0	305.6	153.06	0	0
583	121.65	0	255	358.69	162.4	15013.9	13381
584	0	0	0	49.26	154.12	0	0
585	0	0	0	239.92	154.12	0	0
586	0	0	0	263.23	154.12	0	0
587	0	0	0	297.12	154.12	0	0
588	0.11	0	2	320.96	155.71	2.24	2
589	0	0	0	244.16	156.77	0	0
590	0	0	0	271.17	156.24	0	0
591	0	0	0	403.05	155.18	0	0
592	26.11	0	214	447.01	156.24	527.35	470
593	0	0	0	54.55	156.24	0	0
594	0	0	0	72.56	156.24	0	0
595	0.11	0	1	77.86	157.3	1.12	1
596	0	0	0	107.51	157.3	0	0
597	0	0	0	304.54	157.3	0	0
598	31.83	0	111	374.85	159.46	857.23	764
599	0.36	0	6	409.63	160.68	19.07	17
600	1.11	0	4	436.94	157.3	11.22	10
601	0	0	0	64.99	160.1	0	0
602	0	0	0	86.33	158.36	0	0
603	0	0	0	97.45	158.36	0	0
604	0	0	0	227.21	158.36	0	0
605	0.44	0	3	458.13	158.36	4.49	4
606	0	0	0	115.99	159.42	0	0
607	0.22	0	2	72.56	160.48	2.24	2
608	0	0	0	122.87	161.01	0	0
609	0.22	0	2	504.74	160.48	2.24	2
610	0	0	0	81.03	163.13	0	0
611	0.58	0	11	254.31	163.43	28.05	25
612	0	0	0	277.53	163.66	0	0
613	0.09	0	2	310.99	163.17	3.37	3
614	0	0	0	221.91	163.13	0	0
615	0	0	0	266.93	163.13	0	0
616	235.11	163	255	351.14	162.6	2374.22	2116
617	0	0	0	129.76	163.66	0	0
618	0	0	0	30.19	164.71	0	0
619	0	0	0	70.44	164.71	0	0
620	0.22	0	2	106.46	164.71	2.24	2
621	0	0	0	228.8	165.77	0	0
622	70.24	0	255	426.78	167.05	3546.74	3161
623	0	0	0	461.31	164.71	0	0
624	0	0	0	52.43	165.77	0	0
625	0	0	0	86.33	165.77	0	0
626	0	0	0	95.86	165.77	0	0
627	49.89	0	175	327.84	165.77	503.79	449
628	25.2	0	212	337.9	173.31	2403.39	2142
629	16.23	0	53	414.73	166.83	710.25	633
630	0	0	0	102.22	166.83	0	0
631	0.09	0	3	236.96	168.17	3.37	3
632	0	0	0	264.81	167.89	0	0
633	0.81	0	16	294.68	168.63	23.56	21
634	0.44	0	4	136.11	167.89	4.49	4
635	0	0	0	374.45	167.89	0	0
636	0	0	0	382.92	167.89	0	0
637	0	0	0	441.18	170.36	0	0
638	0.62	0	6	450.71	168.42	11.22	10
639	0	0	0	146.71	168.95	0	0
640	0	0	0	288.65	168.95	0	0
641	0	0	0	108.57	170.01	0	0
642	0	0	0	113.87	170.01	0	0
643	0.02	0	1	248.98	172.98	1.12	1
644	0	0	0	271.7	170.54	0	0
645	1.35	0	12	317.25	171.07	25.81	23
646	0	0	0	514.27	170.01	0	0
647	0	0	0	21.71	171.07	0	0
648	0	0	0	141.41	171.07	0	0
649	0	0	0	396.69	171.07	0	0
650	218.56	118	255	345.85	172.13	2207.03	1967
651	0.05	0	1	433.46	173.19	1.12	1
652	0	0	0	100.1	173.19	0	0
653	0	0	0	104.34	173.19	0	0
654	0	0	0	125.52	173.19	0	0
655	0.05	0	2	280.48	174.89	2.24	2
656	30	0	132	322.54	174.25	302.95	270
657	0	0	0	367.03	174.25	0	0
658	0	0	0	21.71	175.31	0	0
659	0	0	0	142.47	175.31	0	0
660	0	0	0	150.94	175.31	0	0
661	0	0	0	228.27	175.31	0	0
662	0	0	0	492.03	175.31	0	0
663	0	0	0	33.37	176.37	0	0
664	0	0	0	259.52	177.43	0	0
665	0.33	0	8	315.13	178.84	10.1	9
666	0	0	0	448.6	176.37	0	0
667	0	0	0	114.93	177.43	0	0
668	0	0	0	155.71	178.49	0	0
669	39.35	0	255	328.37	181.29	1501.28	1338
670	0	0	0	130.82	179.54	0	0
671	0	0	0	265.34	179.54	0	0
672	0	0	0	284.41	180.6	0	0
673	0	0	0	289.71	179.54	0	0
674	0	0	0	302.42	179.54	0	0
675	0.33	0	3	136.11	180.6	3.37	3
676	0	0	0	299.45	183.99	0	0
677	0	0	0	454.95	180.6	0	0
678	0	0	0	504.74	180.6	0	0
679	0	0	0	269.58	181.66	0	0
680	0	0	0	310.89	181.66	0	0
681	0	0	0	431.65	181.66	0	0
682	0	0	0	162.6	182.72	0	0
683	0	0	0	143.53	183.78	0	0
684	0	0	0	158.36	183.78	0	0
685	0.06	0	1	171.6	185.37	1.12	1
686	0	0	0	320.43	183.78	0	0
687	0.03	0	1	276.15	187.38	1.12	1
688	0	0	0	445.42	184.84	0	0
689	0	0	0	452.83	184.84	0	0
690	0	0	0	270.64	185.9	0	0
691	0	0	0	352.2	185.9	0	0
692	0	0	0	415.76	185.9	0	0
693	0	0	0	496.26	185.9	0	0
694	0	0	0	186.96	186.96	0	0
695	0	0	0	483.55	186.96	0	0
696	0	0	0	488.85	186.96	0	0
697	0.11	0	1	500.5	186.96	1.12	1
698	0	0	0	42.9	188.02	0	0
699	0	0	0	150.68	189.21	0	0
700	0	0	0	307.71	188.02	0	0
701	0	0	0	345.85	188.02	0	0
702	0	0	0	406.23	188.02	0	0
703	0	0	0	324.66	189.08	0	0
704	0.06	0	2	331.9	190.89	2.24	2
705	0.78	0	5	441.18	189.08	7.85	7
706	0	0	0	34.43	190.14	0	0
707	0	0	0	50.31	190.14	0	0
708	0	0	0	157.3	190.14	0	0
709	0	0	0	359.09	191.73	0	0
710	0.33	0	3	506.86	190.14	3.37	3
711	0	0	0	178.49	191.2	0	0
712	24.62	0	213	290.01	196.94	2099.32	1871
713	0	0	0	511.09	191.2	0	0
714	0	0	0	390.34	192.26	0	0
715	0.11	0	1	166.83	193.31	1.12	1
716	0.44	0	3	185.9	193.31	4.49	4
717	0	0	0	193.31	194.37	0	0
718	0	0	0	303.48	194.37	0	0
719	0	0	0	314.07	194.37	0	0
720	8.06	0	35	433.24	196.76	325.39	290
721	0	0	0	448.6	194.37	0	0
722	0	0	0	17.48	195.43	0	0
723	0	0	0	101.16	195.43	0	0
724	0	0	0	319.9	195.96	0	0
725	0	0	0	333.67	196.49	0	0
726	0	0	0	338.68	200.85	0	0
727	0	0	0	44.49	198.61	0	0
728	0.06	0	1	200.2	198.08	1.12	1
729	0	0	0	351.14	196.49	0	0
730	0	0	0	483.55	196.49	0	0
731	0	0	0	499.44	196.49	0	0
732	0	0	0	50.31	197.55	0	0
733	0	0	0	427.41	197.55	0	0
734	0	0	0	493.09	197.55	0	0
735	0	0	0	175.31	198.61	0	0
736	107.89	21	209	303.48	198.61	1089.49	971
737	1.88	0	14	344.26	199.67	33.66	30
738	0	0	0	359.62	198.61	0	0
739	0	0	0	383.98	198.61	0	0
740	0	0	0	181.66	199.67	0	0
741	0	0	0	395.63	199.67	0	0
742	1.33	0	3	440.12	199.67	13.46	12
743	0	0	0	39.72	200.73	0	0
744	0	0	0	209.2	200.73	0	0
745	0	0	0	66.2	201.79	0	0
746	0	0	0	194.9	203.91	0	0
747	0	0	0	58.79	203.91	0	0
748	0	0	0	215.56	202.85	0	0
749	1.58	0	18	349.75	207.33	106.59	95
750	0	0	0	369.15	202.85	0	0
751	0.11	0	4	75.53	206.24	4.49	4
752	0	0	0	85.27	204.97	0	0
753	0	0	0	387.16	203.91	0	0
754	0	0	0	40.78	204.97	0	0
755	43.05	0	180	315.7	211.98	3526.54	3143
756	0	0	0	439.06	204.97	0	0
757	0	0	0	67.26	206.03	0	0
758	0	0	0	108.57	206.03	0	0
759	0	0	0	125.52	206.03	0	0
760	0	0	0	177.43	206.03	0	0
761	0	0	0	209.73	207.09	0	0
762	0	0	0	219.27	207.09	0	0
763	209.89	121	255	304.54	207.09	2119.52	1889
764	0	0	0	79.97	208.14	0	0
765	0	0	0	120.23	208.14	0	0
766	0.44	0	4	297.12	208.14	4.49	4
767	0	0	0	383.98	208.14	0	0
768	0	0	0	395.63	208.14	0	0
769	0	0	0	497.32	208.14	0	0
770	0	0	0	90.57	209.2	0	0
771	0	0	0	95.86	209.2	0	0
772	0	0	0	374.45	209.2	0	0
773	97.19	33	206	311.3	212.06	2835.37	2527
774	0	0	0	341.61	210.26	0	0
775	126.44	16	208	390.34	210.26	1276.87	1138
776	0	0	0	39.72	211.32	0	0
777	0	0	0	102.22	211.32	0	0
778	0	0	0	225.09	211.32	0	0
779	0	0	0	361.21	212.38	0	0
780	0	0	0	107.51	213.97	0	0
781	0	0	0	475.08	212.38	0	0
782	0	0	0	483.55	212.38	0	0
783	0	0	0	45.02	213.44	0	0
784	0	0	0	328.9	213.44	0	0
785	0	0	0	492.03	215.56	0	0
786	0.11	0	1	235.69	214.5	1.12	1
787	4.33	0	24	323.6	214.5	43.76	39
788	18.33	0	72	354.32	214.5	185.14	165
789	0	0	0	438	214.5	0	0
790	0	0	0	27.01	215.56	0	0
791	0	0	0	82.09	215.56	0	0
792	55.89	0	205	337.37	215.56	564.38	503
793	7.61	0	65	384.59	220.84	520.62	464
794	0	0	0	403.34	216.96	0	0
795	0	0	0	432.71	215.56	0	0
796	0	0	0	114.4	217.68	0	0
797	0	0	0	416.29	217.68	0	0
798	0	0	0	466.6	216.62	0	0
799	0	0	0	220.86	217.68	0	0
800	8.27	0	112	345.13	221.76	454.42	405
801	0	0	0	475.08	217.68	0	0
802	0	0	0	351.14	218.74	0	0
803	0	0	0	372.86	218.74	0	0
804	0	0	0	409.4	218.74	0	0
805	0	0	0	50.31	219.8	0	0
806	0	0	0	85.55	222.2	0	0
807	0	0	0	426.35	219.8	0	0
808	0	0	0	77.86	220.86	0	0
809	0	0	0	109.63	220.86	0	0
810	0	0	0	118.11	220.86	0	0
811	0	0	0	125.06	222.55	0	0
812	0	0	0	363.86	222.44	0	0
813	1.67	0	11	399.87	220.86	16.83	15
814	0.19	0	3	144.06	222.97	3.37	3
815	2.97	0	37	393.71	224.56	106.59	95
816	0	0	0	421.06	222.97	0	0
817	0	0	0	55.08	224.03	0	0
818	16.19	0	46	354.85	224.03	290.61	259
819	0	0	0	368.09	224.56	0	0
820	0	0	0	99.04	225.62	0	0
821	0.12	0	2	412.05	226.15	2.24	2
822	7.33	0	42	399.87	226.15	74.05	66
823	0.11	0	1	328.9	227.21	1.12	1
824	0	0	0	426.35	227.21	0	0
825	0	0	0	60.25	229.99	0	0
826	0	0	0	107.51	228.27	0	0
827	0.06	0	2	375.26	230.83	2.24	2
828	0	0	0	462.37	228.27	0	0
829	0	0	0	128.7	229.33	0	0
830	5.11	0	21	345.85	229.33	51.61	46
831	0	0	0	84.74	231.98	0	0
832	0	0	0	121.29	231.45	0	0
833	0	0	0	137.31	231.99	0	0
834	0	0	0	359.62	231.45	0	0
835	0	0	0	385.04	232.51	0	0
836	0	0	0	53.49	232.51	0	0
837	0	0	0	110.69	232.51	0	0
838	0	0	0	157.3	232.51	0	0
839	35.33	22	57	399.87	232.51	356.81	318
840	0.78	0	7	412.58	232.51	7.85	7
841	0	0	0	418.41	234.1	0	0
842	0	0	0	67.79	233.57	0	0
843	0	0	0	91.63	234.63	0	0
844	0	0	0	144.59	236.21	0	0
845	0	0	0	150.09	237.49	0	0
846	22.67	0	72	305.6	234.63	228.89	204
847	0	0	0	482.49	235.16	0	0
848	0	0	0	491.5	235.69	0	0
849	0	0	0	75.74	235.69	0	0
850	1	0	6	394.57	235.69	10.1	9
851	0	0	0	115.04	241.03	0	0
852	0	0	0	166.83	236.74	0	0
853	0	0	0	97.98	237.8	0	0
854	0	0	0	121.29	237.8	0	0
855	3	0	27	380.8	238.86	30.29	27
856	0	0	0	81.03	240.45	0	0
857	0	0	0	460.25	239.92	0	0
858	0	0	0	157.6	241.74	0	0
859	0	0	0	88.45	242.04	0	0
860	0	0	0	126.05	243.63	0	0
861	0	0	0	358.56	242.04	0	0
862	73.22	3	134	389.28	243.63	1478.84	1318
863	119.9	12	232	398.63	244.38	6995.86	6235
864	0.09	0	2	416.91	243.38	2.24	2
865	86.17	14	156	342.67	244.69	1740.27	1551
866	0	0	0	140.35	244.16	0	0
867	0	0	0	194.74	250.88	0	0
868	132.64	41	255	333.14	245.48	5357.7	4775
869	0	0	0	164.35	246.65	0	0
870	0	0	0	181.44	247.64	0	0
871	32.67	0	160	347.97	246.81	659.75	588
872	0	0	0	96.92	246.28	0	0
873	0	0	0	106.46	246.28	0	0
874	0	0	0	423.17	246.28	0	0
875	0	0	0	467.66	246.28	0	0
876	0	0	0	472.96	246.28	0	0
877	0	0	0	1.06	247.34	0	0
878	0	0	0	7.21	250.47	0	0
879	0	0	0	145.12	249.46	0	0
880	0	0	0	173.19	248.4	0	0
881	66.94	34	94	360.68	248.93	1201.69	1071
882	0	0	0	101.16	249.46	0	0
883	0	0	0	130.82	249.46	0	0
884	86.39	19	180	323.07	251.04	1744.76	1555
885	0	0	0	370.42	252.85	0	0
886	74.5	45	141	378.69	249.99	1337.46	1192
887	0	0	0	412.58	249.46	0	0
888	0	0	0	461.84	250.51	0	0
889	0	0	0	16.42	251.04	0	0
890	0	0	0	107.65	253.16	0	0
891	0	0	0	137.17	250.51	0	0
892	73.12	1	202	388.75	251.31	1969.16	1755
893	0	0	0	454.95	250.51	0	0
894	0	0	0	211.32	252.63	0	0
895	0	0	0	216.62	251.57	0	0
896	41.11	3	91	401.99	251.57	415.15	370
897	0	0	0	468.72	251.57	0	0
898	0	0	0	224.03	252.63	0	0
899	0	0	0	285.47	252.63	0	0
900	54.33	0	183	318.31	252.63	548.67	489
901	5	0	15	395.63	252.63	50.49	45
902	0	0	0	166.83	253.69	0	0
903	0	0	0	189.08	253.69	0	0
904	1.89	0	6	334.2	253.69	19.07	17
905	0	0	0	115.99	254.75	0	0
906	0	0	0	121.29	254.75	0	0
907	0	0	0	129	255.51	0	0
908	0	0	0	148.83	254.75	0	0
909	22.7	0	255	352.2	257.22	687.8	613
910	0	0	0	440.12	254.75	0	0
911	0	0	0	15.36	255.81	0	0
912	0	0	0	206.03	255.81	0	0
913	0	0	0	361.91	258.64	0	0
914	0	0	0	454.95	255.81	0	0
915	35.55	0	143	155.5	259.62	1595.53	1422
916	0	0	0	217.15	257.4	0	0
917	15.28	0	60	323.6	258.46	308.56	275
918	0.06	0	1	344.79	257.93	1.12	1
919	13.26	0	53	391.4	259.34	401.69	358
920	0	0	0	414.17	258.46	0	0
921	0	0	0	423.17	256.87	0	0
922	0	0	0	38.66	257.93	0	0
923	0	0	0	135.06	257.93	0	0
924	0	0	0	180.6	257.93	0	0
925	0	0	0	227.21	257.93	0	0
926	0	0	0	407.29	257.93	0	0
927	34	0	216	145.65	258.99	343.34	306
928	10.88	0	82	164.71	259.52	195.23	174
929	79.33	21	141	314.07	258.99	801.13	714
930	0	0	0	383.98	258.99	0	0
931	0	0	0	15.36	260.05	0	0
932	0	0	0	238.1	263.23	0	0
933	0	0	0	210.26	261.11	0	0
934	59.06	0	167	320.81	263.42	2186.84	1949
935	2.81	0	12	336.84	262.17	50.49	45
936	0	0	0	78.91	262.17	0	0
937	0	0	0	114.93	262.17	0	0
938	103.72	0	255	367.03	265.87	3724.02	3319
939	0	0	0	55.08	264.29	0	0
940	0	0	0	264.29	263.23	0	0
941	0.11	0	1	355.38	263.23	1.12	1
942	26.53	0	65	378.16	266.4	1071.54	955
943	133	45	230	407.29	263.23	1343.07	1197
944	0	0	0	49.26	264.29	0	0
945	0	0	0	61.33	266.11	0	0
946	0	0	0	88.45	264.29	0	0
947	0	0	0	188.15	265.74	0	0
948	0	0	0	202.85	264.29	0	0
949	0	0	0	249.36	266.09	0	0
950	52.06	0	159	311.77	269.04	3095.68	2759
951	0	0	0	18.54	265.34	0	0
952	0	0	0	41.84	265.34	0	0
953	0	0	0	68.85	265.34	0	0
954	0.33	0	3	174.25	265.34	3.37	3
955	0	0	0	469.78	265.34	0	0
956	0	0	0	30.19	267.14	0	0
957	2.56	0	11	277	266.4	25.81	23
958	32.89	0	158	386.63	267.99	664.24	592
959	49.44	12	124	394.57	266.4	499.3	445
960	0	0	0	132.94	267.46	0	0
961	0	0	0	137.17	268.52	0	0
962	0	0	0	180.6	267.46	0	0
963	0	0	0	224.56	267.99	0	0
964	0	0	0	262.17	268.82	0	0
965	1.56	0	12	336.84	267.99	31.42	28
966	0	0	0	415.76	267.46	0	0
967	0	0	0	1.06	268.52	0	0
968	0	0	0	11.12	269.58	0	0
969	98.89	48	139	318.31	268.52	998.61	890
970	254.78	253	255	373.39	268.52	2572.82	2293
971	0	0	0	457.07	268.52	0	0
972	0	0	0	19.8	271.77	0	0
973	0	0	0	71.5	271.17	0	0
974	0	0	0	164.71	269.58	0	0
975	0	0	0	170.54	270.64	0	0
976	0	0	0	270.26	272.66	0	0
977	0	0	0	78.39	271.17	0	0
978	0	0	0	144.67	272.12	0	0
979	0	0	0	5.83	271.7	0	0
980	0	0	0	190.14	271.7	0	0
981	0	0	0	211.32	271.7	0	0
982	0	0	0	255.81	271.7	0	0
983	90.78	0	181	280.44	276.47	3666.8	3268
984	0	0	0	64.09	272.76	0	0
985	0	0	0	201.79	272.76	0	0
986	13.83	0	39	371.8	273.82	279.39	249
987	0	0	0	460.25	272.76	0	0
988	0	0	0	154.78	274.48	0	0
989	0	0	0	219.8	273.82	0	0
990	0	0	0	232.23	277.34	0	0
991	0	0	0	296.06	273.82	0	0
992	0	0	0	407.29	273.82	0	0
993	0	0	0	1.06	274.88	0	0
994	0	0	0	10.06	274.88	0	0
995	0	0	0	182.72	274.88	0	0
996	0	0	0	215.56	274.88	0	0
997	42.5	0	146	307.19	274.88	858.35	765
998	0	0	0	345.45	280.55	0	0
999	48.89	0	108	365.97	274.88	493.69	440
1000	0	0	0	27.54	277.53	0	0
1001	0	0	0	188.55	276.47	0	0
1002	106.89	39	179	381.86	275.94	1079.39	962
1003	0	0	0	448.6	275.94	0	0
1004	0	0	0	165.77	277	0	0
1005	0	0	0	301.36	277	0	0
1006	0	0	0	442.24	277	0	0
1007	0	0	0	45.02	280.14	0	0
1008	0	0	0	74.68	278.06	0	0
1009	0	0	0	91.63	278.06	0	0
1010	0	0	0	196.63	279.91	0	0
1011	0	0	0	206.56	279.11	0	0
1012	0	0	0	238.86	279.64	0	0
1013	0	0	0	250.51	278.06	0	0
1014	0	0	0	296.06	279.64	0	0
1015	0	0	0	359.62	278.06	0	0
1016	0	0	0	400.93	278.06	0	0
1017	0	0	0	86.33	279.11	0	0
1018	0	0	0	324.66	279.11	0	0
1019	0	0	0	225.62	281.76	0	0
1020	96.56	39	134	373.39	280.17	975.04	869
1021	0	0	0	393.51	280.17	0	0
1022	0	0	0	246.28	282.29	0	0
1023	114.33	39	219	378.69	281.23	1154.57	1029
1024	3.11	0	13	12.18	282.29	31.42	28
1025	0.89	0	5	32.31	282.29	8.98	8
1026	0.17	0	11	91.13	286.35	12.34	11
1027	21	13	30	386.1	282.29	212.06	189
1028	0	0	0	442.24	282.29	0	0
1029	0	0	0	22.77	283.35	0	0
1030	0.4	0	6	59.85	283.35	6.73	6
1031	0	0	0	172.13	283.35	0	0
1032	0	0	0	288.65	283.35	0	0
1033	0.65	0	5	305.6	283.67	16.83	15
1034	44	2	78	365.97	283.35	444.32	396
1035	0	0	0	183.78	284.41	0	0
1036	21.11	0	83	214.5	284.41	213.19	190
1037	0	0	0	102.22	285.47	0	0
1038	0	0	0	178.49	285.47	0	0
1039	0	0	0	188.02	285.47	0	0
1040	0	0	0	259.78	289.71	0	0
1041	20.44	0	67	356.44	285.47	206.45	184
1042	0	0	0	50.31	286.53	0	0
1043	0	0	0	272.76	286.53	0	0
1044	0	0	0	6.16	288.36	0	0
1045	0	0	0	220.86	287.59	0	0
1046	0	0	0	320.43	287.59	0	0
1047	16.77	0	157	371.84	291.31	808.98	721
1048	0	0	0	34.43	288.65	0	0
1049	0	0	0	307.71	289.18	0	0
1050	17.56	0	62	376.57	288.65	177.28	158
1051	0	0	0	54.09	290.43	0	0
1052	0	0	0	191.2	289.71	0	0
1053	0	0	0	332.08	289.71	0	0
1054	23	0	124	354.32	289.71	232.26	207
1055	2.11	0	25	363.51	293.53	108.84	97
1056	0	0	0	395.63	289.71	0	0
1057	0	0	0	429.53	289.71	0	0
1058	0	0	0	434.83	289.71	0	0
1059	0	0	0	442.24	289.71	0	0
1060	0	0	0	17.48	290.77	0	0
1061	0	0	0	113.87	290.77	0	0
1062	54.35	0	144	229.33	291.83	1036.76	924
1063	0	0	0	250.29	295.36	0	0
1064	0	0	0	267.99	290.77	0	0
1065	0	0	0	288.65	291.83	0	0
1066	0	0	0	26	293.28	0	0
1067	0	0	0	38.66	291.83	0	0
1068	0	0	0	70.44	291.83	0	0
1069	0	0	0	96.92	291.83	0	0
1070	0	0	0	210.26	295.22	0	0
1071	0	0	0	239.39	293.41	0	0
1072	0	0	0	279.11	292.89	0	0
1073	0	0	0	340.55	291.83	0	0
1074	0	0	0	199.67	292.89	0	0
1075	0	0	0	302.07	294.3	0	0
1076	0	0	0	12.18	293.94	0	0
1077	0	0	0	81.03	293.94	0	0
1078	0	0	0	112.81	296.06	0	0
1079	0	0	0	123.4	295	0	0
1080	0	0	0	273.82	295	0	0
1081	0	0	0	242.04	296.06	0	0
1082	0	0	0	395.63	296.06	0	0
1083	0	0	0	60.91	297.12	0	0
1084	0	0	0	295	297.12	0	0
1085	13.67	0	96	343.11	299.51	552.04	492
1086	0	0	0	370.21	297.12	0	0
1087	0	0	0	40.12	300.17	0	0
1088	0	0	0	87.39	299.77	0	0
1089	0	0	0	120.23	301.65	0	0
1090	0	0	0	220.86	298.18	0	0
1091	210.22	27	255	335.26	298.18	2122.88	1892
1092	0	0	0	400.93	298.18	0	0
1093	0.11	0	1	83.15	299.24	1.12	1
1094	0	0	0	126.62	301.03	0	0
1095	0	0	0	268.52	299.24	0	0
1096	0	0	0	388.22	299.24	0	0
1097	0	0	0	412.58	299.24	0	0
1098	0	0	0	428.47	299.24	0	0
1099	0	0	0	95.86	300.3	0	0
1100	0	0	0	162.6	300.3	0	0
1101	0	0	0	57.73	301.36	0	0
1102	0	0	0	231.1	304.54	0	0
1103	0	0	0	375.51	301.89	0	0
1104	0	0	0	48.03	307.32	0	0
1105	0	0	0	301.36	302.42	0	0
1106	0	0	0	65.14	303.48	0	0
1107	0	0	0	225.09	303.48	0	0
1108	0	0	0	270.64	303.48	0	0
1109	0	0	0	287.59	303.48	0	0
1110	0	0	0	417.88	303.48	0	0
1111	0	0	0	134	304.54	0	0
1112	0	0	0	246.1	306.84	0	0
1113	0	0	0	325.72	304.54	0	0
1114	0	0	0	381.86	304.54	0	0
1115	0	0	0	453.89	304.54	0	0
1116	0	0	0	139.29	305.6	0	0
1117	10.33	0	31	335.26	305.6	104.35	93
1118	15.44	0	51	342.67	305.6	155.96	139
1119	0	0	0	94.8	307.71	0	0
1120	0	0	0	112.81	306.66	0	0
1121	0	0	0	183.78	306.66	0	0
1122	4.56	0	28	283.35	306.66	46	41
1123	0.08	0	2	318.96	309.18	2.24	2
1124	31.67	8	98	346.91	306.66	319.78	285
1125	0	0	0	238.86	307.71	0	0
1126	0	0	0	128.7	308.77	0	0
1127	0	0	0	144.59	308.77	0	0
1128	131.94	0	255	265.44	311.57	4885.32	4354
1129	0	0	0	89.51	309.83	0	0
1130	0	0	0	61.44	310.89	0	0
1131	0	0	0	82.09	310.89	0	0
1132	0	0	0	115.26	314.59	0	0
1133	0	0	0	150.15	315.66	0	0
1134	0	0	0	255.81	310.89	0	0
1135	0	0	0	301.36	310.89	0	0
1136	0	0	0	426.35	310.89	0	0
1137	0	0	0	447.54	310.89	0	0
1138	0	0	0	140.09	313.14	0	0
1139	0	0	0	417.88	311.95	0	0
1140	0	0	0	134	313.01	0	0
1141	0	0	0	158.36	313.01	0	0
1142	0	0	0	168.95	315.13	0	0
1143	0	0	0	180.6	314.07	0	0
1144	139.22	72	219	270.64	314.07	1405.9	1253
1145	0	0	0	66.2	315.13	0	0
1146	0	0	0	162.6	315.13	0	0
1147	44.67	0	102	277	315.13	451.06	402
1148	230.11	144	255	345.85	315.13	2323.73	2071
1149	1.78	0	6	350.09	315.13	17.95	16
1150	54.78	3	106	356.44	315.13	553.16	493
1151	0	0	0	375.51	316.19	0	0
1152	0	0	0	156.77	318.84	0	0
1153	0	0	0	174.25	317.25	0	0
1154	0	0	0	281.23	317.25	0	0
1155	0	0	0	438	318.84	0	0
1156	0	0	0	71.5	318.31	0	0
1157	0	0	0	321.39	319.55	0	0
1158	0	0	0	162.6	319.37	0	0
1159	0	0	0	194.37	319.37	0	0
1160	0	0	0	199.67	319.37	0	0
1161	0	0	0	336.84	320.43	0	0
1162	0	0	0	106.07	322.8	0	0
1163	0	0	0	109.63	320.43	0	0
1164	0	0	0	114.93	320.43	0	0
1165	0	0	0	189.08	320.43	0	0
1166	0	0	0	313.01	320.43	0	0
1167	43.35	0	126	348.06	322.36	2237.33	1994
1168	0	0	0	360.15	321.49	0	0
1169	0	0	0	77.86	321.49	0	0
1170	0	0	0	88.45	321.49	0	0
1171	0	0	0	172.17	323.17	0	0
1172	3.26	0	26	280.21	325.82	124.55	111
1173	0.11	0	1	371.27	321.49	1.12	1
1174	0	0	0	130.41	324.34	0	0
1175	0	0	0	308.24	324.13	0	0
1176	0	0	0	378.69	322.54	0	0
1177	0	0	0	141.41	323.6	0	0
1178	0	0	0	198.26	325.02	0	0
1179	1.33	0	12	117.58	325.72	26.93	24
1180	0	0	0	221.91	324.66	0	0
1181	0	0	0	2.65	325.72	0	0
1182	8.94	0	45	183.25	326.78	160.45	143
1183	0	0	0	440.12	325.72	0	0
1184	0	0	0	313.22	329.48	0	0
1185	19.19	2	61	336.84	327.84	344.46	307
1186	0	0	0	369.15	326.78	0	0
1187	0	0	0	90.89	329.23	0	0
1188	0	0	0	139.29	327.84	0	0
1189	0.17	0	3	326.25	328.37	3.37	3
1190	89.67	62	135	191.2	328.9	905.48	807
1191	0	0	0	206.03	328.9	0	0
1192	9	0	37	284.94	329.96	161.57	144
1193	0	0	0	362.8	328.9	0	0
1194	0	0	0	376.57	328.9	0	0
1195	0	0	0	177.43	329.96	0	0
1196	0	0	0	441.18	329.96	0	0
1197	0	0	0	97.98	332.61	0	0
1198	0	0	0	111.75	331.02	0	0
1199	0	0	0	123.4	331.02	0	0
1200	0	0	0	211.32	331.02	0	0
1201	0	0	0	10.59	335.26	0	0
1202	0	0	0	150.94	334.73	0	0
1203	0	0	0	295	332.08	0	0
1204	0	0	0	429.53	332.08	0	0
1205	0	0	0	162.6	333.14	0	0
1206	0	0	0	203.91	333.14	0	0
1207	0	0	0	305.6	333.14	0	0
1208	0	0	0	414.7	333.14	0	0
1209	0	0	0	167.94	335.62	0	0
1210	0.67	0	4	193.31	334.2	6.73	6
1211	0	0	0	197.55	334.2	0	0
1212	39.89	0	78	280.17	334.2	402.81	359
1213	0	0	0	325.72	334.2	0	0
1214	0.61	0	10	354.32	335.79	12.34	11
1215	0	0	0	136.11	336.84	0	0
1216	0	0	0	120.76	336.31	0	0
1217	54.44	20	111	285.47	336.31	549.8	490
1218	0	0	0	343.73	336.31	0	0
1219	0	0	0	365.97	336.31	0	0
1220	0	0	0	104.34	338.7	0	0
1221	0	0	0	160.48	337.37	0	0
1222	0	0	0	428.47	338.96	0	0
1223	61.89	14	147	278.06	338.43	624.97	557
1224	25.97	0	108	265.22	342.33	990.75	883
1225	0	0	0	324.47	342.96	0	0
1226	0	0	0	7.94	340.55	0	0
1227	112.22	0	255	218.74	340.55	1133.25	1010
1228	0	0	0	418.94	340.55	0	0
1229	0	0	0	151.35	342.3	0	0
1230	71.67	43	99	201.79	341.61	723.71	645
1231	29.56	0	77	287.59	341.61	298.46	266
1232	0	0	0	315.66	342.67	0	0
1233	2.46	0	27	334.69	343.6	113.33	101
1234	0	0	0	345.85	342.67	0	0
1235	0	0	0	370.21	341.61	0	0
1236	0	0	0	495.2	341.61	0	0
1237	0	0	0	1.06	342.67	0	0
1238	0.11	0	1	359.62	342.67	1.12	1
1239	0	0	0	19.6	343.73	0	0
1240	0	0	0	111.75	343.73	0	0
1241	28.56	2	54	210.26	343.73	288.36	257
1242	41.06	0	88	274.88	345.32	829.18	739
1243	0.67	0	5	300.3	343.73	6.73	6
1244	47.6	0	255	219.65	349.17	2777.03	2475
1245	93.06	0	243	255.79	349.25	5012.11	4467
1246	40.24	0	143	309.15	348.57	1896.23	1690
1247	0	0	0	160.48	345.85	0	0
1248	0	0	0	176.37	345.85	0	0
1249	0	0	0	184.31	346.91	0	0
1250	44.44	15	68	203.38	345.85	897.62	800
1251	47.06	11	96	293.41	346.91	844.89	753
1252	0	0	0	414.7	345.85	0	0
1253	0	0	0	28.6	347.44	0	0
1254	6.11	0	16	353.26	346.91	61.71	55
1255	0	0	0	10.42	350.44	0	0
1256	0	0	0	115.99	347.97	0	0
1257	40.22	0	88	301.36	347.97	406.18	362
1258	0	0	0	398.81	347.97	0	0
1259	0	0	0	130.82	349.03	0	0
1260	24.42	0	76	287.63	350.48	657.51	586
1261	0	0	0	381.86	349.03	0	0
1262	0	0	0	36.01	350.61	0	0
1263	0	0	0	51.37	350.09	0	0
1264	0	0	0	79.97	350.09	0	0
1265	0	0	0	121.95	351.54	0	0
1266	0	0	0	161.54	350.09	0	0
1267	0	0	0	319.37	350.09	0	0
1268	0	0	0	22.77	351.14	0	0
1269	102.67	37	255	228.27	351.14	1036.76	924
1270	64.67	20	106	268.52	351.14	653.02	582
1271	2.47	0	16	341.61	352.2	47.13	42
1272	0	0	0	418.94	351.14	0	0
1273	0	0	0	182.49	354.24	0	0
1274	72.56	31	121	274.35	352.73	1465.37	1306
1275	0	0	0	357.5	352.2	0	0
1276	0	0	0	367.03	352.2	0	0
1277	0	0	0	127.64	353.26	0	0
1278	53.11	2	114	280.17	353.26	536.33	478
1279	0.24	0	6	327.87	355.44	8.98	8
1280	0	0	0	17.9	356.14	0	0
1281	0	0	0	319.37	355.38	0	0
1282	0	0	0	48.27	358.39	0	0
1283	0	0	0	205.5	356.44	0	0
1284	0.22	0	2	347.97	355.38	2.24	2
1285	0	0	0	399.87	355.38	0	0
1286	0	0	0	370.74	356.44	0	0
1287	0	0	0	409.4	356.44	0	0
1288	0	0	0	29.13	357.5	0	0
1289	0	0	0	146.18	358.56	0	0
1290	0	0	0	129.76	358.56	0	0
1291	90	10	255	221.91	359.62	1716.71	1530
1292	70.56	46	111	249.46	358.56	712.49	635
1293	66.55	9	121	278.06	361.54	2463.98	2196
1294	5.68	0	168	336.28	363.46	580.09	517
1295	0	0	0	386.1	358.56	0	0
1296	0	0	0	135.06	361.21	0	0
1297	0	0	0	192.26	359.62	0	0
1298	0	0	0	153.06	360.68	0	0
1299	80.82	0	255	234.77	362.99	3989.94	3556
1300	0	0	0	306.66	360.68	0	0
1301	212.44	70	255	314.07	360.68	2145.32	1912
1302	0	0	0	345.85	360.68	0	0
1303	0	0	0	405.17	360.68	0	0
1304	0	0	0	390.34	361.74	0	0
1305	0	0	0	19.6	362.8	0	0
1306	0	0	0	179.54	362.8	0	0
1307	0	0	0	299.24	362.8	0	0
1308	0	0	0	321.49	362.8	0	0
1309	0	0	0	355.38	362.8	0	0
1310	0	0	0	34.43	363.86	0	0
1311	4	0	21	247.34	364.91	40.39	36
1312	0	0	0	305.6	364.91	0	0
1313	27.29	0	120	324.66	365.97	520.62	464
1314	0	0	0	60.04	369.63	0	0
1315	55.11	6	107	150.94	365.97	556.53	496
1316	74.58	0	255	160.21	368.62	2008.44	1790
1317	0	0	0	192.26	365.97	0	0
1318	8.44	0	18	196.49	365.97	85.27	76
1319	3.78	0	29	283.35	365.97	38.15	34
1320	0	0	0	371.27	365.97	0	0
1321	77.22	30	121	145.65	367.03	779.81	695
1322	0	0	0	209.2	367.03	0	0
1323	0	0	0	28.07	368.09	0	0
1324	0.21	0	4	202.05	370.08	5.61	5
1325	0.56	0	5	267.46	368.09	5.61	5
1326	0	0	0	48.2	369.15	0	0
1327	0	0	0	214.5	369.15	0	0
1328	55	0	119	277	369.15	555.41	495
1329	0	0	0	36.54	370.21	0	0
1330	0	0	0	228.27	370.21	0	0
1331	1.62	0	17	332.61	371.27	29.17	26
1332	4.94	0	26	153.59	371.8	99.86	89
1333	0	0	0	245.22	371.27	0	0
1334	0	0	0	326.78	371.27	0	0
1335	0	0	0	341.61	371.27	0	0
1336	0	0	0	361.74	371.27	0	0
1337	0	0	0	34.08	378.16	0	0
1338	71.78	29	119	172.13	372.33	724.83	646
1339	0	0	0	219.8	372.33	0	0
1340	0	0	0	69.38	373.39	0	0
1341	0	0	0	42.9	374.45	0	0
1342	95.93	0	255	166.83	376.57	2906.06	2590
1343	51.11	0	161	177.43	375.86	1548.4	1380
1344	0	0	0	191.2	375.51	0	0
1345	0	0	0	207.09	375.51	0	0
1346	0.33	0	3	322.54	376.57	3.37	3
1347	0.11	0	1	326.78	376.57	1.12	1
1348	0	0	0	332.08	376.57	0	0
1349	0	0	0	74.94	378.42	0	0
1350	0	0	0	222.44	379.21	0	0
1351	0	0	0	271.7	377.63	0	0
1352	0	0	0	146.71	378.69	0	0
1353	84.11	32	162	317.25	378.69	849.38	757
1354	0	0	0	336.31	378.69	0	0
1355	0	0	0	342.67	378.69	0	0
1356	0	0	0	381.86	378.69	0	0
1357	31.58	0	107	181.13	382.39	1275.75	1137
1358	0	0	0	282.82	380.27	0	0
1359	0	0	0	369.15	379.74	0	0
1360	0	0	0	216.62	380.8	0	0
1361	0	0	0	1.06	381.86	0	0
1362	0	0	0	81.56	383.45	0	0
1363	0	0	0	387.16	381.86	0	0
1364	0	0	0	48.2	383.45	0	0
1365	0	0	0	226.15	383.98	0	0
1366	0	0	0	237.8	382.92	0	0
1367	90.44	0	255	317.25	382.92	913.33	814
1368	0	0	0	328.9	382.92	0	0
1369	0	0	0	374.98	384.51	0	0
1370	0	0	0	269.05	385.04	0	0
1371	0	0	0	504.74	383.98	0	0
1372	93.22	27	118	188.02	385.04	941.38	839
1373	194.78	156	252	196.49	385.04	1966.92	1753
1374	102.2	0	163	204.97	386.1	1720.07	1533
1375	0	0	0	262.17	386.1	0	0
1376	12.89	0	35	306.66	386.1	130.16	116
1377	0	0	0	84.21	387.16	0	0
1378	91.11	33	123	192.26	387.16	920.07	820
1379	16.44	0	55	297.12	387.16	166.06	148
1380	0	0	0	41.84	389.28	0	0
1381	0	0	0	235.69	388.22	0	0
1382	0	0	0	289.11	389.32	0	0
1383	0	0	0	360.68	388.22	0	0
1384	0	0	0	272.83	392.08	0	0
1385	151.78	119	229	212.38	390.34	1532.69	1366
1386	21.32	0	97	301.53	394.69	1363.27	1215
1387	0	0	0	4.77	391.4	0	0
1388	0	0	0	92.69	391.4	0	0
1389	99.33	0	179	194.37	391.4	1003.1	894
1390	35.33	0	74	200.73	391.4	356.81	318
1391	4.64	0	25	316.49	393.26	130.16	116
1392	0	0	0	51.9	394.04	0	0
1393	0	0	0	176.37	392.46	0	0
1394	90.61	0	209	216.09	394.04	1830.03	1631
1395	93.78	55	128	221.91	392.46	946.99	844
1396	0	0	0	243.1	392.46	0	0
1397	0	0	0	262.17	392.46	0	0
1398	0	0	0	279.11	392.46	0	0
1399	0	0	0	325.72	392.46	0	0
1400	0	0	0	96.92	393.51	0	0
1401	0	0	0	233.57	393.51	0	0
1402	0	0	0	77.86	394.57	0	0
1403	87.56	17	139	201.79	396.69	884.16	788
1404	0	0	0	253.69	396.69	0	0
1405	0	0	0	309.83	396.69	0	0
1406	0	0	0	372.33	396.69	0	0
1407	0	0	0	102.22	399.34	0	0
1408	57.89	26	117	193.31	397.75	584.58	521
1409	116.33	68	224	226.15	397.75	1174.77	1047
1410	13.33	0	66	209.2	401.46	269.29	240
1411	0	0	0	296.06	401.46	0	0
1412	0	0	0	55.61	400.93	0	0
1413	0	0	0	107.51	400.93	0	0
1414	0	0	0	114.93	400.93	0	0
1415	0	0	0	15.36	401.99	0	0
1416	0	0	0	65.14	401.99	0	0
1417	0	0	0	21.71	403.05	0	0
1418	19.11	5	37	245.22	403.05	192.99	172
1419	0	0	0	1.38	405.38	0	0
1420	0	0	0	121.03	405.17	0	0
1421	36.11	2	64	201.79	404.11	364.66	325
1422	0	0	0	221.91	404.11	0	0
1423	0	0	0	10.06	405.17	0	0
1424	0	0	0	256.34	405.17	0	0
1425	0	0	0	314.07	405.17	0	0
1426	0	0	0	345.85	405.17	0	0
1427	0	0	0	128.17	407.29	0	0
1428	8	0	41	291.47	407.99	242.36	216
1429	0	0	0	17.48	407.29	0	0
1430	0	0	0	59.85	408.34	0	0
1431	25.78	12	36	195.43	407.29	260.31	232
1432	0	0	0	300.83	409.4	0	0
1433	0	0	0	367.03	408.34	0	0
1434	0	0	0	11.12	409.4	0	0
1435	0	0	0	259.52	410.46	0	0
1436	6.72	0	34	278.59	410.99	135.77	121
1437	0	0	0	199.29	413.64	0	0
1438	8.33	0	73	219.8	410.46	84.15	75
1439	0	0	0	69	415.38	0	0
1440	0	0	0	134.38	413.45	0	0
1441	16.22	0	85	222.44	414.17	327.63	292
1442	89.22	14	208	229.33	412.58	900.99	803
1443	174.89	88	248	249.46	413.64	1766.08	1574
1444	0	0	0	270.73	416.66	0	0
1445	0	0	0	284.41	413.64	0	0
1446	0	0	0	12.18	414.7	0	0
1447	0	0	0	27.01	414.7	0	0
1448	0	0	0	113.87	414.7	0	0
1449	4.22	0	16	235.69	414.7	42.64	38
1450	0	0	0	341.61	414.7	0	0
1451	0	0	0	350.09	414.7	0	0
1452	86.44	0	255	260.05	416.82	2618.82	2334
1453	0	0	0	89.51	417.88	0	0
1454	0	0	0	29.13	420	0	0
1455	0	0	0	78.39	421.06	0	0
1456	0	0	0	194.37	420	0	0
1457	11.44	0	29	206.03	420	115.57	103
1458	58.33	3	249	224.03	420	589.07	525
1459	0	0	0	331.55	421.06	0	0
1460	0	0	0	136.11	421.06	0	0
1461	0.67	0	6	243.1	421.06	6.73	6
1462	120.11	43	207	261.11	421.06	1212.92	1081
1463	0	0	0	300.33	422.39	0	0
1464	0	0	0	33.37	422.11	0	0
1465	0	0	0	199.67	422.11	0	0
1466	0	0	0	265.34	422.11	0	0
1467	0.17	0	4	275.54	424.9	4.49	4
1468	0	0	0	85.27	425.29	0	0
1469	0	0	0	101.16	425.29	0	0
1470	25.56	0	87	225.09	425.29	258.07	230
1471	72.81	26	111	231.45	425.82	1307.17	1165
1472	0	0	0	282.29	425.29	0	0
1473	135.33	76	197	244.16	426.35	1366.63	1218
1474	0	0	0	342.67	426.35	0	0
1475	0	0	0	22.77	427.41	0	0
1476	0	0	0	29.13	427.41	0	0
1477	0	0	0	36.54	428.47	0	0
1478	0	0	0	136.84	431.76	0	0
1479	90.52	0	210	198.98	434.55	9445.26	8418
1480	57.44	19	112	263.23	428.47	580.09	517
1481	0	0	0	90.57	429.53	0	0
1482	0	0	0	101.16	429.53	0	0
1483	46.56	0	165	269.58	429.53	470.13	419
1484	117.11	59	170	244.16	430.59	1182.62	1054
1485	0	0	0	315.13	430.59	0	0
1486	0	0	0	319.37	430.59	0	0
1487	0	0	0	325.72	430.59	0	0
1488	0	0	0	359.62	430.59	0	0
1489	0	0	0	105.4	431.65	0	0
1490	171.89	84	223	233.57	431.65	1735.78	1547
1491	0.11	0	2	275.94	433.24	2.24	2
1492	0	0	0	286.53	431.65	0	0
1493	0	0	0	77.86	432.71	0	0
1494	0	0	0	226.15	432.71	0	0
1495	0	0	0	91.63	433.77	0	0
1496	94.7	0	255	251.54	437.16	8925.75	7955
1497	17.12	0	56	267.72	435.21	480.23	428
1498	0	0	0	343.73	433.77	0	0
1499	0	0	0	355.38	433.77	0	0
1500	0	0	0	290.77	434.83	0	0
1501	0	0	0	318.31	434.83	0	0
1502	0	0	0	347.97	434.83	0	0
1503	6.89	0	37	219.8	435.89	69.57	62
1504	0	0	0	336.31	436.94	0	0
1505	0	0	0	108.57	438	0	0
1506	0	0	0	131.88	438	0	0
1507	0	0	0	227.21	438	0	0
1508	0	0	0	48.2	439.06	0	0
1509	0	0	0	321.49	439.06	0	0
1510	0	0	0	329.96	439.06	0	0
1511	0	0	0	97.98	440.12	0	0
1512	0	0	0	216.62	442.59	0	0
1513	0	0	0	123.4	441.18	0	0
1514	20.66	0	255	167.57	444.3	1970.29	1756
1515	45	0	77	177.43	441.18	454.42	405
1516	0	0	0	102.22	443.3	0	0
1517	0	0	0	139.29	442.24	0	0
1518	0	0	0	310.89	442.24	0	0
1519	0	0	0	344.79	442.24	0	0
1520	87.39	1	181	150.41	444.89	1764.95	1573
1521	0	0	0	244.16	443.3	0	0
1522	0	0	0	277	443.3	0	0
1523	0	0	0	318.31	443.3	0	0
1524	0	0	0	334.2	443.3	0	0
1525	0	0	0	63.03	444.36	0	0
1526	0	0	0	129.76	444.36	0	0
1527	0	0	0	144.59	444.36	0	0
1528	53.06	0	185	180.07	445.42	1071.54	955
1529	0	0	0	230.39	444.36	0	0
1530	0	0	0	251.04	445.95	0	0
1531	0	0	0	283.35	444.36	0	0
1532	0	0	0	107.51	445.42	0	0
1533	0	0	0	314.07	448.07	0	0
1534	0	0	0	206.03	447.54	0	0
1535	0	0	0	73.62	449.66	0	0
1536	62.33	26	105	143.53	448.6	629.46	561
1537	0	0	0	236.74	448.6	0	0
1538	0	0	0	117.46	451.81	0	0
1539	0	0	0	195.43	449.66	0	0
1540	0	0	0	220.86	449.66	0	0
1541	0	0	0	331.02	449.66	0	0
1542	0	0	0	132.94	450.71	0	0
1543	130.11	93	218	152	450.71	1313.9	1171
1544	120.78	70	174	157.3	450.71	1219.65	1087
1545	0	0	0	182.72	450.71	0	0
1546	20.81	0	180	198.61	453.89	630.58	562
1547	0	0	0	210.79	451.24	0	0
1548	0	0	0	289.71	452.83	0	0
1549	0	0	0	125.52	453.89	0	0
1550	11.12	0	102	141.1	457.79	424.13	378
1551	37.44	0	175	148.12	458.13	1134.37	1011
1552	0	0	0	181.66	454.95	0	0
1553	0	0	0	203.38	456.54	0	0
1554	0.87	0	12	225.55	457.07	29.17	26
1555	0	0	0	280.17	454.95	0	0
1556	0	0	0	236.74	456.01	0	0
1557	0	0	0	250.51	456.01	0	0
1558	0	0	0	311.95	456.01	0	0
1559	0	0	0	132.94	457.07	0	0
1560	14.66	0	77	158.06	460.97	575.6	513
1561	0	0	0	344.79	457.07	0	0
1562	0	0	0	190.14	458.13	0	0
1563	3.19	0	26	166.17	464.02	153.72	137
1564	0	0	0	278.06	459.19	0	0
1565	0	0	0	304.54	459.19	0	0
1566	0	0	0	182.72	460.25	0	0
1567	3	0	27	232.51	460.25	30.29	27
1568	0	0	0	243.74	462.07	0	0
1569	0	0	0	328.9	460.25	0	0
1570	0	0	0	129.76	461.31	0	0
1571	0	0	0	212.38	461.31	0	0
1572	0.33	0	3	228.27	462.37	3.37	3
1573	0	0	0	313.01	463.43	0	0
1574	24.33	0	87	154.12	464.49	245.72	219
1575	0	0	0	269.58	465.54	0	0
1576	0	0	0	308.77	465.54	0	0
1577	0	0	0	324.66	465.54	0	0
1578	0	0	0	254.75	466.6	0	0
1579	0	0	0	1.59	467.66	0	0
1580	0	0	0	184.84	467.66	0	0
1581	0	0	0	296.06	467.66	0	0
1582	0	0	0	7.94	468.72	0	0
1583	0	0	0	203.91	468.72	0	0
1584	0	0	0	14.3	469.78	0	0
1585	0	0	0	229.86	470.97	0	0
1586	0	0	0	246.28	469.78	0	0
1587	0	0	0	317.25	470.84	0	0
1588	0	0	0	442.24	470.84	0	0
1589	0	0	0	334.2	472.96	0	0
1590	0	0	0	19.6	474.02	0	0
1591	33.56	0	77	180.6	474.02	338.85	302
1592	0	0	0	198.61	474.02	0	0
1593	0.37	0	5	243.1	476.14	11.22	10
1594	77.38	0	243	161.27	477.73	2083.61	1857
1595	0	0	0	209.2	475.08	0	0
1596	0	0	0	253.69	475.08	0	0
1597	0	0	0	296.06	477.2	0	0
1598	0	0	0	324.66	477.2	0	0
1599	0	0	0	25.95	478.26	0	0
1600	0	0	0	191.73	480.37	0	0
1601	0	0	0	315.13	479.31	0	0
1602	0	0	0	202.85	480.37	0	0
1603	2.78	0	21	180.6	482.49	28.05	25
1604	3.67	0	14	231.45	482.49	37.03	33
1605	0	0	0	239.95	485.03	0	0
1606	0	0	0	27.54	484.61	0	0
1607	0	0	0	34.43	483.55	0	0
1608	2.89	0	12	186.96	483.55	29.17	26
1609	0	0	0	42.9	485.67	0	0
1610	149.78	76	255	157.3	484.61	1512.5	1348
1611	3.67	0	16	167.89	484.61	37.03	33
1612	0	0	0	314.07	485.67	0	0
1613	0	0	0	2.65	487.79	0	0
1614	0	0	0	178.49	487.79	0	0
1615	7.93	0	18	188.02	488.85	133.52	119
1616	0	0	0	206.03	487.79	0	0
1617	0	0	0	298.18	487.79	0	0
1618	0	0	0	246.28	489.91	0	0
1619	0	0	0	51.37	489.91	0	0
1620	24.56	2	41	158.36	489.91	247.97	221
1621	48.33	4	72	165.77	490.97	488.08	435
1622	0	0	0	233.57	492.56	0	0
1623	0	0	0	192.26	492.03	0	0
1624	0	0	0	196.49	492.03	0	0
1625	0.12	0	3	214.13	494.55	3.37	3
1626	0	0	0	307.71	493.09	0	0
1627	0	0	0	6.89	494.14	0	0
1628	0	0	0	202.85	494.14	0	0
1629	0	0	0	303.48	494.14	0	0
1630	0	0	0	15.36	495.2	0	0
1631	5.29	0	24	165.77	496.26	100.98	90
1632	0.83	0	19	222.44	498.12	33.66	30
1633	0	0	0	246.28	496.26	0	0
1634	0	0	0	45.02	497.32	0	0
1635	0	0	0	50.31	497.32	0	0
1636	0	0	0	56.67	497.32	0	0
1637	0	0	0	183.78	497.32	0	0
1638	0	0	0	252.63	497.32	0	0
1639	0	0	0	19.6	498.38	0	0
1640	0	0	0	61.97	498.38	0	0
1641	57.44	15	127	152	498.38	580.09	517
1642	12	0	49	195.03	500.46	350.07	312
1643	0	0	0	72.56	499.44	0	0
1644	0	0	0	209.34	501.29	0	0
1645	0	0	0	21.71	502.62	0	0
1646	0	0	0	68.32	502.62	0	0
1647	0	0	0	201.79	502.62	0	0
1648	0	0	0	242.04	502.62	0	0
1649	0	0	0	81.03	503.68	0	0
1650	14	0	45	155.18	503.68	141.38	126
1651	1.06	0	13	218.21	505.8	21.32	19
1652	0	0	0	302.42	504.74	0	0
1653	0	0	0	27.01	505.8	0	0
1654	0	0	0	87.39	507.39	0	0
1655	1.61	0	13	210.79	507.91	32.54	29
1656	2.55	0	36	229.4	512.34	243.48	217
1657	0	0	0	22.77	507.91	0	0
1658	0	0	0	30.72	508.97	0	0
1659	0	0	0	194.72	509.47	0	0
1660	0	0	0	237.8	507.91	0	0
1661	0	0	0	246.28	507.91	0	0
1662	0	0	0	64.09	508.97	0	0
1663	0	0	0	175.84	510.56	0	0
1664	0	0	0	202.85	508.97	0	0
1665	0	0	0	73.62	510.03	0	0
1666	124.2	58	190	154.84	512.62	3483.91	3105
1667	0	0	0	297.12	510.03	0	0
1668	0	0	0	90.57	512.15	0	0
1669	0.85	0	14	208.86	516.47	49.37	44
1670	0	0	0	261.11	515.86	0	0
1671	0	0	0	293.94	514.27	0	0
1672	0	0	0	249.46	515.33	0	0
1673	0	0	0	284.41	515.33	0	0
1674	0	0	0	182.19	517.45	0	0
1675	0	0	0	195.43	516.39	0	0
1676	0	0	0	55.61	517.45	0	0
1677	0	0	0	87.39	517.45	0	0
1678	0	0	0	176.37	517.45	0	0
1679	0	0	0	38.66	518.51	0	0
1680	4.11	0	19	220.86	518.51	41.52	37
1681	0	0	0	273.82	518.51	0	0
1682	0	0	0	350.09	518.51	0	0
1683	136.56	21	173	163.66	519.57	1378.98	1229
1684	0	0	0	196.49	520.63	0	0
1685	0	0	0	192.26	521.69	0	0
1686	0	0	0	43.96	522.74	0	0
1687	0	0	0	263.23	522.74	0	0
1688	0	0	0	247.34	523.8	0	0
1689	3.78	0	16	90.57	524.86	38.15	34
1690	0	0	0	55.61	525.92	0	0
1691	0	0	0	192.09	532.11	0	0
1692	56.44	0	141	159.42	526.98	569.99	508
1693	0	0	0	232.51	528.04	0	0
1694	0	0	0	293.94	528.04	0	0
1695	0	0	0	66.73	530.16	0	0
1696	0	0	0	98.51	530.69	0	0
1697	0	0	0	59.85	530.16	0	0
1698	0	0	0	148.83	530.16	0	0
1699	0	0	0	228.27	531.75	0	0
1700	0	0	0	179.54	531.22	0	0
1701	0.11	0	1	218.74	531.22	1.12	1
1702	0	0	0	253.69	531.22	0	0
1703	0	0	0	278.06	531.22	0	0
1704	115.67	21	255	87.92	532.28	2336.07	2082
1705	0	0	0	245.22	532.28	0	0
1706	0	0	0	265.34	532.28	0	0
1707	3	0	63	152.31	534.7	70.69	63
1708	0	0	0	273.82	534.4	0	0
1709	0	0	0	50.31	535.46	0	0
1710	0	0	0	79.97	535.46	0	0
1711	27.87	0	109	127.73	536.24	719.22	641
1712	0	0	0	142.47	535.46	0	0
1713	59.28	0	152	135.06	538.1	1197.21	1067
1714	0	0	0	207.09	536.51	0	0
1715	0	0	0	170.01	538.1	0	0
1716	0	0	0	179.54	537.57	0	0
1717	0	0	0	230.39	537.57	0	0
1718	0	0	0	99.04	539.69	0	0
1719	150.78	47	255	109.63	538.63	1522.6	1357
1720	0	0	0	220.86	539.69	0	0
1721	0	0	0	257.93	538.63	0	0
1722	0	0	0	53.49	539.69	0	0
1723	0	0	0	89.51	539.69	0	0
1724	3.56	0	21	117.05	539.69	35.9	32
1725	0	0	0	160.48	539.69	0	0
1726	20.33	0	57	5.83	540.75	205.33	183
1727	0	0	0	83.97	540.91	0	0
1728	0	0	0	195.43	540.75	0	0
1729	0	0	0	66.2	541.28	0	0
1730	0	0	0	180.6	541.28	0	0
1731	0	0	0	213.44	541.28	0	0
1732	0	0	0	271.7	541.28	0	0
1733	0	0	0	278.06	541.28	0	0

## Sheet: example file .czi_DAPI
	Mean	Min	Max	X	Y	IntDen	RawIntDen
1	87.93	45	159	19.6	3.07	2959.92	2638
2	138.17	101	198	23.83	1.06	930.16	829
3	110.22	52	194	33	2.68	3957.4	3527
4	45.17	31	69	46.08	1.06	304.07	271
5	99	47	236	54.9	2.97	3332.43	2970
6	81.11	29	213	62.5	3.18	1638.16	1460
7	229.73	144	255	78.91	1.59	3866.52	3446
8	167.03	58	255	85.54	5.03	5997.25	5345
9	101.17	67	127	91.63	1.06	681.07	607
10	84.17	36	158	167.89	1.06	566.63	505
11	247.56	227	255	174.25	1.59	2499.88	2228
12	136	67	209	206.49	2.44	3814.9	3400
13	175.33	84	255	238.86	1.06	1180.38	1052
14	27.17	23	37	340.55	1.06	182.89	163
15	46.86	29	83	367.64	2.19	1104.08	984
16	91.67	69	121	380.8	1.06	617.12	550
17	154.84	66	254	389.51	2.88	6428.11	5729
18	95.56	69	137	398.81	1.59	964.95	860
19	115.22	84	152	438.53	1.59	2327.09	2074
20	102.21	61	167	454.66	2.07	3784.61	3373
21	103.33	86	124	465.54	1.06	695.66	620
22	82.5	39	150	474.02	1.06	555.41	495
23	110.79	51	163	479.71	3.84	2983.48	2659
24	195.67	167	243	484.61	1.06	1317.26	1174
25	164.67	115	233	1.06	2.65	1108.57	988
26	94.33	54	170	10.06	2.65	952.6	849
27	227.61	162	255	183.25	4.24	4596.96	4097
28	221.22	81	255	243.1	2.65	2233.96	1991
29	187.67	63	255	490.97	5.83	5685.33	5067
30	253.11	249	255	539.69	2.65	2555.99	2278
31	150.11	41	255	194.37	3.71	1515.86	1351
32	121.08	54	229	217.15	4.24	4890.93	4359
33	145.89	78	184	231.45	3.71	1473.23	1313
34	152.75	53	252	245.75	5.69	4113.36	3666
35	123.83	40	205	514.27	5.3	2501.01	2229
36	255	255	255	520.63	3.71	2575.06	2295
37	219.39	148	255	531.75	5.3	4430.9	3949
38	78.33	42	135	467.66	4.77	791.03	705
39	212.78	160	255	510.03	4.77	2148.69	1915
40	143.2	71	233	10.06	7.94	2410.12	2148
41	152.33	60	255	76.8	6.89	1538.3	1371
42	72.78	31	127	448.6	6.89	734.93	655
43	197.44	136	247	497.32	6.89	1993.85	1777
44	51.89	34	86	15.36	7.94	523.99	467
45	197.42	85	255	197.42	9.93	5316.18	4738
46	40.5	26	75	270.11	8.47	817.96	729
47	159.92	72	255	397.16	8.96	4485.88	3998
48	158	76	223	474.02	7.94	1595.53	1422
49	200.33	142	245	503.68	7.94	2023.02	1803
50	40.56	34	59	111.75	9	409.54	365
51	78	41	108	436.94	9	787.67	702
52	214.53	153	255	517.45	10.06	4092.05	3647
53	187.31	83	255	27.01	10.59	3362.73	2997
54	89	50	171	50.31	10.06	898.75	801
55	76.67	28	129	55.61	11.12	1290.34	1150
56	142.67	85	191	186.96	10.06	1440.69	1284
57	162.06	71	230	221.39	10.59	3272.96	2917
58	129.71	28	213	230.94	16.42	10042.2	8950
59	213.12	125	255	257.4	11.12	3826.12	3410
60	236.22	185	255	522.74	10.06	2385.44	2126
61	143	71	232	3.71	11.12	1444.05	1287
62	85.78	46	126	32.31	11.12	866.21	772
63	184.22	131	225	71.5	11.12	1860.33	1658
64	165.91	86	255	102.44	15.02	6329.38	5641
65	87.56	28	165	235.69	11.12	884.16	788
66	192.89	123	255	252.63	11.12	1947.85	1736
67	84.89	41	161	21.71	12.18	857.23	764
68	50.44	39	69	192.26	12.18	509.4	454
69	39.89	30	55	280.17	12.18	402.81	359
70	154.11	71	255	537.57	12.18	1556.26	1387
71	118.33	86	196	38.66	13.24	1194.96	1065
72	140	51	255	397.75	14.3	2670.43	2380
73	108.37	37	201	405.48	18.29	8268.24	7369
74	176	71	255	508.44	14.83	3554.59	3168
75	32.22	22	57	61.97	14.3	325.39	290
76	158.81	84	248	87.92	15.36	2851.08	2541
77	52.56	33	74	436.94	14.3	530.72	473
78	75.78	51	104	492.03	14.3	765.22	682
79	129.39	38	255	30.45	17.48	5226.42	4658
80	243	147	255	46.08	15.36	2453.88	2187
81	137.22	68	188	206.03	15.36	1385.71	1235
82	64.33	37	91	459.19	15.36	649.66	579
83	94.67	61	130	68.32	16.42	955.97	852
84	168.89	70	255	95.86	16.42	1705.49	1520
85	196.81	83	255	211.32	16.95	3533.27	3149
86	64	42	88	443.3	16.42	646.29	576
87	119	93	151	528.04	16.42	1201.69	1071
88	96.94	16	255	19.6	19.07	1957.94	1745
89	107.78	64	191	38.66	17.48	1088.37	970
90	153.7	71	253	71.73	22.94	8622.81	7685
91	60.33	36	112	78.91	17.48	609.26	543
92	162	87	255	245.26	20	4725.99	4212
93	139.89	52	255	251.57	17.48	1412.64	1259
94	229.89	150	255	266.4	17.48	2321.48	2069
95	196.67	98	255	271.7	17.48	1985.99	1770
96	30.78	21	43	475.08	17.48	310.8	277
97	40.33	25	78	182.72	19.6	407.3	363
98	60.22	43	82	511.09	19.6	608.14	542
99	54.93	15	116	42.9	21.71	1663.97	1483
100	57.53	26	90	84.21	21.71	1097.35	978
101	173.34	60	255	105.89	29.73	22561.8	20108
102	191.81	76	255	214.5	22.24	3443.51	3069
103	150.57	57	255	253.65	23.14	3885.59	3463
104	206.44	169	255	278.06	21.71	2084.73	1858
105	114.8	53	255	420.25	24.43	3220.23	2870
106	175.63	43	255	232.28	31.78	20297.5	18090
107	160.76	50	255	285.09	24.89	4509.44	4019
108	45.33	31	68	28.07	23.83	457.79	408
109	50.44	40	70	119.17	23.83	509.4	454
110	158.72	36	255	292.89	25.42	3205.64	2857
111	40.78	26	58	307.71	23.83	411.79	367
112	32.11	23	47	316.19	23.83	324.27	289
113	52.56	39	71	429.53	23.83	530.72	473
114	174.17	75	255	23.83	26.48	3517.57	3135
115	28.22	9	64	51.37	24.89	285	254
116	67.44	50	91	90.57	24.89	681.07	607
117	184.33	57	248	242.04	24.89	1861.45	1659
118	83	69	97	1.06	25.95	558.77	498
119	69	40	103	78.91	25.95	696.78	621
120	44.78	37	62	124.46	25.95	452.18	403
121	37.35	21	60	335.26	27.01	712.49	635
122	45.33	23	66	34.96	27.54	915.58	816
123	191.56	122	255	262.17	27.01	1934.38	1724
124	68.22	44	93	448.6	27.01	688.93	614
125	154.06	47	255	301.36	29.66	3111.39	2773
126	45.83	26	69	526.45	29.66	925.68	825
127	133.72	75	222	251.04	29.66	2700.73	2407
128	122.5	35	215	307.19	30.19	2474.08	2205
129	65.89	51	88	520.63	30.19	665.36	593
130	84.06	54	130	3.18	31.25	1697.63	1513
131	111.89	66	171	87.39	31.25	1129.89	1007
132	164.96	65	254	264.29	32.66	4997.53	4454
133	139.9	49	255	313.28	34.73	7534.44	6715
134	92.89	63	137	64.09	32.31	938.02	836
135	185.47	100	255	76.8	33.37	3121.49	2782
136	128.22	66	203	98.51	33.37	2589.65	2308
137	156.67	86	225	128.7	32.31	1582.06	1410
138	41.22	32	55	368.09	32.31	416.27	371
139	109.11	56	207	26.48	33.37	2203.67	1964
140	212.33	148	255	71.5	33.37	2144.2	1911
141	205.22	142	255	325.72	33.37	2072.39	1847
142	88.09	41	171	433.77	34.43	3459.22	3083
143	102	41	255	13.83	35.91	2861.18	2550
144	71.33	22	169	32.31	36.01	1440.69	1284
145	229.89	149	255	123.4	34.43	2321.48	2069
146	177.73	88	255	331.02	34.43	2991.33	2666
147	39.44	27	59	451.77	34.43	398.32	355
148	39.33	30	65	216.62	35.49	397.2	354
149	188.67	89	255	251.04	35.49	3810.42	3396
150	168.44	76	255	338.43	35.49	1701	1516
151	234.33	181	255	344.79	35.49	2366.36	2109
152	234.89	149	255	129.76	36.54	2371.97	2114
153	61.22	44	83	318.31	36.54	618.24	551
154	246.89	191	255	351.14	36.54	2493.15	2222
155	24.89	14	39	403.05	36.54	251.33	224
156	58.78	25	87	443.3	36.54	593.55	529
157	51	42	73	467.66	36.54	515.01	459
158	56	46	80	521.69	36.54	565.5	504
159	228.33	168	255	355.38	37.6	2305.77	2055
160	130.67	74	177	74.68	38.66	1319.51	1176
161	196	125	255	83.15	38.66	1979.26	1764
162	148.33	44	255	95.86	40.25	2995.82	2670
163	133.67	34	255	261.57	45.83	8249.17	7352
164	118.11	28	238	306.53	43.51	7553.51	6732
165	119.17	101	145	1.06	39.72	802.25	715
166	250.44	215	255	25.95	39.72	2529.06	2254
167	196.56	68	255	88.98	41.31	3969.74	3538
168	162.88	51	255	114.4	40.78	2924.01	2606
169	184.5	65	255	135.59	40.78	3726.26	3321
170	129.94	34	241	257.4	40.25	2624.43	2339
171	235.11	162	255	363.86	39.72	2374.22	2116
172	58.22	33	102	438	39.72	587.94	524
173	219.67	152	255	525.92	39.72	2218.25	1977
174	183.11	87	255	20.66	40.78	1849.11	1648
175	167.31	61	248	127.11	41.84	3003.68	2677
176	146	57	255	107.51	43.43	2948.7	2628
177	31.67	23	44	183.78	41.84	319.78	285
178	40.11	32	60	331.02	41.84	405.05	361
179	173.22	103	255	369.15	41.84	1749.25	1559
180	157.28	44	255	141.41	44.49	3176.47	2831
181	206.78	131	255	146.71	42.9	2088.1	1861
182	33.56	24	53	163.66	42.9	338.85	302
183	121.67	99	172	244.16	42.9	1228.62	1095
184	114.06	38	172	281.23	44.49	2303.53	2053
185	100.58	56	168	289.31	44.36	2708.58	2414
186	184.8	77	255	378.61	44.7	6220.54	5544
187	63.67	52	90	444.36	42.9	642.92	573
188	120.38	77	179	121.81	45.02	2161.03	1926
189	80.44	44	102	295	43.96	812.35	724
190	61.22	24	104	321.49	43.96	618.24	551
191	62.22	29	89	440.12	43.96	628.34	560
192	64	56	88	520.63	43.96	646.29	576
193	176	89	255	92.69	45.02	1777.3	1584
194	195.44	118	255	248.4	45.02	1973.65	1759
195	35.22	26	52	351.14	46.08	355.68	317
196	84	50	116	425.29	46.08	848.26	756
197	88.56	76	109	453.89	46.08	894.26	797
198	196.56	146	255	102.22	47.14	1984.87	1769
199	159.29	67	255	116.12	48.2	4289.52	3823
200	170.89	121	226	315.13	47.14	1725.68	1538
201	42	29	65	358.56	47.14	424.13	378
202	144.94	60	255	128.54	50.66	5529.37	4928
203	116.22	37	176	136.11	48.2	1173.64	1046
204	145.06	73	246	150.41	49.79	2929.62	2611
205	202.56	139	248	253.69	48.2	2045.46	1823
206	137.83	54	243	300.83	48.2	2783.76	2481
207	66.89	40	106	22.77	49.26	675.46	602
208	172.67	132	250	110.69	49.26	1743.64	1554
209	255	255	255	9	50.31	2575.06	2295
210	105.33	47	147	157.3	50.31	1063.69	948
211	80.33	66	93	371.27	50.31	811.23	723
212	47	31	59	507.91	50.31	474.62	423
213	119.67	36	212	144.59	51.37	1208.43	1077
214	126.33	76	168	265.34	51.37	1275.75	1137
215	205	153	255	380.8	51.37	2070.15	1845
216	110.65	21	213	429.89	58.4	12290.7	10954
217	69.67	52	86	454.95	51.37	703.51	627
218	43.33	27	67	475.08	51.37	437.59	390
219	183.89	79	255	136.11	52.43	1856.96	1655
220	65.67	37	99	117.05	53.49	663.12	591
221	75.44	45	96	339.49	53.49	761.86	679
222	39.22	30	60	350.09	53.49	396.08	353
223	18.33	12	34	541.28	53.49	123.42	110
224	139.47	67	212	153.06	55.61	2660.33	2371
225	147.89	100	188	303.48	54.55	1493.42	1331
226	166.28	67	254	274.06	58.45	9888.46	8813
227	188.44	118	255	139.29	56.67	1902.96	1696
228	46.78	32	68	328.37	58.26	944.75	842
229	59.71	40	93	464.49	57.73	1138.86	1015
230	91.67	43	143	25.95	57.73	925.68	825
231	197	125	255	381.86	58.79	1989.36	1773
232	30.67	27	47	502.62	58.79	309.68	276
233	27	20	41	535.46	58.79	272.65	243
234	205.78	124	255	146.71	59.85	2078	1852
235	42.78	31	58	351.14	59.85	431.98	385
236	160.67	52	255	367.03	59.85	1622.46	1446
237	101.44	81	117	519.57	59.85	1024.41	913
238	173.33	148	226	152	60.91	1750.37	1560
239	33.67	18	49	177.43	60.91	339.98	303
240	39.44	24	57	446.48	60.91	398.32	355
241	59.56	41	91	11.12	61.97	601.41	536
242	31.33	21	50	245.22	61.97	316.41	282
243	33.11	20	62	387.16	61.97	334.37	298
244	164.76	79	255	287.57	65.7	9243.29	8238
245	176.22	103	247	380.8	63.03	1779.54	1586
246	172.42	52	255	300.71	66.17	5997.25	5345
247	96.89	71	121	484.61	64.09	978.41	872
248	30.33	20	49	166.83	65.14	306.31	273
249	31.22	14	67	196.49	65.14	315.29	281
250	174.89	42	255	369.15	65.14	1766.08	1574
251	103.54	39	191	423.53	71.24	9642.73	8594
252	70.22	56	85	506.86	65.14	709.12	632
253	38.44	27	53	225.09	66.2	388.22	346
254	35	22	52	355.38	66.2	353.44	315
255	105.11	80	137	489.91	66.2	1061.44	946
256	189.33	137	234	308.77	67.26	1911.94	1704
257	139.33	79	218	314.07	67.26	1407.03	1254
258	34.67	21	59	345.85	67.26	350.07	312
259	113.11	66	173	379.74	67.26	1142.23	1018
260	109.56	13	255	47.14	68.32	1106.32	986
261	158.67	115	203	319.37	68.32	1602.26	1428
262	200.44	118	255	445.42	68.32	2024.14	1804
263	253.33	240	255	18.54	69.38	2558.23	2280
264	211.78	172	255	24.89	69.38	2138.59	1906
265	39.11	33	55	121.29	69.38	394.95	352
266	250.22	233	255	11.12	70.44	2526.81	2252
267	36.65	25	56	101.16	71.5	699.03	623
268	107.44	49	153	209.2	70.44	1085	967
269	32.33	22	42	541.28	70.44	217.67	194
270	45.56	34	65	139.29	71.5	460.03	410
271	130.22	87	163	315.13	71.5	1315.02	1172
272	55	16	111	394.57	71.5	555.41	495
273	45.56	26	64	531.22	71.5	460.03	410
274	154.68	101	247	322.67	74.93	5900.76	5259
275	146.11	91	192	339.49	72.56	1475.47	1315
276	200.11	101	255	374.45	72.56	2020.78	1801
277	109	28	255	433.77	72.56	1100.71	981
278	124.29	26	246	24.84	78.27	5717.87	5096
279	113.89	67	152	450.71	73.62	1150.08	1025
280	121.12	72	174	220.86	75.21	2174.5	1938
281	114.22	89	148	226.15	74.68	1153.45	1028
282	39.22	27	61	298.18	74.68	396.08	353
283	53.78	29	71	347.97	74.68	543.06	484
284	51.56	40	70	483.55	74.68	520.62	464
285	39.11	28	60	106.46	75.74	394.95	352
286	106.85	48	177	202.5	78.56	3237.06	2885
287	85.89	62	108	232.51	75.74	867.33	773
288	39.22	34	56	286.53	75.74	396.08	353
289	168.38	88	216	365.97	76.27	3022.75	2694
290	60.67	31	101	388.22	75.74	612.63	546
291	137	112	149	35.49	76.8	1383.46	1233
292	201.33	58	255	130.13	78.35	12198.7	10872
293	194.56	103	255	209.73	77.86	3492.88	3113
294	196.78	153	255	215.56	76.8	1987.12	1771
295	192.61	95	255	374.98	77.86	3890.08	3467
296	214.12	126	255	118.11	78.91	4084.19	3640
297	127.56	109	169	496.26	77.86	1288.09	1148
298	190.47	137	255	2.65	78.91	3205.64	2857
299	58.22	44	94	444.36	78.91	587.94	524
300	176	109	255	329.96	79.97	1777.3	1584
301	149.22	60	223	356.95	85.21	11385.2	10147
302	207.89	113	255	109.63	81.03	2099.32	1871
303	114.43	50	207	423.68	85.32	8088.72	7209
304	46.56	33	71	438	81.03	470.13	419
305	159.09	55	255	104.53	84.02	5890.66	5250
306	152.22	86	202	214.5	82.09	1537.18	1370
307	162.78	131	209	229.33	82.09	1643.78	1465
308	109.22	94	129	233.57	82.09	1102.96	983
309	188	122	243	334.2	82.09	1898.48	1692
310	24.22	17	41	433.77	82.09	244.6	218
311	138.83	109	185	497.32	83.68	2803.95	2499
312	101.33	80	138	531.22	82.09	1023.29	912
313	164.11	121	219	29.13	83.15	1657.24	1477
314	36.78	24	53	77.86	83.15	371.39	331
315	134.22	80	186	220.86	83.15	1355.41	1208
316	69.44	52	94	469.78	83.15	701.27	625
317	203.33	99	255	15.36	84.21	2053.32	1830
318	206.15	107	255	140.6	85.83	7864.31	7009
319	42.11	30	63	153.06	84.21	425.25	379
320	105.22	90	134	237.8	84.21	1062.56	947
321	96	75	118	242.04	84.21	969.43	864
322	146.67	110	185	329.96	84.21	1481.08	1320
323	98.44	39	141	442.24	84.21	994.12	886
324	202	75	255	96.46	91.71	16545.5	14746
325	211.56	105	255	454.95	85.27	2136.35	1904
326	54.67	47	78	127.64	86.33	552.04	492
327	149.33	53	220	333.67	87.92	3016.02	2688
328	33.22	11	51	387.69	87.92	670.97	598
329	153.22	67	230	26.3	88.45	4641.84	4137
330	130.78	82	188	228.27	87.39	1320.63	1177
331	75.11	24	118	438	87.39	758.49	676
332	255	255	255	448.6	87.39	2575.06	2295
333	98.22	49	157	480.37	87.39	991.88	884
334	68.56	52	91	486.73	87.39	692.29	617
335	152	80	249	1.06	88.45	1023.29	912
336	64.22	56	85	114.93	88.45	648.53	578
337	100.38	56	144	247.87	89.51	1801.98	1606
338	136.83	80	215	347.03	94.57	12435.5	11083
339	97.44	33	157	417.35	88.98	1968.04	1754
340	163.78	97	232	7.94	89.51	1653.87	1474
341	58.78	34	92	364.91	89.51	593.55	529
342	118.56	58	176	432.71	90.57	1197.21	1067
343	147	80	211	463.43	90.57	1484.45	1323
344	110	81	166	501.56	90.57	1110.81	990
345	73.89	42	109	264.29	91.63	746.15	665
346	232.89	143	255	452.83	91.63	2351.78	2096
347	252.78	237	255	467.66	91.63	2552.62	2275
348	135.57	30	255	474.1	97.79	7757.72	6914
349	97.11	71	128	497.32	91.63	980.65	874
350	147.73	52	223	20.66	93.74	2486.42	2216
351	189.5	86	249	141.41	93.21	3402	3032
352	82.33	62	103	272.76	92.69	831.42	741
353	226	96	255	401.99	92.69	2282.21	2034
354	41.11	29	69	168.95	93.74	415.15	370
355	89.67	74	114	251.57	93.74	905.48	807
356	161.08	59	255	290.03	96.27	4699.06	4188
357	254.56	251	255	68.32	94.8	2570.57	2291
358	43.22	29	68	164.71	94.8	436.47	389
359	104.89	80	127	245.22	94.8	1059.2	944
360	154	44	247	298.71	95.33	3110.27	2772
361	209.5	139	255	457.6	96.39	4231.18	3771
362	112.89	56	154	7.94	95.86	1139.98	1016
363	127.95	74	222	283.65	96.62	3014.9	2687
364	108.89	79	130	430.59	95.86	1099.59	980
365	85	31	198	440.65	96.39	1716.71	1530
366	128.4	62	211	450.71	95.86	2161.03	1926
367	67.11	46	92	239.92	96.92	677.71	604
368	110.11	69	161	263.23	96.92	1111.93	991
369	103.92	49	209	275.64	98.79	2915.04	2598
370	173	66	255	480.37	96.92	1747	1557
371	70.67	48	93	1.06	97.98	475.74	424
372	44.33	35	66	156.24	97.98	447.69	399
373	96.56	67	138	256.87	97.98	975.04	869
374	37.89	24	58	327.84	97.98	382.61	341
375	43.89	28	61	82.09	99.04	443.2	395
376	153.22	83	230	269.58	99.04	1547.28	1379
377	148.89	100	198	407.29	99.04	1503.52	1340
378	61.44	43	92	412.58	99.04	620.48	553
379	66.11	32	88	426.35	99.04	667.61	595
380	219.44	135	255	486.2	99.57	4432.02	3950
381	100	65	120	515.33	99.04	1009.83	900
382	110.22	86	168	525.92	99.04	1113.05	992
383	233	149	255	16.42	100.1	2352.9	2097
384	148	52	248	162.6	100.1	1494.55	1332
385	39.89	27	60	176.37	100.1	402.81	359
386	168.67	84	255	293.24	102.57	5109.73	4554
387	160	87	255	299.24	100.1	1615.72	1440
388	165.56	106	244	305.6	100.1	1671.83	1490
389	127.59	58	255	416.21	103.45	8016.91	7145
390	76.89	55	102	263.23	101.16	776.45	692
391	71.22	57	93	340.55	101.16	719.22	641
392	184.67	127	255	401.46	101.69	3729.63	3324
393	48.67	36	67	22.77	102.22	491.45	438
394	251.11	229	255	69.38	102.22	2535.79	2260
395	123.11	77	160	145.65	102.22	1243.21	1108
396	227.11	150	255	167.89	102.22	2293.43	2044
397	84.22	52	112	432.71	102.22	850.5	758
398	32.11	26	49	31.25	103.28	324.27	289
399	121.89	100	152	272.76	103.28	1230.87	1097
400	120.78	70	181	284.41	103.28	1219.65	1087
401	25.78	18	47	388.22	103.28	260.31	232
402	71.5	55	83	541.28	103.28	481.35	429
403	236.22	194	255	150.94	104.34	2385.44	2126
404	156.11	82	220	157.3	104.34	1576.45	1405
405	162.83	48	255	310.05	106.38	5298.23	4722
406	56	36	79	1.06	105.4	377	336
407	131.78	70	189	9.53	106.46	2661.46	2372
408	108.89	52	159	141.41	105.4	1099.59	980
409	114.22	62	218	403.58	106.99	2306.9	2056
410	153.06	47	254	76.4	108.81	5495.71	4898
411	80.67	34	136	108.57	106.46	814.59	726
412	208.17	138	255	174.78	107.51	4204.25	3747
413	44.11	33	59	197.55	106.46	445.45	397
414	35	20	74	317.25	106.46	353.44	315
415	145.33	44	231	480.37	106.46	1467.62	1308
416	252.11	241	255	69.38	107.51	2545.89	2269
417	169.89	28	255	86.86	107.51	3431.17	3058
418	39.56	27	63	206.03	107.51	399.44	356
419	91.43	43	154	397.45	111.93	3590.5	3200
420	82.44	44	121	3.71	109.63	832.55	742
421	74	35	101	231.45	109.63	747.27	666
422	104.44	78	132	421.06	109.63	1054.71	940
423	156.02	31	255	110.59	115.46	9103.04	8113
424	195.13	116	242	184.84	111.75	3284.18	2927
425	176.22	121	222	303.48	110.69	1779.54	1586
426	146.22	97	182	487.79	110.69	1476.59	1316
427	117.78	67	175	524.86	110.69	1189.35	1060
428	167.11	58	255	160.48	111.75	1687.53	1504
429	54.89	18	96	250.51	111.75	554.28	494
430	167.89	66	250	407.29	111.75	1695.39	1511
431	238.89	110	255	478.26	111.75	2412.37	2150
432	63.89	21	119	256.87	112.81	645.17	575
433	210	104	255	308.77	112.81	3534.4	3150
434	129.1	31	225	315.56	117.4	5649.43	5035
435	212.67	127	255	190.14	113.87	2147.57	1914
436	98.42	46	148	421.63	115.03	3644.36	3248
437	160.33	39	251	438.39	116.37	5936.66	5291
438	44.56	26	72	456.01	113.87	449.93	401
439	99.78	63	137	5.83	114.93	1007.58	898
440	219	122	255	118.11	114.93	2211.52	1971
441	252.11	229	255	142.47	114.93	2545.89	2269
442	131.67	41	216	152.53	116.52	2659.21	2370
443	23	15	45	295	114.93	232.26	207
444	172.36	64	255	468.99	116.78	6962.2	6205
445	240.22	190	255	75.74	115.99	2425.83	2162
446	163.71	86	245	101.82	118.64	4408.46	3929
447	190.89	66	255	127.64	119.17	5782.95	5154
448	214.78	112	255	194.37	115.99	2168.89	1933
449	229	177	255	83.15	117.05	2312.51	2061
450	245.78	195	255	89.51	117.05	2481.93	2212
451	34.56	24	47	236.74	117.05	348.95	311
452	180.67	91	249	199.67	118.11	1824.42	1626
453	137.61	74	242	390.43	120.48	5095.14	4541
454	182.78	119	234	141.41	119.17	1845.74	1645
455	110.78	78	150	160.48	119.17	1118.66	997
456	58.33	40	78	206.03	119.17	589.07	525
457	21.89	14	40	274.88	119.17	221.04	197
458	164.16	36	255	450.64	121.86	8104.43	7223
459	246.89	182	255	486.73	119.17	2493.15	2222
460	81	19	126	520.63	119.17	817.96	729
461	227.56	183	255	94.8	120.23	2297.92	2048
462	143.38	78	216	166.3	122.34	5469.9	4875
463	123	100	174	396.69	120.23	1242.09	1107
464	142.61	38	255	431.65	121.81	2880.25	2567
465	64.67	56	75	538.63	120.23	653.02	582
466	144.25	72	239	2.12	122.34	2589.65	2308
467	135.44	114	175	82.09	121.29	1367.76	1219
468	115.33	83	164	436.94	121.29	1164.67	1038
469	74.56	42	106	426.35	122.34	752.88	671
470	243	202	255	462.37	122.34	2453.88	2187
471	90.11	52	151	149.89	124.99	1819.93	1622
472	122.83	39	214	203.25	124.86	3307.75	2948
473	36.22	27	53	219.8	123.4	365.78	326
474	158	111	197	444.36	123.4	1595.53	1422
475	181.44	97	255	211.32	124.46	1832.28	1633
476	36.11	26	54	251.57	124.46	364.66	325
477	114.94	61	168	381.86	125.52	2192.45	1954
478	53.22	35	91	400.93	124.46	537.45	479
479	159.78	83	245	485.67	124.46	1613.48	1438
480	125.76	53	190	158.8	128.61	4797.8	4276
481	185.22	135	229	179.54	125.52	1870.43	1667
482	132.22	66	197	394.57	125.52	1335.22	1190
483	212.89	143	255	131.88	126.58	2149.81	1916
484	183.67	130	226	136.11	126.58	1854.72	1653
485	141.33	90	178	140.35	126.58	1427.22	1272
486	134.04	43	255	423.43	127.26	3759.93	3351
487	40.33	23	74	466.6	128.17	814.59	726
488	160.89	75	230	514.27	126.58	1624.7	1448
489	36.67	25	55	103.28	127.64	370.27	330
490	155	111	218	170.01	127.64	1565.23	1395
491	176.33	112	226	174.25	127.64	1780.66	1587
492	32.78	18	55	263.23	127.64	331	295
493	148.22	100	255	376.21	130.82	4490.37	4002
494	40.11	29	65	85.27	128.7	405.05	361
495	143	113	182	195.43	128.7	1444.05	1287
496	152.88	65	222	215.92	130.26	5488.97	4892
497	150.85	40	254	240.24	131.15	9140.06	8146
498	137.67	92	218	388.22	128.7	1390.2	1239
499	39.11	24	57	474.02	128.7	394.95	352
500	190.44	123	255	521.69	128.7	1923.16	1714
501	160.12	98	241	180.65	130.86	4311.96	3843
502	33.33	27	49	268.52	129.76	336.61	300
503	29.11	15	64	531.22	129.76	293.97	262
504	148.2	84	218	187.5	134.72	5819.97	5187
505	187.94	122	249	230.92	131.88	3373.95	3007
506	96.44	60	131	393.51	130.82	973.92	868
507	77.78	54	117	397.75	130.82	785.42	700
508	163.72	93	255	418.41	131.88	3306.62	2947
509	120.22	73	178	457.07	130.82	1214.04	1082
510	92.56	28	178	138.23	131.88	934.65	833
511	78.89	43	118	208.14	131.88	796.64	710
512	172.11	123	228	225.09	131.88	1738.03	1549
513	138.89	97	178	249.46	131.88	1402.54	1250
514	115.92	30	255	371.46	142.59	16909	15070
515	245.44	210	255	143.53	132.94	2478.57	2209
516	165.22	69	245	148.83	132.94	1668.46	1487
517	165.4	64	255	173.19	134	2783.76	2481
518	133	57	204	197.55	132.94	1343.07	1197
519	91.8	39	147	384.79	134.38	2575.06	2295
520	132.73	59	212	427.37	134.73	3872.13	3451
521	67.16	31	146	526.64	135.65	1883.89	1679
522	128.22	74	196	412.58	134	1294.82	1154
523	167.17	61	255	440.65	135.06	3376.19	3009
524	100.44	67	170	160.48	135.06	1014.32	904
525	28.89	19	44	468.72	135.06	291.73	260
526	244	158	255	476.14	135.06	2463.98	2196
527	161.27	90	231	206.03	136.11	2714.19	2419
528	163	105	230	250.51	136.11	1646.02	1467
529	150.26	88	255	257.93	139.29	4552.08	4057
530	65.22	23	100	406.23	136.11	658.63	587
531	201.22	138	255	448.6	136.11	2032	1811
532	165.67	72	255	153.59	138.23	3345.9	2982
533	110.64	28	252	201.33	141.56	5462.05	4868
534	43.44	29	74	392.46	137.17	438.71	391
535	139.78	93	186	518.51	137.17	1411.51	1258
536	161.62	114	243	211.85	139.29	2901.57	2586
537	170.67	38	253	219.8	138.23	1723.44	1536
538	189.88	41	255	454.63	139.62	5539.47	4937
539	137.65	44	255	265.62	142.63	5251.1	4680
540	169.94	88	255	361.74	140.35	3241.55	2889
541	81.76	27	125	398.81	140.35	1559.62	1390
542	196.56	108	255	421.06	139.29	1984.87	1769
543	215.44	179	248	161.54	140.35	2175.62	1939
544	184.67	144	255	413.64	140.35	1864.82	1662
545	42	30	56	140.35	141.41	424.13	378
546	68.89	49	103	243.1	141.41	695.66	620
547	59	43	103	391.4	141.41	595.8	531
548	181.67	77	246	433.77	141.41	1834.52	1635
549	132.56	107	187	520.63	141.41	1338.58	1193
550	173.11	69	255	171.25	143.5	6798.38	6059
551	128.22	92	183	194.37	142.47	1294.82	1154
552	155.68	100	244	406.19	145.21	5938.91	5293
553	210.33	93	255	442.24	142.47	2124	1893
554	107.91	30	191	230.6	145.01	5448.58	4856
555	141.32	61	214	281.88	146.64	4915.62	4381
556	182.28	97	255	182.13	146.45	5113.09	4557
557	159.33	96	255	217.23	146.93	5899.64	5258
558	89.56	33	124	251.57	144.59	904.36	806
559	145.71	107	234	274.88	145.65	2779.27	2477
560	238.11	195	255	414.7	144.59	2404.51	2143
561	37.67	22	51	535.46	144.59	380.37	339
562	31.11	24	48	45.02	145.65	314.17	280
563	71.11	56	102	363.86	145.65	718.1	640
564	31.22	22	53	389.28	145.65	315.29	281
565	164.56	71	255	62.5	147.77	2954.31	2633
566	190.56	67	255	76.27	148.83	3848.57	3430
567	52.44	24	74	239.92	148.83	529.6	472
568	66.78	47	101	249.46	148.83	674.34	601
569	121.78	86	157	459.19	148.83	1229.75	1096
570	199.91	68	255	63.24	152.22	10093.8	8996
571	141.06	54	239	291.3	151.47	2848.84	2539
572	169.75	63	255	90.3	151.74	6094.87	5432
573	113.5	51	189	229.33	152.53	2292.31	2043
574	118.56	53	186	254.75	150.94	1197.21	1067
575	171.11	123	211	79.97	152	1727.93	1540
576	46.67	30	68	531.22	152	471.25	420
577	214	104	255	99.04	153.06	2161.03	1926
578	159.44	101	209	186.96	153.06	1610.11	1435
579	183.44	139	239	191.2	153.06	1852.47	1651
580	142.12	28	255	205.78	158.94	14829.9	13217
581	171.22	103	251	301.36	153.06	1729.05	1541
582	150.22	81	229	305.6	153.06	1516.99	1352
583	129.57	36	241	358.69	162.4	15992.3	14253
584	105.22	53	200	49.26	154.12	1062.56	947
585	96.56	61	165	239.92	154.12	975.04	869
586	170.22	91	255	263.23	154.12	1718.95	1532
587	168.56	117	249	297.12	154.12	1702.12	1517
588	34.06	18	51	320.96	155.71	687.8	613
589	97.22	61	128	244.16	156.77	1963.55	1750
590	108.83	71	161	271.17	156.24	2198.06	1959
591	213.56	179	243	403.05	155.18	2156.54	1922
592	55.83	28	119	447.01	156.24	1127.64	1005
593	255	255	255	54.55	156.24	2575.06	2295
594	137.33	100	178	72.56	156.24	1386.83	1236
595	125.78	74	148	77.86	157.3	1270.14	1132
596	241.56	211	255	107.51	157.3	2439.29	2174
597	144.78	80	213	304.54	157.3	1462.01	1303
598	94.08	35	138	374.85	159.46	2533.55	2258
599	148.74	55	237	409.63	160.68	7844.12	6991
600	36.89	29	52	436.94	157.3	372.51	332
601	175.03	47	255	64.99	160.1	6677.21	5951
602	101.56	56	135	86.33	158.36	1025.54	914
603	130	82	200	97.45	158.36	2625.55	2340
604	160.56	122	246	227.21	158.36	1621.33	1445
605	140	117	169	458.13	158.36	1413.76	1260
606	228.33	145	255	115.99	159.42	2305.77	2055
607	184.67	92	255	72.56	160.48	1864.82	1662
608	198.44	87	255	122.87	161.01	4007.89	3572
609	122.44	33	207	504.74	160.48	1236.48	1102
610	195.33	77	255	81.03	163.13	3945.06	3516
611	140.74	37	250	254.31	163.43	6790.53	6052
612	128.59	53	215	277.53	163.66	4617.16	4115
613	167.82	89	220	310.99	163.17	6213.81	5538
614	162.62	119	208	221.91	163.13	2919.52	2602
615	121.89	44	205	266.93	163.13	2461.74	2194
616	180.33	121	255	351.14	162.6	1821.06	1623
617	230	195	255	129.76	163.66	2322.6	2070
618	17.67	11	31	30.19	164.71	178.4	159
619	173	62	234	70.44	164.71	1747	1557
620	97.56	74	114	106.46	164.71	985.14	878
621	168.5	114	255	228.8	165.77	3024.99	2696
622	181.02	101	255	426.78	167.05	9140.06	8146
623	103.67	27	167	461.31	164.71	1046.85	933
624	31.33	21	50	52.43	165.77	316.41	282
625	152.44	64	218	86.33	165.77	1539.43	1372
626	187.67	74	255	95.86	165.77	1895.11	1689
627	42	14	68	327.84	165.77	424.13	378
628	122.56	28	222	337.9	173.31	11689.3	10418
629	187.33	36	255	414.73	166.83	8197.56	7306
630	187.44	91	255	102.22	166.83	1892.87	1687
631	129.43	37	255	236.96	168.17	5082.8	4530
632	156	51	255	264.81	167.89	2800.59	2496
633	158.04	32	250	294.68	168.63	4610.42	4109
634	236	134	255	136.11	167.89	2383.19	2124
635	26.56	14	55	374.45	167.89	268.17	239
636	25.22	20	40	382.92	167.89	254.7	227
637	174.93	77	255	441.18	170.36	5299.35	4723
638	176.44	55	255	450.71	168.42	3167.49	2823
639	168.33	55	255	146.71	168.95	1699.88	1515
640	98.78	60	135	288.65	168.95	997.49	889
641	199.33	145	255	108.57	170.01	2012.92	1794
642	218.33	133	255	113.87	170.01	2204.79	1965
643	149.8	51	255	248.98	172.98	10084.8	8988
644	57.5	27	85	271.7	170.54	1032.27	920
645	144.12	71	212	317.25	171.07	2748.98	2450
646	234.78	165	255	514.27	170.01	2370.85	2113
647	81.78	18	237	21.71	171.07	825.81	736
648	141.56	91	192	141.41	171.07	1429.47	1274
649	34.33	24	46	396.69	171.07	346.71	309
650	147.78	83	215	345.85	172.13	1492.3	1330
651	182.38	80	255	433.46	173.19	4297.38	3830
652	45.67	37	62	100.1	173.19	461.15	411
653	42.78	25	62	104.34	173.19	431.98	385
654	122.44	81	193	125.52	173.19	1236.48	1102
655	131.83	55	244	280.48	174.89	6064.58	5405
656	123.44	84	191	322.54	174.25	1246.58	1111
657	28.22	18	44	367.03	174.25	285	254
658	37.56	17	70	21.71	175.31	379.25	338
659	127.33	56	198	142.47	175.31	1285.85	1146
660	189.11	128	245	150.94	175.31	1909.7	1702
661	33.11	24	50	228.27	175.31	334.37	298
662	203.44	101	255	492.03	175.31	2054.44	1831
663	28	7	67	33.37	176.37	282.75	252
664	153.38	101	222	259.52	177.43	2753.46	2454
665	113.11	21	217	315.13	178.84	3426.68	3054
666	145	116	180	448.6	176.37	1464.25	1305
667	44.22	29	63	114.93	177.43	446.57	398
668	159.62	41	255	155.71	178.49	2865.67	2554
669	107	29	200	328.37	181.29	4081.95	3638
670	175.67	55	255	130.82	179.54	1773.93	1581
671	185.22	115	228	265.34	179.54	1870.43	1667
672	123.59	56	230	284.41	180.6	2357.39	2101
673	107.44	54	145	289.71	179.54	1085	967
674	98.22	62	166	302.42	179.54	991.88	884
675	180.22	117	252	136.11	180.6	1819.93	1622
676	126.83	40	206	299.45	183.99	4980.69	4439
677	65.89	50	80	454.95	180.6	665.36	593
678	220.33	171	255	504.74	180.6	2224.99	1983
679	174.78	135	214	269.58	181.66	1764.95	1573
680	98.44	64	148	310.89	181.66	994.12	886
681	42.89	24	68	431.65	181.66	433.1	386
682	213.78	120	255	162.6	182.72	2158.79	1924
683	228.22	157	255	143.53	183.78	2304.65	2054
684	147.11	69	209	158.36	183.78	1485.57	1324
685	181.89	64	255	171.6	185.37	3673.53	3274
686	104.89	62	138	320.43	183.78	1059.2	944
687	153.8	69	243	276.15	187.38	5177.05	4614
688	209.89	104	255	445.42	184.84	2119.52	1889
689	47.67	32	72	452.83	184.84	481.35	429
690	154	113	204	270.64	185.9	1555.13	1386
691	51	22	75	352.2	185.9	515.01	459
692	30.67	23	47	415.76	185.9	309.68	276
693	194.11	132	223	496.26	185.9	1960.19	1747
694	41.56	33	58	186.96	186.96	419.64	374
695	37.22	27	52	483.55	186.96	375.88	335
696	27.56	19	43	488.85	186.96	278.26	248
697	96.11	69	120	500.5	186.96	970.56	865
698	39.33	25	63	42.9	188.02	397.2	354
699	170.92	66	255	150.68	189.21	4602.57	4102
700	159.22	90	246	307.71	188.02	1607.87	1433
701	95.67	35	197	345.85	188.02	966.07	861
702	52.11	38	72	406.23	188.02	526.23	469
703	159.56	62	211	324.66	189.08	1611.24	1436
704	130.94	53	255	331.9	190.89	5142.27	4583
705	105.78	78	154	441.18	189.08	1068.17	952
706	228.33	123	255	34.43	190.14	2305.77	2055
707	35.11	28	52	50.31	190.14	354.56	316
708	227.22	128	255	157.3	190.14	2294.55	2045
709	36.83	20	59	359.09	191.73	743.91	663
710	101.67	62	129	506.86	190.14	1026.66	915
711	189.78	75	255	178.49	191.2	1916.43	1708
712	160.16	43	254	290.01	196.94	13657.4	12172
713	240.89	186	255	511.09	191.2	2432.56	2168
714	33.78	14	52	390.34	192.26	341.1	304
715	227.56	142	255	166.83	193.31	2297.92	2048
716	197.89	99	255	185.9	193.31	1998.34	1781
717	183.44	68	255	193.31	194.37	1852.47	1651
718	85.56	38	140	303.48	194.37	863.96	770
719	124.44	30	220	314.07	194.37	1256.67	1120
720	115.11	53	167	433.24	196.76	4649.7	4144
721	253.22	244	255	448.6	194.37	2557.11	2279
722	25.56	11	34	17.48	195.43	258.07	230
723	42.11	26	54	101.16	195.43	425.25	379
724	108	28	208	319.9	195.96	2181.23	1944
725	120.25	29	174	333.67	196.49	2158.79	1924
726	86.63	24	177	338.68	200.85	4179.56	3725
727	133.58	43	252	44.49	198.61	5395.85	4809
728	191.78	111	255	200.2	198.08	3873.25	3452
729	146.56	90	194	351.14	196.49	1479.96	1319
730	127.33	64	213	483.55	196.49	1285.85	1146
731	38.56	21	61	499.44	196.49	389.34	347
732	229.22	164	255	50.31	197.55	2314.75	2063
733	65.44	51	94	427.41	197.55	660.88	589
734	167.11	120	242	493.09	197.55	1687.53	1504
735	160.67	59	255	175.31	198.61	1622.46	1446
736	139.89	68	205	303.48	198.61	1412.64	1259
737	91.75	33	135	344.26	199.67	1647.14	1468
738	109	45	160	359.62	198.61	1100.71	981
739	202.89	138	255	383.98	198.61	2048.83	1826
740	142.44	88	189	181.66	199.67	1438.44	1282
741	59.11	35	84	395.63	199.67	596.92	532
742	148.22	108	188	440.12	199.67	1496.79	1334
743	175.22	99	252	39.72	200.73	1769.44	1577
744	216	193	255	209.2	200.73	2181.23	1944
745	134.67	82	179	66.2	201.79	1359.9	1212
746	179.67	94	254	194.9	203.91	7257.3	6468
747	162.53	94	255	58.79	203.91	3100.17	2763
748	159.89	103	194	215.56	202.85	1614.6	1439
749	128.3	35	255	349.75	207.33	8637.39	7698
750	107.33	93	131	369.15	202.85	1083.88	966
751	136.51	35	252	75.53	206.24	5361.06	4778
752	155.94	105	212	85.27	204.97	2974.5	2651
753	137.33	88	232	387.16	203.91	1386.83	1236
754	191.56	96	255	40.78	204.97	1934.38	1724
755	109.73	38	172	315.7	211.98	8987.47	8010
756	111.89	93	142	439.06	204.97	1129.89	1007
757	124.11	97	150	67.26	206.03	1253.31	1117
758	41.89	25	73	108.57	206.03	423.01	377
759	30.44	14	59	125.52	206.03	307.44	274
760	33.67	23	56	177.43	206.03	339.98	303
761	161.75	102	254	209.73	207.09	2903.82	2588
762	191.11	122	255	219.27	207.09	3859.79	3440
763	197.67	152	255	304.54	207.09	1996.09	1779
764	156.78	64	252	79.97	208.14	1583.19	1411
765	41.33	22	63	120.23	208.14	417.4	372
766	96.22	37	173	297.12	208.14	971.68	866
767	196.78	104	255	383.98	208.14	1987.12	1771
768	59.22	41	86	395.63	208.14	598.04	533
769	97	50	151	497.32	208.14	979.53	873
770	105.33	61	146	90.57	209.2	1063.69	948
771	221.89	179	252	95.86	209.2	2240.7	1997
772	162.44	85	255	374.45	209.2	1640.41	1462
773	117.12	78	172	311.3	212.06	3416.58	3045
774	48.22	25	87	341.61	210.26	486.96	434
775	122.44	99	162	390.34	210.26	1236.48	1102
776	180.11	71	255	39.72	211.32	1818.81	1621
777	166.67	144	199	102.22	211.32	1683.05	1500
778	144.56	85	184	225.09	211.32	1459.76	1301
779	142.5	66	202	361.21	212.38	2558.23	2280
780	138.44	92	209	107.51	213.97	2796.1	2492
781	37.67	18	98	475.08	212.38	380.37	339
782	249.67	215	255	483.55	212.38	2521.2	2247
783	217.89	160	255	45.02	213.44	2200.3	1961
784	144.78	118	206	328.9	213.44	1462.01	1303
785	162.74	63	255	492.03	215.56	4199.76	3743
786	46.22	27	70	235.69	214.5	466.76	416
787	128.67	93	180	323.6	214.5	1299.31	1158
788	155.44	62	248	354.32	214.5	1569.72	1399
789	237.44	108	255	438	214.5	2397.78	2137
790	33.44	24	40	27.01	215.56	337.73	301
791	91.11	39	190	82.09	215.56	920.07	820
792	139.56	69	192	337.37	215.56	1409.27	1256
793	106.03	24	249	384.59	220.84	7257.3	6468
794	141.27	55	231	403.34	216.96	3487.27	3108
795	216.78	126	255	432.71	215.56	2189.08	1951
796	149.5	102	212	114.4	217.68	2683.9	2392
797	67.83	26	114	416.29	217.68	1370	1221
798	133.11	39	255	466.6	216.62	1344.19	1198
799	36.33	20	61	220.86	217.68	366.9	327
800	126.31	34	219	345.13	221.76	6944.25	6189
801	198	87	255	475.08	217.68	1999.46	1782
802	58.56	26	107	351.14	218.74	591.31	527
803	142.39	39	255	372.86	218.74	2875.76	2563
804	113.44	75	173	409.4	218.74	1145.59	1021
805	174.11	131	217	50.31	219.8	1758.22	1567
806	108.32	40	151	85.55	222.2	4982.94	4441
807	92.56	73	118	426.35	219.8	934.65	833
808	139.67	69	201	77.86	220.86	1410.39	1257
809	91.56	65	128	109.63	220.86	924.55	824
810	142.33	112	179	118.11	220.86	1437.32	1281
811	130.2	65	212	125.06	222.55	3652.21	3255
812	120.94	71	173	363.86	222.44	2442.66	2177
813	180.78	128	255	399.87	220.86	1825.54	1627
814	41.06	32	57	144.06	222.97	737.17	657
815	147.12	57	255	393.71	224.56	5282.52	4708
816	84.88	49	127	421.06	222.97	1619.09	1443
817	157.81	112	195	55.08	224.03	2833.13	2525
818	105.25	64	189	354.85	224.03	1889.5	1684
819	111.39	36	196	368.09	224.56	2249.67	2005
820	95.22	52	150	99.04	225.62	1923.16	1714
821	153.25	103	198	412.05	226.15	2751.22	2452
822	119.11	47	202	399.87	226.15	1202.82	1072
823	31.56	19	45	328.9	227.21	318.66	284
824	219.89	137	255	426.35	227.21	2220.5	1979
825	159.17	36	255	60.25	229.99	4286.16	3820
826	89.56	53	118	107.51	228.27	904.36	806
827	112.74	27	214	375.26	230.83	4300.74	3833
828	41	25	64	462.37	228.27	414.03	369
829	115.33	72	164	128.7	229.33	1164.67	1038
830	66.67	39	107	345.85	229.33	673.22	600
831	69.17	36	96	84.74	231.98	1396.93	1245
832	109.2	40	168	121.29	231.45	1837.89	1638
833	139.1	89	211	137.31	231.99	4838.2	4312
834	111.67	72	152	359.62	231.45	1127.64	1005
835	153.67	62	245	385.04	232.51	2586.28	2305
836	35.67	24	53	53.49	232.51	360.17	321
837	62.11	37	99	110.69	232.51	627.22	559
838	33	21	55	157.3	232.51	333.24	297
839	143.78	100	190	399.87	232.51	1451.91	1294
840	241.56	163	255	412.58	232.51	2439.29	2174
841	152.44	104	210	418.41	234.1	3078.85	2744
842	166.61	60	230	67.79	233.57	3364.97	2999
843	105.78	61	159	91.63	234.63	1068.17	952
844	120.22	49	191	144.59	236.21	2428.07	2164
845	103.78	69	175	150.09	237.49	4308.6	3840
846	48.22	30	67	305.6	234.63	486.96	434
847	124.31	76	179	482.49	235.16	2231.72	1989
848	44.12	30	66	491.5	235.69	792.15	706
849	131.44	81	181	75.74	235.69	1327.36	1183
850	53	35	76	394.57	235.69	535.21	477
851	76.54	36	123	115.04	241.03	5840.17	5205
852	38.56	27	60	166.83	236.74	389.34	347
853	95.47	53	147	97.98	237.8	1606.75	1432
854	68.67	37	103	121.29	237.8	693.42	618
855	54.67	45	63	380.8	238.86	552.04	492
856	136.88	42	246	81.03	240.45	2457.25	2190
857	177.22	104	255	460.25	239.92	1789.64	1595
858	145	104	222	157.6	241.74	3416.58	3045
859	148.44	101	200	88.45	242.04	1499.03	1336
860	88.67	52	135	126.05	243.63	1790.76	1596
861	169.56	71	222	358.56	242.04	1712.22	1526
862	180.33	91	245	389.28	243.63	3642.11	3246
863	184.23	52	255	398.63	244.38	10749	9580
864	206.43	144	255	416.91	243.38	5327.4	4748
865	104.89	70	147	342.67	244.69	2118.39	1888
866	77.22	51	118	140.35	244.16	779.81	695
867	114.17	40	230	194.74	250.88	8839.36	7878
868	100.47	56	161	333.14	245.48	4058.39	3617
869	100.91	43	192	164.35	246.65	2604.23	2321
870	137.52	78	211	181.44	247.64	6480.85	5776
871	155.44	75	235	347.97	246.81	3139.44	2798
872	123.11	72	186	96.92	246.28	1243.21	1108
873	91.33	49	118	106.46	246.28	922.31	822
874	238.78	109	255	423.17	246.28	2411.24	2149
875	101.11	30	205	467.66	246.28	1021.05	910
876	230.11	172	255	472.96	246.28	2323.73	2071
877	131	78	226	1.06	247.34	881.92	786
878	101.85	20	186	7.21	250.47	2971.14	2648
879	99.56	48	192	145.12	249.46	1787.4	1593
880	149.22	98	188	173.19	248.4	1506.89	1343
881	152.44	96	215	360.68	248.93	2736.63	2439
882	112.78	85	132	101.16	249.46	1138.86	1015
883	88.22	63	124	130.82	249.46	890.89	794
884	69.17	36	102	323.07	251.04	1396.93	1245
885	112.89	53	184	370.42	252.85	4433.14	3951
886	135.06	86	178	378.69	249.99	2424.71	2161
887	250.33	224	255	412.58	249.46	2527.94	2253
888	140.89	28	255	461.84	250.51	2845.47	2536
889	94.12	36	202	16.42	251.04	1689.78	1506
890	117.58	83	174	107.65	253.16	3166.37	2822
891	91.44	59	120	137.17	250.51	923.43	823
892	181.54	92	255	388.75	251.31	4888.69	4357
893	26.89	11	48	454.95	250.51	271.53	242
894	132.13	71	194	211.32	252.63	2223.87	1982
895	165.56	114	228	216.62	251.57	1671.83	1490
896	247.78	231	255	401.99	251.57	2502.13	2230
897	224.11	114	255	468.72	251.57	2263.14	2017
898	122.89	84	182	224.03	252.63	1240.97	1106
899	22.11	8	39	285.47	252.63	223.28	199
900	57	25	99	318.31	252.63	575.6	513
901	224.56	177	250	395.63	252.63	2267.62	2021
902	49.11	39	73	166.83	253.69	495.94	442
903	112.89	41	170	189.08	253.69	1139.98	1016
904	54.22	33	86	334.2	253.69	547.55	488
905	137.89	113	173	115.99	254.75	1392.44	1241
906	147	104	212	121.29	254.75	1484.45	1323
907	77.48	33	137	129	255.51	1825.54	1627
908	106.22	71	169	148.83	254.75	1072.66	956
909	96.48	25	154	352.2	257.22	2922.89	2605
910	39.22	33	47	440.12	254.75	396.08	353
911	96	46	167	15.36	255.81	969.43	864
912	130	85	179	206.03	255.81	1312.78	1170
913	125.86	64	189	361.91	258.64	5083.92	4531
914	172.78	124	255	454.95	255.81	1744.76	1555
915	123.03	69	225	155.5	259.62	5521.51	4921
916	81.39	38	153	217.15	257.4	1643.78	1465
917	73.94	44	138	323.6	258.46	1493.42	1331
918	107.59	48	143	344.79	257.93	2052.19	1829
919	174.52	35	255	391.4	259.34	5287.01	4712
920	189.61	92	255	414.17	258.46	3829.49	3413
921	68.78	60	91	423.17	256.87	694.54	619
922	30.22	19	49	38.66	257.93	305.19	272
923	75.11	49	97	135.06	257.93	758.49	676
924	40.11	28	56	180.6	257.93	405.05	361
925	121.47	97	168	227.21	257.93	2044.34	1822
926	251	219	255	407.29	257.93	2534.67	2259
927	108.44	68	155	145.65	258.99	1095.1	976
928	123.88	62	242	164.71	259.52	2223.87	1982
929	81.56	42	136	314.07	258.99	823.57	734
930	172.44	73	255	383.98	258.99	1741.39	1552
931	99.2	49	156	15.36	260.05	1669.58	1488
932	95.32	34	183	238.1	263.23	8021.4	7149
933	60.11	35	88	210.26	261.11	607.02	541
934	93.27	41	164	320.81	263.42	3453.61	3078
935	112.69	34	175	336.84	262.17	2023.02	1803
936	29.78	21	46	78.91	262.17	300.7	268
937	41.44	22	58	114.93	262.17	418.52	373
938	104.28	32	177	367.03	265.87	3744.22	3337
939	140.06	65	201	55.08	264.29	2514.47	2241
940	41	20	75	264.29	263.23	414.03	369
941	74.22	33	111	355.38	263.23	749.52	668
942	144.08	71	242	378.16	266.4	5819.97	5187
943	244.44	160	255	407.29	263.23	2468.47	2200
944	127.22	79	179	49.26	264.29	1284.73	1145
945	116.04	60	164	61.33	266.11	3255.01	2901
946	27.89	18	44	88.45	264.29	281.63	251
947	80.21	18	133	188.15	265.74	2159.91	1925
948	75.22	19	114	202.85	264.29	759.61	677
949	112.85	64	199	249.36	266.09	4305.23	3837
950	104.06	29	180	311.77	269.04	6188	5515
951	53.33	30	75	18.54	265.34	538.57	480
952	152	118	216	41.84	265.34	1534.94	1368
953	102.44	38	174	68.85	265.34	2069.02	1844
954	91.56	66	159	174.25	265.34	924.55	824
955	23	18	38	469.78	265.34	232.26	207
956	122.57	32	229	30.19	267.14	3163	2819
957	89	58	138	277	266.4	898.75	801
958	146.78	46	255	386.63	267.99	2964.41	2642
959	234	179	255	394.57	266.4	2363	2106
960	156.78	112	248	132.94	267.46	1583.19	1411
961	113.13	47	181	137.17	268.52	1904.09	1697
962	70.11	45	124	180.6	267.46	708	631
963	78.83	26	152	224.56	267.99	1592.16	1419
964	101.57	30	188	262.17	268.82	2393.29	2133
965	108.94	67	184	336.84	267.99	2200.3	1961
966	108.56	90	144	415.76	267.46	1096.22	977
967	81.5	64	107	1.06	268.52	548.67	489
968	70.35	53	94	11.12	269.58	1341.95	1196
969	133.56	86	154	318.31	268.52	1348.68	1202
970	218.22	130	255	373.39	268.52	2203.67	1964
971	37.67	17	118	457.07	268.52	380.37	339
972	76	23	153	19.8	271.77	2643.5	2356
973	80.61	51	139	71.5	271.17	1628.07	1451
974	72.33	40	119	164.71	269.58	730.44	651
975	126.56	73	177	170.54	270.64	2555.99	2278
976	110.97	46	205	270.26	272.66	4108.88	3662
977	88.11	34	165	78.39	271.17	1779.54	1586
978	136.12	33	203	144.67	272.12	3818.27	3403
979	78.22	60	104	5.83	271.7	789.91	704
980	86.22	47	123	190.14	271.7	870.7	776
981	88.78	54	117	211.32	271.7	896.5	799
982	59.22	31	96	255.81	271.7	598.04	533
983	127.72	82	191	280.44	276.47	5159.1	4598
984	122.56	82	161	64.09	272.76	1237.6	1103
985	71.89	53	98	201.79	272.76	725.95	647
986	76.78	49	130	371.8	273.82	1550.65	1382
987	232.22	174	255	460.25	272.76	2345.04	2090
988	128.04	52	186	154.78	274.48	3448	3073
989	71.33	41	103	219.8	273.82	720.34	642
990	76.79	38	134	232.23	277.34	2929.62	2611
991	53.78	32	89	296.06	273.82	543.06	484
992	36.33	25	50	407.29	273.82	366.9	327
993	56.67	39	83	1.06	274.88	381.49	340
994	105.67	63	139	10.06	274.88	1067.05	951
995	41.22	22	63	182.72	274.88	416.27	371
996	63.11	48	90	215.56	274.88	637.31	568
997	114.5	77	178	307.19	274.88	2312.51	2061
998	108.57	25	237	345.45	280.55	11938.4	10640
999	105.44	40	172	365.97	274.88	1064.81	949
1000	79.5	49	136	27.54	277.53	1605.63	1431
1001	76.83	33	135	188.55	276.47	1551.77	1383
1002	223.33	155	255	381.86	275.94	2255.28	2010
1003	206.11	88	255	448.6	275.94	2081.37	1855
1004	75.11	31	129	165.77	277	758.49	676
1005	150	86	247	301.36	277	1514.74	1350
1006	186.67	133	255	442.24	277	1885.01	1680
1007	75.62	24	130	45.02	280.14	2884.74	2571
1008	88.67	67	133	74.68	278.06	895.38	798
1009	66.56	25	101	91.63	278.06	672.1	599
1010	79.67	39	123	196.63	279.91	2145.32	1912
1011	93.31	43	160	206.56	279.11	1675.19	1493
1012	91.94	65	124	238.86	279.64	1856.96	1655
1013	79.67	55	111	250.51	278.06	804.5	717
1014	111.94	72	165	296.06	279.64	2260.89	2015
1015	103.11	48	155	359.62	278.06	1041.24	928
1016	249.56	216	255	400.93	278.06	2520.08	2246
1017	146.78	104	249	86.33	279.11	1482.2	1321
1018	20.78	15	36	324.66	279.11	209.82	187
1019	67.06	40	134	225.62	281.76	1354.29	1207
1020	243	195	255	373.39	280.17	2453.88	2187
1021	152.67	34	255	393.51	280.17	1541.67	1374
1022	89.59	64	136	246.28	282.29	1708.85	1523
1023	242	167	255	378.69	281.23	2443.78	2178
1024	72	58	94	12.18	282.29	727.08	648
1025	74.78	58	93	32.31	282.29	755.13	673
1026	78.39	32	134	91.13	286.35	5629.23	5017
1027	51.89	37	74	386.1	282.29	523.99	467
1028	91	72	116	442.24	282.29	918.94	819
1029	70.78	41	89	22.77	283.35	714.73	637
1030	100.93	48	142	59.85	283.35	1698.75	1514
1031	126.67	61	180	172.13	283.35	1279.12	1140
1032	82.44	38	115	288.65	283.35	832.55	742
1033	111.87	35	181	305.6	283.67	2886.99	2573
1034	120.33	82	174	365.97	283.35	1215.16	1083
1035	107.56	48	153	183.78	284.41	1086.13	968
1036	122.78	87	173	214.5	284.41	1239.84	1105
1037	135.89	98	166	102.22	285.47	1372.24	1223
1038	121.22	86	209	178.49	285.47	1224.14	1091
1039	83.33	52	125	188.02	285.47	841.52	750
1040	76.71	25	162	259.78	289.71	3012.65	2685
1041	93.67	63	171	356.44	285.47	945.87	843
1042	67.89	53	98	50.31	286.53	685.56	611
1043	62	37	82	272.76	286.53	626.09	558
1044	86.05	26	137	6.16	288.36	2124	1893
1045	87.33	69	110	220.86	287.59	881.92	786
1046	34.78	24	50	320.43	287.59	351.2	313
1047	136.81	20	255	371.84	291.31	6600.91	5883
1048	59.89	33	96	34.43	288.65	604.77	539
1049	55.94	31	83	307.71	289.18	1004.22	895
1050	96.44	56	195	376.57	288.65	973.92	868
1051	73.04	46	108	54.09	290.43	2048.83	1826
1052	118.11	91	146	191.2	289.71	1192.72	1063
1053	67.67	32	100	332.08	289.71	683.32	609
1054	97.67	78	145	354.32	289.71	986.27	879
1055	173.22	72	255	363.51	293.53	8940.34	7968
1056	243.22	199	255	395.63	289.71	2456.13	2189
1057	48.67	27	75	429.53	289.71	491.45	438
1058	97.78	74	139	434.83	289.71	987.39	880
1059	239.11	112	255	442.24	289.71	2414.61	2152
1060	90.11	54	142	17.48	290.77	909.97	811
1061	85.22	55	118	113.87	290.77	860.6	767
1062	101	43	163	229.33	291.83	1926.53	1717
1063	77.85	39	135	250.29	295.36	5241.01	4671
1064	98.39	48	141	267.99	290.77	1987.12	1771
1065	112.41	32	176	288.65	291.83	2144.2	1911
1066	86.46	42	155	26	293.28	2328.21	2075
1067	90.56	30	195	38.66	291.83	914.46	815
1068	115.33	60	143	70.44	291.83	1164.67	1038
1069	54.44	38	76	96.92	291.83	549.8	490
1070	90.47	42	138	210.26	295.22	4973.96	4433
1071	83.89	25	133	239.39	293.41	1694.27	1510
1072	98.29	27	177	279.11	292.89	1874.91	1671
1073	99.22	26	164	340.55	291.83	1001.97	893
1074	113.89	75	146	199.67	292.89	1150.08	1025
1075	65.74	16	134	302.07	294.3	1991.6	1775
1076	121.44	83	149	12.18	293.94	1226.38	1093
1077	114	71	148	81.03	293.94	1151.2	1026
1078	107.07	75	150	112.81	296.06	1801.98	1606
1079	56	27	93	123.4	295	565.5	504
1080	84.89	48	100	273.82	295	857.23	764
1081	87.44	67	119	242.04	296.06	883.04	787
1082	186	53	255	395.63	296.06	1878.28	1674
1083	83.11	59	101	60.91	297.12	839.28	748
1084	116.78	47	229	295	297.12	1179.25	1051
1085	109.56	44	250	343.11	299.51	4425.29	3944
1086	206.89	137	255	370.21	297.12	2089.22	1862
1087	90.25	41	157	40.12	300.17	2430.32	2166
1088	80.44	61	109	87.39	299.77	1624.7	1448
1089	90.09	33	145	120.23	301.65	3335.8	2973
1090	92.33	70	117	220.86	298.18	932.41	831
1091	183.78	58	255	335.26	298.18	1855.84	1654
1092	50.78	32	74	400.93	298.18	512.77	457
1093	76.67	47	126	83.15	299.24	774.2	690
1094	88.23	24	154	126.62	301.03	2573.94	2294
1095	72.11	42	109	268.52	299.24	728.2	649
1096	250	220	255	388.22	299.24	2524.57	2250
1097	40	28	51	412.58	299.24	403.93	360
1098	70.33	35	107	428.47	299.24	710.25	633
1099	65.33	31	99	95.86	300.3	659.75	588
1100	27.11	19	43	162.6	300.3	273.78	244
1101	68.22	43	94	57.73	301.36	688.93	614
1102	109.81	69	193	231.1	304.54	3326.82	2965
1103	91.75	28	190	375.51	301.89	1647.14	1468
1104	85.26	34	148	48.03	307.32	5453.07	4860
1105	80	46	102	301.36	302.42	807.86	720
1106	58.44	41	82	65.14	303.48	590.19	526
1107	105.89	71	134	225.09	303.48	1069.3	953
1108	61	34	110	270.64	303.48	615.99	549
1109	26.89	12	49	287.59	303.48	271.53	242
1110	41.78	16	77	417.88	303.48	421.88	376
1111	80.56	43	121	134	304.54	813.47	725
1112	103.71	44	192	246.1	306.84	4770.87	4252
1113	65.33	43	84	325.72	304.54	659.75	588
1114	62.56	46	77	381.86	304.54	631.7	563
1115	141.67	72	198	453.89	304.54	1430.59	1275
1116	52.78	29	80	139.29	305.6	532.96	475
1117	102.44	53	180	335.26	305.6	1034.51	922
1118	120.22	84	166	342.67	305.6	1214.04	1082
1119	107.47	59	169	94.8	307.71	2049.95	1827
1120	69.56	35	100	112.81	306.66	702.39	626
1121	23.78	18	42	183.78	306.66	240.11	214
1122	104.33	75	137	283.35	306.66	1053.59	939
1123	71.54	48	128	318.96	309.18	2086.98	1860
1124	98	57	129	346.91	306.66	989.63	882
1125	79.11	63	125	238.86	307.71	798.89	712
1126	86.67	70	106	128.7	308.77	875.18	780
1127	82.78	34	129	144.59	308.77	835.91	745
1128	118.15	63	166	265.44	311.57	4374.8	3899
1129	97.33	73	134	89.51	309.83	982.9	876
1130	90.89	34	145	61.44	310.89	1835.64	1636
1131	54.78	35	84	82.09	310.89	553.16	493
1132	65.56	25	118	115.26	314.59	2869.03	2557
1133	91.75	60	145	150.15	315.66	3706.07	3303
1134	78.67	54	119	255.81	310.89	794.4	708
1135	48.89	31	63	301.36	310.89	493.69	440
1136	237.78	100	255	426.35	310.89	2401.15	2140
1137	112.44	49	174	447.54	310.89	1135.5	1012
1138	96.42	57	141	140.09	313.14	2596.38	2314
1139	227.22	159	255	417.88	311.95	2294.55	2045
1140	75.78	48	115	134	313.01	765.22	682
1141	55	43	73	158.36	313.01	555.41	495
1142	74.93	46	106	168.95	315.13	1261.16	1124
1143	81.44	37	137	180.6	314.07	822.45	733
1144	97.67	56	131	270.64	314.07	986.27	879
1145	98.78	57	126	66.2	315.13	997.49	889
1146	65.44	32	99	162.6	315.13	660.88	589
1147	106.67	70	147	277	315.13	1077.15	960
1148	85.33	62	114	345.85	315.13	861.72	768
1149	106.67	66	137	350.09	315.13	1077.15	960
1150	121.78	70	170	356.44	315.13	1229.75	1096
1151	119.22	97	152	375.51	316.19	1203.94	1073
1152	88.83	52	132	156.77	318.84	1794.13	1599
1153	109.89	65	140	174.25	317.25	1109.69	989
1154	85.67	47	131	281.23	317.25	865.09	771
1155	91.61	26	255	438	318.84	1850.23	1649
1156	115	59	165	71.5	318.31	1161.3	1035
1157	116.53	35	237	321.39	319.55	4445.49	3962
1158	84.22	67	108	162.6	319.37	850.5	758
1159	86	46	123	194.37	319.37	868.45	774
1160	65.78	34	106	199.67	319.37	664.24	592
1161	85.75	14	197	336.84	320.43	1539.43	1372
1162	69.4	23	107	106.07	322.8	1946.72	1735
1163	84.11	51	131	109.63	320.43	849.38	757
1164	68.67	43	106	114.93	320.43	693.42	618
1165	100.67	75	144	189.08	320.43	1016.56	906
1166	102	72	154	313.01	320.43	1030.02	918
1167	171.07	96	249	348.06	322.36	8829.26	7869
1168	100.33	15	255	360.15	321.49	2026.39	1806
1169	103	48	146	77.86	321.49	1040.12	927
1170	96.78	42	152	88.45	321.49	977.29	871
1171	87.08	47	139	172.17	323.17	4787.71	4267
1172	105.59	55	183	280.21	325.82	4028.09	3590
1173	222.11	151	255	371.27	321.49	2242.94	1999
1174	76.42	23	138	130.41	324.34	2229.48	1987
1175	70.28	49	120	308.24	324.13	1419.37	1265
1176	145.78	121	183	378.69	322.54	1472.1	1312
1177	85.11	43	126	141.41	323.6	859.48	766
1178	66.74	33	108	198.26	325.02	2021.9	1802
1179	102.28	64	131	117.58	325.72	2065.66	1841
1180	28.33	18	49	221.91	324.66	286.12	255
1181	107.67	46	143	2.65	325.72	1087.25	969
1182	86.38	64	116	183.25	326.78	1550.65	1382
1183	205.78	99	255	440.12	325.72	2078	1852
1184	75.06	24	120	313.22	329.48	2610.97	2327
1185	153.44	104	214	336.84	327.84	2754.59	2455
1186	159.89	73	255	369.15	326.78	1614.6	1439
1187	96.31	49	180	90.89	329.23	2809.57	2504
1188	69.67	36	100	139.29	327.84	703.51	627
1189	109.11	66	156	326.25	328.37	2203.67	1964
1190	79.89	66	103	191.2	328.9	806.74	719
1191	77.44	61	100	206.03	328.9	782.06	697
1192	74.88	34	135	284.94	329.96	1344.19	1198
1193	160.33	98	255	362.8	328.9	1619.09	1443
1194	202.33	111	255	376.57	328.9	2043.22	1821
1195	63.33	48	94	177.43	329.96	639.56	570
1196	166.78	45	255	441.18	329.96	1684.17	1501
1197	102	51	153	97.98	332.61	2060.05	1836
1198	81.33	63	95	111.75	331.02	821.33	732
1199	73	49	107	123.4	331.02	737.17	657
1200	50.78	31	76	211.32	331.02	512.77	457
1201	112.5	45	193	10.59	335.26	4039.31	3600
1202	76.64	18	151	150.94	334.73	3095.68	2759
1203	138.67	58	224	295	332.08	1400.29	1248
1204	240.11	121	255	429.53	332.08	2424.71	2161
1205	44.78	27	72	162.6	333.14	452.18	403
1206	83.44	57	124	203.91	333.14	842.65	751
1207	63.11	28	87	305.6	333.14	637.31	568
1208	36.67	18	57	414.7	333.14	370.27	330
1209	81.26	47	146	167.94	335.62	2097.08	1869
1210	38.33	30	59	193.31	334.2	387.1	345
1211	64.56	43	95	197.55	334.2	651.9	581
1212	117.67	86	137	280.17	334.2	1188.23	1059
1213	72.33	26	143	325.72	334.2	730.44	651
1214	161.78	44	255	354.32	335.79	3267.35	2912
1215	96.78	43	196	136.11	336.84	1954.58	1742
1216	82.28	21	131	120.76	336.31	1661.73	1481
1217	100.11	69	136	285.47	336.31	1010.95	901
1218	200.22	119	251	343.73	336.31	2021.9	1802
1219	254.78	253	255	365.97	336.31	2572.82	2293
1220	99.36	41	168	104.34	338.7	4013.5	3577
1221	92.89	54	144	160.48	337.37	938.02	836
1222	162.11	34	255	428.47	338.96	3274.09	2918
1223	92	64	138	278.06	338.43	929.04	828
1224	96.47	41	186	265.22	342.33	3680.26	3280
1225	71.48	33	226	324.47	342.96	2646.87	2359
1226	68.78	38	104	7.94	340.55	694.54	619
1227	72.44	32	121	218.74	340.55	731.56	652
1228	151	88	204	418.94	340.55	1524.84	1359
1229	78.5	26	129	151.35	342.3	2290.06	2041
1230	73	54	99	201.79	341.61	737.17	657
1231	54.22	31	83	287.59	341.61	547.55	488
1232	103.17	46	212	315.66	342.67	2083.61	1857
1233	110.63	31	217	334.69	343.6	5089.53	4536
1234	129.82	66	255	345.85	342.67	2476.32	2207
1235	166.44	48	244	370.21	341.61	1680.8	1498
1236	11.11	7	28	495.2	341.61	112.2	100
1237	129.33	111	157	1.06	342.67	870.7	776
1238	120.33	68	174	359.62	342.67	1215.16	1083
1239	105.33	66	172	19.6	343.73	1063.69	948
1240	120.67	94	152	111.75	343.73	1218.53	1086
1241	68.89	46	95	210.26	343.73	695.66	620
1242	81	53	113	274.88	345.32	1635.92	1458
1243	93.56	48	135	300.3	343.73	944.75	842
1244	86.52	50	149	219.65	349.17	5048.02	4499
1245	101.4	30	165	255.79	349.25	5460.92	4867
1246	119.14	28	186	309.15	348.57	5614.64	5004
1247	110.22	66	167	160.48	345.85	1113.05	992
1248	90.22	48	138	176.37	345.85	911.09	812
1249	89.38	50	142	184.31	346.91	1604.5	1430
1250	57.06	41	88	203.38	345.85	1152.33	1027
1251	111.88	64	149	293.41	346.91	2008.44	1790
1252	148.78	71	213	414.7	345.85	1502.4	1339
1253	107.61	69	159	28.6	347.44	2173.37	1937
1254	241.22	191	255	353.26	346.91	2435.93	2171
1255	101.22	48	165	10.42	350.44	3066.51	2733
1256	125.78	78	164	115.99	347.97	1270.14	1132
1257	103	86	132	301.36	347.97	1040.12	927
1258	99.33	73	155	398.81	347.97	1003.1	894
1259	80.89	39	119	130.82	349.03	816.84	728
1260	88.38	36	136	287.63	350.48	2379.83	2121
1261	48.56	35	69	381.86	349.03	490.33	437
1262	102.56	44	132	36.01	350.61	2071.27	1846
1263	25.11	10	41	51.37	350.09	253.58	226
1264	23.22	10	45	79.97	350.09	234.5	209
1265	104.79	66	160	121.95	351.54	2821.91	2515
1266	134.44	90	168	161.54	350.09	1357.66	1210
1267	122.56	51	186	319.37	350.09	1237.6	1103
1268	45.56	28	69	22.77	351.14	460.03	410
1269	71.67	41	103	228.27	351.14	723.71	645
1270	88.44	65	142	268.52	351.14	893.14	796
1271	173.06	40	255	341.61	352.2	3301.01	2942
1272	154.22	23	255	418.94	351.14	1557.38	1388
1273	56.9	15	93	182.49	354.24	3256.13	2902
1274	83.94	55	112	274.35	352.73	1695.39	1511
1275	255	255	255	357.5	352.2	2575.06	2295
1276	255	255	255	367.03	352.2	2575.06	2295
1277	105.89	76	137	127.64	353.26	1069.3	953
1278	82.33	64	108	280.17	353.26	831.42	741
1279	133.24	37	209	327.87	355.44	5082.8	4530
1280	84.04	46	130	17.9	356.14	2357.39	2101
1281	134.71	97	212	319.37	355.38	2569.45	2290
1282	96.81	29	177	48.27	358.39	4671.01	4163
1283	59.19	26	112	205.5	356.44	1062.56	947
1284	177.22	58	254	347.97	355.38	1789.64	1595
1285	215.56	87	255	399.87	355.38	2176.74	1940
1286	213.22	85	255	370.74	356.44	4306.35	3838
1287	83.33	38	114	409.4	356.44	841.52	750
1288	81.11	37	124	29.13	357.5	819.08	730
1289	81.5	19	147	146.18	358.56	1463.13	1304
1290	106	52	166	129.76	358.56	1070.42	954
1291	68.88	27	104	221.91	359.62	1313.9	1171
1292	105.89	69	143	249.46	358.56	1069.3	953
1293	86.21	59	123	278.06	361.54	3192.18	2845
1294	163.53	46	255	336.28	363.46	16696.9	14881
1295	38.89	21	78	386.1	358.56	392.71	350
1296	99.78	52	143	135.06	361.21	2015.17	1796
1297	68.44	38	102	192.26	359.62	691.17	616
1298	95.89	44	134	153.06	360.68	968.31	863
1299	90.27	55	149	234.77	362.99	4456.71	3972
1300	113.56	42	159	306.66	360.68	1146.72	1022
1301	202.22	92	255	314.07	360.68	2042.1	1820
1302	254.56	251	255	345.85	360.68	2570.57	2291
1303	93.33	40	160	405.17	360.68	942.51	840
1304	92.89	70	124	390.34	361.74	938.02	836
1305	64.22	22	107	19.6	362.8	648.53	578
1306	90.22	26	127	179.54	362.8	911.09	812
1307	40.11	31	59	299.24	362.8	405.05	361
1308	82.11	53	122	321.49	362.8	829.18	739
1309	237.33	192	255	355.38	362.8	2396.66	2136
1310	29.22	22	52	34.43	363.86	295.09	263
1311	62.11	31	115	247.34	364.91	627.22	559
1312	139.33	51	195	305.6	364.91	1407.03	1254
1313	109	34	166	324.66	365.97	2079.12	1853
1314	102.06	41	174	60.04	369.63	3779	3368
1315	88.11	75	110	150.94	365.97	889.77	793
1316	91.12	50	142	160.21	368.62	2453.88	2187
1317	75.67	44	106	192.26	365.97	764.1	681
1318	79.67	58	108	196.49	365.97	804.5	717
1319	65.44	51	93	283.35	365.97	660.88	589
1320	71.78	10	116	371.27	365.97	724.83	646
1321	117	94	151	145.65	367.03	1181.5	1053
1322	94.67	59	137	209.2	367.03	955.97	852
1323	88.11	57	134	28.07	368.09	889.77	793
1324	86.42	47	135	202.05	370.08	2327.09	2074
1325	68.22	33	110	267.46	368.09	688.93	614
1326	58.44	41	73	48.2	369.15	590.19	526
1327	84.33	54	150	214.5	369.15	851.62	759
1328	97.89	71	120	277	369.15	988.51	881
1329	69.67	50	100	36.54	370.21	703.51	627
1330	92.33	64	149	228.27	370.21	932.41	831
1331	94.88	62	125	332.61	371.27	1703.24	1518
1332	92.89	41	160	153.59	371.8	1876.04	1672
1333	114.56	60	214	245.22	371.27	1156.81	1031
1334	127.22	66	187	326.78	371.27	1284.73	1145
1335	228.78	106	255	341.61	371.27	2310.26	2059
1336	49.22	41	67	361.74	371.27	497.06	443
1337	74.54	25	116	34.08	378.16	4348.99	3876
1338	86.22	57	116	172.13	372.33	870.7	776
1339	63.33	45	85	219.8	372.33	639.56	570
1340	90.33	36	142	69.38	373.39	1520.35	1355
1341	53.56	22	79	42.9	374.45	540.82	482
1342	122.67	60	200	166.83	376.57	3716.17	3312
1343	97.15	48	151	177.43	375.86	2943.09	2623
1344	112.89	64	151	191.2	375.51	1139.98	1016
1345	83.89	39	128	207.09	375.51	847.13	755
1346	72.56	39	116	322.54	376.57	732.69	653
1347	153.11	100	196	326.78	376.57	1546.16	1378
1348	176.78	116	255	332.08	376.57	1785.15	1591
1349	103.88	30	162	74.94	378.42	3729.63	3324
1350	66.78	33	136	222.44	379.21	1348.68	1202
1351	81.11	51	114	271.7	377.63	819.08	730
1352	25.44	16	42	146.71	378.69	256.95	229
1353	73.67	40	109	317.25	378.69	743.91	663
1354	230.33	184	255	336.31	378.69	2325.97	2073
1355	229.67	122	255	342.67	378.69	2319.24	2067
1356	236.11	85	255	381.86	378.69	2384.32	2125
1357	103.94	38	159	181.13	382.39	4198.64	3742
1358	110.44	79	170	282.82	380.27	2230.6	1988
1359	35.44	17	80	369.15	379.74	357.93	319
1360	71.78	37	106	216.62	380.8	724.83	646
1361	66	36	103	1.06	381.86	444.32	396
1362	80.78	38	149	81.56	383.45	1631.43	1454
1363	155	76	243	387.16	381.86	1565.23	1395
1364	82.94	45	137	48.2	383.45	1488.93	1327
1365	74.82	41	127	226.15	383.98	1427.22	1272
1366	46.44	25	63	237.8	382.92	469.01	418
1367	110.67	67	151	317.25	382.92	1117.54	996
1368	255	255	255	328.9	382.92	2575.06	2295
1369	186.83	113	255	374.98	384.51	3773.39	3363
1370	68.33	21	135	269.05	385.04	1380.1	1230
1371	11.78	3	28	504.74	383.98	118.94	106
1372	104.11	84	143	188.02	385.04	1051.34	937
1373	97.56	72	152	196.49	385.04	985.14	878
1374	80.07	38	133	204.97	386.1	1347.56	1201
1375	47.33	22	75	262.17	386.1	477.99	426
1376	81.33	39	117	306.66	386.1	821.33	732
1377	93.56	61	149	84.21	387.16	944.75	842
1378	61	38	96	192.26	387.16	615.99	549
1379	77.78	31	118	297.12	387.16	785.42	700
1380	66.3	25	105	41.84	389.28	2008.44	1790
1381	35.22	18	65	235.69	388.22	355.68	317
1382	129.48	57	196	289.11	389.32	3632.01	3237
1383	109.22	30	162	360.68	388.22	1102.96	983
1384	73	32	190	272.83	392.08	3440.15	3066
1385	84	64	108	212.38	390.34	848.26	756
1386	161.56	83	253	301.53	394.69	10332.8	9209
1387	92.78	34	159	4.77	391.4	936.9	835
1388	128.33	93	166	92.69	391.4	1295.95	1155
1389	86.67	15	150	194.37	391.4	875.18	780
1390	69.11	40	93	200.73	391.4	697.9	622
1391	171	92	255	316.49	393.26	4796.68	4275
1392	80.56	36	131	51.9	394.04	1626.94	1450
1393	26.56	20	38	176.37	392.46	268.17	239
1394	58.39	33	84	216.09	394.04	1179.25	1051
1395	69.33	44	86	221.91	392.46	700.15	624
1396	36.33	21	54	243.1	392.46	366.9	327
1397	55.33	30	88	262.17	392.46	558.77	498
1398	41.78	17	74	279.11	392.46	421.88	376
1399	227.22	136	255	325.72	392.46	2294.55	2045
1400	106.11	71	139	96.92	393.51	1071.54	955
1401	96.11	77	132	233.57	393.51	970.56	865
1402	33.67	21	51	77.86	394.57	339.98	303
1403	85.33	50	132	201.79	396.69	861.72	768
1404	59.78	31	87	253.69	396.69	603.65	538
1405	193.67	158	255	309.83	396.69	1955.7	1743
1406	215.89	135	255	372.33	396.69	2180.11	1943
1407	99.89	56	144	102.22	399.34	2017.41	1798
1408	66.33	37	96	193.31	397.75	669.85	597
1409	64.78	49	84	226.15	397.75	654.14	583
1410	49.89	30	80	209.2	401.46	1007.58	898
1411	167.61	61	255	296.06	401.46	3385.17	3017
1412	87.22	54	114	55.61	400.93	880.79	785
1413	131	75	193	107.51	400.93	1322.87	1179
1414	115.78	76	146	114.93	400.93	1169.16	1042
1415	60.67	48	74	15.36	401.99	612.63	546
1416	53.11	37	72	65.14	401.99	536.33	478
1417	77.67	57	105	21.71	403.05	784.3	699
1418	88.56	68	104	245.22	403.05	894.26	797
1419	60.27	36	104	1.38	405.38	1014.32	904
1420	108.56	39	178	121.03	405.17	3045.19	2714
1421	92.22	82	105	201.79	404.11	931.29	830
1422	52.33	30	82	221.91	404.11	528.48	471
1423	40.56	27	63	10.06	405.17	409.54	365
1424	84.33	36	128	256.34	405.17	1703.24	1518
1425	119.11	94	152	314.07	405.17	1202.82	1072
1426	18.78	9	40	345.85	405.17	189.62	169
1427	89.38	47	126	128.17	407.29	1604.5	1430
1428	125.96	61	191	291.47	407.99	3816.03	3401
1429	52.44	33	79	17.48	407.29	529.6	472
1430	90.41	43	136	59.85	408.34	1724.56	1537
1431	73	60	96	195.43	407.29	737.17	657
1432	155.17	59	255	300.83	409.4	3133.83	2793
1433	218.11	68	255	367.03	408.34	2202.55	1963
1434	53.22	35	67	11.12	409.4	537.45	479
1435	80.67	47	126	259.52	410.46	1629.19	1452
1436	92.5	58	134	278.59	410.99	1868.18	1665
1437	79.03	48	120	199.29	413.64	2926.26	2608
1438	69.67	57	89	219.8	410.46	703.51	627
1439	90.98	54	156	69	415.38	5410.43	4822
1440	102.36	60	153	134.38	413.45	3790.22	3378
1441	64.33	44	101	222.44	414.17	1299.31	1158
1442	63.78	39	78	229.33	412.58	644.05	574
1443	88.44	63	126	249.46	413.64	893.14	796
1444	96.65	34	163	270.73	416.66	3686.99	3286
1445	132.89	92	196	284.41	413.64	1341.95	1196
1446	47.67	29	68	12.18	414.7	481.35	429
1447	71.33	40	111	27.01	414.7	720.34	642
1448	87.89	35	133	113.87	414.7	887.53	791
1449	56.89	39	78	235.69	414.7	574.48	512
1450	123.22	102	152	341.61	414.7	1244.33	1109
1451	247.44	216	255	350.09	414.7	2498.76	2227
1452	87.74	55	128	260.05	416.82	2658.09	2369
1453	74.89	57	90	89.51	417.88	756.25	674
1454	38.56	19	55	29.13	420	389.34	347
1455	105.88	74	157	78.39	421.06	1900.72	1694
1456	48.67	16	93	194.37	420	491.45	438
1457	78.33	61	105	206.03	420	791.03	705
1458	87.22	63	107	224.03	420	880.79	785
1459	147.75	26	255	331.55	421.06	2652.48	2364
1460	86.33	45	145	136.11	421.06	871.82	777
1461	97.78	76	122	243.1	421.06	987.39	880
1462	94	55	139	261.11	421.06	949.24	846
1463	154.08	46	255	300.33	422.39	6569.49	5855
1464	61.33	47	81	33.37	422.11	619.36	552
1465	62.56	48	93	199.67	422.11	631.7	563
1466	103.56	80	130	265.34	422.11	1045.73	932
1467	100.04	44	187	275.54	424.9	2694	2401
1468	101.47	54	152	85.27	425.29	1707.73	1522
1469	107.44	55	190	101.16	425.29	1085	967
1470	72.11	39	99	225.09	425.29	728.2	649
1471	82.62	53	107	231.45	425.82	1483.32	1322
1472	129.33	96	170	282.29	425.29	1306.04	1164
1473	88.11	68	114	244.16	426.35	889.77	793
1474	238	113	255	342.67	426.35	2403.39	2142
1475	40	25	63	22.77	427.41	403.93	360
1476	50	38	73	29.13	427.41	504.91	450
1477	39.67	27	57	36.54	428.47	400.56	357
1478	69.72	37	150	136.84	431.76	3676.89	3277
1479	82.1	44	121	198.98	434.55	8566.71	7635
1480	143.44	101	180	263.23	428.47	1448.54	1291
1481	89.44	62	151	90.57	429.53	903.23	805
1482	73.22	34	122	101.16	429.53	739.42	659
1483	101.67	25	156	269.58	429.53	1026.66	915
1484	106.11	82	123	244.16	430.59	1071.54	955
1485	133.44	115	161	315.13	430.59	1347.56	1201
1486	230.11	176	255	319.37	430.59	2323.73	2071
1487	205.33	99	255	325.72	430.59	2073.51	1848
1488	68.11	42	94	359.62	430.59	687.8	613
1489	38.89	19	60	105.4	431.65	392.71	350
1490	114.11	80	151	233.57	431.65	1152.33	1027
1491	83.56	41	121	275.94	433.24	1687.53	1504
1492	40.22	27	61	286.53	431.65	406.18	362
1493	30	21	46	77.86	432.71	302.95	270
1494	54.89	30	98	226.15	432.71	554.28	494
1495	102.67	68	127	91.63	433.77	1036.76	924
1496	118.69	19	200	251.54	437.16	11186.6	9970
1497	121.6	66	221	267.72	435.21	3410.97	3040
1498	33.33	26	54	343.73	433.77	336.61	300
1499	73.33	29	104	355.38	433.77	740.54	660
1500	75	59	97	290.77	434.83	757.37	675
1501	240	191	255	318.31	434.83	2423.59	2160
1502	97.56	53	143	347.97	434.83	985.14	878
1503	93.33	71	123	219.8	435.89	942.51	840
1504	102.22	57	164	336.31	436.94	1032.27	920
1505	48.78	33	82	108.57	438	492.57	439
1506	61.56	34	83	131.88	438	621.61	554
1507	49.56	32	65	227.21	438	500.43	446
1508	38.67	31	46	48.2	439.06	390.47	348
1509	87	33	163	321.49	439.06	878.55	783
1510	47.33	26	74	329.96	439.06	477.99	426
1511	101.11	62	143	97.98	440.12	1021.05	910
1512	61.04	29	116	216.62	442.59	1849.11	1648
1513	49.33	25	77	123.4	441.18	498.18	444
1514	68.73	27	181	167.57	444.3	6554.9	5842
1515	62.11	23	94	177.43	441.18	627.22	559
1516	97.82	66	161	102.22	443.3	1865.94	1663
1517	56.11	25	84	139.29	442.24	566.63	505
1518	39.22	9	79	310.89	442.24	396.08	353
1519	251.56	224	255	344.79	442.24	2540.28	2264
1520	67	41	98	150.41	444.89	1353.17	1206
1521	132.56	91	229	244.16	443.3	1338.58	1193
1522	70.11	47	89	277	443.3	708	631
1523	232.44	198	255	318.31	443.3	2347.29	2092
1524	65.67	42	85	334.2	443.3	663.12	591
1525	38.78	25	56	63.03	444.36	391.59	349
1526	65.33	52	78	129.76	444.36	659.75	588
1527	44.56	17	74	144.59	444.36	449.93	401
1528	84.44	50	124	180.07	445.42	1705.49	1520
1529	83.56	53	101	230.39	444.36	843.77	752
1530	81.67	29	211	251.04	445.95	1649.39	1470
1531	198.33	125	255	283.35	444.36	2002.82	1785
1532	116.78	96	135	107.51	445.42	1179.25	1051
1533	180.39	49	255	314.07	448.07	3643.23	3247
1534	94.22	59	130	206.03	447.54	951.48	848
1535	61.94	43	87	73.62	449.66	1181.5	1053
1536	69.11	33	116	143.53	448.6	697.9	622
1537	35.44	23	55	236.74	448.6	357.93	319
1538	91.12	56	124	117.46	451.81	2658.09	2369
1539	71.78	17	111	195.43	449.66	724.83	646
1540	32.78	20	56	220.86	449.66	331	295
1541	102.44	71	150	331.02	449.66	1034.51	922
1542	54.67	40	80	132.94	450.71	552.04	492
1543	60.56	41	97	152	450.71	611.51	545
1544	81.33	52	108	157.3	450.71	821.33	732
1545	53.33	26	80	182.72	450.71	538.57	480
1546	91.59	47	180	198.61	453.89	2774.78	2473
1547	81.89	35	145	210.79	451.24	1653.87	1474
1548	142.67	117	195	289.71	452.83	1440.69	1284
1549	83.78	64	111	125.52	453.89	846.01	754
1550	63.09	24	125	141.1	457.79	2406.76	2145
1551	64.48	28	111	148.12	458.13	1953.46	1741
1552	37.22	11	64	181.66	454.95	375.88	335
1553	86.39	31	152	203.38	456.54	1744.76	1555
1554	94.77	26	150	225.55	457.07	3189.93	2843
1555	254.33	249	255	280.17	454.95	2568.33	2289
1556	69.56	29	110	236.74	456.01	702.39	626
1557	188.56	126	255	250.51	456.01	1904.09	1697
1558	176.44	107	255	311.95	456.01	1781.78	1588
1559	43.78	33	66	132.94	457.07	442.08	394
1560	62	35	99	158.06	460.97	2434.81	2170
1561	108.11	64	134	344.79	457.07	1091.74	973
1562	72.89	34	107	190.14	458.13	736.05	656
1563	67.19	30	102	166.17	464.02	3241.55	2889
1564	173.56	91	236	278.06	459.19	1752.61	1562
1565	58	36	83	304.54	459.19	585.7	522
1566	46.89	23	67	182.72	460.25	473.5	422
1567	106.44	79	146	232.51	460.25	1074.91	958
1568	135.4	37	254	243.74	462.07	3798.07	3385
1569	255	255	255	328.9	460.25	2575.06	2295
1570	30.78	18	51	129.76	461.31	310.8	277
1571	93.78	73	122	212.38	461.31	946.99	844
1572	92.33	69	115	228.27	462.37	932.41	831
1573	220.33	106	255	313.01	463.43	2224.99	1983
1574	64.89	34	96	154.12	464.49	655.27	584
1575	130	75	180	269.58	465.54	1312.78	1170
1576	226.11	96	255	308.77	465.54	2283.33	2035
1577	246.22	176	255	324.66	465.54	2486.42	2216
1578	22.44	14	43	254.75	466.6	226.65	202
1579	59.44	32	109	1.59	467.66	600.29	535
1580	87.67	70	118	184.84	467.66	885.28	789
1581	225.22	163	255	296.06	467.66	2274.36	2027
1582	70.89	45	111	7.94	468.72	715.86	638
1583	90.11	69	130	203.91	468.72	909.97	811
1584	75.11	45	92	14.3	469.78	758.49	676
1585	100.5	31	167	229.86	470.97	2706.34	2412
1586	143.67	67	185	246.28	469.78	1450.79	1293
1587	240.67	138	255	317.25	470.84	2430.32	2166
1588	8.67	2	24	442.24	470.84	87.52	78
1589	31.78	19	48	334.2	472.96	320.9	286
1590	82.22	45	126	19.6	474.02	830.3	740
1591	113.44	66	158	180.6	474.02	1145.59	1021
1592	80.89	47	118	198.61	474.02	816.84	728
1593	195.15	91	255	243.1	476.14	5911.98	5269
1594	85.92	41	159	161.27	477.73	2313.63	2062
1595	112.33	100	130	209.2	475.08	1134.37	1011
1596	74.11	26	195	253.69	475.08	748.39	667
1597	85.22	63	106	296.06	477.2	860.6	767
1598	173.44	67	255	324.66	477.2	1751.49	1561
1599	74.11	33	101	25.95	478.26	748.39	667
1600	87.44	66	114	191.73	480.37	1569.72	1399
1601	234.56	85	255	315.13	479.31	2368.61	2111
1602	98.78	71	121	202.85	480.37	997.49	889
1603	122.22	98	155	180.6	482.49	1234.23	1100
1604	100.89	32	146	231.45	482.49	1018.8	908
1605	171.05	84	255	239.95	485.03	7293.2	6500
1606	72	16	138	27.54	484.61	1292.58	1152
1607	101.56	54	180	34.43	483.55	1025.54	914
1608	64.44	42	94	186.96	483.55	650.78	580
1609	88.18	52	137	42.9	485.67	1681.92	1499
1610	96.11	61	167	157.3	484.61	970.56	865
1611	72	40	101	167.89	484.61	727.08	648
1612	231.22	84	255	314.07	485.67	2334.95	2081
1613	59	40	99	2.65	487.79	595.8	531
1614	75.89	34	105	178.49	487.79	766.35	683
1615	91.8	65	125	188.02	488.85	1545.04	1377
1616	68.89	31	99	206.03	487.79	695.66	620
1617	90.22	65	128	298.18	487.79	911.09	812
1618	195.06	92	255	246.28	489.91	3720.65	3316
1619	73	26	111	51.37	489.91	737.17	657
1620	91.78	65	117	158.36	489.91	926.8	826
1621	77	64	104	165.77	490.97	777.57	693
1622	153.94	119	234	233.57	492.56	3109.15	2771
1623	66.56	50	116	192.26	492.03	672.1	599
1624	73.33	55	106	196.49	492.03	740.54	660
1625	70.15	31	107	214.13	494.55	2046.58	1824
1626	217.78	160	255	307.71	493.09	2199.18	1960
1627	59.67	20	107	6.89	494.14	602.53	537
1628	73.44	44	119	202.85	494.14	741.66	661
1629	254.67	252	255	303.48	494.14	2571.69	2292
1630	87	58	114	15.36	495.2	878.55	783
1631	77.82	59	111	165.77	496.26	1484.45	1323
1632	98.5	30	153	222.44	498.12	3978.72	3546
1633	101.56	75	126	246.28	496.26	1025.54	914
1634	47	20	89	45.02	497.32	474.62	423
1635	59.78	22	119	50.31	497.32	603.65	538
1636	65.56	37	103	56.67	497.32	662	590
1637	73.11	50	112	183.78	497.32	738.3	658
1638	226	159	255	252.63	497.32	2282.21	2034
1639	68.11	48	107	19.6	498.38	687.8	613
1640	80.22	43	129	61.97	498.38	810.11	722
1641	84.67	68	112	152	498.38	854.99	762
1642	70.65	27	124	195.03	500.46	2061.17	1837
1643	47.44	26	80	72.56	499.44	479.11	427
1644	89.46	42	135	209.34	501.29	2409	2147
1645	76	55	96	21.71	502.62	767.47	684
1646	53.11	30	78	68.32	502.62	536.33	478
1647	108.89	44	139	201.79	502.62	1099.59	980
1648	219.89	127	255	242.04	502.62	2220.5	1979
1649	46.78	33	70	81.03	503.68	472.37	421
1650	79.22	62	104	155.18	503.68	800.01	713
1651	100.06	44	151	218.21	505.8	2020.78	1801
1652	119.44	62	170	302.42	504.74	1206.18	1075
1653	82.56	69	100	27.01	505.8	833.67	743
1654	56.94	20	93	87.39	507.39	1022.17	911
1655	82.17	22	123	210.79	507.91	1659.48	1479
1656	168.48	23	255	229.4	512.34	16068.6	14321
1657	53.56	25	81	22.77	507.91	540.82	482
1658	63.67	39	105	30.72	508.97	1285.85	1146
1659	71.12	33	124	194.72	509.47	2713.07	2418
1660	231.56	173	255	237.8	507.91	2338.31	2084
1661	230.78	179	255	246.28	507.91	2330.46	2077
1662	50.6	22	81	64.09	508.97	851.62	759
1663	61.78	36	114	175.84	510.56	1247.7	1112
1664	35.67	20	61	202.85	508.97	360.17	321
1665	59.56	39	84	73.62	510.03	601.41	536
1666	81.72	49	125	154.84	512.62	2292.31	2043
1667	85.11	55	114	297.12	510.03	859.48	766
1668	57.67	36	90	90.57	512.15	582.33	519
1669	80.46	32	173	208.86	516.47	4694.58	4184
1670	34.28	9	112	261.11	515.86	692.29	617
1671	56.33	20	92	293.94	514.27	568.87	507
1672	230.44	145	255	249.46	515.33	2327.09	2074
1673	115.78	43	164	284.41	515.33	1169.16	1042
1674	55.12	21	83	182.19	517.45	989.63	882
1675	67.89	24	117	195.43	516.39	685.56	611
1676	46.22	22	67	55.61	517.45	466.76	416
1677	65.22	47	100	87.39	517.45	658.63	587
1678	103.11	56	158	176.37	517.45	1041.24	928
1679	79.56	65	111	38.66	518.51	803.37	716
1680	29.22	22	50	220.86	518.51	295.09	263
1681	117.44	47	160	273.82	518.51	1185.99	1057
1682	8.56	3	25	350.09	518.51	86.4	77
1683	97.78	69	119	163.66	519.57	987.39	880
1684	114.89	70	159	196.49	520.63	1160.18	1034
1685	69.44	39	98	192.26	521.69	701.27	625
1686	71.44	45	103	43.96	522.74	721.47	643
1687	56.22	15	117	263.23	522.74	567.75	506
1688	249.44	235	255	247.34	523.8	2518.96	2245
1689	37.67	20	67	90.57	524.86	380.37	339
1690	33.44	20	49	55.61	525.92	337.73	301
1691	92.42	53	149	192.09	532.11	5184.9	4621
1692	69.89	34	104	159.42	526.98	705.76	629
1693	247.11	198	255	232.51	528.04	2495.4	2224
1694	84.89	22	143	293.94	528.04	857.23	764
1695	35.19	16	57	66.73	530.16	631.7	563
1696	35.94	10	75	98.51	530.69	725.95	647
1697	51.56	20	70	59.85	530.16	520.62	464
1698	60.89	43	90	148.83	530.16	614.87	548
1699	210.89	112	255	228.27	531.75	4259.23	3796
1700	29.33	19	41	179.54	531.22	296.22	264
1701	24.67	12	46	218.74	531.22	249.09	222
1702	74.78	23	159	253.69	531.22	755.13	673
1703	134.89	26	235	278.06	531.22	1362.15	1214
1704	51.89	23	104	87.92	532.28	1047.98	934
1705	54.44	38	94	245.22	532.28	549.8	490
1706	231.89	130	255	265.34	532.28	2341.68	2087
1707	69.33	35	112	152.31	534.7	1633.68	1456
1708	247.33	206	255	273.82	534.4	2497.64	2226
1709	59.56	47	81	50.31	535.46	601.41	536
1710	42.44	32	63	79.97	535.46	428.62	382
1711	81.78	51	113	127.73	536.24	2110.54	1881
1712	58.56	22	111	142.47	535.46	591.31	527
1713	76.83	46	117	135.06	538.1	1551.77	1383
1714	153	136	184	207.09	536.51	1545.04	1377
1715	91.06	65	123	170.01	538.1	1634.8	1457
1716	82.78	46	116	179.54	537.57	835.91	745
1717	174.56	59	240	230.39	537.57	1762.71	1571
1718	35.73	23	63	99.04	539.69	601.41	536
1719	71.44	43	95	109.63	538.63	721.47	643
1720	161.47	115	228	220.86	539.69	3079.97	2745
1721	79.11	33	134	257.93	538.63	798.89	712
1722	66.11	36	88	53.49	539.69	667.61	595
1723	45.44	27	83	89.51	539.69	458.91	409
1724	66.67	42	97	117.05	539.69	673.22	600
1725	49.22	26	65	160.48	539.69	497.06	443
1726	54.67	36	70	5.83	540.75	552.04	492
1727	45.31	28	72	83.97	540.91	660.88	589
1728	94.44	56	131	195.43	540.75	953.73	850
1729	33.17	24	46	66.2	541.28	223.28	199
1730	102	57	155	180.6	541.28	686.68	612
1731	38.17	23	64	213.44	541.28	256.95	229
1732	161.83	61	255	271.7	541.28	1089.49	971
1733	44.33	16	74	278.06	541.28	298.46	266
